# Supplementary material for: Chromatin accessibility directly governs flavonoid biosynthesis and indirectly orchestrates cannabinoid production in Cannabis
Source: Front Plant Sci. 2026 Jan 19;16:1687700. doi: 10.3389/fpls.2025.1687700 (PMC12861918; doi:10.3389/fpls.2025.1687700)
Supplement: Supplementary file 4 [file Table1.xlsx]

## Sheet: Sheet1
TableS1:primer used in this study
Name	Sequence (5'-3')
CsUBQ-F	CGGCTGTTGAGCACTCATGC
CsUBQ-R	CCTGACTGAACCAGGTTATCTCCTT
LOC115702709-F	TCGAATCGATGATAACGAAGGCAAT
LOC115702709-R	CAAAGCTTCCTTCTCTAACCCCATGG
LOC115710150-F	TTTCATGAAGCTATTAAGGGCTGCAATGG
LOC115710150-R	ATTAGTGAAAGCCCTGTTATGAGGC
LOC115724170-F	GAGGCACCATCATTGGATGCAAGA
LOC115724170-R	TAGTTTGGGCCGCAGAGACCAAT
LOC115705664-F	CGGTGATTTGCTTCGAACTTATCTG
LOC115705664-R	GCTGAGCCACAGCCGAGAAGTG
LOC115702780-F	AGATGGTGAAGACAAGAATGGAAAGC
LOC115702780-R	CATATTCAGCCATTCTGGTTTGGATGTACA
LOC115702322-F	AAGGGAGTTTGCTCTAACTTCTTATGTG
LOC115702322-R	CTGCTTCTTGTAATCAATCCATTCAATGCCATC
