# Supplementary material for: Chromatin accessibility directly governs flavonoid biosynthesis and indirectly orchestrates cannabinoid production in Cannabis
Source: Front Plant Sci. 2026 Jan 19;16:1687700. doi: 10.3389/fpls.2025.1687700 (PMC12861918; doi:10.3389/fpls.2025.1687700)
Supplement: Supplementary file 5 [file Table2.xlsx]

## Sheet: Sheet1
TableS2: metabolites identified by the metabolomics
ID	MZ	MS2.name	Formula	SuperClass	Class	HMDB	kegg	kegg_pathway	MS1.name	H_1	H_2	H_3	O_1	O_2	O_3	mean_H	mean_O	FC	regulation	p_value	q_value	Significant
POS_220.117_1.1671	220.117	3-[[(2S)-2,4-Dihydroxy-3,3-dimethylbutanoyl]amino]propanoic acid	C9H17NO5	Organic acids and derivatives	Carboxylic acids and derivatives	NA	NA	NA	Pantothenic acid;2-Hexylbenzothiazole;6-Phenylhexyl isothiocyanate;3-[[(2S)-2,4-Dihydroxy-3,3-dimethylbutanoyl]amino]propanoic acid;4-ethylamino-6-isopropylamino-1,3,5-triazin-2-ol;Diethyl oxalpropionate;3-(1-Hydroxymethyl-1-propenyl)pentanedioic acid	1.65134e+07	3.17646e+07	2.39153e+07	1.29094e+07	2.28479e+07	2.64642e+07	2.40645e+07	2.07405e+07	1.1603	up	0.614476	0.742592	no
NEG_269.046_5.0761	269.046	Aloe-emodin	C15H10O5	Benzenoids	Anthracenes	NA	NA	NA	Genistein;2'-Hydroxydaidzein;Norizalpinin;Aloeemodin;6-Hydroxydaidzein;1,2,8-Trihydroxy-3-methylanthraquinone;8-Hydroxydaidzein;3,4',7-Trihydroxyflavone;Rhababerone;Emodin;Rheinanthrone;3'-Hydroxydaidzein;Sulfuretin;trihydroxyflavone;1-Isopropyl citrate;2-Isopropyl citrate;Glycerol lactate pyruvate;tetrahydrofurfuryl disulfide;1-Hydroxyanthraquinone	3.54545e+06	5.66588e+06	5.76792e+06	6.4907e+06	1.18102e+07	1.48424e+07	4.99309e+06	1.10477e+07	0.452	down	0.070711	0.237915	no
NEG_301.035_4.8305	301.035	Quercetin	C15H10O7	Phenylpropanoids and polyketides	Flavonoids	HMDB0005794	C00389	map00941(Flavonoid biosynthesis);map00944(Flavone and flavonol biosynthesis);map00946(Degradation of flavonoids);map01100(Metabolic pathways);map01110(Biosynthesis of secondary metabolites);map04152(AMPK signaling pathway)	Tricetin;Morin;2',4',5,7,8-Pentahydroxyisoflavone;6-Hydroxyluteolin;5,6,7,3',4'-Pentahydroxyisoflavone;5,7,8,3',4'-Pentahydroxyisoflavone;8-Chloroinosine;2-(2-Nitroimidazol-1-yl)-N-(2,2,3,3,3-pentafluoropropyl)acetamide;Pollenin A;Monoglyceride citrate;2-(2-Nitroimidazol-1-yl)-n-(3,3,3-trifluoropropyl)acetamide;Glucose pyruvate;N(alpha)-Phosphorylalanylproline;PURPURIN;Inositol cyclic phosphate;P…	59576	5.27918e+07	259196	36323.9	1.87123e+06	107188	1.77035e+07	671580	26.361	up	0.5525	0.695116	no
NEG_166.051_1.4202	166.051	Pyridoxal	C8H9NO3	Organoheterocyclic compounds	Pyridines and derivatives	HMDB0001545	C00250	map00750(Vitamin B6 metabolism);map01100(Metabolic pathways);map01120(Microbial metabolism in diverse environments);map01240(Biosynthesis of cofactors);map04977(Vitamin digestion and absorption)	Pyridoxal;Isopyridoxal;3alpha,4,5,7alpha-Tetrahydro-5-hydroxy-1H-isoindole-1,3(2H)-dione;3alpha,4,7,7alpha-Tetrahydro-4-hydroxy-1H-isoindole-1,3(2H)-dione;3-Methoxyanthranilate;2-Hydroxy-N-(2-hydroxyphenyl)acetamide;4-Hydroxyphenylglycine;N-(4-Hydroxyphenyl)glycine;Benzamide;3-Acetylpyridine;2-Acetylpyridine;2-Ethenyl-1-oxidopyridin-1-ium;p-Aminobenzaldehyde;2-Amino-3-fluoropropanoic acid;2-Pyrid…	2.2615e+06	5.3332e+06	3.91529e+06	796522	2.23834e+06	4.0409e+06	3.83666e+06	2.35859e+06	1.6267	up	0.326429	0.502713	no
POS_256.262_8.4875	256.262	Palmitamide	C16H33NO	Lipids and lipid-like molecules	Fatty Acyls	HMDB0012273	NA	NA	Palmitic amide;3-Methylcyclopentadecanone;(&#177;)-2-Dodecylcyclobutanone;Hexadecenal;(Z)-11-Hexadecenal;Hexadec-2-enal;9-Hexadecenal, (9Z)-	3.21969e+07	4.60032e+06	5.39675e+06	1.57566e+07	1.30953e+07	8.32593e+06	1.40647e+07	1.23926e+07	1.1349	up	0.728089	0.826496	no
POS_148.06_0.7526	148.06	L-Glutamic acid	C5H9NO4	Organic acids and derivatives	Carboxylic acids and derivatives	HMDB0000148	C00025	map00220(Arginine biosynthesis);map00250(Alanine, aspartate and glutamate metabolism);map00330(Arginine and proline metabolism);map00332(Carbapenem biosynthesis);map00340(Histidine metabolism);map00430(Taurine and hypotaurine metabolism);map00470(D-Amino acid metabolism);map00480(Glutathione metabolism);map00524(Neomycin, kanamycin and gentamicin biosynthesis);map00630(Glyoxylate and dicarboxylat…	L-Glutamic acid;N-Methyl-D-aspartic acid;N-Acetylserine;O-Acetylserine;D-Glutamic acid;L-4-Hydroxyglutamate semialdehyde;3-(Carboxymethylamino)propanoic acid;DL-Glutamate;N-lactoyl-Glycine;5-Hydroxy-4-oxo-L-norvaline;Alanine acetate;N-Methyl-DL-aspartic acid;Glutaconic acid;Citraconic acid;Mesaconic acid;Itaconic acid;Gamma-delta-Dioxovaleric acid;Methyl hydrogen fumarate;2-Hydroxyglutaric acid l…	1.42219e+08	9.80427e+07	1.026e+08	1.14424e+08	1.13715e+08	1.07273e+08	1.14287e+08	1.11804e+08	1.0222	up	0.950917	0.971358	no
NEG_132.03_0.7658	132.03	L-Aspartic Acid	C4H7NO4	Organic acids and derivatives	Carboxylic acids and derivatives	HMDB0000191	C00049	map00220(Arginine biosynthesis);map00250(Alanine, aspartate and glutamate metabolism);map00260(Glycine, serine and threonine metabolism);map00261(Monobactam biosynthesis);map00270(Cysteine and methionine metabolism);map00300(Lysine biosynthesis);map00340(Histidine metabolism);map00410(beta-Alanine metabolism);map00460(Cyanoamino acid metabolism);map00470(D-Amino acid metabolism);map00710(Carbon f…	L-Aspartic acid;D-Aspartic acid;Iminodiacetic acid;2-Aminoacrylic acid;3-Isoxazolidinone;2-Iminiopropanoate;2-Oxazolidinone;Glycidamide;Isonitrosoacetone;Vinyl carbamate	1.26159e+08	1.19392e+08	7.41941e+07	1.14651e+08	1.04349e+08	1.99295e+08	1.06582e+08	1.39432e+08	0.7644	down	0.392719	0.56182	no
POS_579.169_3.8733	579.169	NCGC00180518-02!2-(3,4-dihydroxyphenyl)-5-hydroxy-7-[(2S,3R,4S,5S,6R)-3,4,5-trihydroxy-6-[[(2R,3R,4R,5R,6S)-3,4,5-trihydroxy-6-methyloxan-2-yl]oxymethyl]oxan-2-yl]oxy-2,3-dihydrochromen-4-one	C27H32O15	Phenylpropanoids and polyketides	Flavonoids	NA	NA	NA	N-Succinyl-2-amino-6-ketopimelate;eq-4''-Hydroxymaysin;Daidzein 4',7-diglucoside;Acacetin 7-[apiosyl(1-&gt;6)-glucoside];Galangin 3-[galactosyl-(1-&gt;4)-rhamnoside];Rhoifolin;Chrysophanol 8-gentiobioside;Vitexin 4'-O-alpha-L-Rhamnopyranoside;Camellianin B;vitexin-2 inverted exclamation marka-o-rhamnoside;2''-O-alpha-L-Rhamnosyl-6-C-fucosyl-luteolin;2''-O-alpha-L-Rhamnosyl-6-C-quinovopyranosyl-lu…	288042	129218	417933	5.97998e+08	6.30246e+08	1.89806e+08	278397	4.72684e+08	0.0006	down	0.000157	0.083248	yes
POS_135.117_3.9266	135.117	Camphor	C10H16O	Lipids and lipid-like molecules	Prenol lipids	NA	NA	NA	p-Cymene;1-Methyl-2-propylbenzene;p-Mentha-1,3,8-triene;1-Isopropyl-2-methylbenzene;1-Isopropyl-3-methylbenzene;Butylbenzene;m-Propyltoluene;Prehnitene;4-Ethyl-o-xylene;2-Ethyl-p-xylene;(3E,5E)-2,6-Dimethyl-1,3,5,7-octatetraene;1,2-Diethylbenzene;1,2,3,5-Tetramethylbenzene;1,2,4,5-Tetramethylbenzene;Tert-butylbenzene;1,3-Dimethyl-4-ethylbenzene	4.9766e+07	4.31158e+07	3.6905e+07	1.88168e+07	2.05358e+07	3.44505e+07	4.32623e+07	2.46011e+07	1.7586	up	0.069786	0.236794	no
POS_284.294_9.4586	284.294	Octadecanamide	C18H37NO	Organic acids and derivatives	Carboximidic acids and derivatives	HMDB0034146	C13846	NA	Octadecanamide;(2S,3R)-2-Amino-4-octadecene-3-ol;9-Octadecenal;2-Tetradecylcyclobutanone;Octadec-9-enal	6.54341e+07	1.23519e+07	1.90534e+07	5.66204e+07	3.88866e+07	4.37125e+07	3.22798e+07	4.64065e+07	0.6956	down	0.345439	0.520482	no
POS_121.063_1.3692	121.063	1-Amino-2-ethoxybenzene	NA	NA	NA	NA	NA	NA	Cyclohexanone;2-Methyl-4-pentenal;4-Methyl-2-pentenal;2-Hexenal;3-Hexenal;4-Methyl-3-penten-2-one, 9CI;4-Methyl-4-penten-2-one;(E)-4-Hexenal;2-Methyl-2-pentenal;4-Hexen-3-one;(Z)-2-Hexenal;(Z)-4-Hexenal;cis-Cyclohexene Oxide;1,4-Epoxycyclohexane;3-Methyl-1-pentyn-3-ol;Allyl ether;Hexenal;Hex-cis-3-en-1-al;2,4-Hexadien-1-ol;1-hexen-3-one	1.18912e+06	708218	680229	1.12416e+06	850310	794853	859190	923106	0.9308	down	0.68059	0.792064	no
POS_121.065_0.9505	121.065	Phenol, 4-(2-aminoethyl)-	NA	NA	NA	NA	NA	NA	4-Hydroxystyrene;Phenylacetaldehyde;2,3-Dihydrobenzofuran;2-Methylbenzaldehyde;3-Methylbenzaldehyde;4-Methylbenzaldehyde;Acetophenone;Lentialexin;Styrene Oxide	8.75313e+06	1.06095e+07	9.69197e+06	2.64851e+07	2.07463e+07	4.36921e+06	9.68486e+06	1.72002e+07	0.5631	down	0.621455	0.748496	no
NEG_187.097_4.2513	187.097	Azelaic acid	C9H16O4	Lipids and lipid-like molecules	Fatty Acyls	HMDB0000784	C08261	NA	Azelaic acid;Nonate;cis- and trans-Ethyl 2,4-dimethyl-1,3-dioxolane-2-acetate;(+/-)-Ethyl 3-acetoxy-2-methylbutyrate;(+/-)-Methyl 5-acetoxyhexanoate;Butyl ethyl malonate;2,4-Dimethylpimelic acid;3-Methylsuberic acid;Diethyl methylsuccinate;Diethyl glutarate;2-Octenoic acid;trans-2-Octenoic acid;4-ene-Valproic acid;2-ene-Valproic acid;(3Z)-2-Propylpent-3-enoic acid;(3E)-2-Propylpent-3-enoic acid;E…	3.71473e+07	1.42033e+08	3.08126e+08	7.91896e+07	1.01347e+08	5.78653e+07	1.62435e+08	7.94673e+07	2.0441	up	0.57324	0.710971	no
NEG_150.042_1.4216	150.042	Guanine	C5H5N5O	Organoheterocyclic compounds	Imidazopyrimidines	HMDB0000132	C00242	map00230(Purine metabolism);map01100(Metabolic pathways);map01232(Nucleotide metabolism)	Guanine;2-Hydroxyadenine;8-Hydroxyadenine;8-Oxo-7,8-dihydrodeoxyguanine;(S)-2-Amino-4-methylsulfanyl-butane-1-thiol;L-Serine;D-Serine;2,3-Dihydroxypropanamide;3-Nitropropanol;Aminohydroxyacetic acid;Aminooxyacetic acid;Ethyl nitrate	828282	538826	608175	4.15034e+06	7.86236e+06	485859	658428	4.16619e+06	0.158	down	0.24695	0.429485	no
NEG_445.077_3.8643	445.077	Apigenin-7-O-glucuronide	C21H18O11	Phenylpropanoids and polyketides	Flavonoids	NA	NA	NA	Glucorhein;Genistein 4'-O-glucuronide;Genistein 5-O-glucuronide;Genistein 7-O-glucuronide;Baicalin;Apigenin 7-glucuronide;1-(4-Methanesulfonamidophenoxy)-3-(N-methyl-3,4-dichlorophenylethylamino)-2-propanol;(2S,3S,4S,5R)-3,4,5-Trihydroxy-6-[7-hydroxy-3-(4-hydroxyphenyl)-4-oxochromen-5-yl]oxyoxane-2-carboxylic acid;(2S,3S,4S,5R)-6-[4-(5,7-Dihydroxy-4-oxochromen-3-yl)phenoxy]-3,4,5-trihydroxyoxane-…	943521	880820	1.19049e+06	1.46581e+08	5.56553e+08	5.31498e+08	1.00495e+06	4.11544e+08	0.0024	down	0.004132	0.136991	yes
NEG_322.211_5.3852	322.211	Jasmonoyl-S-Isoleucine	C18H29NO4	Organic acids and derivatives	Carboxylic acids and derivatives	NA	NA	NA	N-Desisopropyl Pentisomide;Lisdexamfetamine;Recainam	1.51614e+06	274514	493701	56540.3	94372.3	445772	761451	198895	3.8284	up	0.139139	0.318621	no
POS_189.159_0.7673	189.159	N,N,N-TRIMETHYLLYSINE	C9H20N2O2	Organic acids and derivatives	Carboxylic acids and derivatives	NA	NA	NA	N6,N6,N6-Trimethyl-L-lysine;N-(3-Aminopropyl)-N-methylcarbamic acid tert-butyl ester;7,8-diaminopelargonate;HMBOA tetrahexose;Gabapentin;1-Hydroxy-2,2,6,6-tetramethyl-4-piperidinone;2-Amino-3-cyclohexylpropanoic acid	6.8732e+07	7.48049e+07	6.40271e+07	1.35644e+08	1.08026e+08	5.62643e+07	6.9188e+07	9.99781e+07	0.692	down	0.365513	0.538536	no
POS_593.186_4.1692	593.186	Margaritene	C28H32O14	Phenylpropanoids and polyketides	Flavonoids	HMDB0037540	NA	NA	4-Carboxynevirapine;Penicillamine disulfide;rhamnetin 3-rhamninoside;ax-4''-Hydroxy-3-'-methoxymaysin;Liquiritigenin 4'-[3-acetylapiosyl-(1-&gt;2)-glucoside];Isomargaritene;Isowertin 2''-rhamnoside;Margaritene;Linarin;Isoswertisin 4'-rhamnoside;2''-O-alpha-L-Rhamnosyl-6-C-fucosyl-3'-methoxyluteolin;23-Hydroxyphysalolactone;Rutaretin 9-rutinoside;Torachrysone 8-beta-gentiobioside;2''-Methoxy-(S)-o…	371632	126510	239044	9.87713e+07	9.11446e+07	1.52177e+07	245729	6.83778e+07	0.0036	down	0.004274	0.136991	yes
POS_104.107_1.2777	104.107	4-Aminobutanoic acid	C4H9NO2	Organic acids and derivatives	Carboxylic acids and derivatives	HMDB0000112	C00334	map00250(Alanine, aspartate and glutamate metabolism);map00330(Arginine and proline metabolism);map00410(beta-Alanine metabolism);map00650(Butanoate metabolism);map00760(Nicotinate and nicotinamide metabolism);map01100(Metabolic pathways);map01120(Microbial metabolism in diverse environments);map02024(Quorum sensing);map04024(cAMP signaling pathway);map04080(Neuroactive ligand-receptor interactio…	2-Amino-3-methyl-1-butanol;Isovaleraldehyde;Prenol;3-Methyl-3-buten-1-ol;Pentanal;(S)-2-Methylbutanal;(&#177;)-2-Methylbutanal;(E)-2-Penten-1-ol;1-Penten-3-ol;Isoprenyl alcohol;2-Pentanone;2-Methyl-2-buten-1-ol;xi-3-Methyl-3-buten-2-ol;2-Methyltetrahydrofuran;Isopentenol;TETRAHYDROPYRAN;Cyclopentanol;Pent-1-en-2-ol;3-penten-2-ol;trans-2-pentenol	1.56368e+08	1.65485e+08	1.40032e+08	1.55347e+08	1.52302e+08	1.77803e+08	1.53962e+08	1.61817e+08	0.9515	down	0.5112	0.662397	no
POS_477.102_3.8973	477.102	NCGC00385228-01!(2S,3S,4S,5R,6S)-3,4,5-trihydroxy-6-[5-hydroxy-2-(2-hydroxyphenyl)-6-methoxy-4-oxochromen-7-yl]oxyoxane-2-carboxylic acid	C22H20O12	Phenylpropanoids and polyketides	Flavonoids	NA	NA	NA	Benzoylmalic acid;Diosmetin 7-O-beta-D-glucuronopyranoside;meclocycline;Temazepam glucuronide;Chrysoeriol 7-glucuronide	85337.8	608124	448334	1.99256e+07	8.17341e+07	1.18973e+08	380599	7.35444e+07	0.0052	down	0.003026	0.132217	yes
NEG_179.035_3.2067	179.035	Caffeic acid	C9H8O4	Phenylpropanoids and polyketides	Cinnamic acids and derivatives	HMDB0001964	C01481	NA	4-Hydroxyphenylpyruvic acid;Aspirin;Caffeic acid;Monomethyl phthalate;cis-Caffeic acid;2-Hydroxy-3-(4-hydroxyphenyl)propenoic acid;3-Hydroxyphenylpyruvic acid;(E)-3-(2,3-Dihydroxyphenyl)-2-propenoic acid;3,5-Dihydroxycinnamic acid;N,N'-dinitrosopiperazine;Phthalide;Phenylglyoxal;2,2'-Bifuran;o-Phthalaldehyde;Phenol-formaldehyde resin	2.43e+07	7.57735e+06	1.55999e+07	3.84049e+06	4.20999e+06	6.22181e+06	1.58258e+07	4.75743e+06	3.3265	up	0.064133	0.23067	no
POS_609.268_6.9178	609.268	3.10S-Hydroxypheophorbide a	C35H36N4O6	Organoheterocyclic compounds	Tetrapyrroles and derivatives	NA	NA	NA	p-HPEA-EDA;Matricarin;3'-Deoxyoleacein;Furamidine;Oleocanthal;Oxyresveratrol (cis-);Harderoporphyrin;Irinotecan;(2R,3Z)-Phycocyanobilin;7-Ethyl-10-[4-(1-piperidino)-1-piperidino]carbonyloxycamptothecin	3.58988e+08	9.40845e+07	1.59617e+08	1.17852e+07	3.46522e+07	2.2486e+08	2.0423e+08	9.04325e+07	2.2584	up	0.253124	0.434938	no
NEG_577.156_3.7056	577.156	Vitexin-2''-O-rhamnoside	C27H30O14	Phenylpropanoids and polyketides	Flavonoids	HMDB0039855	NA	NA	eq-4''-Hydroxymaysin;Daidzein 4',7-diglucoside;Acacetin 7-[apiosyl(1-&gt;6)-glucoside];Galangin 3-[galactosyl-(1-&gt;4)-rhamnoside];Rhoifolin;Chrysophanol 8-gentiobioside;Vitexin 4'-O-alpha-L-Rhamnopyranoside;Camellianin B;vitexin-2 inverted exclamation marka-o-rhamnoside;2''-O-alpha-L-Rhamnosyl-6-C-fucosyl-luteolin;2''-O-alpha-L-Rhamnosyl-6-C-quinovopyranosyl-luteolin;Apigenin 7-(6''-O-alpha-rha…	1.39139e+07	1.10791e+07	1.34991e+07	7.60885e+06	1.0008e+07	1.11429e+07	1.28307e+07	9.58657e+06	1.3384	up	0.102367	0.276571	no
NEG_180.066_1.3233	180.066	L-Tyrosine	C9H11NO3	Organic acids and derivatives	Carboxylic acids and derivatives	HMDB0000158	C00082	map00130(Ubiquinone and other terpenoid-quinone biosynthesis);map00261(Monobactam biosynthesis);map00350(Tyrosine metabolism);map00360(Phenylalanine metabolism);map00400(Phenylalanine, tyrosine and tryptophan biosynthesis);map00401(Novobiocin biosynthesis);map00460(Cyanoamino acid metabolism);map00680(Methane metabolism);map00730(Thiamine metabolism);map00940(Phenylpropanoid biosynthesis);map0095…	4-Hydroxy-4-(3-pyridyl)-butanoic acid;L-Threo-3-Phenylserine;Beta-Tyrosine;o-Tyrosine;Meta-Tyrosine;4,6,7-Trihydroxy-1,2,3,4-tetrahydroisoquinoline;2-Amino-3-hydroxy-3-phenylpropanoic acid;D-Tyrosine;N-Acetylarylamine;2-Phenylacetamide;2-Aminoacetophenone;2'-Aminoacetophenone;2-Acetyl-4-methylpyridine;2-Acetyl-6-methylpyridine;2,3-Dihydro-1H-pyrrolizine-5-carboxaldehyde;5-(2-Furanyl)-3,4-dihydro-…	1.26365e+08	1.02773e+08	1.17779e+08	1.14852e+08	1.57594e+08	6.27644e+07	1.15639e+08	1.11737e+08	1.0349	up	0.751655	0.843033	no
POS_193.085_3.4608	193.085	Sinapyl alcohol	C11H14O4	Benzenoids	Phenols	HMDB0013070	C02325	map00940(Phenylpropanoid biosynthesis);map01061(Biosynthesis of phenylpropanoids);map01100(Metabolic pathways);map01110(Biosynthesis of secondary metabolites)	NA	4.6794e+06	3.46001e+06	4.86141e+06	1.13397e+07	7.63456e+06	4.83109e+06	4.33361e+06	7.9351e+06	0.5461	down	0.139014	0.318478	no
NEG_158.061_5.2321	158.061	INDOLE-3-ACETALDEHYDE	C10H9NO	Organoheterocyclic compounds	Indoles and derivatives	HMDB0001190	C00637	map00380(Tryptophan metabolism);map01100(Metabolic pathways)	N-Hydroxy-1-aminonaphthalene;1-Amino-2-naphthol;2-Quinolinylmethanol;4-Amino-1-naphthol	3.27519e+07	1.52623e+07	1.53291e+07	1.07453e+07	1.1716e+07	1.04729e+07	2.11144e+07	1.09781e+07	1.9233	up	0.144696	0.324879	no
NEG_593.151_3.7803	593.151	Apigenin-6-C-glucoside-7-O-glucoside	C27H30O15	Phenylpropanoids and polyketides	Flavonoids	NA	NA	NA	Scolymoside;Isovitexin 2''-O-glucoside;Safflor Yellow A;Vicenin 2;Kaempferol 4'-glucoside 7-rhamnoside;Kuwanon Z;1,8-Dihydroxy-3-hydroxymethylanthraquinone 1,8-di-O-b-D-glucoside;3,6-Diglucopyranosyl-4',5,7-trihydroxyflavone;Astragalin 7-rhamnoside;Orientin 2''-rhamnoside;Orientin 7-rhamnoside;Graveobioside B;Kaempferol 3-neohesperidoside;Biorobin;Isorhamnetin 3-O-a-L-arabinopyranoside 7-O-a-L-rh…	8.91669e+06	6.67078e+06	7.9315e+06	1.7421e+09	1.65567e+09	1.2117e+08	7.83966e+06	1.17298e+09	0.0067	down	0.03508	0.189861	yes
NEG_282.081_1.4764	282.081	Guanosine (Not validated)	C10H13N5O5	NA	NA	NA	NA	NA	N-(1-Deoxy-1-fructosyl)glycine;Fructoseglycine;1-(2,2-Difluoroethyl)pyrrolidine-3,4-dicarboxylic acid	2.45457e+07	3.94198e+07	3.22178e+07	2.5249e+07	2.8929e+07	4.94573e+07	3.20611e+07	3.45451e+07	0.9281	down	0.853281	0.90994	no
NEG_591.171_4.1883	591.171	8-[4,5-dihydroxy-6-(hydroxymethyl)-3-(3,4,5-trihydroxy-6-methyloxan-2-yl)oxyoxan-2-yl]-5,7-dihydroxy-2-(4-methoxyphenyl)chromen-4-one	C28H32O14	Phenylpropanoids and polyketides	Flavonoids	NA	NA	NA	ax-4''-Hydroxy-3-'-methoxymaysin;Liquiritigenin 4'-[3-acetylapiosyl-(1-&gt;2)-glucoside];Isomargaritene;Isowertin 2''-rhamnoside;Margaritene;Linarin;Isoswertisin 4'-rhamnoside;2''-O-alpha-L-Rhamnosyl-6-C-fucosyl-3'-methoxyluteolin;N-[4-[3-Chloro-4-(2-pyridinylmethoxy)anilino]-3-cyano-7-ethoxy-6-quinolinyl]-4-(dimethylamino)-2-butenamide;4-Carboxynevirapine;Penicillamine disulfide;rhamnetin 3-rham…	384254	278785	351876	7.20548e+07	5.84861e+07	9.71099e+06	338305	4.67506e+07	0.0072	down	0.016605	0.160425	yes
POS_183.077_4.7219	183.077	Triethyl Phosphate	C6H15O4P	Organic acids and derivatives	Organic phosphoric acids and derivatives	NA	NA	NA	3,4-Dephostatin, Ethyl-;Diisopropylphosphate;TRIETHYL PHOSPHATE;Potassium octanoate;Caprylic acid;Valproic acid;Hexyl acetate;(3R,5Z)-5-Octene-1,3-diol;2-Ethylhexanoic acid;1-Hydroxy-3-octanone;Methyl heptanoate;Ethyl (&#177;)-2-methylpentanoate;2-Methylheptanoic acid;6-Methylheptanoic acid;Methyl 5-methylhexanoate;Pentyl propanoate;2-Ethylbutyl acetate;Isopropyl 3-methylbutanoate;Propyl 3-methyl…	2.60526e+06	3.42146e+06	4.1243e+06	4.77104e+06	2.3182e+06	5.54546e+06	3.38367e+06	4.21157e+06	0.8034	down	0.610735	0.739837	no
NEG_146.046_0.7775	146.046	Glutamic acid	C5H9NO4	Organic acids and derivatives	Carboxylic acids and derivatives	HMDB0000148	C00025	map00220(Arginine biosynthesis);map00250(Alanine, aspartate and glutamate metabolism);map00330(Arginine and proline metabolism);map00332(Carbapenem biosynthesis);map00340(Histidine metabolism);map00430(Taurine and hypotaurine metabolism);map00470(D-Amino acid metabolism);map00480(Glutathione metabolism);map00524(Neomycin, kanamycin and gentamicin biosynthesis);map00630(Glyoxylate and dicarboxylat…	L-Glutamic acid;N-Methyl-D-aspartic acid;N-Acetylserine;O-Acetylserine;D-Glutamic acid;L-4-Hydroxyglutamate semialdehyde;3-(Carboxymethylamino)propanoic acid;DL-Glutamate;N-lactoyl-Glycine;5-Hydroxy-4-oxo-L-norvaline;Alanine acetate;N-Methyl-DL-aspartic acid;L-3-Aminodihydro-2(3H)-furanone;(S)-2-Azetidinecarboxylic acid;1-Aminocyclopropanecarboxylic acid;2,3-Butanedione monoxime;Azetidine-1-carbo…	2.54537e+08	1.58952e+08	1.74305e+08	3.18428e+08	2.36634e+08	2.3316e+08	1.95931e+08	2.62741e+08	0.7457	down	0.167392	0.348563	no
POS_245.099_1.8491	245.099	D-Biotin	C10H16N2O3S	Organoheterocyclic compounds	Biotin and derivatives	HMDB0000030	C00120	map00780(Biotin metabolism);map01100(Metabolic pathways);map01240(Biosynthesis of cofactors);map02010(ABC transporters);map04977(Vitamin digestion and absorption)	Flurbiprofen;Isopropyl beta-D-glucoside;3-Methyl-1-(2-methylpropyl)-7H-purine-2,6-dione;3-Isobutyl-1-methylxanthine;3,7-Dihydro-8-methyl-3-(2-methylpropyl)-1H-purine-2,6-dione;Morinamide;3-Methyl-8-(2-methylpropyl)-7H-purine-2,6-dione;9-Methyl-3-(2-methylpropyl)purine-2,6-dione;3-Methyl-9-(2-methylpropyl)purine-2,6-dione	1.59008e+06	2.88746e+06	3.21926e+06	3.86634e+06	5.48851e+06	3.07774e+06	2.5656e+06	4.1442e+06	0.6191	down	0.152359	0.33314	no
POS_461.106_4.2295	461.106	Wogonoside	C22H20O11	Phenylpropanoids and polyketides	Flavonoids	NA	NA	NA	6-Methoxy-3-(2-thiazolyl)-1H-indole;Irilone 4'-glucoside;Glycitein 4'-O-glucuronide;Glycitein 7-O-glucuronide;Biochanin a 7-glucuronide;Oroxylin A glucoronide;Wogonoside;Loquatoside;p-Nitrophenyl thymidine 5'-monophosphate	874751	278314	446485	8.21721e+06	6.43865e+07	7.91236e+07	533183	5.05758e+07	0.0105	down	0.014811	0.157587	yes
POS_447.09_3.834	447.09	Flavone base + 3O, O-HexA	C21H18O11	Phenylpropanoids and polyketides	Flavonoids	NA	NA	NA	Methyl 4-chloro-1H-indole-3-acetate;Glucorhein;Genistein 4'-O-glucuronide;Genistein 5-O-glucuronide;Genistein 7-O-glucuronide;Baicalin;Apigenin 7-glucuronide;1-(4-Methanesulfonamidophenoxy)-3-(N-methyl-3,4-dichlorophenylethylamino)-2-propanol;(2S,3S,4S,5R)-3,4,5-Trihydroxy-6-[7-hydroxy-3-(4-hydroxyphenyl)-4-oxochromen-5-yl]oxyoxane-2-carboxylic acid;(2S,3S,4S,5R)-6-[4-(5,7-Dihydroxy-4-oxochromen-…	4.61934e+06	4.14587e+06	4.06728e+06	1.12842e+08	4.15159e+08	4.75934e+08	4.2775e+06	3.34645e+08	0.0128	down	0.011326	0.15068	yes
POS_330.059_1.5123	330.059	Adenosine 2',3'-cyclic monophosphate	C10H11N5O6P-	Nucleosides, nucleotides, and analogues	Purine nucleotides	NA	NA	NA	Adenosine 2',3'-cyclic phosphate;Nitisinone;Mecarbam;1,N6-Ethenoadenosine;2-Deoxy-2,3-dehydro-n-acetyl-neuraminic acid;Carprazidil;Ethenoadenosine;Narciclasine;Gamma-Glutamyl-Se-methylselenocysteine;N-Succinimidyl 3-(2-pyridyldithio)propionate	2.07399e+06	5.9949e+06	3.25281e+06	1.80336e+06	4.31019e+06	5.06219e+06	3.7739e+06	3.72525e+06	1.0131	up	0.984545	0.990046	no
POS_595.164_3.7984	595.164	8-[(2S,3R,4R,5S,6R)-3,4-dihydroxy-6-(hydroxymethyl)-5-[(2S,3R,4S,5S,6R)-3,4,5-trihydroxy-6-(hydroxymethyl)oxan-2-yl]oxyoxan-2-yl]-5,7-dihydroxy-2-(4-hydroxyphenyl)chromen-4-one	C27H30O15	Phenylpropanoids and polyketides	Flavonoids	NA	NA	NA	Albendazole sulfone;N-(1-Pyrenyl)maleimide;N-(3-Pyrene)maleimide;Scolymoside;Isovitexin 2''-O-glucoside;Safflor Yellow A;Vicenin 2;Kaempferol 4'-glucoside 7-rhamnoside;Kuwanon Z;1,8-Dihydroxy-3-hydroxymethylanthraquinone 1,8-di-O-b-D-glucoside;3,6-Diglucopyranosyl-4',5,7-trihydroxyflavone;Astragalin 7-rhamnoside;Orientin 2''-rhamnoside;Orientin 7-rhamnoside;Graveobioside B;Kaempferol 3-neohesperi…	2.93414e+07	2.76485e+07	1.09176e+07	2.16939e+09	2.18487e+09	1.65489e+08	2.26359e+07	1.50659e+09	0.015	down	0.0349	0.189735	yes
POS_314.138_3.9788	314.138	Moupinamide	C18H19NO4	Benzenoids	Phenols	HMDB0029365	C02717	NA	Moupinamide;Muricinine;Laurelliptine;N-cis-Feruloyltyramine;Laurolitsine;N-Benzoyl-L-tyrosine ethyl ester;Kresoxim-Methyl;3-Hydroxyhexanoylcarnitine;4-Hydroxyhexanoycarnitine;(5R)-5-Hydroxyhexanoylcarnitine;(S)-Edulinine;Desethylchloroquine;(2R,4S)-1-(Tert-butoxycarbonyl)-4-phenylpyrrolidine-2-carboxylic acid;Befunolol;DHAP(8:0);Demethoxyegonol;Desmosflavone;Dimethylstrobochrysin;1-(4-Hydroxy-3-m…	8.80639e+06	1.00894e+07	1.15669e+07	8.85797e+07	5.03543e+07	7.87654e+06	1.01543e+07	4.89368e+07	0.2075	down	0.247685	0.430116	no
NEG_213.149_5.1726	213.149	FA 12:1+1O	C12H22O3	Lipids and lipid-like molecules	Fatty Acyls	NA	NA	NA	3-Oxododecanoic acid;4-Acetoxy-2-hexyltetrahydrofuran;10-Undecenal;(+/-)-trans- and cis-4,8-Dimethyl-3,7-nonadien-2-ol;10-Undecen-2-one;(1R,2R)-1,2,7,7-Tetramethylbicyclo[2.2.1]heptan-2-ol;9-Undecenal;2-Undecenal;alpha-Terpineol;Eucalyptol;Geraniol;2-Decenal;3-Decen-2-one;2,6-Dimethyl-7-octen-3-one;Thujyl alcohol;9-Decenal;Fenchol;(-)-Carvomenthone;Isomenthone;(-)-Borneol;(-)-Menthone;p-Menthan-2…	7.13104e+07	2.78455e+08	6.40697e+08	6.96133e+07	6.00172e+07	1.52289e+08	3.30154e+08	9.39732e+07	3.5133	up	0.256771	0.438378	no
NEG_163.04_3.2244	163.04	Phenylpyruvic acid	C9H8O3	Benzenoids	Benzene and substituted derivatives	HMDB0000205	C00166	map00360(Phenylalanine metabolism);map00400(Phenylalanine, tyrosine and tryptophan biosynthesis);map00470(D-Amino acid metabolism);map00960(Tropane, piperidine and pyridine alkaloid biosynthesis);map01060(Biosynthesis of plant secondary metabolites);map01100(Metabolic pathways);map01110(Biosynthesis of secondary metabolites);map01210(2-Oxocarboxylic acid metabolism);map01230(Biosynthesis of amino…	Phenylpyruvic acid;m-Coumaric acid;2-Hydroxycinnamic acid;Enol-phenylpyruvate;Methyl Phenylglyoxalate;METHYL 4-FORMYLBENZOATE;2,4,6-Octatriyn-1-ol;Benzofuran;3,5,7-Octatriyn-1-ol;xi-2,3-Octadiene-5,7-diyn-1-ol	7.0843e+07	5.16091e+07	6.10903e+07	1.9089e+07	2.83659e+07	4.10456e+07	6.11808e+07	2.95002e+07	2.0739	up	0.057475	0.221135	no
NEG_137.024_3.4381	137.024	3-HYDROXYBENZOATE	C7H6O3	Benzenoids	Benzene and substituted derivatives	HMDB0002466	C00587	map00362(Benzoate degradation);map00400(Phenylalanine, tyrosine and tryptophan biosynthesis);map00623(Toluene degradation);map00624(Polycyclic aromatic hydrocarbon degradation);map01120(Microbial metabolism in diverse environments);map01220(Degradation of aromatic compounds)	4-Hydroxybenzoic acid;Salicylic acid;3-Hydroxybenzoic acid;Gentisate aldehyde;2-Methoxy-1,4-benzoquinone;alpha-Furyl methyl diketone;Sesamol;3,4-Dihydroxybenzaldehyde;keratan sulfate II (core 2-linked), degradation product 1;3,6-Dihydroxycyclohepta-2,4,6-trien-1-one;N-Methyl-N'-nitrosoguanidine	1.47283e+07	2.06173e+07	1.21251e+07	4.35343e+06	5.08381e+06	1.19776e+07	1.58235e+07	7.13827e+06	2.2167	up	0.090117	0.262391	no
POS_226.179_8.9886	226.179	cis-Vitamin K1	C31H46O2	Lipids and lipid-like molecules	Prenol lipids	NA	NA	NA	Eremopetasinorol;(S,E)-Lyratol propanoate;(5alpha,8beta,9beta)-5,9-Epoxy-3,6-megastigmadien-8-ol;(5R,6S)-5,6-Epoxy-7-megastigmen-9-one;Theaspirone A;2,2,6,7-Tetramethylbicyclo[4.3.0]nona-1(9),4-diene-7,8-diol;3-Hydroxy-beta-ionone;Acetal R;5,9:6,9-Diepoxy-3-megastigmene;Carvyl propionate;5,9:6,9-Diepoxy-4-megastigmene;2,3,5,6,8,8a-Hexahydro-2,5,5,8a-tetramethyl-7H-1-benzopyran-7-one;(3R,8E)-3-Hyd…	7.88547e+06	9.12906e+06	1.02462e+07	2.14683e+07	1.88263e+07	1.02179e+07	9.08691e+06	1.68375e+07	0.5397	down	0.117429	0.293764	no
NEG_163.04_3.6102	163.04	m-Coumaric acid	C9H8O3	Phenylpropanoids and polyketides	Cinnamic acids and derivatives	HMDB0001713	C12621	map00360(Phenylalanine metabolism);map01100(Metabolic pathways);map01120(Microbial metabolism in diverse environments);map01220(Degradation of aromatic compounds)	Phenylpyruvic acid;m-Coumaric acid;2-Hydroxycinnamic acid;Enol-phenylpyruvate;Methyl Phenylglyoxalate;METHYL 4-FORMYLBENZOATE;2,4,6-Octatriyn-1-ol;Benzofuran;3,5,7-Octatriyn-1-ol;xi-2,3-Octadiene-5,7-diyn-1-ol	5.81022e+07	2.85133e+07	3.86843e+07	2.62821e+07	2.30025e+07	3.76363e+07	4.17666e+07	2.89736e+07	1.4415	up	0.251551	0.43363	no
POS_582.239_3.5169	582.239	NCGC00386010-01_C24H36O15_Benzyl beta-D-glucopyranosyl-(1-&gt;2)-[beta-D-xylopyranosyl-(1-&gt;6)]-beta-D-glucopyranoside	C24H36O15	Organic oxygen compounds	Organooxygen compounds	NA	NA	NA	NA	273367	214661	213431	8.76491e+06	9.72988e+06	2.07011e+06	233819	6.85496e+06	0.0341	down	0.021383	0.169091	yes
NEG_295.228_7.3987	295.228	9-HODE	C18H32O3	Lipids and lipid-like molecules	Fatty Acyls	HMDB0010223	NA	NA	alpha-Dimorphecolic acid;9,10-Epoxyoctadecenoic acid;12,13-EpOME;(Z)-13-Oxo-9-octadecenoic acid;Avenoleic acid;12-Hydroxy-8,10-octadecadienoic acid;(10E,12Z)-9-HODE;(13S)-13-hydroxyoctadeca-9,11-dienoic acid;13-Hydroxyoctadeca-9,12-dienoic acid;18-Hydroxyoctadecadienoic acid;13-Hydroxyoctadeca-2,4-dienoic acid;9-Hydroxyoctadeca-2,4-dienoic acid;9-Hydroxylinoleic acid;11-(3-Pentyloxiran-2-yl)undec…	2.9583e+07	4.2285e+07	3.52642e+07	7.00509e+07	3.52686e+07	2.77981e+07	3.57107e+07	4.43725e+07	0.8048	down	0.657601	0.774995	no
NEG_483.272_6.1193	483.272	PG(16:0/0:0)[U]	C22H45O9P	Lipids and lipid-like molecules	Glycerophospholipids	NA	NA	NA	LysoPG(16:0/0:0);[3-[2,3-Dihydroxypropoxy(hydroxy)phosphoryl]oxy-2-hydroxypropyl] hexadecanoate;(-)-Huperzine A (HupA);LysoPA(0:0/18:0);LysoPA(18:0/0:0);Anordrin;1-heptadecanoyl-glycero-3-phosphate;L-Prolinamide, glycyl-L-prolyl-L-arginyl-;Metapro	2.75681e+08	5.1779e+08	3.38188e+08	3.3823e+08	1.81551e+08	5.88534e+08	3.7722e+08	3.69438e+08	1.0211	up	0.818761	0.888708	no
NEG_168.067_1.4291	168.067	Pyridoxine	C8H11NO3	Organoheterocyclic compounds	Pyridines and derivatives	HMDB0000239	C00314	map00750(Vitamin B6 metabolism);map01100(Metabolic pathways);map01120(Microbial metabolism in diverse environments);map01240(Biosynthesis of cofactors)	Pyridoxine;6-Hydroxydopamine;5-Hydroxydopamine;6-Acetyl-2,3-dihydro-2-(hydroxymethyl)-4(1H)-pyridinone;p-Anisidine;2-Propionylpyrrole;4-Hydroxybenzylamine;1-Ethyl-1H-pyrrole-2-carboxaldehyde;2-Acetyl-1-methylpyrrole;1beta-Methylcarbapenem;4-(Methylamino)phenol;O-Anisidine;4-Aminophenol;2-Acetylpyrrole;1-Methyl-2-pyrrolecarboxaldehyde;Piconol;3-Aminophenol;3-Pyridinemethanol;Carbapenem;O-Phenylhyd…	2.74661e+06	3.24079e+06	3.17319e+06	1.73677e+06	2.81044e+06	1.86019e+06	3.05353e+06	2.1358e+06	1.4297	up	0.116185	0.292037	no
POS_147.044_3.3859	147.044	1H-Indene-1,2(3H)-dione	C9H6O2	Benzenoids	Indanes	NA	NA	NA	Coumarin;Phenylpropiolic acid;Chromone;2-Benzofurancarboxaldehyde;1H-Indene-1,2(3H)-dione;Purpald;Isocoumarin	1.48105e+08	1.56973e+08	1.64337e+08	9.48603e+07	1.30821e+08	1.20673e+08	1.56472e+08	1.15451e+08	1.3553	up	0.072661	0.239983	no
NEG_325.185_6.2598	325.185	Dodecylbenzenesulfonic acid	C18H30O3S	Benzenoids	Benzene and substituted derivatives	NA	NA	NA	2-Dodecylbenzenesulfonic acid;4-Dodecylbenzenesulfonic Acid;Heptaethylene glycol;4-Dodecan-6-ylbenzenesulfonic Acid;Dodecyl benzenesulfonate	1.24001e+08	1.22668e+08	2.09812e+08	1.39928e+08	1.22072e+08	1.49447e+08	1.52161e+08	1.37149e+08	1.1095	up	0.722551	0.822713	no
NEG_389.124_4.287	389.124	Piceid	C20H22O8	Phenylpropanoids and polyketides	Stilbenes	HMDB0030564	C10275	NA	NA	521347	7.22509e+06	908882	697906	280236	2.19257e+06	2.88511e+06	1.05691e+06	2.7298	up	0.528531	0.67583	no
NEG_135.03_3.2884	135.03	Threonic acid	C4H8O5	Organic oxygen compounds	Organooxygen compounds	HMDB0000943	C01620	map00053(Ascorbate and aldarate metabolism);map01100(Metabolic pathways)	Hypoxanthine;Erythronic acid;Threonic acid;Allopurinol;1-Pentanesulfenothioic acid;Ethyl propyl disulfide;Ethyl isopropyl disulfide;2-Hydroxypurine;2,3,4-Trihydroxybutanoic acid;9H-Purine-9-ol;L-Lactic acid;Glyceraldehyde;Dihydroxyacetone;Dimethyl carbonate;Monoethyl carbonate;Methoxyacetic acid;1,2,4-Trioxane;1,3,5-Trioxane;Methyl ethaneperoxoate;Peracetic acid;1,2,3-Trioxolane;Monomethyl carbon…	1.8747e+07	1.36565e+07	1.58589e+07	4.37186e+06	7.72578e+06	1.17289e+07	1.60875e+07	7.94218e+06	2.0256	up	0.102031	0.276303	no
POS_104.992_9.9909	104.992	2,3-Diaminopropionate	C3H8N2O2	Organic acids and derivatives	Carboxylic acids and derivatives	HMDB0002006	C03401	map00997(Biosynthesis of various other secondary metabolites);map00998(Biosynthesis of various antibiotics);map01100(Metabolic pathways);map01110(Biosynthesis of secondary metabolites)	1,1-Difluoroethane;1,2-Difluoroethane;Trifluoroethylene;Sodium acetate	4.16815e+06	4.11462e+06	3.52909e+06	6.04322e+06	4.08542e+06	5.39424e+06	3.93729e+06	5.17429e+06	0.7609	down	0.138431	0.317837	no
NEG_223.098_4.7211	223.098	Olivetolcarboxylic acid	C12H16O4	Benzenoids	Benzene and substituted derivatives	NA	NA	NA	Diplosporin;Dhelwangin;Vanillin 1,2-butylene glycol acetal;Acoramone;2-Ethoxy-4-(4-methyl-1,3-dioxolan-2-yl)phenol;Isoacoramone;3',4',5'-Trimethoxycinnamyl alcohol;1-Methyl-6-phenyl-1H-imidazo[4,5-b]pyridin-2-amine;Alongside;senkyunolide I;L-Targinine;Methylarginine;delta-N-Methylarginine;Methyl L-argininate;N2-Methyl-L-arginine;(2S)-2-Amino-5-(diaminomethylideneamino)-4-methylpentanoic acid;tran…	2.52139e+06	7.02899e+06	6.71528e+06	7.08035e+06	1.17497e+07	1.06116e+07	5.42189e+06	9.81388e+06	0.5525	down	0.17339	0.354919	no
POS_565.154_3.8754	565.154	8-[3,5-dihydroxy-6-(hydroxymethyl)-4-(3,4,5-trihydroxyoxan-2-yl)oxyoxan-2-yl]-5,7-dihydroxy-3-(4-hydroxyphenyl)chromen-4-one	C26H28O14	Phenylpropanoids and polyketides	Isoflavonoids	NA	NA	NA	Apigenin 6-C-glucoside 8-C-arabinoside;Corymboside;Apiin;6-beta-D-Glucopyranosyl-8-beta-D-ribopyranosylapigenin;Isovitexin 2''-O-arabinoside;Kaempferol 3-arabinofuranoside 7-rhamnofuranoside;Kaempferol 3-rhamnoside 7-xyloside;Kaempferol 3-rhamnoside 4'-xyloside;Apigenin 6-C-arabinoside 8-C-glucoside;Apigenin 6-C-galactoside 8-C-arabinoside;Apigenin 7-apiosyl-glucoside;Apigenin 6-C-glucosyl-O-arab…	595564	837638	917510	2.57141e+07	2.74043e+07	3.92068e+06	783570	1.9013e+07	0.0412	down	0.04025	0.196668	yes
NEG_505.257_5.7359	505.257	LPG 18:3	C24H43O9P	Lipids and lipid-like molecules	Glycerophospholipids	NA	NA	NA	Ceanothine C;DG(2:0/PGF2alpha/0:0);DG(PGF2alpha/2:0/0:0);DG(2:0/0:0/PGF2alpha);DG(PGF2alpha/0:0/2:0);DG(2:0/PGE1/0:0);DG(PGE1/2:0/0:0);DG(2:0/0:0/PGE1);DG(PGE1/0:0/2:0);DG(2:0/PGD1/0:0);DG(PGD1/2:0/0:0);DG(2:0/0:0/PGD1);DG(PGD1/0:0/2:0);Diethyl 1,4-dihydro-2,6-dimethyl-3,5-pyridinedicarboxylate;L-DOPA n-Butyl Ester;1-(8Z,11Z,14Z-eicosatrienoyl)-glycero-3-phosphate;LysoPA(20:3(5Z,8Z,11Z)/0:0);Lyso…	4.90453e+07	4.7341e+07	6.02484e+07	4.77396e+07	6.597e+07	1.00529e+08	5.22116e+07	7.14129e+07	0.7311	down	0.334639	0.510719	no
NEG_163.04_3.4125	163.04	p-coumaric acid	C9H8O3	Phenylpropanoids and polyketides	Cinnamic acids and derivatives	NA	NA	NA	Phenylpyruvic acid;m-Coumaric acid;2-Hydroxycinnamic acid;Enol-phenylpyruvate;Methyl Phenylglyoxalate;METHYL 4-FORMYLBENZOATE;2,4,6-Octatriyn-1-ol;Benzofuran;3,5,7-Octatriyn-1-ol;xi-2,3-Octadiene-5,7-diyn-1-ol	1.36067e+08	9.15224e+07	1.12121e+08	1.19561e+08	1.32712e+08	1.10966e+08	1.13237e+08	1.2108e+08	0.9352	down	0.585056	0.719708	no
NEG_173.118_4.4288	173.118	FA 9:0+1O	C9H18O3	Organic acids and derivatives	Hydroxy acids and derivatives	NA	NA	NA	NA	1.02394e+07	1.95269e+08	4.86435e+08	9.29677e+06	2.33056e+07	8.05817e+06	2.30648e+08	1.35535e+07	17.0176	up	0.206276	0.389569	no
POS_83.0602_8.5658	83.0602	1-Methylimidazole	C4H6N2	Organoheterocyclic compounds	Azoles	NA	NA	NA	Acetonitrile;Fomepizole;1-Methylimidazole;2-Aminopyrrole;2-Methylimidazole;2,5-Dihydropyrimidine;4-Methylimidazole;Dihydropyridazine;Dihydropyrimidine	4.53015e+06	6.27608e+06	4.3725e+06	7.00243e+06	6.32396e+06	8.34176e+06	5.05958e+06	7.22272e+06	0.7005	down	0.06817	0.235144	no
POS_182.081_1.3393	182.081	D-Tyrosine	C9H11NO3	Organic acids and derivatives	Carboxylic acids and derivatives	NA	NA	NA	4-Hydroxy-4-(3-pyridyl)-butanoic acid;L-Threo-3-Phenylserine;Beta-Tyrosine;o-Tyrosine;Meta-Tyrosine;4,6,7-Trihydroxy-1,2,3,4-tetrahydroisoquinoline;2-Amino-3-hydroxy-3-phenylpropanoic acid;D-Tyrosine;Phenylpyruvic acid;m-Coumaric acid;2-Hydroxycinnamic acid;Enol-phenylpyruvate;Methyl Phenylglyoxalate;METHYL 4-FORMYLBENZOATE	1.08949e+08	8.46307e+07	9.68589e+07	1.03518e+08	1.48864e+08	5.79418e+07	9.68127e+07	1.03441e+08	0.9359	down	0.999823	0.999902	no
NEG_88.0402_0.8221	88.0402	beta-Alanine	C3H7NO2	Organic acids and derivatives	Carboxylic acids and derivatives	HMDB0000056	C00099	map00240(Pyrimidine metabolism);map00410(beta-Alanine metabolism);map00640(Propanoate metabolism);map00770(Pantothenate and CoA biosynthesis);map01100(Metabolic pathways);map01110(Biosynthesis of secondary metabolites);map01240(Biosynthesis of cofactors);map04080(Neuroactive ligand-receptor interaction);map04974(Protein digestion and absorption)	beta-Alanine;L-Alanine;Sarcosine;D-Alanine;Ethyl carbamate;(alpha-D-mannosyl)7-beta-D-mannosyl-diacetylchitobiosyl-L-asparagine, isoform A (protein);1-Nitropropane;2-Nitropropane;(2S)-2-Amino-3-hydroxypropanal;Dimethylcarbamic acid;Lactamide;Methyl glycinate;N-Hydroxymethyl-N-methylformamide;Aziridine	8.00558e+07	1.12957e+08	9.91184e+07	1.07512e+08	1.06409e+08	1.99184e+08	9.73771e+07	1.37702e+08	0.7072	down	0.272895	0.453067	no
POS_136.062_1.4888	136.062	2-Aminopurine	C5H5N5	Organoheterocyclic compounds	Imidazopyrimidines	NA	NA	NA	Adenine;4-(Hydroxymethyl)benzenediazonium(1+);1H-Pyrazolo[3,4-d]pyrimidin-4-amine;2-Aminopurine;9h-Purin-9-amine	1.55777e+07	2.28179e+07	1.62666e+07	9.97367e+07	2.99192e+08	5.12969e+08	1.82207e+07	3.03966e+08	0.0599	down	0.026222	0.17645	yes
NEG_299.056_5.1505	299.056	Kaempferide	C16H12O6	Phenylpropanoids and polyketides	Flavonoids	HMDB0037441	C10098	map00944(Flavone and flavonol biosynthesis)	3,3',7-Trihydroxy-4'-methoxyflavone;Diosmetin;Pratensein;Takakin;Chrysoeriol;Barpisoflavone A;Cajanin;3,5-Dihydroxy-6,7-methylenedioxyflavanone;6alpha-Hydroxymaackiain;Santal;Questinol;Luteolin 7-methyl ether;Kaempferide;Tectorigenin;5,3',4'-Trihydroxy-7-methoxy-4-phenylcoumarin;Hematein;Rhamnocitrin;(3R)-Sophorol;Tinctormine;3-O-Methylkaempferol;Isotectorigenin;3-Hydroxy-4-butanolide;Phenylglyox…	955793	2.43928e+06	1.86723e+06	969750	1.75002e+06	5.84826e+06	1.7541e+06	2.85601e+06	0.6142	down	0.676766	0.789421	no
POS_188.07_3.0511	188.07	L-Tryptophan	NA	NA	NA	HMDB0000929	C00078	map00260(Glycine, serine and threonine metabolism);map00380(Tryptophan metabolism);map00400(Phenylalanine, tyrosine and tryptophan biosynthesis);map00404(Staurosporine biosynthesis);map00901(Indole alkaloid biosynthesis);map00966(Glucosinolate biosynthesis);map00970(Aminoacyl-tRNA biosynthesis);map00996(Biosynthesis of various alkaloids);map00997(Biosynthesis of various other secondary metabolite…	6-Chloro-N-(1-methylethyl)-1,3,5-triazine-2,4-diamine;6-Fluoropyridoxol;Triethanolamine;3-Pyridinebutanoic acid;Benzocaine;Norsalsolinol;Gentiatibetine;Ethyl 2-aminobenzoate;Methyl N-methylanthranilate;Benzyl glycinate;4-Hydroxy-1-(3-pyridinyl)-1-butanone;5-(3-Pyridyl)-2-hydroxytetrahydrofuran;1-Isopropyl-4-nitrobenzene;(3,5-Dimethylphenyl)carbamic acid;2-Amino-3-(4-hydroxyphenyl)propanal;Ethenza…	1.31324e+09	1.00397e+09	9.15554e+08	1.06091e+09	1.32666e+09	4.01455e+08	1.07759e+09	9.29674e+08	1.1591	up	0.567396	0.706134	no
NEG_182.046_1.7174	182.046	4-PYRIDOXATE	C8H9NO4	Organoheterocyclic compounds	Pyridines and derivatives	HMDB0000017	C00847	map00750(Vitamin B6 metabolism);map01100(Metabolic pathways);map01120(Microbial metabolism in diverse environments)	4-Pyridoxic acid;3,5-Dihydroxyphenylglycine;2-((3,5-Dihydroxyphenyl)amino)acetic acid;triazolobenzodiazepine;Trigonelline;2-Aminobenzoic acid;p-Aminobenzoic acid;3-Pyridylacetic acid;m-Aminobenzoic acid;Salicylamide;Methyl nicotinate;2-Pyridylacetic acid;2-Hydroxybenzaldehyde oxime;2-Nitrotoluene;3-Nitrotoluene;4-Methylnicotinic acid;4-Nitrotoluene;6-Methyl-2-pyridinecarboxylic acid;Homarine;N-Hy…	1.19686e+07	1.51875e+07	1.58831e+07	2.11477e+07	1.92596e+07	1.04163e+07	1.43464e+07	1.69412e+07	0.8468	down	0.633516	0.757292	no
NEG_507.263_5.7358	507.263	LPG 18:2	C24H45O9P	Lipids and lipid-like molecules	Glycerophospholipids	NA	NA	NA	4-[(2-Methyl-3-furanyl)thio]-5-nonanone;2,6-Dimethyl-3-[(2-methyl-3-furanyl)thio]-4-heptanone;Retinyl beta-glucuronide;Trichomonacid	2.42776e+06	2.41824e+06	3.13685e+06	2.45489e+06	3.3528e+06	5.54895e+06	2.66095e+06	3.78555e+06	0.7029	down	0.3315	0.5078	no
POS_307.262_6.3079	307.262	Isoincensole	C20H34O2	NA	NA	NA	NA	NA	Dihomo-gamma-linolenic acid;5,8,11-Eicosatrienoic acid;Sciadonic acid;Sagittariol;Dihomo-alpha-linolenic acid;11-Eicosatrienoic acid;Eicosa-11,14,17-trienoic acid;Eicosa-5,8,11-trienoic acid;5,11,14-Eicosatrienoic acid;Dihomo--linolenic acid;Icosa-2,4,6-trienoic acid;Ethyl octadeca-9,12,15-trienoate;Ethyl alpha-linolenate;ent-16b-Kauran-16,19-diol;Ethyl linilenate;Sodium octadecanoate;Stearic aci…	404798	597333	169087	1.94999e+06	7.96643e+06	2.81624e+06	390406	4.24422e+06	0.092	down	0.014926	0.157587	yes
NEG_427.285_7.1863	427.285	25-Hydroxyvitamin D3-26,23-lactone	C27H40O4	Lipids and lipid-like molecules	Steroids and steroid derivatives	HMDB0060126	NA	NA	Schidigeragenin B;Spirostane-3,6-dione;25-Hydroxyvitamin D3-26,23-lactone;[(8R,9S,10R,13S,14S,17S)-17-Acetyl-10,13-dimethyl-3-oxo-2,6,7,8,9,11,12,14,15,16-decahydro-1H-cyclopenta[a]phenanthren-17-yl] hexanoate;Calcifediol lactone;1,8-Bis(dimethylamino)naphthalene;(R)-3,4-Dihydro-2-methyl-2-(4,8,12-trimethyl-3,7,11-tridecatrienyl)-2H-1-benzopyran-6-ol;Santowhite;(R)-3,4-Dihydro-2-(4,8,12-trimethyl…	3.28929e+08	4.10066e+08	3.8827e+08	5.15069e+07	9.98415e+07	2.55607e+08	3.75755e+08	1.35652e+08	2.77	up	0.115502	0.291368	no
NEG_169.087_4.6763	169.087	FA 9:2+1O	C9H14O3	Lipids and lipid-like molecules	Fatty Acyls	NA	NA	NA	1,4-Ipomeadiol;cis-3-Hexenyl pyruvate;2,3-Dimethyl-2-cyclohexen-1-one;6-Methyl-3,5-heptadien-2-one;(E,E)-2,4-Octadienal;trans, trans-3,5-Octadien-2-one;1,5-Octadien-3-one;2-Isopropyl-5-methylfuran;(E,E)-2,6-Octadienal;3,5,5-Trimethyl-2-cyclopenten-1-one;2-Butylfuran;Methyl-1-cyclopenten-1-yl)-ethanone;Octa-trans-3-cis-5-dien-2-one;(Z)-1,5-octadien-3-one;3,5-octadien-2-one;5-Hexen-2-one, 5-methyl-…	3.41285e+06	3.60618e+06	6.90715e+06	1.00729e+06	4.2361e+06	4.38078e+06	4.64206e+06	3.20806e+06	1.447	up	0.418455	0.584784	no
NEG_208.134_5.5246	208.134	Bamethan	C12H19NO2	Benzenoids	Phenols	NA	NA	NA	2,5-Dimethoxy-4-ethylphenethylamine;2,5-Dimethoxy-4-methylamphetamine;4-(2-(Ethylamino)propyl)-2-methoxyphenol;Bamethan;Mirogabalin;Mephentermine;3-Hexylpyridine;Dimethylamphetamine;3,7-Dimethyl-2,6-nonadienenitrile;Etilamfetamine;Phentermine;Methamphetamine;N,N-Dimethylphenethylamine;2,6-Diethylaniline;3-Pentylpyridine;2-Pentylpyridine;4-Methylamphetamine;4-Phenylbutylamine;5-Butyl-2-methylpyrid…	257629	167715	322472	3.18352e+06	2.82267e+06	1.04981e+06	249272	2.352e+06	0.106	down	0.011332	0.15068	yes
POS_138.055_1.2157	138.055	Trigonelline	C7H7NO2	Alkaloids and derivatives	NA	HMDB0000875	C01004	map00960(Tropane, piperidine and pyridine alkaloid biosynthesis)	Trigonelline;2-Aminobenzoic acid;p-Aminobenzoic acid;3-Pyridylacetic acid;m-Aminobenzoic acid;Salicylamide;Methyl nicotinate;2-Pyridylacetic acid;2-Hydroxybenzaldehyde oxime;2-Nitrotoluene;3-Nitrotoluene;4-Methylnicotinic acid;4-Nitrotoluene;6-Methyl-2-pyridinecarboxylic acid;Homarine;N-Hydroxybenzamide;Phenyl carbamate	1.37031e+07	2.33809e+07	1.82117e+07	3.35502e+07	2.9789e+07	2.31431e+07	1.84319e+07	2.88274e+07	0.6394	down	0.079265	0.248049	no
NEG_275.202_7.661	275.202	Stearidonic acid	C18H28O2	Lipids and lipid-like molecules	Fatty Acyls	HMDB0006547	C16300	map00592(alpha-Linolenic acid metabolism);map01110(Biosynthesis of secondary metabolites)	19-Nor-5-androstenediol;19-Noretiocholanolone;Stearidonic acid;Phenethyl decanoate;4,8,12,15-Octadecatetraenoic acid;(E,E)-11,13-Octadecadien-9-ynoic acid;17beta-hydroxy-5beta-estran-3-one;Octadeca-6,9,12,15-tetraenoic acid;9,12-Octadecadiynoic acid;cis-Parinaric acid;Bolandiol;Octadeca-2,4,6,8-tetraenoic acid;2-Pentylfuran;(3Z,6Z)-3,6-Nonadienal;3,5,5-Trimethyl-2-cyclohexen-1-one;(2E,6E)-2,6-Non…	5.27753e+08	2.49198e+08	5.08011e+08	7.0578e+08	6.4158e+08	2.97771e+08	4.28321e+08	5.48377e+08	0.7811	down	0.557978	0.699447	no
NEG_518.253_5.5091	518.253	LPS 18:3	C24H42NO9P	Lipids and lipid-like molecules	Glycerophospholipids	NA	NA	NA	LysoPE(0:0/18:4(6Z,9Z,12Z,15Z));LysoPE(18:4(6Z,9Z,12Z,15Z)/0:0);SEERZIQQUAZTOL-WOJBJXKFSA-N;Panax ginseng Tetrapeptide;Trifarotene	2.2532e+06	4.2327e+06	4.85949e+06	3.38728e+06	3.44896e+06	4.05365e+06	3.7818e+06	3.62996e+06	1.0418	up	0.978841	0.986882	no
POS_88.0756_9.543	88.0756	N,N-Dimethylacetamide	C4H9NO	Organic acids and derivatives	Carboxylic acids and derivatives	NA	NA	NA	4-Aminobutyraldehyde;N-Ethylacetamide;Morpholine;Butyramide;Isobutyramide;N,N-DIMETHYLACETAMIDE;2-Butenal;3-Buten-2-one;Methacrolein;Butadiene monoxide;Butenal;Cyclobutanone;2-Ethyloxirene;Vinyl ether;(cis)-crotonaldehyde	5.62493e+06	9.47957e+06	6.21068e+06	7.72936e+06	9.67835e+06	1.34128e+07	7.10506e+06	1.02735e+07	0.6916	down	0.177863	0.35973	no
POS_760.585_8.2617	760.585	PC(18:1(9Z)/16:0)	C42H82NO8P	Lipids and lipid-like molecules	Glycerophospholipids	HMDB0008100	C00157	map00564(Glycerophospholipid metabolism);map00590(Arachidonic acid metabolism);map00591(Linoleic acid metabolism);map00592(alpha-Linolenic acid metabolism);map01100(Metabolic pathways);map01110(Biosynthesis of secondary metabolites);map04723(Retrograde endocannabinoid signaling);map05231(Choline metabolism in cancer)	PC(14:0/20:1(11Z));PC(14:1(9Z)/20:0);PC(16:0/18:1(11Z));PC(16:0/18:1(9Z));PC(16:1(9Z)/18:0);PC(18:0/16:1(9Z));PC(18:1(11Z)/16:0);PC(18:1(9Z)/16:0);PC(20:0/14:1(9Z));PC(20:1(11Z)/14:0);PE(15:0/22:1(13Z));PE(22:1(13Z)/15:0);PE-NMe(18:0/18:1(9Z));PE-NMe(18:0/18:1(11Z));PE-NMe(14:1(9Z)/22:0);PE-NMe(16:0/20:1(11Z));PE-NMe(16:1(9Z)/20:0);PE-NMe(14:0/22:1(13Z));PE-NMe(18:1(11Z)/18:0);PE-NMe(18:1(9Z)/18:…	1.58856e+09	1.06005e+09	1.5457e+09	3.20251e+09	1.99452e+09	9.71186e+08	1.3981e+09	2.05607e+09	0.68	down	0.500619	0.654491	no
NEG_163.04_3.0388	163.04	p-Coumaric acid	C9H8O3	Phenylpropanoids and polyketides	Cinnamic acids and derivatives	HMDB0002035	C00811	map00130(Ubiquinone and other terpenoid-quinone biosynthesis);map00350(Tyrosine metabolism);map00940(Phenylpropanoid biosynthesis);map00950(Isoquinoline alkaloid biosynthesis);map01061(Biosynthesis of phenylpropanoids);map01100(Metabolic pathways);map01110(Biosynthesis of secondary metabolites);map01220(Degradation of aromatic compounds)	Phenylpyruvic acid;m-Coumaric acid;2-Hydroxycinnamic acid;Enol-phenylpyruvate;Methyl Phenylglyoxalate;METHYL 4-FORMYLBENZOATE;2,4,6-Octatriyn-1-ol;Benzofuran;3,5,7-Octatriyn-1-ol;xi-2,3-Octadiene-5,7-diyn-1-ol	6.72317e+07	8.34498e+07	6.52564e+07	1.23022e+07	2.61764e+07	3.60567e+07	7.19793e+07	2.48451e+07	2.8971	up	0.061676	0.22774	no
NEG_375.13_3.7088	375.13	7,8-Dimethyl-10-[(2R,3R,4S)-2,3,4,5-tetrahydroxypentyl]benzo[g]pteridine-2,4-dione	C17H20N4O6	Organoheterocyclic compounds	Pteridines and derivatives	NA	NA	NA	Riboflavin;(1RS,2RS)-Guaiacylglycerol 1-glucoside;(1x,2x)-Guaiacylglycerol 2-glucoside;(1x,2x)-Guaiacylglycerol 3-glucoside;8-Epiloganic acid;7,8-Dimethyl-10-[(2R,3R,4S)-2,3,4,5-tetrahydroxypentyl]benzo[g]pteridine-2,4-dione;Ethinyl estradiol sulfate;Propiomazine;Lucanthone;Citalopram N-oxide;Cinanserin;4-Piperidinol, 1-(3-phenothiazin-10-ylpropyl)-;Propionylpromazine;1-[6-(2-Carboxypyrrolidin-1-…	4.04974e+06	5.79642e+06	6.87512e+06	875714	2.05807e+06	5.2923e+06	5.57376e+06	2.74203e+06	2.0327	up	0.204927	0.388158	no
POS_433.111_3.9828	433.111	Apigenin 8-C-glucoside	C21H20O10	Phenylpropanoids and polyketides	Flavonoids	NA	NA	NA	alpha-Rhamnorobin;6-Hydroxydaidzein 4'-glucoside;1,8-Dihydroxy-3-hydroxymethylanthraquinone 8-O-b-D-glucoside;Isogenistein 7-glucoside;Genistin;w-O-beta-D-Glucopyranosylaloeemodin;1-O-beta-D-Glucopyranosylaloeemodin;Genistein 5-glucoside;Glucoemodin;6-C-Fucosylluteolin;Kaempferol 3-O-alpha-L-rhamnofuranoside;Dihydrodaidzein 7-O-glucuronide;Pueraria glycoside;Afzelin;Genistein 4'-O-glucoside;Isovi…	1.31017e+09	1.10629e+09	1.40268e+09	2.60418e+08	4.64106e+08	1.42805e+09	1.27305e+09	7.17524e+08	1.7742	up	0.240065	0.422628	no
NEG_78.9589_0.7764	78.9589	Sulfur trioxide	O3S	Homogeneous non-metal compounds	Other non-metal organides	HMDB0000240	C00094	map00270(Cysteine and methionine metabolism);map00430(Taurine and hypotaurine metabolism);map00920(Sulfur metabolism);map01100(Metabolic pathways);map01120(Microbial metabolism in diverse environments)	Chlorocarbonic acid;Metaphosphoric acid;Carbon dioxide	1.54267e+06	9.86402e+06	2.62528e+06	190539	1.072e+06	837316	4.67732e+06	699951	6.6824	up	0.078015	0.245924	no
NEG_281.248_9.5922	281.248	Oleic acid	C18H34O2	Lipids and lipid-like molecules	Fatty Acyls	HMDB0000207	C00712	map00061(Fatty acid biosynthesis);map00073(Cutin, suberine and wax biosynthesis);map01040(Biosynthesis of unsaturated fatty acids);map01060(Biosynthesis of plant secondary metabolites);map04212(Longevity regulating pathway - worm)	Oleic acid;Elaidic acid;Petroselinic acid;Vaccenic acid;(Z)-13-Octadecenoic acid;Ethyl 9-hexadecenoate;7Z-octadecenoic acid;Octadec-9-enoic Acid;cis-Vaccenic acid;11-Aoctadecenoic acid;Octadecenoic acid;Octadec-5-enoic acid;7-Octadecenoic acid;trans-10-Octadecenoic acid;6-Octadecenoic acid;cis-12-Octadecenoic acid;cis-15-Octadecenoic acid;trans-12-Octadecenoic acid;trans-14-Octadecenoic acid;tran…	3.6223e+07	4.08515e+07	3.23725e+07	4.10271e+07	4.04633e+07	3.46062e+07	3.64824e+07	3.86989e+07	0.9427	down	0.524078	0.672334	no
NEG_783.39_8.0766	783.39	PGP(18:2(9Z,11E)+=O(13)/i-12:0)	C36H66O14P2	Lipids and lipid-like molecules	Glycerophospholipids	NA	NA	NA	PGP(i-12:0/18:2(10E,12Z)+=O(9));PGP(18:2(10E,12Z)+=O(9)/i-12:0);PGP(i-12:0/18:2(9Z,11E)+=O(13));PGP(18:2(9Z,11E)+=O(13)/i-12:0);PGP(i-12:0/18:3(10,12,15)-OH(9));PGP(18:3(10,12,15)-OH(9)/i-12:0);PGP(i-12:0/18:3(9,11,15)-OH(13));PGP(18:3(9,11,15)-OH(13)/i-12:0);TRAP-6;Betamethasone;Dexamethasone;Paramethasone;(S)-4',7-Dihydroxy-3',8-diprenylflavanone;Mulberrofuran A;Erythrabyssin II;(R)-Hispaglabri…	1.71962e+06	1.59889e+06	3.03138e+06	1.69913e+07	2.23718e+07	1.75278e+07	2.11663e+06	1.89636e+07	0.1116	down	0.00311	0.132217	yes
NEG_279.224_8.0702	279.224	Stearolic acid	C18H32O2	Lipids and lipid-like molecules	Fatty Acyls	NA	C08459	NA	NA	1.38084e+08	1.067e+08	1.12422e+08	2.15696e+08	2.01516e+08	1.25086e+08	1.19069e+08	1.80766e+08	0.6587	down	0.132707	0.311036	no
POS_284.095_1.9997	284.095	Guanosine	NA	NA	NA	HMDB0000133	C00387	map00230(Purine metabolism);map01100(Metabolic pathways);map01232(Nucleotide metabolism);map02010(ABC transporters)	Monoglyceride citrate;2-(2-Nitroimidazol-1-yl)-n-(3,3,3-trifluoropropyl)acetamide;Glucose pyruvate	2.8521e+06	349120	866083	1.78087e+07	9.58975e+06	7.16585e+06	1.35577e+06	1.15214e+07	0.1177	down	0.04123	0.198076	yes
NEG_153.032_1.3234	153.032	Diethylphosphate	C4H11O4P	Organic acids and derivatives	Organic phosphoric acids and derivatives	HMDB0012209	C06608	map00627(Aminobenzoate degradation)	Diethylphosphate;2-Amino-4-nitrophenol;4-Amino-2-nitrophenol;Acipimox;(2S,3R)-3-Hydroxy-2-methylbutanoic acid;2-Methyl-3-hydroxybutyric acid;2-Ethylhydracrylic acid;3-Hydroxy-2-methyl-[S-(R,R)]-butanoic acid;3-Hydroxyvaleric acid;Erythronilic acid;2-Hydroxyvaleric acid;2-Hydroxy-2-methylbutyric acid;4-Hydroxyisovaleric acid;Ethyl lactate;Methyl 3-hydroxybutyrate;Diethyl carbonate;5-Hydroxypentano…	462126	1.07454e+06	929939	6.47452e+06	1.03792e+07	2.36292e+06	822202	6.40556e+06	0.1284	down	0.02698	0.177055	yes
POS_70.0649_1.3236	70.0649	Pyrroline	C4H7N	Organoheterocyclic compounds	Pyrrolines	HMDB0035924	C19907	NA	1-Pyrroline;Pyrroline;Butyronitrile;Vinylacetylene	9.52579e+06	1.20699e+07	9.60175e+06	1.26818e+07	1.07245e+07	8.90774e+06	1.03991e+07	1.07713e+07	0.9654	down	0.821684	0.89059	no
NEG_269.103_3.6418	269.103	Phenylmethyl-glucopyranoside	C13H18O6	Organic oxygen compounds	Organooxygen compounds	NA	NA	NA	NA	681255	686917	656930	5.87001e+06	6.38545e+06	2.94448e+06	675034	5.06665e+06	0.1332	down	0.015049	0.15778	yes
POS_267.096_2.1486	267.096	N-(4-Aminobenzoyl)-L-glutamic acid	C12H14N2O5	Organic acids and derivatives	Carboxylic acids and derivatives	NA	NA	NA	N-(4-Aminobenzoyl)-L-glutamic acid;Glutamylproline;Hydroxyprolylhydroxyproline;Prolyl-Glutamate;gamma-Glutamylproline;(2S,4S)-Pinnatanine;Macromomycin B	2.89036e+07	4.01283e+07	2.79021e+07	4.09763e+08	1.49365e+08	1.05564e+08	3.23113e+07	2.21564e+08	0.1458	down	0.040609	0.196738	yes
POS_267.096_1.5468	267.096	Aminobenzoyl-glutamate	C12H14N2O5	Organic acids and derivatives	Carboxylic acids and derivatives	NA	NA	NA	N-(4-Aminobenzoyl)-L-glutamic acid;Glutamylproline;Hydroxyprolylhydroxyproline;Prolyl-Glutamate;gamma-Glutamylproline;(2S,4S)-Pinnatanine;Macromomycin B	5.88726e+06	3.3331e+06	2.7634e+06	4.9977e+07	1.86775e+07	1.1318e+07	3.99459e+06	2.66575e+07	0.1498	down	0.037246	0.192929	yes
POS_187.093_2.7564	187.093	1-Methoxy-1H-indole-3-acetonitrile	C11H10N2O	Organoheterocyclic compounds	Indoles and derivatives	HMDB0040973	NA	NA	2-Aminoethane-1,1,1-triol;Tri-hydroxymethylaminomethane;Triethylene Glycol Monomethyl Ether;1,1,3,3-Tetramethoxypropane;Tetra-methoxypropane	4.25352e+06	4.20275e+06	4.63707e+06	7.61133e+06	4.72793e+06	8.24924e+06	4.36445e+06	6.86283e+06	0.636	down	0.130014	0.30833	no
NEG_213.186_7.7475	213.186	11-Methyldodecanoic acid	C13H26O2	Lipids and lipid-like molecules	Fatty Acyls	NA	NA	NA	Tridecanoic acid;Ethyl undecanoate;Methyl dodecanoate;Decanal propyleneglycol acetal;Octyl 3-methylbutanoate;Pentyl octanoate;Octyl 2-methylbutyrate;Decyl propionate;3-Methylbutyl octanoate;Propyl decanoate;9-Methyldodecanoic acid;Isopropyl dodecanoic acid;11-Methyldodecanoic acid;(+/-)-N,N-Dimethyl menthyl succinamide;1-Dodecene;(E)-2-Dodecene;(Z)-3-Dodecene;(E)-3-Dodecene;4,6,8-trimethyl-1-none…	2.51593e+07	4.84109e+07	2.35105e+07	2.54884e+07	3.01797e+07	3.33456e+07	3.23602e+07	2.96712e+07	1.0906	up	0.891606	0.934503	no
NEG_143.108_5.7401	143.108	2-Ethylhexanoic acid	C8H16O2	Lipids and lipid-like molecules	Fatty Acyls	HMDB0031230	NA	NA	Caprylic acid;Valproic acid;Hexyl acetate;(3R,5Z)-5-Octene-1,3-diol;2-Ethylhexanoic acid;1-Hydroxy-3-octanone;Methyl heptanoate;Ethyl (&#177;)-2-methylpentanoate;2-Methylheptanoic acid;6-Methylheptanoic acid;Methyl 5-methylhexanoate;Pentyl propanoate;2-Ethylbutyl acetate;Isopropyl 3-methylbutanoate;Propyl 3-methylbutanoate;cis- and trans-2-Isobutyl-4-methyl-1,3-dioxolane;1,1-Dimethoxy-trans-2-hex…	1.41979e+07	1.09371e+07	1.58657e+07	1.59694e+07	1.49124e+07	1.69126e+07	1.36669e+07	1.59315e+07	0.8579	down	0.272608	0.452797	no
NEG_279.232_8.5855	279.232	9-Stearolic acid	C18H32O2	Lipids and lipid-like molecules	Fatty Acyls	NA	NA	NA	Linoleic acid;(9E,11E)-Octadecadienoic acid;Linoelaidic acid;Mangiferic acid;Linalyl caprylate;Ethyl 2E,4Z-hexadecadienoate;5-Octadecynoic acid;Dihomolinoleic acid;6Z,9Z-octadecadienoic acid;Octadecadienoate;Octadeca-10,12-dienoic acid;17-Octadecynoic acid;7-Octadecynoic acid;8,12-Octadecadienoic acid;Octadeca-9,11-dienoic acid;9Z,12E-Octadecadienoic acid;Octadeca-2,4-dienoic acid;Malvalic acid;O…	5.22242e+08	6.04867e+08	5.282e+08	4.77744e+08	5.41645e+08	4.57486e+08	5.5177e+08	4.92292e+08	1.1208	up	0.174063	0.355467	no
POS_335.218_5.8729	335.218	Carnocin U I49	C22H26N2O	Benzenoids	Phenol ethers	HMDB0038223	NA	NA	13-L-Hydroperoxylinoleic acid;8(R)-Hydroperoxylinoleic acid;9(S)-HPODE;12,13-DiHODE;15,16-DiHODE;9,10-DiHODE;(&#177;)-(E)-13-Hydroxy-10-oxo-11-octadecenoic acid;11-HpODE;(10E,12Z)-(9S)-9-Hydroperoxyoctadeca-10,12-dienoic acid;13-HPODE(1-);9-Hpode;18-Hydroperoxyoctadeca-2,4-dienoic acid;Octadecendioic acid;octadecenedioate;Suberoyl-L-carnitine;3-methylheptanedioylcarnitine;2,4-dimethylhexanedioylc…	4.39684e+06	7.91217e+06	8.97589e+06	1.3938e+07	1.12043e+07	2.57106e+06	7.09497e+06	9.23781e+06	0.768	down	0.894346	0.93614	no
NEG_227.202_8.2285	227.202	Ethyl dodecanoate	C14H28O2	Lipids and lipid-like molecules	Fatty Acyls	HMDB0033788	NA	NA	Myristic acid;2,6,10-Trimethylundecanoic acid;12-Methyltridecanoic acid;Hexanal octane-1,3-diol acetal;Undecanal propyleneglycol acetal;Ethyl dodecanoate;Heptyl heptanoate;Hexyl octanoate;Decyl butanoate;3-Methylbutyl nonanoate;Nonyl isovalerate;Dodecyl acetate;Isobutyl decanoate;10-Methyltridecanoic acid;butyl decanoate;2-Heptanone;4-Heptanone;Ethyl isobutyl ketone;(Z)-4-Hepten-1-ol;2,4-Dimethyl…	4.57115e+07	6.08996e+07	5.55714e+07	7.77279e+07	7.03924e+07	6.02375e+07	5.40608e+07	6.94526e+07	0.7784	down	0.089713	0.261694	no
NEG_185.155_6.9001	185.155	9-methyldecanoic acid	C11H22O2	Lipids and lipid-like molecules	Fatty Acyls	HMDB0034456	NA	NA	4,6-Dimethylnonanoic acid;Hexyl 3-methylbutanoate;2-Hexyl-4,5-dimethyl-1,3-dioxolane;Octanal propyleneglycol acetal;3-Methylbutyl hexanoate;Methyl decanoate;Octyl propanoate;9-Methyldecanoic acid;Isobutyl enanthate;Heptyl butanoate;6,6-Dimethoxy-2,5,5-trimethyl-2-hexene;Pentyl hexanoate;xi-8-Methyldecanoic acid;7,7-Diethoxy-3-heptene;Hexyl 2-methylbutanoate;Heptyl 2-methylpropanoate;Ethyl nonanoa…	3.81971e+06	3.56267e+06	1.63825e+06	1.53002e+07	1.53474e+07	2.72851e+07	3.00687e+06	1.93109e+07	0.1557	down	0.006479	0.144316	yes
POS_590.46_7.3042	590.46	LPC O-24:2	C32H64NO6P	Lipids and lipid-like molecules	Glycerophospholipids	NA	NA	NA	NA	5.55755e+06	2.01825e+06	1.98488e+06	8.5432e+06	3.72049e+07	1.39354e+07	3.1869e+06	1.98945e+07	0.1602	down	0.035342	0.190481	yes
POS_410.254_5.7879	410.254	N-(2-(((1S,9aR)-octahydro-1H-quinolizin-1-yl)methyl)-3-oxo-1,2,3,4-tetrahydrobenzo[4,5]imidazo[1,2-a]pyrazin-8-yl)propionamide	C23H31N5O2	Organoheterocyclic compounds	Quinolizines	NA	NA	NA	NA	726578	681808	902660	2.65496e+06	7.28612e+06	4.12764e+06	770349	4.68957e+06	0.1643	down	0.020583	0.16754	yes
POS_703.348_8.3547	703.348	NCGC00381314-01![3-methyl-1-[3-methyl-1-[3-methyl-1-oxo-1-(2,3,4,5,6-pentahydroxyhexoxy)pentan-2-yl]oxy-1-oxopentan-2-yl]oxy-1-oxopentan-2-yl] 2-acetyloxy-3-methylpentanoate	C32H56O15	Organic acids and derivatives	Peptidomimetics	NA	NA	NA	Pirenzepine;(1R,4E,6S,7S,17R)-4-Ethylidene-7-hydroxy-7-(hydroxymethyl)-6-methyl-2,9-dioxa-14-azatricyclo[9.5.1.014,17]heptadec-11-ene-3,8-dione;Senecionine N-oxide;Medicagenic acid 3-O-beta-D-glucoside;Phytolaccasaponin G;Elatoside G;Myelopeptides	3.78067e+06	1.33452e+06	2.43226e+06	1.13074e+07	1.27334e+07	2.08402e+07	2.51582e+06	1.49604e+07	0.1682	down	0.010761	0.149716	yes
NEG_250.145_7.5449	250.145	2,6-Di-tert-butyl-4-nitrophenol	C14H21NO3	Benzenoids	Phenols	NA	NA	NA	2-Nitrophenyl octyl ether;Diethylpropion;N-Desthienylethyl-rotigotine;Phendimetrazine;N,N-Diethylbenzeneacetamide;N-Acetyl-2,6-diethylaniline;4-Methylethcathinone;5,5-Dimethyl-2-phenylmorpholine;Diethyltoluamide;n-diethyl-m-toluamide;N,N-Diethyl-2-methylbenzamide;N,N-Diethyl-4-methylbenzamide;Pentedrone	3.49939e+06	3.4126e+06	3.87031e+06	4.61584e+06	4.00722e+06	5.33776e+06	3.5941e+06	4.65361e+06	0.7723	down	0.074322	0.241499	no
POS_393.174_3.2612	393.174	NCGC00384938-01!4-hydroxy-7-methoxy-2,3,8-trimethyl-3-(4-methylpent-3-enyl)-2H-benzo[g][1]benzofuran-6,9-dione	C22H26O5	Organoheterocyclic compounds	Naphthofurans	NA	NA	NA	2-(Ethylamino)-4,5-dihydroxybenzamide;5-Nitro-2-propoxyaniline;3-Amino-L-tyrosine;4-Amino-3-hydroxyphenylalanine;5-Aminosalicyl-glycine;Aethallymal;Sparfloxacin;Mardepodect;2-[1-[(2S)-2-[[4-[(E)-N'-Hydroxycarbamimidoyl]benzoyl]amino]propanoyl]piperidin-4-yl]oxyacetic acid;p-Fluorofentanyl;Androsterone sulfate;5a-Dihydrotestosterone sulfate;Etiocholanolone sulfate;Lorcainide;Epiandrosterone sulfat…	2.09946e+06	1.44339e+06	1.41936e+06	1.33661e+07	1.09461e+07	4.42018e+06	1.65407e+06	9.57743e+06	0.1727	down	0.027305	0.177528	yes
NEG_305.248_8.8135	305.248	5,8,11-Eicosatrienoic acid	C20H34O2	Lipids and lipid-like molecules	Fatty Acyls	HMDB0010378	NA	NA	Dihomo-gamma-linolenic acid;5,8,11-Eicosatrienoic acid;Sciadonic acid;Sagittariol;Dihomo-alpha-linolenic acid;11-Eicosatrienoic acid;Eicosa-11,14,17-trienoic acid;Eicosa-5,8,11-trienoic acid;5,11,14-Eicosatrienoic acid;Dihomo--linolenic acid;Icosa-2,4,6-trienoic acid;Ethyl octadeca-9,12,15-trienoate;Ethyl alpha-linolenate;ent-16b-Kauran-16,19-diol;Ethyl linilenate;Sodium octadecanoate;5alpha-Andr…	1.19063e+07	1.43449e+07	1.12534e+07	4.03652e+07	4.29088e+07	1.1364e+07	1.25015e+07	3.1546e+07	0.3963	down	0.21266	0.395295	no
NEG_144.046_4.6334	144.046	Indole-3-carboxaldehyde	C9H7NO	Organoheterocyclic compounds	Indoles and derivatives	HMDB0000195	C00294	map00230(Purine metabolism);map01100(Metabolic pathways);map01232(Nucleotide metabolism);map02010(ABC transporters)	Indole-3-carboxaldehyde;1-Hydroxyisoquinoline;4-Hydroxyquinoline;4,1-Benzoxazepine	4.85804e+06	2.97124e+06	3.08446e+06	4.03341e+06	4.74325e+06	3.52057e+06	3.63791e+06	4.09908e+06	0.8875	down	0.497555	0.651658	no
POS_480.308_6.9139	480.308	PE(18:1(9Z)/0:0)	C23H46NO7P	Lipids and lipid-like molecules	Glycerophospholipids	NA	NA	NA	LysoPE(0:0/18:1(11Z));LysoPE(0:0/18:1(9Z));LysoPE(18:1(11Z)/0:0);LysoPE(18:1(9Z)/0:0);3-Hydroxy-11Z-octadecenoylcarnitine;3-Hydroxy-9Z-octadecenoylcarnitine;(9Z)-3-Hydroxyoctadecenoylcarnitine;(12E)-9-Hydroxyoctadecenoylcarnitine;(12Z)-10-Hydroxyoctadecenoylcarnitine;(9Z)-12-Hydroxyoctadec-9-enoylcarnitine;3-Oxooctadecanoylcarnitine;hydroxyoctadecenoylcarnitine;1-(11Z,14Z-eicosadienoyl)-glycero-3…	1.1356e+07	1.60721e+07	1.30028e+07	1.25189e+07	6.30897e+06	1.32358e+07	1.3477e+07	1.06879e+07	1.261	up	0.376257	0.548202	no
NEG_104.035_0.8007	104.035	L-Serine	C3H7NO3	Organic acids and derivatives	Carboxylic acids and derivatives	HMDB0000187	C00065	map00260(Glycine, serine and threonine metabolism);map00261(Monobactam biosynthesis);map00270(Cysteine and methionine metabolism);map00460(Cyanoamino acid metabolism);map00470(D-Amino acid metabolism);map00564(Glycerophospholipid metabolism);map00600(Sphingolipid metabolism);map00630(Glyoxylate and dicarboxylate metabolism);map00680(Methane metabolism);map00920(Sulfur metabolism);map00970(Aminoac…	L-Serine;D-Serine;2,3-Dihydroxypropanamide;3-Nitropropanol;N-Methylformamide;Acetaldehyde oxime;Acetamide;2-Aminoacetaldehyde;Formamide;Formaldoxime;Nitrosomethane	6.70432e+07	6.72091e+07	7.13852e+07	5.46133e+07	4.76713e+07	6.82928e+07	6.85458e+07	5.68592e+07	1.2055	up	0.196362	0.37885	no
NEG_339.123_5.8309	339.123	8-prenylnaringenin (MSe)	C20H20O5	Phenylpropanoids and polyketides	Flavonoids	NA	NA	NA	Dolichin B;(S)-4',5,7-Trihydroxy-3'-prenylflavanone;Desmethylxanthohumol;Glyceollidin I;5-Deoxykievitone;(S)-4',5,7-Trihydroxy-6-prenylflavanone;Selinone;Glyceollidin II;Licocoumarone;Morachalcone A;1-Hydroxy-3,5-dimethoxy-2-prenylxanthone;(2S,3S,3Ar)-2-(2H-1,3-benzodioxol-5-yl)-5-methoxy-3-methyl-3a-(prop-2-en-1-yl)-3,3a-dihydro-1-benzofuran-6(2H)-one;8-Prenylnaringenin;(+)-Dihydrowighteone;gamm…	1.13571e+06	1.02306e+06	846549	4.20419e+06	3.76955e+06	8.42436e+06	1.00177e+06	5.46603e+06	0.1833	down	0.015039	0.15778	yes
POS_355.171_3.9294	355.171	2-(hydroxymethyl)-6-(6-hydroxy-6-methyl-3-propan-2-ylcyclohex-3-en-1-yl)oxyoxane-3,4,5-triol	C16H28O7	Lipids and lipid-like molecules	Prenol lipids	NA	NA	NA	Valganciclovir;(4R,6S)-6-[(E)-2-[2-(4-Fluoro-3-methylphenyl)-4,6-dimethylphenyl]ethenyl]-4-hydroxyoxan-2-one;Sultopride;Valganciclovir, (S)-;Tryptophyl-Lysine;Unshuoside A;7-Hydroxyterpineol 8-glucoside;(1S,2S,4R)-1,8-Epoxy-p-menthan-2-ol glucoside;1,8-Epoxy-p-menthan-4-ol glucoside;(1R,2R,4S,6R)-2,6-Fenchanediol 2-O-b-D-glucoside;(1R,2S,4R,5S)-2,5-Fenchanediol 2-O-b-D-glucoside;(1S,2S,4S,5S)-2,4…	1.04873e+07	2.10326e+07	1.65646e+07	8.9472e+06	8.51566e+06	1.62734e+07	1.60282e+07	1.12454e+07	1.4253	up	0.284224	0.464504	no
NEG_221.155_7.0174	221.155	Rishitin	C14H22O2	Organic oxygen compounds	Organooxygen compounds	HMDB0035593	C09715	NA	Rishitin;Kobusone;Isokobusone;(10betaH,11xi)-11-Hydroxy-13-nor-6-eremophilen-8-one;Acetaldehyde butyl phenethyl acetal;2,6-Di-tert-butyl-1,4-benzenediol;Benzene, p-di-tert-butoxy-;2,5-Di-tert-butylhydroquinone;Polygonal;Risbitin;(6E,8E)-4,6,8-Megastigmatriene;1-Phenylheptane;1-Methyl-2-n-hexylbenzene;1,3-Diisopropylbenzene;Pregeijerene;Hexylbenzene	4.44559e+06	3.28515e+06	371373	7.55958e+06	6.0717e+06	5.68683e+06	2.70071e+06	6.43937e+06	0.4194	down	0.239485	0.422225	no
NEG_243.197_6.6254	243.197	3-Hydroxytetradecanoic acid	C14H28O3	Lipids and lipid-like molecules	Fatty Acyls	HMDB0061656	NA	NA	2-Hydroxymyristic acid;(R)-3-Hydroxy-tetradecanoic acid;3-(L-Menthoxy)-2-methylpropane-1,2-diol;Ethyl 3-hydroxydodecanoate;3-Hydroxytetradecanoic acid;Tridecanal;2-Tridecanone;2-Dodecanone;2-Methylundecanal;(+/-)-2,4,8-Trimethyl-7-nonen-2-ol;Lauric aldehyde;(2E)-2-dodecen-1-ol	1.31109e+06	1.16222e+06	1.04025e+06	9.56393e+06	6.03104e+06	2.94399e+06	1.17119e+06	6.17965e+06	0.1895	down	0.040797	0.197222	yes
POS_411.198_3.7253	411.198	NCGC00380213-01_C19H32O8_2-Butanone, 4-[3-(beta-D-glucopyranosyloxy)-4-hydroxy-2,6,6-trimethyl-1-cyclohexen-1-yl]-	C19H32O8	Lipids and lipid-like molecules	Prenol lipids	NA	NA	NA	N-Methylcalystegine C1;Dihydro-2,4-dimethyl-6-(2-methylpropyl)-4H-1,3,5-dithiazine;Dihydro-4,6-dimethyl-2-(2-methylpropyl)-4H-1,3,5-dithiazine;Dihydro-2,4-dimethyl-6-(1-methylpropyl)-4H-1,3,5-dithiazine;Dihydro-4,6-dimethyl-2-(1-methylpropyl)-4H-1,3,5-dithiazine;9-(Tetrahydrofuran-2-yl)-9h-purin-6-amine;9-(trans-4-Hydroxy-2-buten-1-yl)adenine;2-Acetamido-2,6-dideoxygalactose;valine lactate;Taflup…	2.72997e+07	1.95297e+07	2.44009e+07	5.38561e+07	5.46424e+07	2.21386e+07	2.37434e+07	4.35457e+07	0.5453	down	0.207352	0.390619	no
NEG_253.218_8.5739	253.218	Palmitelaidic acid	C16H30O2	Lipids and lipid-like molecules	Fatty Acyls	HMDB0012328	NA	NA	Hypogeic acid;Trans-Hexa-dec-2-enoic acid;Palmitelaidic acid;(E)-6-Hexadecenoic acid;5-Dodecyldihydro-2(3H)-furanone;15-Hexadecanolide;(Z)-5-Hexadecenoic acid;(E)-3-Hexadecenoic acid;(Z)-13-Hexadecenoic acid;(E)-11-Hexadecenoic acid;Citronellyl hexanoate;(Z)-14-Methyl-6-pentadecenoic acid;15-Hexadecenoic acid;9-Hexadecenoic acid, (9Z)-;Dodecyl methacrylate;Sapienic acid;Cadinene;Guaiane	2.81599e+08	1.8107e+08	2.14384e+08	3.34188e+08	3.73195e+08	1.8667e+08	2.25685e+08	2.98018e+08	0.7573	down	0.382877	0.553605	no
NEG_373.186_4.4532	373.186	2-[2-[(Z)-pent-2-enyl]-3-[3,4,5-trihydroxy-6-(hydroxymethyl)oxan-2-yl]oxycyclopentyl]acetic acid	C18H30O8	Lipids and lipid-like molecules	Fatty Acyls	NA	NA	NA	6-Epi-7-isocucurbic acid glucoside;10,13-Dimethyl-7-sulfanylspiro[2,6,7,8,9,11,12,14,15,16-decahydro-1H-cyclopenta[a]phenanthrene-17,5'-oxolane]-2',3-dione;6-Guanidino-2-oxocaproic acid;8-O-Methyloblongine;7-hydroxygranisetron;7-Hydroxy granisetron;Glycylprolylarginine;(-)-trans-Carveol glucoside;(+)-trans-Carveol glucoside;Lotusine;Perilloside A;Oblongine;Resiquimod	8.32874e+06	1.21753e+07	1.11651e+07	1.47987e+07	1.46552e+07	5.92664e+06	1.05564e+07	1.17935e+07	0.8951	down	0.905828	0.943689	no
NEG_171.103_4.7792	171.103	6-oxononanoic acid	C9H16O3	Organic acids and derivatives	Keto acids and derivatives	NA	NA	NA	Tetrahydrofurfuryl butyrate;cis-3-Hexenyl lactate;3-Methylbutyl 3-oxobutanoate;Butyl levulinate;Butyl 3-hydroxy-2-methylidenebutanoate;2-Methylpropyl 3-hydroxy-2-methylidenebutanoate;5-Pentyl-1,4-dioxan-2-one;6-Pentyl-1,4-dioxan-2-one;4-Hydroperoxy-2-nonenal;9-Oxo-nonanoic acid;(E)-2-octenal;2-Octenal;(3xi,5Z)-1,5-Octadien-3-ol;2,4,4-Trimethylcyclopentanone;2-Octen-4-one;1-Octen-3-one;3-Methyl-3-…	6.73152e+08	1.03185e+09	1.51611e+09	5.02906e+08	5.89908e+08	2.9831e+08	1.07371e+09	4.63708e+08	2.3155	up	0.058249	0.222489	no
POS_332.192_5.967	332.192	Gly Gln Lys	C13H25N5O5	NA	NA	NA	NA	NA	Clomipramine;Homochlorcyclizine	8.65759e+06	1.12432e+07	1.446e+07	9.06935e+06	8.67746e+06	4.81375e+06	1.14536e+07	7.52019e+06	1.523	up	0.164714	0.345844	no
POS_118.065_3.0532	118.065	Indole	C8H7N	Organoheterocyclic compounds	Indoles and derivatives	HMDB0000738	C00463	map00380(Tryptophan metabolism);map00400(Phenylalanine, tyrosine and tryptophan biosynthesis);map00402(Benzoxazinoid biosynthesis);map00999(Biosynthesis of various plant secondary metabolites);map01100(Metabolic pathways);map01110(Biosynthesis of secondary metabolites);map04974(Protein digestion and absorption)	Indole;Benzeneacetonitrile;Isoindole;6beta,7beta,10beta-Cadina-1,4-diene	5.17432e+06	4.0989e+06	3.65714e+06	4.51824e+06	5.43919e+06	2.40537e+06	4.31012e+06	4.12093e+06	1.0459	up	0.759625	0.848616	no
POS_203.223_2.8863	203.223	Spermine	C10H26N4	Organic nitrogen compounds	Organonitrogen compounds	HMDB0001256	C00750	map00330(Arginine and proline metabolism);map00410(beta-Alanine metabolism);map00480(Glutathione metabolism);map00770(Pantothenate and CoA biosynthesis);map01100(Metabolic pathways);map01240(Biosynthesis of cofactors);map04976(Bile secretion)	Spermine	2.83248e+06	1.56023e+06	1.25857e+06	1.20212e+07	7.50217e+06	9.83944e+06	1.88376e+06	9.78761e+06	0.1925	down	0.007763	0.144973	yes
NEG_445.114_4.3714	445.114	Biochanin A 8-C-glucoside	C22H22O10	Phenylpropanoids and polyketides	Isoflavonoids	NA	NA	NA	Glycitin;Glucoobtusifolin;Sissotrin;Prunitrin;Rheochrysin;Trifolirhizin;Calycosin 7-galactoside;Physcionin;Kaempferide 3-rhamnoside;3,6,7-Trihydroxy-4'-methoxyflavone 7-rhamnoside;3 Pound feminine-Methoxy Puerarin;7-O-Methylapigenin 6-C-beta-D-glucopyranoside;Tilianin;Acacetin 7-glucoside;Prunetinoside;Physcion 8-glucoside;(-)-maackiain-3-O-glucoside;Darusentan;(E)-Monocrotophos;Alphate;4-(Phosph…	5.59144e+06	3.60931e+06	6.22702e+06	1.31059e+07	1.99582e+07	4.65626e+07	5.14259e+06	2.65422e+07	0.1938	down	0.038361	0.194231	yes
POS_386.107_1.7868	386.107	NCGC00385042-01!3-hydroxy-2-[(E)-3-(4-hydroxyphenyl)prop-2-enoyl]oxy-3-methoxycarbonylpentanedioic acid	C16H16O10	Phenylpropanoids and polyketides	Cinnamic acids and derivatives	NA	NA	NA	NA	3.46131e+07	3.44077e+07	3.45913e+07	2.08704e+07	2.91376e+07	1.89995e+07	3.45373e+07	2.30025e+07	1.5015	up	0.082301	0.252026	no
POS_358.206_1.5861	358.206	4-hydroxy-3-[(2E,6E)-4-hydroxy-3,7,11-trimethyldodeca-2,6,10-trienyl]benzoic acid	C22H30O4	Lipids and lipid-like molecules	Prenol lipids	NA	NA	NA	NA	6.54504e+06	4.41989e+06	3.71118e+06	2.75096e+07	2.54588e+07	2.26655e+07	4.89204e+06	2.52113e+07	0.194	down	0.005591	0.140719	yes
POS_146.165_1.4643	146.165	Spermidine	C7H19N3	Organic nitrogen compounds	Organonitrogen compounds	HMDB0001257	C00315	map00330(Arginine and proline metabolism);map00410(beta-Alanine metabolism);map00480(Glutathione metabolism);map00940(Phenylpropanoid biosynthesis);map01053(Biosynthesis of siderophore group nonribosomal peptides);map01100(Metabolic pathways);map02010(ABC transporters);map04976(Bile secretion)	Spermidine	4.87151e+06	2.73008e+06	2.80406e+06	2.3823e+07	1.24533e+07	1.69536e+07	3.46855e+06	1.77433e+07	0.1955	down	0.003551	0.133942	yes
POS_355.171_4.4615	355.171	His Ala Gln	C14H22N6O5	NA	NA	NA	NA	NA	Valganciclovir;(4R,6S)-6-[(E)-2-[2-(4-Fluoro-3-methylphenyl)-4,6-dimethylphenyl]ethenyl]-4-hydroxyoxan-2-one;Sultopride;Valganciclovir, (S)-;Tryptophyl-Lysine;Unshuoside A;7-Hydroxyterpineol 8-glucoside;(1S,2S,4R)-1,8-Epoxy-p-menthan-2-ol glucoside;1,8-Epoxy-p-menthan-4-ol glucoside;(1R,2R,4S,6R)-2,6-Fenchanediol 2-O-b-D-glucoside;(1R,2S,4R,5S)-2,5-Fenchanediol 2-O-b-D-glucoside;(1S,2S,4S,5S)-2,4…	703903	2.32598e+06	1.05677e+06	6.80051e+06	7.39484e+06	4.61328e+06	1.36222e+06	6.26954e+06	0.2173	down	0.029269	0.180597	yes
POS_503.208_3.7466	503.208	Artonin A	C30H30O7	Organoheterocyclic compounds	Benzopyrans	HMDB0034665	NA	NA	Deoxyadenosine;5'-Deoxyadenosine;Muramic acid;N-(1-Deoxy-1-fructosyl)alanine;2',3'-Dideoxyguanosine;alpha-Muramic acid;Cordycepin;9H-Purine-9-butanoic acid, 6-amino-alpha-hydroxy-, methyl ester;[(2R,3S,4R,5R)-3,4,5,6-Tetrahydroxy-1-oxohexan-2-yl] (2S)-2-aminopropanoate;Isocycloheterophyllin;Cycloheterophyllin;Artonin A;Artonin B;Artonin F;Testosterone glucuronide;Dehydroisoandrosterone 3-glucuron…	2.76795e+06	4.27759e+06	2.81983e+06	1.81891e+07	1.42407e+07	1.21465e+07	3.28846e+06	1.48588e+07	0.2213	down	0.001385	0.121282	yes
NEG_681.449_8.0939	681.449	PMeOH 34:4	C38H67O8P	Lipids and lipid-like molecules	Glycerophospholipids	NA	NA	NA	PA(15:0/20:4(5Z,8Z,11Z,14Z));PA(15:0/20:4(8Z,11Z,14Z,17Z));PA(20:4(5Z,8Z,11Z,14Z)/15:0);PA(20:4(8Z,11Z,14Z,17Z)/15:0);DG(16:0/PGJ2/0:0);DG(PGJ2/16:0/0:0);DG(16:0/0:0/PGJ2);DG(PGJ2/0:0/16:0);DG(i-16:0/PGJ2/0:0);DG(PGJ2/i-16:0/0:0);DG(i-16:0/0:0/PGJ2);DG(PGJ2/0:0/i-16:0);Diprotin A;Leu-Pro-Ile	2.43247e+07	1.27765e+07	1.52485e+07	9.59003e+07	1.00343e+08	3.90554e+07	1.74499e+07	7.84328e+07	0.2225	down	0.022304	0.170383	yes
NEG_121.029_4.1826	121.029	Tropolone	C7H6O2	Hydrocarbon derivatives	Tropones	NA	C15474	map07216(Catecholamine transferase inhibitors)	Benzoic acid;4-Hydroxybenzaldehyde;3-(2-Furanyl)-2-propenal;2-Hydroxybenzaldehyde;1,3-Benzodioxole;Tropolone;morpholino;Cyclohexa-1,2,4,5-tetraene	3.14059e+07	2.80561e+07	2.1013e+07	2.53905e+07	3.27351e+07	3.46999e+07	2.6825e+07	3.09418e+07	0.8669	down	0.392299	0.561313	no
NEG_221.155_5.6692	221.155	Risbitin	C14H22O2	Organic oxygen compounds	Organooxygen compounds	NA	NA	NA	Rishitin;Kobusone;Isokobusone;(10betaH,11xi)-11-Hydroxy-13-nor-6-eremophilen-8-one;Acetaldehyde butyl phenethyl acetal;2,6-Di-tert-butyl-1,4-benzenediol;Benzene, p-di-tert-butoxy-;2,5-Di-tert-butylhydroquinone;Polygonal;Risbitin;(6E,8E)-4,6,8-Megastigmatriene;1-Phenylheptane;1-Methyl-2-n-hexylbenzene;1,3-Diisopropylbenzene;Pregeijerene;Hexylbenzene	3.26068e+06	2.64669e+06	2.39708e+06	3.93905e+06	3.09184e+06	5.82254e+06	2.76815e+06	4.28448e+06	0.6461	down	0.142237	0.321816	no
NEG_73.0292_0.9222	73.0292	1,3-Dioxolane	C3H6O2	Organoheterocyclic compounds	Dioxolanes	NA	NA	NA	Propionic acid;Lactaldehyde;3-Hydroxypropanal;D-Lactaldehyde;Hydroxyacetone;Ethyl formate;Methyl acetate;1,2-Dioxolane;1,3-Dioxolane;Dimethoxycarbene;Glycidol;Methoxyacetaldehyde;Ethylene	2.13188e+07	2.52117e+07	2.41232e+07	1.94129e+07	1.9604e+07	2.82526e+07	2.35512e+07	2.24232e+07	1.0503	up	0.675521	0.788547	no
POS_347.219_6.8008	347.219	Calycanthine	C22H26N4	Organoheterocyclic compounds	Quinolines and derivatives	HMDB0029561	C10573	NA	Hexanoylglycine;Isovalerylalanine;Isovalerylsarcosine;N-Acetylleucine;6-Acetamidohexanoic acid;8,8a-Diepiswainsonine;Acrylamide-sodium acrylate resin;Corticosterone;21-Deoxycortisol;21-Hydroxy-5b-pregnane-3,11,20-trione;19-Hydroxydeoxycorticosterone;7'-Carboxy-alpha-tocotrienol;[10]-Dehydrogingerdione;4-Deoxyhumulone;4-Deoxyadhumulone;12-Hydroxy-11-methoxy-8,11,13-abietatrien-20-oic acid;1-Dehydr…	1.54969e+07	2.83507e+07	1.68333e+07	1.2894e+07	1.11774e+07	6.25334e+06	2.0227e+07	1.01082e+07	2.001	up	0.075061	0.242259	no
POS_567.419_8.4861	567.419	3-Hydroxyechinenone	C40H54O2	Lipids and lipid-like molecules	Prenol lipids	METPA1675	C15966	map00906(Carotenoid biosynthesis);map01110(Biosynthesis of secondary metabolites)	NA	8.5813e+06	5.38793e+06	1.16094e+07	1.7997e+07	3.89114e+07	5.37311e+07	8.52623e+06	3.68798e+07	0.2312	down	0.027941	0.178312	yes
NEG_281.248_9.2839	281.248	trans-9-Octadecenoic acid	C18H34O2	Lipids and lipid-like molecules	Fatty Acyls	HMDB0000573	C01712	NA	Oleic acid;Elaidic acid;Petroselinic acid;Vaccenic acid;(Z)-13-Octadecenoic acid;Ethyl 9-hexadecenoate;7Z-octadecenoic acid;Octadec-9-enoic Acid;cis-Vaccenic acid;11-Aoctadecenoic acid;Octadecenoic acid;Octadec-5-enoic acid;7-Octadecenoic acid;trans-10-Octadecenoic acid;6-Octadecenoic acid;cis-12-Octadecenoic acid;cis-15-Octadecenoic acid;trans-12-Octadecenoic acid;trans-14-Octadecenoic acid;tran…	9.85083e+07	1.3107e+08	1.15568e+08	1.45411e+08	1.97813e+08	9.41788e+07	1.15049e+08	1.45801e+08	0.7891	down	0.461371	0.62235	no
NEG_215.166_5.3259	215.166	12-Hydroxydodecanoic Acid	C12H24O3	Organic acids and derivatives	Hydroxy acids and derivatives	HMDB0002059	C08317	NA	3-Hydroxydodecanoic acid;12-Hydroxydodecanoic acid;(R)-3-Hydroxydodecanoic acid;xi-5-Hydroxydodecanoic acid;2-Hydroxydodecanoic acid;Undecanal;6-Undecanone;10-Undecen-1-ol;(Z)-3-Methyl-3-decen-1-ol;(&#177;)-(E)-3-Methyl-4-decen-1-ol;1-Menthyl methyl ether;trans- and cis-1-Methoxy-1-decene;2-Undecanone;2-Undecen-1-ol;2,8-Dimethylnonan-5-one;Menthol;Decanal;(E)-3-decen-1-ol;2-Decanone;cis-4-Decenol…	2.08951e+06	2.73432e+06	4.09931e+06	1.80082e+06	1.48515e+06	2.21172e+06	2.97438e+06	1.83256e+06	1.6231	up	0.130095	0.30833	no
NEG_169.123_5.9839	169.123	6-endo-Hydroxycineole	C10H18O2	Organoheterocyclic compounds	Oxanes	HMDB0059610	C03092	map00902(Monoterpenoid biosynthesis);map01110(Biosynthesis of secondary metabolites)	trans-Dec-2-enoic acid;8-Methylnonenoate;5Z-Octenyl acetate;Methyl (xi)-3-nonenoate;(&#177;)-6-Methyl-5-hepten-2-yl acetate;3-Decenoic acid;9-Decenoic acid;2-Octenyl acetate;Cyclohexylethyl acetate;Linalool oxide (trans-pyranoid);Linalool oxide III;4-Hydroxy-2,6-dimethyl-7-octen-3-one;Ethyl 3-octenoate;2-Methylbutyl 3-methyl-2-butenoate;1-Octen-3-yl acetate;6-Decanolide;cis-3-Hexenyl butyrate;Cyc…	1.66884e+06	5.9911e+06	7.365e+06	1.64872e+06	1.04539e+06	2.04493e+06	5.00831e+06	1.57968e+06	3.1705	up	0.14831	0.328752	no
POS_106.05_0.816	106.05	Serine	NA	NA	NA	HMDB0062263	C00716	map02030(Bacterial chemotaxis)	L-Serine;D-Serine;2,3-Dihydroxypropanamide;3-Nitropropanol;Pyruvic acid;Malonic semialdehyde;Glucosereductone;2-hydroxyacrylic Acid;Ethylene carbonate	1.79597e+07	1.81831e+07	1.37623e+07	1.47325e+07	1.16501e+07	2.12044e+07	1.6635e+07	1.58623e+07	1.0487	up	0.744028	0.837893	no
NEG_206.082_2.6427	206.082	N-ACETYLPHENYLALANINE	C11H13NO3	Organic acids and derivatives	Carboxylic acids and derivatives	HMDB0000512	C03519	map00360(Phenylalanine metabolism);map01100(Metabolic pathways)	N-Acetyl-L-phenylalanine;Phenylpropionylglycine;3-Phenylpropionylglycine;N-isopropylterephthalamic acid;2-Acetamido-4-methylphenyl acetate;3,4-Dimethylhippuric acid;Methylone;N-Acetyl-DL-phenylalanine;THURFYL NICOTINATE;Moroxydine;(R)-Boschniakine;1-(2,3-Dihydro-1H-pyrrolizin-5-yl)-2-propen-1-one;3-[(5-Methyl-2-furanyl)methyl]-1H-pyrrole;3,4-Dihydro-4-[(5-methyl-2-furanyl)methylene]-2H-pyrrole;1-…	2.58765e+07	1.76585e+07	1.71243e+07	2.24465e+07	2.32869e+07	8.87562e+06	2.02198e+07	1.8203e+07	1.1108	up	0.64963	0.769664	no
POS_301.125_2.8703	301.125	5-NITRO-2-PHENYLPROPYLAMINOBENZOIC ACID [NPPB]	C16H16N2O4	NA	NA	NA	NA	NA	Pentoxifylline;N-alpha-Benzoyl-L-arginine;benzoyl-l-arg;Guanosine;8-Hydroxy-deoxyguanosine;9-beta-d-Arabinofuranosylguanine;8-Hydroxy-2-desoxyguanosine;hydroxydeoxyguanosine;1-[(2R,5R)-4-Azidooxy-5-(hydroxymethyl)oxolan-2-yl]-5-methylpyrimidine-2,4-dione;2-Amino-9-[(2R,4S,5R)-5-(hydroperoxymethyl)-4-hydroxyoxolan-2-yl]-1H-purin-6-one	1.40425e+07	1.81949e+07	1.67267e+07	4.50079e+07	3.70211e+07	1.45657e+07	1.63214e+07	3.21982e+07	0.5069	down	0.234882	0.41761	no
POS_395.203_4.2591	395.203	NCGC00385377-01_C19H32O7_4-(2,6,6-Trimethyl-4-oxo-2-cyclohexen-1-yl)-2-butanyl beta-D-glucopyranoside	C19H32O7	Lipids and lipid-like molecules	Fatty Acyls	NA	NA	NA	Pteroside Z;Secoeremopetasitolide B;Diflucortolone;Blumenol C glucoside;9-Hydroxy-7-megastigmen-3-one glucoside;7-[(3S,4S)-3-(Benzenesulfonamido)-2-bicyclo[2.2.1]heptanyl]hept-5-enoic acid;Sulfinalol;Talarozole	9.4413e+06	8.27673e+06	4.9946e+06	6.11116e+06	6.37654e+06	2.3535e+06	7.57088e+06	4.94707e+06	1.5304	up	0.285767	0.466063	no
NEG_155.108_5.7076	155.108	Dihydro-5-pentyl-2(3H)-furanone	C9H16O2	Organoheterocyclic compounds	Lactones	HMDB0031531	NA	NA	4-Hydroxynonenal;2,4-Nonanedione;2-Nonenoic acid;6-Butyltetrahydro-2H-pyran-2-one;Dihydro-5-pentyl-2(3H)-furanone;cis-Ethyl 4-heptenoate;Hept-trans-2-en-1-yl acetate;Methyl 2-octenoate;Prenyl isobutyrate;Ethyl cyclohexanecarboxylate;4-Oxononanal;Quercuslactone a;2-Propenyl 2-ethylbutanoate;Cyclohexyl propionate;2-Hydroxy-2,6,6-trimethylcyclohexanone;Methyl (E)-2-octenoate;(E)-3-Heptenyl acetate;I…	2.66574e+06	4.05968e+06	6.44832e+06	2.23106e+06	2.69489e+06	3.03447e+06	4.39124e+06	2.65347e+06	1.6549	up	0.215115	0.397626	no
POS_351.213_4.8914	351.213	PGI2	C20H32O5	Lipids and lipid-like molecules	Fatty Acyls	HMDB0001335	C01312	map00590(Arachidonic acid metabolism);map01100(Metabolic pathways);map04024(cAMP signaling pathway);map04080(Neuroactive ligand-receptor interaction);map04270(Vascular smooth muscle contraction);map04370(VEGF signaling pathway);map04611(Platelet activation)	Corchorifatty acid F;Auxin a;(9R,10S,12Z)-9,10-Dihydroxy-8-oxo-12-octadecenoic acid;9-F1-phytoprostane;4-Hydroxyoctanedioylcarnitine;3-Hydroxyoctanedioylcarnitine;6-(2-Hydroxyethoxy)-6-oxohexanoylcarnitine	6.49403e+07	8.43801e+07	1.64031e+08	1.94899e+08	1.16764e+08	1.12799e+08	1.04451e+08	1.41487e+08	0.7382	down	0.35538	0.529405	no
POS_319.136_1.5738	319.136	Tyr His	C15H18N4O4	NA	NA	NA	NA	NA	L-Hexahydro-3-imino-1,2,4-oxadiazepine-3-carboxylic acid;Flutriafol;1H-1,2,4-Triazole-1-ethanol, alpha,alpha-bis(4-fluorophenyl)-	1.10215e+07	1.40584e+07	1.04563e+07	2.33463e+07	2.23144e+07	5.54378e+06	1.18454e+07	1.70682e+07	0.694	down	0.724857	0.824484	no
POS_398.24_6.168	398.24	S32826	C21H36NO4P	NA	NA	NA	NA	NA	Bopindolol;Carboxyfentanyl	1.59458e+07	2.48222e+07	1.19788e+07	2.09765e+07	3.74399e+07	8.04685e+06	1.75823e+07	2.21544e+07	0.7936	down	0.859767	0.914708	no
NEG_165.128_5.7359	165.128	2,4-Undecadienal	C11H18O	Organic oxygen compounds	Organooxygen compounds	HMDB0031359	NA	NA	NA	9.90109e+06	3.5712e+06	1.01097e+07	3.15647e+07	1.92245e+07	5.10679e+07	7.86067e+06	3.39524e+07	0.2315	down	0.030309	0.181902	yes
NEG_253.218_8.384	253.218	5-Dodecyldihydro-2(3H)-furanone	C16H30O2	Organoheterocyclic compounds	Lactones	HMDB0031145	NA	NA	Hypogeic acid;Trans-Hexa-dec-2-enoic acid;Palmitelaidic acid;(E)-6-Hexadecenoic acid;5-Dodecyldihydro-2(3H)-furanone;15-Hexadecanolide;(Z)-5-Hexadecenoic acid;(E)-3-Hexadecenoic acid;(Z)-13-Hexadecenoic acid;(E)-11-Hexadecenoic acid;Citronellyl hexanoate;(Z)-14-Methyl-6-pentadecenoic acid;15-Hexadecenoic acid;9-Hexadecenoic acid, (9Z)-;Dodecyl methacrylate;Sapienic acid;Cadinene;Guaiane	9.12791e+07	1.37553e+08	1.75112e+08	1.14807e+08	9.92303e+07	7.8917e+07	1.34648e+08	9.76515e+07	1.3789	up	0.26212	0.44341	no
POS_138.055_3.5315	138.055	Anthranilic acid	C7H7NO2	Benzenoids	Benzene and substituted derivatives	HMDB0001123	C00108	map00380(Tryptophan metabolism);map00400(Phenylalanine, tyrosine and tryptophan biosynthesis);map00405(Phenazine biosynthesis);map00621(Dioxin degradation);map00627(Aminobenzoate degradation);map00996(Biosynthesis of various alkaloids);map00997(Biosynthesis of various other secondary metabolites);map00998(Biosynthesis of various antibiotics);map00999(Biosynthesis of various plant secondary metabo…	Trigonelline;2-Aminobenzoic acid;p-Aminobenzoic acid;3-Pyridylacetic acid;m-Aminobenzoic acid;Salicylamide;Methyl nicotinate;2-Pyridylacetic acid;2-Hydroxybenzaldehyde oxime;2-Nitrotoluene;3-Nitrotoluene;4-Methylnicotinic acid;4-Nitrotoluene;6-Methyl-2-pyridinecarboxylic acid;Homarine;N-Hydroxybenzamide;Phenyl carbamate	2.0831e+06	1.60128e+06	2.08106e+06	1.09515e+07	3.38243e+06	4.05093e+06	1.92181e+06	6.12829e+06	0.3136	down	0.099872	0.273626	no
NEG_98.0245_9.5894	98.0245	Succinimide	C4H5NO2	Organoheterocyclic compounds	Pyrrolidines	METPA1878	C07273	NA	NA	4.68636e+06	2.68716e+06	2.94843e+06	3.87729e+06	4.58952e+06	5.96193e+06	3.44065e+06	4.80958e+06	0.7154	down	0.182009	0.364233	no
NEG_269.248_6.2675	269.248	2-Methylhexadecanoic acid	C17H34O2	Lipids and lipid-like molecules	Fatty Acyls	NA	NA	NA	Heptadecanoic acid;(S)-14-Methylhexadecanoic acid;Nonyl octanoate;3-Methylbutyl dodecanoate;Isopropyl tetradecanoate;(&#177;)-11-Methylhexadecanoic acid;Ethyl pentadecanoate;15-Methylpalmitate;Methyl hexadecanoic acid;2-Methylhexadecanoic acid;1-Hexadecene;1-Pentadecene;(E)-7-Pentadecene;Germacrane	7.43418e+06	6.54928e+06	3.93914e+06	1.98328e+07	1.09772e+07	9.83739e+06	5.9742e+06	1.35491e+07	0.4409	down	0.051724	0.213439	no
POS_427.171_3.7203	427.171	N-methyl-N-(2-(pyridin-2-yl)ethyl)-2-(2,3,5-trimethyl-7-oxo-7H-furo[3,2-g]chromen-6-yl)acetamide	C24H24N2O4	Phenylpropanoids and polyketides	Coumarins and derivatives	NA	NA	NA	2-(4-Methyl-5-thiazolyl)ethyl butanoate;2-(4-Methyl-5-thiazolyl)ethyl isobutyrate;Mangostanol;Edulisin II;Archangelicin;Atrovirisidone;Praeruptorin B;5a,6a-Epoxy-7E-megastigmene-3a,9e-diol 3-glucoside;9,13-Dihydroxy-4-megastigmen-3-one 9-glucoside;Icariside B8;5a,6a-Epoxy-7E-megastigmene-3b,9e-diol 9-glucoside;Dihydroroseoside;7alpha-Thiomethylspironolactone;Ilomastat;(2S,4R,6S)-2-[2-(4-hydroxy-3…	3.16869e+06	1.84484e+06	3.0975e+06	1.0201e+07	7.53461e+06	2.4905e+06	2.70367e+06	6.74203e+06	0.401	down	0.199978	0.383057	no
NEG_346.055_1.6287	346.055	Adenosine 3'-monophosphate From Yeast	C10H14N5O7P	Nucleosides, nucleotides, and analogues	Ribonucleoside 3'-phosphates	NA	NA	NA	Adenosine monophosphate;2'-Deoxyguanosine 5'-monophosphate;3'-AMP;Adenosine 2'-phosphate;2-hydroxy-dAMP;Vidarabine phosphate;3-Phosphoadenosine;Zidovudine monophosphate;[(2R,5R)-5-(6-Aminopurin-9-yl)-4-hydroxy-2-(hydroxymethyl)oxolan-3-yl] dihydrogen phosphate;4-Hydroxybenzyl isothiocyanate rhamnoside;N-Acetyl-D-Glucosamine 6-Phosphate;N-Acetyl-D-mannosamine 6-phosphate;N-Acetyl-glucosamine 1-pho…	1.08872e+06	503441	387334	2.04823e+06	4.05843e+06	2.43762e+06	659830	2.84809e+06	0.2317	down	0.01998	0.166014	yes
POS_677.359_9.1121	677.359	DGDG O-9:0_7:0	C31H58O14	Lipids and lipid-like molecules	Glycerolipids	NA	NA	NA	Omega-Carboxy-trinor-leukotriene B4;18-carboxy dinor Leukotriene B4;Pinolidoxin;Cucurbitacin I 2-glucoside;PA(14:1(9Z)/18:4(6Z,9Z,12Z,15Z));PA(18:4(6Z,9Z,12Z,15Z)/14:1(9Z));Aripiprazole lauroxil	3.10139e+06	2.87754e+06	1.78925e+06	7.83849e+06	8.29943e+06	1.7289e+07	2.58939e+06	1.11423e+07	0.2324	down	0.013452	0.154419	yes
NEG_102.056_0.8398	102.056	2-Aminoisobutyric acid	C4H9NO2	Organic acids and derivatives	Carboxylic acids and derivatives	HMDB0001906	C03665	NA	Dimethylglycine;gamma-Aminobutyric acid;L-alpha-Aminobutyric acid;D-alpha-Aminobutyric acid;2-Aminoisobutyric acid;(R)-beta-Aminoisobutyric acid;3-Aminoisobutanoic acid;Butyl nitrite;3-Aminobutanoic acid;O-Acetylethanolamine;N-Ethylglycine;N-Methylalanine;Propanamide, 2-hydroxy-2-methyl-;alpha-Aminobutyric acid;1-Amino-4-hydroxybutan-2-one;Ethyl glycinate;Isobutyl nitrite;N-Methyl-DL-alanine;Ally…	6.36417e+07	1.06361e+08	8.22685e+07	5.88031e+07	8.70376e+07	1.67346e+08	8.40903e+07	1.04395e+08	0.8055	down	0.701677	0.807827	no
POS_481.167_4.2532	481.167	3-(4-chlorophenyl)-11-[2-(methylethoxy)phenyl]-2,3,4-trihydro-5H,10H,11H-benzo [b]benzo[2,1-f]1,4-diazepin-1-one	C28H27ClN2O2	Organoheterocyclic compounds	Benzodiazepines	NA	NA	NA	2',5'-Dihydroxychalcone;3',4'-Dihydroxychalcone;Lettucenin A;2,4-Dihydroxychalcone;2-Hydroxyflavanone;3'-Hydroxyflavanone;4'-Hydroxyflavanone;Chrysophanol-9-anthrone;2,3-Dihydroflavon-3-ol;Idronoxil;Melledonal C;Albiflorin;Paeoniflorin;[6-Hydroxy-8-methyl-3-[3,4,5-trihydroxy-6-(hydroxymethyl)oxan-2-yl]oxy-9,10-dioxatetracyclo[4.3.1.02,5.03,8]decan-4-yl]methyl benzoate;3-[1-[3-(Dimethylamino)propy…	1.33607e+07	1.18555e+07	5.78531e+06	8.15052e+06	7.02839e+06	1.81358e+07	1.03338e+07	1.11049e+07	0.9306	down	0.920562	0.952895	no
NEG_249.186_7.3725	249.186	1,2-Bis(2-(4,5-dihydro-1H-imidazol-2-yl)propan-2-yl)diazene	C12H22N6	Organoheterocyclic compounds	Imidolactams	NA	NA	NA	Norambreinolide;3-Methyl-alpha-ionyl acetate;[2,2-Bis(2-methylpropoxy)ethyl]benzene;a Methyl farnesoate;4,7,10,13-Hexadecatetraenoic acid;Triton X-100;Hexadeca-7,10,13-trienoic acid;Hexadecatrienoic acid;Sodium myristate;delta-Amorphene;(-)-3,5-Cadinadiene;alpha-Santalene;Sesquisabinene;beta-Selinene;Aristolene;2,7,10-Bisabolatriene;Sesquithujene;Daucene;Valencene;(2Z,4E,6E)-2,4,6,10-Farnesatetra…	4.26188e+07	4.00336e+07	4.72652e+07	3.25724e+07	2.44317e+07	1.79381e+07	4.33059e+07	2.49807e+07	1.7336	up	0.069265	0.236125	no
POS_463.121_4.0638	463.121	Tectoridin	C22H22O11	Organoheterocyclic compounds	Isoindoles and derivatives	NA	NA	NA	Swertiajaponin;Isoswertiajaponin;Diosmetin 7-O-beta-D-glucopyranoside;Leptosin;6-beta-D-Glucopyranosyldiosmetin;Pratensein 3'-glucoside;Kaempferide 7-glucoside;2-Cinnamoyl-1-galloyl-beta-D-glucopyranose;6-Cinnamoyl-1-galloylglucose;Tricin arabinoside;Cefapime;5-Hydroxy-3-(4-hydroxyphenyl)-6-methoxy-7-[(2S,4S,5S)-3,4,5-trihydroxy-6-(hydroxymethyl)oxan-2-yl]oxychromen-4-one;Hispiduloside;Ginkgolide…	5.37743e+07	3.98229e+07	4.77367e+07	2.20779e+08	1.96304e+08	1.86194e+08	4.71113e+07	2.01092e+08	0.2343	down	0.000508	0.104193	yes
POS_284.098_0.9201	284.098	9-beta-d-Arabinofuranosylguanine	C10H13N5O5	Nucleosides, nucleotides, and analogues	Purine nucleosides	NA	NA	NA	Guanosine;8-Hydroxy-deoxyguanosine;9-beta-d-Arabinofuranosylguanine;8-Hydroxy-2-desoxyguanosine;hydroxydeoxyguanosine;1-[(2R,5R)-4-Azidooxy-5-(hydroxymethyl)oxolan-2-yl]-5-methylpyrimidine-2,4-dione;2-Amino-9-[(2R,4S,5R)-5-(hydroperoxymethyl)-4-hydroxyoxolan-2-yl]-1H-purin-6-one;Asparaginylisoleucine;Asparaginyl-Leucine;Glutaminylvaline;Isoleucyl-Asparagine;Leucyl-Asparagine;Valyl-Gamma-glutamate…	1.02446e+07	1.69503e+07	1.29373e+07	9.23892e+06	1.12133e+07	2.20821e+07	1.33774e+07	1.41781e+07	0.9435	down	0.985224	0.990327	no
NEG_253.217_9.6714	253.217	FA 16:1	C16H30O2	Lipids and lipid-like molecules	Fatty Acyls	NA	NA	NA	Hypogeic acid;Trans-Hexa-dec-2-enoic acid;Palmitelaidic acid;(E)-6-Hexadecenoic acid;5-Dodecyldihydro-2(3H)-furanone;15-Hexadecanolide;(Z)-5-Hexadecenoic acid;(E)-3-Hexadecenoic acid;(Z)-13-Hexadecenoic acid;(E)-11-Hexadecenoic acid;Citronellyl hexanoate;(Z)-14-Methyl-6-pentadecenoic acid;15-Hexadecenoic acid;9-Hexadecenoic acid, (9Z)-;Dodecyl methacrylate;Sapienic acid;Cadinene;Guaiane	8.01007e+06	7.23164e+06	5.88476e+06	1.03566e+07	2.37043e+07	9.95326e+06	7.04216e+06	1.46714e+07	0.48	down	0.135859	0.31503	no
POS_541.298_4.2711	541.298	Thr Pro Pro Val Gln	C24H40N6O8	NA	NA	NA	NA	NA	1,5-Dihydro-7-(1-piperidinyl)-imidazo(2,1-b)quinazolin-2(3H)-one;Medicagenic acid;Esculentic acid (Phytolacca);22-Deoxoisocucurbitacin D;22-Deoxocucurbitacin D;Ganolucidic acid B;Ilexgenin A;4-Chloro-2-nitrobenzylalcohol	4.14055e+06	4.40697e+06	3.74061e+06	1.84009e+07	2.44825e+07	8.96893e+06	4.09604e+06	1.72841e+07	0.237	down	0.041974	0.199384	yes
NEG_471.347_7.1727	471.347	23-Hydroxybetulinic acid	C30H48O4	Lipids and lipid-like molecules	Prenol lipids	NA	NA	NA	Maslinic acid;Lucidumol A;Queretaroic acid;Priverogenin A;(3beta,23xi)-3,23-Dihydroxycycloart-24-en-26-oic acid;Pomolic acid;20beta-Hydroxyursolic acid;Azukisapogenol;delta-Maslinic acid;Sebiferenic acid;Momordicin I;Ganoderic acid U;Ganodermanontriol;Epoxyganoderiol A;(3b,22S,24E)-3,22-Dihydroxycycloart-24-en-26-oic acid;27-Hydroxyisomangiferolic acid;Albigenic acid;Rubitic acid;Ganoderiol E;3al…	1.43842e+07	1.276e+07	1.55046e+07	7.22122e+06	1.14984e+07	3.68482e+06	1.42163e+07	7.46815e+06	1.9036	up	0.149717	0.330003	no
POS_152.107_1.8917	152.107	N-Methyltyramine	C9H13NO	Benzenoids	Benzene and substituted derivatives	HMDB0003633	C02442	map00350(Tyrosine metabolism);map01100(Metabolic pathways)	N-Methylphenylethanolamine;Phenylpropanolamine;N-Methyltyramine;1,2,3,4,5,6-Hexahydro-5-methyl-7H-cyclopenta[b]pyridin-7-one;1,2,3,4,5,6-Hexahydro-6-methyl-7H-cyclopenta[b]pyridin-7-one;2,3,4,5,6,7-Hexahydrocyclopent[b]azepin-8(1H)-one;2-(1-Pyrrolidinyl)-2-cyclopenten-1-one;2-(2-Furanyl)piperidine;1-Furfurylpyrrolidine;2-Acetyl-3-ethylidene-3,4,5,6-tetrahydropyridine;2-(5-Methyl-2-furanyl)pyrroli…	4.2261e+07	4.47837e+07	5.6984e+07	2.46629e+07	3.0928e+07	1.47968e+07	4.80096e+07	2.34625e+07	2.0462	up	0.058309	0.222559	no
NEG_461.109_4.0877	461.109	Scoparin	C22H22O11	Phenylpropanoids and polyketides	Flavonoids	NA	NA	NA	Swertiajaponin;Isoswertiajaponin;Diosmetin 7-O-beta-D-glucopyranoside;Leptosin;6-beta-D-Glucopyranosyldiosmetin;Pratensein 3'-glucoside;Kaempferide 7-glucoside;2-Cinnamoyl-1-galloyl-beta-D-glucopyranose;6-Cinnamoyl-1-galloylglucose;Tricin arabinoside;Cefapime;5-Hydroxy-3-(4-hydroxyphenyl)-6-methoxy-7-[(2S,4S,5S)-3,4,5-trihydroxy-6-(hydroxymethyl)oxan-2-yl]oxychromen-4-one;Hispiduloside;Mometasone…	4.33849e+07	2.73594e+07	3.73067e+07	1.70356e+08	1.48453e+08	1.30969e+08	3.6017e+07	1.49926e+08	0.2402	down	0.002219	0.127574	yes
POS_647.235_5.179	647.235	Bis(5-hydroxynoracronycine)	C38H34N2O8	Phenylpropanoids and polyketides	Neoflavonoids	HMDB0032114	NA	NA	NA	1.45531e+06	1.95182e+06	1.43222e+06	5.74467e+06	5.49638e+06	2.11216e+06	1.61311e+06	4.45107e+06	0.3624	down	0.092988	0.265801	no
POS_91.0752_2.1194	91.0752	2-Ethoxyethanol	C4H10O2	Organic oxygen compounds	Organooxygen compounds	HMDB0031213	C14687	NA	Hydroxyethyl;2,3-Butanediol;1,1-Dimethoxyethane;2-Ethoxyethanol;1,3-Butanediol;(2R,3R)-2,3-Butanediol;1-Methoxy-2-propanol;1,2-Dimethoxyethane;1,4-Butanediol;n-Butylhydroperoxide;Tert-butyl hydroperoxide	3.82734e+06	2.74427e+06	3.89907e+06	1.85956e+07	1.56694e+07	8.72946e+06	3.49023e+06	1.43315e+07	0.2435	down	0.013289	0.15436	yes
POS_312.121_4.6404	312.121	Feruloyl dehydrotyramine (isomer of 1655)	C18H17NO4	Phenylpropanoids and polyketides	Cinnamic acids and derivatives	NA	NA	NA	Launobine;Norisodomesticine;(S)-Nandigerine;(+)-Norushinsunine N-oxide;Annocherine B;3,5-Bis(2-fluorobenzylidene)-4-piperidone;Actinodaphnine;(4E)-3-Hydroxyhex-4-enoylcarnitine;3-Oxohexanoylcarnitine;5-Oxohexanoylcarnitine;Mopidralazine;Chloropyramine;Benzoyl ecgonine;Norcocaine;(2R,5S)-3-Benzoyloxy-8-methyl-8-azabicyclo[3.2.1]octane-2-carboxylic acid;Nor-cocaine;norscopolamine;7-Acetoxy-2-methyl…	186057	67255.8	99773	3.84848e+06	3.06326e+06	173419	117695	2.36172e+06	0.0498	down	0.122255	0.299777	no
POS_348.069_1.647	348.069	Adenosine 5_-monophosphate	NA	NA	NA	NA	NA	NA	Adenosine monophosphate;2'-Deoxyguanosine 5'-monophosphate;3'-AMP;Adenosine 2'-phosphate;2-hydroxy-dAMP;Vidarabine phosphate;3-Phosphoadenosine;Zidovudine monophosphate;[(2R,5R)-5-(6-Aminopurin-9-yl)-4-hydroxy-2-(hydroxymethyl)oxolan-3-yl] dihydrogen phosphate;N-Acetylneuraminic acid;N-Acetyl-a-neuraminic acid;3h-Sialic acid;Glucose-6-glutamate;9-O-Acetylneuraminic acid;Aceneuramic acid;Midazolam…	1.49315e+06	805540	519864	2.4951e+06	5.59137e+06	3.44544e+06	939517	3.84397e+06	0.2444	down	0.022354	0.170432	yes
NEG_96.9598_0.7228	96.9598	2-Chloro-1,1-difluoroethylene	C2HClF2	Organohalogen compounds	Vinyl halides	NA	NA	NA	Sulfate	1.80329e+08	2.90825e+08	1.74641e+08	6.85388e+08	7.59166e+08	1.0386e+09	2.15265e+08	8.27718e+08	0.2601	down	0.003546	0.133942	yes
POS_409.174_4.1163	409.174	Phe Asn Glu	C18H24N4O7	NA	NA	NA	NA	NA	Alclometasone;beclomethasone;Nestorone;Nomegestrol acetate;Olodaterol	5.02728e+06	503266	302502	1.68007e+06	1.27341e+06	1.41277e+06	1.94435e+06	1.45542e+06	1.3359	up	0.649873	0.769777	no
NEG_241.108_3.9359	241.108	2-(Ethoxymethyl)-1h-Imidazo[4,5-C]quinolin-4-Amine	C13H14N4O	Organoheterocyclic compounds	Quinolines and derivatives	NA	NA	NA	1,5-Diphenylcarbazide;2-(Ethoxymethyl)-1h-Imidazo[4,5-C]quinolin-4-Amine;Diethylene glycol dimethacrylate;N',N'-Diphenylhydrazinecarbohydrazide;2,6-Dimethoxy-4-propylphenol;Hexyl 2-furoate;Isobutyl 2-furanpropionate;2-Propenoic acid, 2-methyl-, 7-oxabicyclo[4.1.0]hept-3-ylmethyl ester;Phenol A;Loliolide;3-Methylidene-4-oxopentyl angelate;Amyl 2-furoate;(&#177;)-threo-Anethole glycol;4-Ethyl-2,6-d…	6.94442e+06	1.49561e+07	9.71318e+06	4.56754e+07	4.74758e+07	2.56291e+07	1.05379e+07	3.95935e+07	0.2662	down	0.011298	0.15068	yes
NEG_169.009_2.1099	169.009	Diethylthiophosphate	C4H11O3PS	Organic acids and derivatives	Organic thiophosphoric acids and derivatives	HMDB0001460	C06607	map00627(Aminobenzoate degradation)	Diethylthiophosphate;Ethyl 2-mercaptopropionate;Methyl 3-mercaptobutanoate;Methyl 3-(methylthio)propanoate;Ethyl 2-(methylthio)acetate;Ethyl 3-mercaptopropanoic acid;2-Hydroxy-4-methylthiobutyric acid;Dimethylpropiothetin;Ethyl 2-propene sulfinate;2-Chloroethyl ethyl sulfide	2.08395e+06	2.64949e+06	3.40096e+06	2.13505e+07	2.3082e+07	1.06485e+06	2.71147e+06	1.51658e+07	0.1788	down	0.387411	0.557109	no
NEG_835.557_8.91	835.557	MGDG 18:2_18:3	C45H76O10	Lipids and lipid-like molecules	Glycerolipids	NA	NA	NA	PA(22:0/22:6(5Z,8E,10Z,13Z,15E,19Z)-2OH(7S, 17S));PA(22:6(5Z,8E,10Z,13Z,15E,19Z)-2OH(7S, 17S)/22:0);PA(22:0/22:6(4Z,7Z,11E,13Z,15E,19Z)-2OH(10S,17));PA(22:6(4Z,7Z,11E,13Z,15E,19Z)-2OH(10S,17)/22:0);PA(24:1(15Z)/PGJ2);PA(PGJ2/24:1(15Z));PA(i-22:0/22:6(5Z,8E,10Z,13Z,15E,19Z)-2OH(7S, 17S));PA(22:6(5Z,8E,10Z,13Z,15E,19Z)-2OH(7S, 17S)/i-22:0);PA(i-22:0/22:6(4Z,7Z,11E,13Z,15E,19Z)-2OH(10S,17));PA(22:6(…	4.9086e+06	3.31184e+06	2.808e+06	1.86026e+07	9.01095e+06	1.30151e+07	3.67615e+06	1.35429e+07	0.2714	down	0.009619	0.14646	yes
POS_106.065_1.9886	106.065	4-Vinylpyridine	C7H7N	Organoheterocyclic compounds	Pyridines and derivatives	NA	NA	NA	2-Vinylpyridine;4-Vinylpyridine;Heptatrienenitrile	162298	933112	301520	1.72214e+06	1.55816e+06	794903	465643	1.3584e+06	0.3428	down	0.113271	0.288599	no
POS_151.075_2.1294	151.075	3-Methoxytyramine	C9H13NO2	Benzenoids	Phenols	HMDB0000022	C05587	map00350(Tyrosine metabolism);map00965(Betalain biosynthesis);map01063(Biosynthesis of alkaloids derived from shikimate pathway);map01100(Metabolic pathways);map04728(Dopaminergic synapse)	Hydrocinnamic acid;4-Ethylbenzoic acid;3-Methylphenylacetic acid;3,4-Dimethylbenzoic acid;4-Coumaryl alcohol;2-Phenylpropionate;2-Methoxy-4-vinylphenol;o-Tolyl acetate;p-Tolyl acetate;2'-Methoxyacetophenone;4'-Methoxyacetophenone;2'-Hydroxy-5'-methylacetophenone;Methyl phenylacetate;Ethyl benzoate;4-Ethoxybenzaldehyde;1-Phenylethyl formate;2-Ethyl-4-(2-furanyl)-2-propenal;2-Phenylethyl formate;2-…	3.09857e+06	2.22843e+06	2.5436e+06	1.71344e+07	1.47321e+07	1.70366e+06	2.62353e+06	1.119e+07	0.2345	down	0.288176	0.468344	no
NEG_265.12_3.624	265.12	Honokiol	C18H18O2	Benzenoids	Benzene and substituted derivatives	NA	NA	NA	N5-(4-Methoxybenzyl)glutamine;Musk tibetene;Dodecanedioic acid;Talaromycin A;Bis(1-methylethyl) hexanedioate;Dipropyl hexanedioate;Dibutyl succinate;3-Methylpyrrolo[1,2-a]pyrazine;1H-Indazol-3-amine;2-Aminobenzimidazole;2-Pyrrol-1-yl-1H-imidazole;Eltoprazine;Phenylethylmalonamide;Pheneturide	6.95036e+07	1.62515e+08	1.36861e+08	3.2648e+08	6.38294e+08	3.35237e+08	1.2296e+08	4.33337e+08	0.2838	down	0.021104	0.16856	yes
POS_295.128_2.083	295.128	gamma-Glutamylphenylalanine	C14H18N2O5	Organic acids and derivatives	Carboxylic acids and derivatives	HMDB0000594	NA	NA	gamma-Glutamylphenylalanine;Aspartame;Hydroxyprolyl-Tyrosine;Glutamylphenylalanine;4'-tert-Butyl-2',6'-dimethyl-3',5'-dinitroacetophenone;L-gamma-Glutamyl-beta-phenyl-beta-L-alanine;Kelatorphan;Lidofenin;5-Nonyltetrahydro-2-oxo-3-furancarboxylic acid;Monomenthyl succinate;(6R,8Z)-6-Hydroxy-3-oxotetradecenoic acid;(6S,8Z)-6-Hydroxy-3-oxotetradecenoic acid;(S)-Verimol F	1.41883e+07	1.0141e+07	1.13439e+07	6.73994e+06	9.01221e+06	1.20462e+07	1.18911e+07	9.26612e+06	1.2833	up	0.256642	0.438263	no
POS_553.296_5.5327	553.296	Kukoamine B	C28H42N4O6	Benzenoids	Phenols	HMDB0060525	C17616	NA	Bipindogulomethyloside;Desglucocheirotoxol;Kukoamine A;(S)-Nerolidol 3-O-[a-L-rhamnopyranosyl-(1-&gt;2)-b-D-glucopyranoside];Kukoamine B;Kukoamine C;Kukoamine D	7.84719e+06	4.48887e+06	9.08992e+06	2.35511e+07	1.4065e+07	1.06317e+07	7.14199e+06	1.60826e+07	0.4441	down	0.065624	0.231878	no
POS_106.065_2.2523	106.065	2-Vinylpyridine	C7H7N	Organoheterocyclic compounds	Pyridines and derivatives	NA	NA	NA	2-Vinylpyridine;4-Vinylpyridine;Heptatrienenitrile	1.7659e+06	2.76414e+06	1.93637e+06	5.16179e+06	4.69678e+06	1.15289e+06	2.15547e+06	3.67049e+06	0.5872	down	0.538452	0.684077	no
POS_411.161_3.4774	411.161	Tyr Asp Asn	C17H22N4O8	NA	NA	NA	NA	NA	N-Propionylmethionine;Butyl 3-O-caffeoylquinate;Bruceine D;Eurycomanol;Lemborexant;Androstane-3,17-diol 17-sulfate;Zotiraciclib;beta-D-Glucopyranosyl-11-hydroxyjasmonic acid;7-Epi-12-hydroxyjasmonic acid glucoside;2-[4-(3-Hydroxypropyl)-2-methoxyphenoxy]-1,3-propanediol 1-xyloside;trifluoroacetyl-l-lysyl-l-alaninanilide;12-Hydroxyjasmonic acid glucoside;Besifloxacin;Tifluadom	5.1961e+07	3.09544e+07	2.28628e+07	5.1854e+07	6.17312e+07	7.6464e+07	3.52594e+07	6.33497e+07	0.5566	down	0.10194	0.276204	no
POS_305.247_4.5512	305.247	2,6,10,14-Hexadecatetraenoic acid, 3,7,11,15-tetramethyl-, (Z,E,E)-	C20H32O2	Lipids and lipid-like molecules	Prenol lipids	NA	NA	NA	Perillyl alcohol;Alpha-Pinene-oxide;p-Menth-3-en-9-al;Isocitral;3-Methyl-5-propyl-2-cyclohexen-1-one;2,6-Dimethyl-1,7-octadien-3-one;(E)-3,7-Dimethyl-1,5,7-octatrien-3-ol;2-(trans-2-Pentenyl)cyclopentanone;p-Mentha-1(6),8-dien-3-ol;cis-2-Thujen-4-ol;(R)-Campholenic aldehyde;(R)-Carvotanacetone;Piperitone;(+)-Fenchone;(1S,4R)-p-Mentha-2,8-dien-1-ol;(1R,4R)-p-Mentha-2,8-dien-1-ol;2-Pinen-10-ol;Dehy…	6.20408e+06	6.12441e+06	4.85075e+06	1.99613e+07	2.61352e+07	1.37121e+07	5.72641e+06	1.99362e+07	0.2872	down	0.012368	0.153083	yes
POS_611.159_3.8657	611.159	3-[4,5-dihydroxy-6-(hydroxymethyl)-3-[3,4,5-trihydroxy-6-(hydroxymethyl)oxan-2-yl]oxyoxan-2-yl]oxy-5,7-dihydroxy-2-(4-hydroxyphenyl)chromen-4-one	C27H30O16	Phenylpropanoids and polyketides	Flavonoids	NA	NA	NA	Sertraline;Sealdin;Rutin;Luteolin 6-C-glucoside 8-C-arabinoside;Meloside L;Quercetin 8-C-(2''-rhamnosylglucoside);Kaempferol 7-sophoroside;Isoorientin 7-glucoside;Allivicin;Paeonoside;Panasenoside;Quercetin 3-galactoside 7-rhamnoside;Calendoflavobioside;Quercetin 7-rutinoside;Multinoside A;Quercetin 7-(rhamnosylglucoside);Quercetin 3-(2-glucosylrhamnoside);Isoquercitrin 4''-rhamnoside;Isorhamneti…	9.82792e+07	1.25481e+08	6.69026e+07	1.9848e+08	2.16867e+08	1.88543e+06	9.68875e+07	1.39077e+08	0.6966	down	0.671513	0.7861	no
POS_930.615_9.1329	930.615	DGDG 16:1_18:3	C49H84O15	Lipids and lipid-like molecules	Glycerolipids	NA	NA	NA	PC(22:3(10Z,13Z,16Z)/22:6(5Z,8E,10Z,13Z,15E,19Z)-2OH(7S, 17S));PC(22:6(5Z,8E,10Z,13Z,15E,19Z)-2OH(7S, 17S)/22:3(10Z,13Z,16Z));PC(22:3(10Z,13Z,16Z)/22:6(4Z,7Z,11E,13Z,15E,19Z)-2OH(10S,17));PC(22:6(4Z,7Z,11E,13Z,15E,19Z)-2OH(10S,17)/22:3(10Z,13Z,16Z));3-O-Sulfogalactosylceramide (d18:1/24:0);PE(DiMe(11,5)/DiMe(13,5));PE(DiMe(13,5)/DiMe(11,5));PE(MonoMe(13,5)/MonoMe(13,5));PE-NMe(11D5/13M5);PE-NMe(1…	6.11318e+06	3.61117e+06	4.17872e+06	1.55021e+07	1.34386e+07	1.89209e+07	4.63436e+06	1.59538e+07	0.2905	down	0.004528	0.137791	yes
NEG_121.052_9.5598	121.052	Mesoeryhthritol	C4H10O4	Organic oxygen compounds	Organooxygen compounds	NA	NA	NA	NA	2.1413e+06	831265	2.17937e+06	4.02057e+06	7.84689e+06	3.70428e+06	1.71731e+06	5.19058e+06	0.3309	down	0.050495	0.212612	no
NEG_241.144_5.7072	241.144	RESVERATROL 4'-METHYL ETHER	C15H14O3	Phenylpropanoids and polyketides	Stilbenes	NA	NA	NA	2-Carboxy-4-dodecanolide;(3S,5R,6R,7E)-3,5,6-Trihydroxy-7-megastigmen-9-one;Dihydro-5-(2-octenyl)-2(3H)-furanone;Methyl 2-undecynoate;6-Heptyl-5,6-dihydro-2H-pyran-2-one;cis-3-Hexenyl trans-4-hexenoate;alpha-Terpineol acetate;alpha-Campholene acetate;(Z)-4-Hydroxy-6-dodecenoic acid lactone;Yuzu lactone;(3R,3aR,7aS)-3-Butylhexahydro-1(3H)-isobenzofuranone;Artemisia alcohol acetate;Ethyl 2Z,4E-deca…	1.73613e+07	7.71059e+06	1.82716e+07	4.80257e+07	2.95605e+07	6.95046e+07	1.44478e+07	4.90303e+07	0.2947	down	0.030549	0.18231	yes
POS_661.24_9.6223	661.24	2''-O-rhamnosyl icariside II	C33H40O14	Phenylpropanoids and polyketides	Flavonoids	NA	NA	NA	Halofenozide	4.36813e+06	729900	4.38079e+06	510925	1.52894e+06	6.98623e+06	3.15961e+06	3.0087e+06	1.0502	up	0.762605	0.850562	no
POS_100.076_2.3016	100.076	2-Pyrrolidinone, 1-methyl-	C5H9NO	Organoheterocyclic compounds	Pyrrolidines	NA	NA	NA	2-Piperidinone;1-Pyrrolidinecarboxaldehyde;2,5-Dihydro-2,4-dimethyloxazole;(2R)-2-Hydroxy-2-methylbutanenitrile;2-Ethyl-2-oxazoline;4,4-Dimethyl-2-oxazoline;N,N-Dimethylacrylamide;PYRROLIDINE-2-CARBALDEHYDE;2-Methylfuran;2,4-Pentadienal;1,4-Pentadien-3-one;2-Cyclopenten-1-one	6.24511e+06	9.72213e+06	7.17664e+06	7.80159e+06	8.40902e+06	3.88863e+06	7.71463e+06	6.69975e+06	1.1515	up	0.566141	0.705461	no
POS_363.213_6.1058	363.213	Cys Lys Leu	C15H30N4O4S1	NA	NA	NA	NA	NA	18-Hydroxycorticosterone;17a,21-Dihydroxy-5b-pregnane-3,11,20-trione;Isohumulone A;Adhumulone;5-Hydroxy-4-methoxy-5-(1-oxo-9,12,15-hexadecatrienyl)-2(5H)-furanone;(R)-Humulone;11-Epicortisol;1alpha-Hydroxycorticosterone;1,4,6-Trihydroxy-1,3-bis(2-isopentenyl)-5-isovaleryl-3,5-cyclohexadien-2-on;4-Hydroxy-2-(3-methylbutanoyl)-5-(3-methylbut-2-enyl)-4-(4-methylpent-2-enoyl)cyclopentane-1,3-dione;Te…	4.93647e+06	4.18011e+06	4.41236e+06	7.54317e+06	4.38478e+06	3.51147e+06	4.50965e+06	5.14648e+06	0.8763	down	0.757699	0.847171	no
POS_367.208_4.4262	367.208	Linaprazan	C21H26N4O2	Organoheterocyclic compounds	Imidazopyridines	NA	NA	NA	20-Carboxy-leukotriene B4;12-oxo-10,11-dihydro-20-COOH-LTB4;12-oxo-20-dihydroxy-leukotriene B4;Anhydrocinnzeylanol;Sporotrichiol;20-Carboxyleukotriene B4;7-Oxoprostaglandin I2;Gosogliptin;Acetamide, 2-((2-hydroxyethyl)thio)-N-(3-(3-(1-piperidinylmethyl)phenoxy)propyl)-;(3R,4S)-2-[6-(Cyclohexylamino)purin-9-yl]-5-(hydroxymethyl)oxolane-3,4-diol;Cyclohexyladenosine	4.11537e+06	6.27736e+06	5.7236e+06	5.14437e+06	3.39932e+06	2.84092e+06	5.37211e+06	3.79487e+06	1.4156	up	0.17669	0.358209	no
NEG_203.082_3.0942	203.082	D-Tryptophan	C11H12N2O2	Organoheterocyclic compounds	Indoles and derivatives	NA	NA	NA	L-Tryptophan;D-Tryptophan;3-Hydroxymethylantipyrine;Ethotoin;(&#177;)-Tryptophan;Nirvanol;4-Hydroxyantipyrine;S-nirvanol;3h-Indole-3-propanoic acid,a-amino-;Idazoxan;TriMM;1-Benzylimidazole;1,2-Diaminonaphthalene;1,5-Naphthalenediamine;2,3-Diaminonaphthalene;Nicotyrine;5-Methylquinoxaline;2-Aminoquinoline;1-Phenylpyrazole;1,4-Benzodiazepine;1H-1,5-Benzodiazepine;2-Phenylimidazole;3-Phenyl-1H-pyra…	9.8413e+08	7.61496e+08	6.96652e+08	8.39356e+08	1.0316e+09	3.2219e+08	8.14093e+08	7.31048e+08	1.1136	up	0.624788	0.750912	no
POS_350.155_1.4154	350.155	Erucifoline	C18H23NO6	Alkaloids and derivatives	NA	NA	NA	NA	Bisnor-(+)-S-145;Butofilolol;Dienogest;Femoxetine;Norpropoxyphene amide;Dinorpropoxyphene;3,4-dimethylideneheptanedioylcarnitine;Nona-4,7-dienedioylcarnitine;Nona-3,7-dienedioylcarnitine;Nona-4,6-dienedioylcarnitine;(2E,7E)-Nona-2,7-dienedioylcarnitine;Nona-3,6-dienedioylcarnitine;Nona-5,7-dienedioylcarnitine;1-Butyl-3-(1-naphthoyl)indole;Mytilin A;(2,3-diphenylcyclopropyl)methyl Phenyl Sulfoxide	1.92795e+06	615507	194290	2.65794e+06	1.18207e+06	2.21828e+06	912584	2.01943e+06	0.4519	down	0.222209	0.40456	no
NEG_248.847_0.7166	248.847	2,6-Dibromophenol	C6H4Br2O	Benzenoids	Phenols	HMDB0032080	C16247	map00364(Fluorobenzoate degradation);map01120(Microbial metabolism in diverse environments);map01220(Degradation of aromatic compounds)	Copper iodide	1.22671e+06	1.93914e+06	1.32518e+06	4.61495e+06	5.06873e+06	5.31737e+06	1.49701e+06	5.00035e+06	0.2994	down	0.008669	0.145362	yes
NEG_221.082_4.3831	221.082	Diethyl phthalic acid	C12H14O4	Benzenoids	Benzene and substituted derivatives	HMDB0094660	C14175	NA	Monoisobutyl phthalic acid;Monobutylphthalate;5'-(3'-Methoxy-4'-hydroxyphenyl)-gamma-valerolactone;Isodillapiole;Dillapiol;Dihydrodeoxy-8-epiaustdiol;Apiole;5-(3,4-Methylenedioxyphenyl)pentanoic acid;Piperonyl isobutyrate;Vanillin isobutyrate;(Z)-3-(2,4,5-Trimethoxyphenyl)-2-propenal;2,3-Dihydro-3-hydroxy-6-methoxy-2,2-dimethyl-4H-1-benzopyran-4-one;Diethyl phthalic acid;3-Butylphthalic acid;Carb…	2.3758e+06	3.58457e+06	3.37947e+06	3.83799e+06	7.02409e+06	3.70653e+06	3.11328e+06	4.8562e+06	0.6411	down	0.178388	0.360563	no
POS_734.567_9.5668	734.567	1,2-dipalmitoyl-sn-glycero-3-PC	C40H80NO8P	Lipids and lipid-like molecules	Glycerophospholipids	NA	NA	NA	PC(16:0/16:0);PC(14:0/18:0);PC(18:0/14:0);PE(15:0/20:0);PE(20:0/15:0);PE-NMe(16:0/18:0);PE-NMe(14:0/20:0);PE-NMe(18:0/16:0);PE-NMe(20:0/14:0);PE-NMe2(15:0/18:0);PE-NMe2(18:0/15:0);1,2-Dipalmitoylphosphatidylcholine;DG(22:4(7Z,10Z,13Z,16Z)/22:6(4Z,7Z,10Z,13Z,16Z,19Z)/0:0);DG(22:5(4Z,7Z,10Z,13Z,16Z)/22:5(4Z,7Z,10Z,13Z,16Z)/0:0);DG(22:5(4Z,7Z,10Z,13Z,16Z)/22:5(7Z,10Z,13Z,16Z,19Z)/0:0);DG(22:5(7Z,10Z…	4.59622e+08	4.0556e+08	3.1303e+08	5.81276e+08	5.20398e+08	6.22209e+08	3.92737e+08	5.74628e+08	0.6835	down	0.056606	0.219944	no
NEG_289.072_3.7965	289.072	Epicatechin	C15H14O6	Phenylpropanoids and polyketides	Flavonoids	HMDB0001871	C09727	map00941(Flavonoid biosynthesis);map01061(Biosynthesis of phenylpropanoids);map01100(Metabolic pathways);map01110(Biosynthesis of secondary metabolites)	3-Hydroxyphloretin;gamma-Pyrufuran;alpha-Cotonefuran;Leucopelargonidin;Marshrin;Fonsecin;Cartorimine;(+)-Epicatechin;6-Hydroxy-alpha-pyrufuran;Luteoforol;Ferene triazine;Quinone A;2,8-Dihydroxy-3,4,7-trimethoxy-dibenzofuran;Galactosylglycerol;Dyphylline;(2R)-1-O-beta-D-Galactopyranosylglycerol;3-beta-D-galactosyl-sn-glycerol;3,3',4'5-Tetrahydroxystilbene;Suberenone;(2E,11Z)-Wyerone acid;Graveolon…	2.08424e+06	1.33952e+08	8.62739e+06	466294	121546	2.25869e+06	4.82211e+07	948843	50.821	up	0.100185	0.273962	no
NEG_85.0041_0.4349	85.0041	2,3-Dihydrothiophene	C4H6S	Organoheterocyclic compounds	Dihydrothiophenes	HMDB0033875	NA	NA	2-Oxido-1,2,5-oxadiazol-2-ium;Diazoacetic acid;Cyanate;Isocyanic acid	659476	3.61644e+06	3.9728e+06	6.6749e+06	7.42828e+06	4.02265e+06	2.74957e+06	6.04194e+06	0.4551	down	0.217836	0.400315	no
NEG_767.415_6.7833	767.415	SMGDG O-26:7_5:0	C40H64O12S	Lipids and lipid-like molecules	Glycerolipids	NA	NA	NA	4-Desacetylvinblastine hydrazide;20-Trihydroxy-leukotriene-B4;Cinnzeylanol;Ophiopogonin C';PA(14:1(9Z)/22:6(5Z,8E,10Z,13Z,15E,19Z)-2OH(7S, 17S));PA(22:6(5Z,8E,10Z,13Z,15E,19Z)-2OH(7S, 17S)/14:1(9Z));PA(14:1(9Z)/22:6(4Z,7Z,11E,13Z,15E,19Z)-2OH(10S,17));PA(22:6(4Z,7Z,11E,13Z,15E,19Z)-2OH(10S,17)/14:1(9Z));Hovenidulcioside B2;Alliospiroside A	1.455e+07	6.62766e+06	1.19382e+07	2.61473e+07	2.46165e+07	5.44401e+07	1.10386e+07	3.5068e+07	0.3148	down	0.030905	0.183023	yes
NEG_709.48_8.1028	709.48	PMeOH 18:2_18:2	C40H71O8P	Lipids and lipid-like molecules	Glycerophospholipids	NA	NA	NA	PA(15:0/22:4(7Z,10Z,13Z,16Z));PA(22:4(7Z,10Z,13Z,16Z)/15:0);DG(18:0/PGJ2/0:0);DG(PGJ2/18:0/0:0);DG(18:0/0:0/PGJ2);DG(PGJ2/0:0/18:0);DG(i-18:0/PGJ2/0:0);DG(PGJ2/i-18:0/0:0);DG(i-18:0/0:0/PGJ2);DG(PGJ2/0:0/i-18:0)	4.74377e+07	5.01583e+07	4.42946e+07	1.12521e+08	1.85051e+08	1.47806e+08	4.72969e+07	1.48459e+08	0.3186	down	0.01206	0.152212	yes
POS_567.277_5.4438	567.277	2-((11aS)-5-(4-fluorophenyl)-1,3-dioxo-11,11a-dihydro-1H-imidazo[1',5':1,6]pyrido[3,4-b]indol-2(3H,5H,6H)-yl)-N-(6-methylheptan-2-yl)benzamide	C34H35FN4O3	Organoheterocyclic compounds	Indoles and derivatives	NA	NA	NA	Amonafide;Dazmegrel;Metolachlor;Canescein;3-Palmitoylcatechin;Milbemycin A3;Tabimorelin	1.42392e+07	1.009e+07	1.78091e+07	6.53299e+06	9.2716e+06	9.70202e+06	1.40461e+07	8.50221e+06	1.6521	up	0.081895	0.251385	no
POS_261.148_5.6102	261.148	10-Hydroxy-3-methoxy-1,3,5,7-cadinatetraen-9-one	C16H20O3	Lipids and lipid-like molecules	Prenol lipids	NA	NA	NA	10-Hydroxy-3-methoxy-1,3,5,7-cadinatetraen-9-one;Geranyl acetoacetate;3,4-Dimethyl-5-pentyl-2-furanpropanoic acid	9.86585e+06	3.96866e+06	6.88464e+06	3.16793e+07	2.02328e+07	1.2035e+07	6.90638e+06	2.13157e+07	0.324	down	0.044146	0.203393	yes
NEG_863.202_4.0061	863.202	Vitexin	C21H20O10	Phenylpropanoids and polyketides	Flavonoids	NA	NA	NA	alpha-Rhamnorobin;6-Hydroxydaidzein 4'-glucoside;1,8-Dihydroxy-3-hydroxymethylanthraquinone 8-O-b-D-glucoside;Isogenistein 7-glucoside;Genistin;w-O-beta-D-Glucopyranosylaloeemodin;1-O-beta-D-Glucopyranosylaloeemodin;Genistein 5-glucoside;Glucoemodin;6-C-Fucosylluteolin;Kaempferol 3-O-alpha-L-rhamnofuranoside;Dihydrodaidzein 7-O-glucuronide;Pueraria glycoside;Afzelin;Genistein 4'-O-glucoside;Isovi…	6.84599e+07	4.82938e+07	8.96619e+07	1.86371e+06	6.96919e+06	5.71509e+07	6.88052e+07	2.19946e+07	3.1283	up	0.179669	0.362144	no
POS_217.119_5.4321	217.119	Pro Thr	C9H16N2O4	NA	NA	NA	NA	NA	Prolyl-Threonine;Sakacin P;2,5-Bis(acetylamino)pentanoic acid;[(2S,3R)-2-Amino-3-hydroxybutanoyl] (2S)-pyrrolidine-2-carboxylate;4-Hydroxypropofol;(S,Z)-Lyratol acetate;Hexylresorcinol;Neocnidilide;(&#177;)-Myrtenyl acetate;Ethyl (2E,4E,7Z)-Decatrienoate;Ethyl (2E,4Z,7Z)-Decatrienoate;(2S,4R)-p-Mentha-1(7),5-dien-2-ol acetate;(S)-p-Mentha-1,8-dien-10-yl acetate;Perillyl acetate;(R)-2-Acetoxy-p-me…	7.50292e+06	2.23963e+06	4.04479e+06	2.76157e+06	3.51607e+06	8.56949e+06	4.59578e+06	4.94904e+06	0.9286	down	0.897245	0.93802	no
NEG_997.609_9.5874	997.609	DGDG 18:2_18:3	C51H86O15	Lipids and lipid-like molecules	Glycerolipids	NA	NA	NA	PG(a-25:0/6 keto-PGF1alpha);PG(6 keto-PGF1alpha/a-25:0);PG(a-25:0/TXB2);PG(TXB2/a-25:0)	6.1157e+06	3.06752e+06	3.30101e+06	1.48331e+07	9.46283e+06	1.38793e+07	4.16141e+06	1.27251e+07	0.327	down	0.016384	0.159894	yes
POS_345.114_3.3173	345.114	7-Hydroxy-3-(4-methoxyphenyl)-4-phenylcoumarin	C22H16O4	Phenylpropanoids and polyketides	Neoflavonoids	NA	NA	NA	Menadione;Methyl (Z)-2-decene-4,6,8-triynoate;2-Hydroxy-1-naphthaldehyde;2-Naphthoic acid;Clotrimazole;1,10-Bis(carboxymethylthio)decane;Finrozole;7-Acetamidoclonazepam;Ranimustine;3-methylthiopropyl-desulfoglucosinolate	1.42587e+07	1.31415e+07	1.28661e+07	4.19996e+07	4.85979e+07	3.19192e+07	1.34221e+07	4.08389e+07	0.3287	down	0.00895	0.146182	yes
POS_258.109_0.8008	258.109	Glycerophosphocholine	C8H20NO6P	Lipids and lipid-like molecules	Glycerophospholipids	HMDB0000086	C00670	map00564(Glycerophospholipid metabolism);map00565(Ether lipid metabolism);map05231(Choline metabolism in cancer)	Glycerophosphocholine;5-Methylcytidine;Pyro-L-glutaminyl-L-glutamine;1-[(2S,3R,4S,5R)-3,4-Dihydroxy-5-(hydroxymethyl)oxolan-2-yl]-4-imino-3-methylpyrimidin-2-one;2'-O-Methylcytidine;2'-C-Methylcytidine;benserazide;Glycerylphosphorylcholine;4-Amino-1-[(2R,5R)-3,4-dihydroxy-5-(hydroxymethyl)oxolan-2-yl]-5-methylpyrimidin-2-one;Miglustat;Lucerastat;Pandamarilactam 3x;(2Z)-2-(3-Phenylpropoxyimino)but…	3.16476e+06	2.36747e+06	4.63733e+06	3.06911e+06	5.88967e+06	8.35747e+06	3.38985e+06	5.77209e+06	0.5873	down	0.246689	0.429249	no
POS_325.161_4.7317	325.161	Ditazole	C19H20N2O3	Organoheterocyclic compounds	Azoles	NA	NA	NA	Galactosylhydroxylysine;Valaciclovir;5-(Galactosylhydroxy)-L-Lysine;(2S,5R)-2,6-Diamino-5-[(2R,3R,4S,5R,6R)-3,4,5-trihydroxy-6-(hydroxymethyl)oxan-2-yl]oxyhexanoic acid;epsilon-Deoxy-fructosyl-lysine;galactosyl hydroxylysine;D-Valacyclovir;O-Galactosyl-5-hydroxylysine;Arginylglutamine;Arginyl-Gamma-glutamate;Glutaminylarginine;Glycerol tributanoate;DL-Valine-4-antipyrineamide;1,1,1-Tri(butyryloxy…	4.02414e+06	3.9181e+06	5.90053e+06	1.79109e+07	1.22539e+07	1.13252e+07	4.61426e+06	1.383e+07	0.3336	down	0.004887	0.13846	yes
POS_203.179_4.3457	203.179	Farnesal	C15H24O	Lipids and lipid-like molecules	Prenol lipids	NA	NA	NA	NA	7.16765e+06	3.76601e+07	1.56156e+07	6.41455e+06	7.10828e+06	5.41762e+06	2.01478e+07	6.31348e+06	3.1912	up	0.184293	0.366897	no
NEG_173.082_3.8851	173.082	Diethyl succinate	C8H14O4	Lipids and lipid-like molecules	Fatty Acyls	HMDB0033838	NA	NA	Suberic acid;Ethyladipic acid;Diethyl succinate;Dimethyl adipate;2,4-Dimethyladipic acid;3-Methylpimelic acid;2-Propylglutaric acid;Dimethyl (S)-(+)-2-Methylglutarate;Ethylene glycol diglycidyl ether;Glyceryl methylmethacrylate;1,3-Diacetylpropane;Isopentenyl acetate;1-Methoxy-3-methylene-2-pentanone;4-Methyl-5-hexanolide;Cyclohexanecarboxylic acid;Cyclohexyl formate;2,3-Heptanedione;3,4-Heptaned…	3.40699e+06	3.00788e+06	2.88541e+06	8.26383e+06	8.40932e+06	1.0451e+07	3.10009e+06	9.04137e+06	0.3429	down	0.000641	0.104193	yes
NEG_667.344_7.5769	667.344	Myrtucommulone A	C38H52O10	Organic oxygen compounds	Organooxygen compounds	NA	NA	NA	Myrtucommulone A;3-(2-Methylpropanoyloxy)-8-(2-methylbutanoyloxy)-9,10-epoxy-p-mentha-1,3,5-triene;3-(2-Methylpropanoyloxy)-8-(3-methylbutanoyloxy)-9,10-epoxy-p-mentha-1,3,5-triene;3-O-Protocatechuoylceanothic acid;24-Acetyl- 25-cinnamoylvulgaroside	2.92911e+07	2.77899e+07	2.62709e+07	1.0883e+07	1.34771e+07	2.21318e+07	2.7784e+07	1.54973e+07	1.7928	up	0.092957	0.265772	no
NEG_725.477_9.5597	725.477	PA(i-17:0/20:4(5Z,8Z,11Z,13E)-OH(15S))	C40H71O9P	Lipids and lipid-like molecules	Glycerophospholipids	NA	NA	NA	PA(17:0/20:3(5Z,8Z,11Z)-O(14R,15S));PA(20:3(5Z,8Z,11Z)-O(14R,15S)/17:0);PA(17:0/20:3(5Z,8Z,14Z)-O(11S,12R));PA(20:3(5Z,8Z,14Z)-O(11S,12R)/17:0);PA(17:0/20:3(5Z,11Z,14Z)-O(8,9));PA(20:3(5Z,11Z,14Z)-O(8,9)/17:0);PA(17:0/20:3(8Z,11Z,14Z)-O(5,6));PA(20:3(8Z,11Z,14Z)-O(5,6)/17:0);PA(17:0/20:4(5Z,8Z,11Z,14Z)-OH(20));PA(20:4(5Z,8Z,11Z,14Z)-OH(20)/17:0);PA(17:0/20:4(6E,8Z,11Z,14Z)-OH(5S));PA(20:4(6E,8Z,1…	1.43718e+07	6.52562e+06	1.10087e+07	1.98018e+07	5.65983e+06	1.2089e+07	1.06354e+07	1.25169e+07	0.8497	down	0.845803	0.905383	no
POS_453.171_3.7482	453.171	5alpha-Androstan-3alpha,17beta-diol disulfate	C19H32O8S2	Lipids and lipid-like molecules	Steroids and steroid derivatives	HMDB0094682	NA	NA	3,4,5-Trimethoxyphenyl acetate;Genipin;2,4,6-Trimethoxyphenyl acetate;4-Hydroxy-(3',4'-dihydroxyphenyl)-valeric acid;Dihydrosinapic acid;3-(4-Hydroxy-3-methoxyphenyl)-2-methyllactic acid;4-Hydroxy-5-(3',5'-dihydroxyphenyl)-valeric acid;3-Carboxy-4-methyl-5-ethyl-2-furanpropionic acid;2-Phenyl-3,4-dihydro-2H-thiochromene;Verbenalol;Melleolide M;Cichorioside J;Eplerenone;Armillaripin;4-O-Methylmell…	5.11461e+06	3.39864e+06	2.85601e+06	1.5058e+07	9.50189e+06	7.57511e+06	3.78975e+06	1.07117e+07	0.3538	down	0.018888	0.164775	yes
POS_133.06_0.8198	133.06	L-Asparagine	C4H8N2O3	Organic acids and derivatives	Carboxylic acids and derivatives	HMDB0000168	C00152	map00250(Alanine, aspartate and glutamate metabolism);map00460(Cyanoamino acid metabolism);map00970(Aminoacyl-tRNA biosynthesis);map01060(Biosynthesis of plant secondary metabolites);map01100(Metabolic pathways);map01110(Biosynthesis of secondary metabolites);map01230(Biosynthesis of amino acids);map04974(Protein digestion and absorption);map04978(Mineral absorption);map05230(Central carbon metab…	Ureidopropionic acid;L-Asparagine;Glycyl-glycine;N-Carbamoylsarcosine;D-Asparagine;2-(Carbamoylamino)propanoic acid;(Methyl-ONN-azoxy)methyl acetate;Methyl(acetoxymethyl)nitrosamine;DL-Asparagine;N-NITROSO-N-METHYLURETHANE;4-Oxo-2-azetidinecarboxylic acid;MALEAMIC ACID;N-Hydroxysuccinimide;1-Hydroxypyrrole-2,5-diol	3.3305e+07	7.07094e+07	4.40716e+07	1.84495e+07	1.93737e+07	8.10533e+07	4.9362e+07	3.96255e+07	1.2457	up	0.487104	0.642888	no
POS_287.236_4.6431	287.236	KU036-10-2	C20H32O2	Lipids and lipid-like molecules	Prenol lipids	NA	NA	NA	11-cis-Retinol;9-cis-Retinol;13-cis Retinol;(x)-p-Menth-1-en-4-yl 5-isopropyl-2-methylphenyl ether;ent-Kaur-16-en-19-al;ent-19-Trachylobanal;8,13-Abietadien-18-al;9-cis retinol;abieta-7,13-diene-18-al;ent-kaurenal;(&#177;)-(Z)-2-(5-Tetradecenyl)cyclobutanone;Octadeca-9,12-dienal	3.609e+06	3.51029e+06	4.4017e+06	9.89314e+06	1.4749e+07	7.71259e+06	3.84033e+06	1.07849e+07	0.3561	down	0.022668	0.170856	yes
POS_127.112_5.989	127.112	6-methyl-5-Hepten-2-one	C8H14O	Organic oxygen compounds	Organooxygen compounds	HMDB0035915	C07287	NA	NA	5.46546e+06	6.55842e+06	6.22185e+06	2.3203e+06	2.85772e+06	5.21066e+06	6.08191e+06	3.46289e+06	1.7563	up	0.118218	0.294591	no
POS_504.279_4.4127	504.279	Ile Arg Thr Asp	C20H37N7O8	NA	NA	NA	NA	NA	CCR3 Antagonist	1.68664e+07	2.24187e+07	1.79741e+07	7.41774e+06	8.63742e+06	1.60103e+07	1.90864e+07	1.06885e+07	1.7857	up	0.102176	0.276431	no
POS_120.065_0.8723	120.065	Dl-Homoserine	C4H9NO3	NA	NA	NA	NA	NA	L-Threonine;L-Homoserine;L-Allothreonine;Aminoethoxyacetic acid;Hydroxyethyl glycine;4-Amino-3-hydroxybutyrate;Serine methyl ester;D-beta-Homoserine;D-Threonine;2-Ketobutyric acid;Acetoacetic acid;2-Methyl-3-oxopropanoic acid;(S)-Methylmalonic acid semialdehyde;4-Hydroxycrotonic acid;Acetic anhydride;2-Oxoethyl acetate;Methyl pyruvate;Propylene carbonate	2.32332e+07	3.05587e+07	2.31647e+07	1.63965e+07	1.76631e+07	2.81631e+07	2.56522e+07	2.07409e+07	1.2368	up	0.309543	0.487706	no
NEG_551.25_3.7032	551.25	Glu Tyr Asn Lys	C24H36N6O9	NA	NA	NA	NA	NA	1-[(2,5-Dimethylphenyl)azo]-2-naphthalenol;9-Methoxyellipticine;Indophenol blue;Sudan II;11-Hydroxyprogesterone 11-glucuronide;rac-5,6-Epoxy-retinoyl-beta-D-glucuronide;4-Hydroxyretinoic acid glucuronide	3.55159e+06	6.36126e+06	6.8127e+06	1.33959e+07	2.28745e+07	1.05043e+07	5.57518e+06	1.55916e+07	0.3576	down	0.031045	0.183061	yes
NEG_291.197_6.9718	291.197	9-OxoOTrE	C18H28O3	Lipids and lipid-like molecules	Fatty Acyls	NA	NA	NA	NA	2.08466e+07	1.56979e+07	2.12727e+07	6.10845e+07	6.2419e+07	1.13368e+07	1.92724e+07	4.49468e+07	0.4288	down	0.394313	0.563669	no
POS_523.249_5.2242	523.249	Phe Glu Val Glu	C24H34N4O9	NA	NA	NA	NA	NA	Methylmalonylcarnitine;Lotaustralin;Epidermin;Camelinin;Succinylcarnitine;O-methylmalonyl-L-carnitine;O-Methylmalonylcarnitine;5-[1-Carboxy-2-(trimethylazaniumyl)ethoxy]-5-oxopentanoate;O-Succinylcarnitine;(2S,5R)-3,3-Dimethyl-2-(2-phenylethyl)-4-thia-1-azabicyclo[3.2.0]heptan-7-one;Epiheterodendrin;Bargustanine;4-Deoxyphysalolactone;Adavosertib	5.39256e+06	1.64801e+06	8.09546e+06	1.78436e+06	1.63203e+06	22510.4	5.04534e+06	1.1463e+06	4.4014	up	0.242496	0.424848	no
NEG_133.014_1.2935	133.014	Malate	NA	NA	NA	HMDB0000156	C00149	map00020(Citrate cycle (TCA cycle));map00620(Pyruvate metabolism);map00630(Glyoxylate and dicarboxylate metabolism);map00680(Methane metabolism);map00710(Carbon fixation in photosynthetic organisms);map00720(Carbon fixation pathways in prokaryotes);map01060(Biosynthesis of plant secondary metabolites);map01061(Biosynthesis of phenylpropanoids);map01062(Biosynthesis of terpenoids and steroids);map…	Malic acid;D-Malic acid;Velcorin;3,3-Dimethyl-1,2-dithiolane;Tetrahydro-2-methyl-2-thiophenethiol;Tetrahydro-2-methyl-3-thiophenethiol;Diglycolic acid;2-Carboxyoxypropanoic acid;1,2-Dimercaptocyclopentane;Pyruvic acid;Malonic semialdehyde;Glucosereductone;2-hydroxyacrylic Acid;Ethylene carbonate;Glyoxylic acid;Formic anhydride	4.15565e+06	4.47305e+06	3.35259e+06	6.63093e+06	6.37925e+06	1.41112e+06	3.99376e+06	4.8071e+06	0.8308	down	0.980224	0.987566	no
POS_482.318_6.899	482.318	LysoPC(15:0/0:0)	C23H48NO7P	Lipids and lipid-like molecules	Glycerophospholipids	HMDB0010381	C04230	map00564(Glycerophospholipid metabolism);map04148(Efferocytosis);map05231(Choline metabolism in cancer)	Palmitoyl Ara-C;3beta-hydroxy-4beta-methyl-5alpha-cholest-7-ene-4alpha-carboxylate	970140	1.38442e+06	532613	816535	307674	1.5924e+06	962390	905536	1.0628	up	0.747669	0.840244	no
NEG_193.051_4.9544	193.051	Isoferulic acid	C10H10O4	Phenylpropanoids and polyketides	Cinnamic acids and derivatives	HMDB0000955	C10470	NA	Monoethyl phthalate;Vanillin acetate;(-)-trans-3,4-Dihydro-4,8-dihydroxy-3-methyl-1H-2-benzopyran-1-one;Piperonyl acetate;Meconine;3-(2-Hydroxy-3-methoxyphenyl)-2-propenoic acid;Repandiol;mono-Benzyl malonate;2,5-Dihydroxycinnamic acid methyl ester;cis-Ferulic acid;Methyl 3,4-dihydroxycinnamate;Dimethyl phthalate;cis-Isoferulic acid;(R)-3,4-Dihydro-6,8-dihydroxy-3-methyl-1H-2-benzopyran-1-one;5-h…	1.12944e+07	1.39014e+07	1.157e+07	6.04884e+06	1.54342e+07	5.15878e+07	1.22552e+07	2.43569e+07	0.5032	down	0.65332	0.771982	no
POS_130.086_1.3186	130.086	2-Pyrrolidineacetic acid	C6H11NO2	Organoheterocyclic compounds	Pyrrolidines	HMDB0029444	NA	NA	Pipecolic acid;L-Pipecolic acid;N4-Acetylaminobutanal;D-Pipecolic acid;Vigabatrin;L-trans-4-Methyl-2-pyrrolidinecarboxylic acid;3-Acetamidobutanal;(2E)-Decenoyl-ACP;1-Piperidine carboxylic acid;1-Methylpyrrolidine-2-carboxylic acid;(1r,2s)-2-Aminocyclopentanecarboxylic acid;(2R)-2-Methylpyrrolidine-1-carboxylic acid;2-Aminoethyl methacrylate;3-Pyrrolidineacetic acid;Isonipecotic acid;Nipecotic ac…	1.02984e+08	1.33917e+08	7.2752e+07	8.82573e+07	5.47477e+07	6.60507e+07	1.03217e+08	6.96852e+07	1.4812	up	0.168572	0.349788	no
POS_554.214_4.0256	554.214	NCGC00347731-02_C26H32O12_beta-D-Glucopyranoside, 2-methoxy-4-[(1S,3aS,4R,6aR)-tetrahydro-3a-hydroxy-4-(4-hydroxy-3-methoxyphenyl)-1H,3H-furo[3,4-c]furan-1-yl]phenyl	C26H32O12	Lignans, neolignans and related compounds	Lignan glycosides	NA	NA	NA	Asticolorin B	1.22781e+07	7.12826e+06	1.04312e+07	1.2507e+07	1.90304e+06	5.88072e+06	9.94584e+06	6.76357e+06	1.4705	up	0.372776	0.544911	no
NEG_685.481_8.7267	685.481	PMeOH 16:0_18:2	C38H71O8P	Lipids and lipid-like molecules	Glycerophospholipids	NA	NA	NA	DG(20:5(5Z,8Z,11Z,14Z,17Z)/22:6(4Z,7Z,10Z,13Z,16Z,19Z)/0:0);DG(22:6(4Z,7Z,10Z,13Z,16Z,19Z)/20:5(5Z,8Z,11Z,14Z,17Z)/0:0);DG(20:5n3/0:0/22:6n3);PA(15:0/20:2(11Z,14Z));PA(20:2(11Z,14Z)/15:0);DG(16:0/20:3(8Z,11Z,14Z)-2OH(5,6)/0:0);DG(20:3(8Z,11Z,14Z)-2OH(5,6)/16:0/0:0);DG(16:0/0:0/20:3(8Z,11Z,14Z)-2OH(5,6));DG(20:3(8Z,11Z,14Z)-2OH(5,6)/0:0/16:0);DG(i-16:0/20:3(8Z,11Z,14Z)-2OH(5,6)/0:0);DG(20:3(8Z,11Z…	1.24648e+08	1.13918e+08	1.48282e+08	3.04328e+08	4.21651e+08	3.48166e+08	1.28949e+08	3.58048e+08	0.3601	down	0.001339	0.120288	yes
NEG_199.134_5.4496	199.134	2-hydroxyundec-8-enoic acid	C11H20O3	NA	NA	NA	NA	NA	NA	7.88954e+06	9.46181e+06	7.4573e+06	7.68201e+06	5.91765e+06	7.69974e+06	8.26955e+06	7.0998e+06	1.1648	up	0.245775	0.428203	no
NEG_164.072_1.9075	164.072	D-Phenylalanine	C9H11NO2	Organic acids and derivatives	Carboxylic acids and derivatives	METPA0264	C02265	map00360(Phenylalanine metabolism);map00470(D-Amino acid metabolism);map01100(Metabolic pathways);map04742(Taste transduction)	3-Pyridinebutanoic acid;Benzocaine;Norsalsolinol;Gentiatibetine;Ethyl 2-aminobenzoate;Methyl N-methylanthranilate;Benzyl glycinate;4-Hydroxy-1-(3-pyridinyl)-1-butanone;5-(3-Pyridyl)-2-hydroxytetrahydrofuran;1-Isopropyl-4-nitrobenzene;(3,5-Dimethylphenyl)carbamic acid;2-Amino-3-(4-hydroxyphenyl)propanal;Ethenzamide;4-(Dimethylamino)benzoic acid;4-Ethoxybenzamide;D-Phenyl alanine;D-Phenylalanine;Et…	3.22717e+08	2.92371e+08	2.8697e+08	2.44239e+08	3.36335e+08	2.06974e+08	3.00686e+08	2.62516e+08	1.1454	up	0.391148	0.560455	no
NEG_973.608_9.4437	973.608	DGDG 34:3	C49H86O15	Lipids and lipid-like molecules	Glycerolipids	NA	NA	NA	PG(i-24:0/20:5(7Z,9Z,11E,13E,17Z)-3OH(5,6,15));PG(20:5(7Z,9Z,11E,13E,17Z)-3OH(5,6,15)/i-24:0);PI(18:0/22:4(10Z,13Z,16Z,19Z));PI(18:0/22:4(7Z,10Z,13Z,16Z))	1.25944e+07	7.62283e+06	8.65673e+06	3.06533e+07	2.78197e+07	1.88215e+07	9.62466e+06	2.57648e+07	0.3736	down	0.009623	0.14646	yes
POS_177.163_4.1193	177.163	Geranylacetone	C13H22O	Lipids and lipid-like molecules	Prenol lipids	HMDB0031846	C13297	NA	NA	8.45847e+06	5.41614e+06	8.46864e+06	1.11363e+07	1.04823e+07	1.57132e+07	7.44775e+06	1.24439e+07	0.5985	down	0.058259	0.22249	no
POS_87.044_1.3418	87.044	Ethenyl acetate	C4H6O2	Organic acids and derivatives	Carboxylic acids and derivatives	HMDB0031209	C19309	NA	gamma-Butyrolactone;Oxolan-3-one;Diacetyl;But-2-enoic acid;Ethenyl acetate;Methyl acrylate;Isocrotonic acid;2-Butyne-1,4-diol;2,2'-Bioxirane;Acetoacetaldehyde;Allyl formate;Cyclopropanecarboxylic acid;Butanal, 2-oxo-;METHACRYLIC ACID;Methylmalondialdehyde;Succinaldehyde	1.1841e+07	8.36161e+06	7.76812e+06	7.16289e+06	8.77988e+06	5.45438e+06	9.32357e+06	7.13238e+06	1.3072	up	0.228805	0.410944	no
POS_510.353_7.0808	510.353	1-heptadecanoyl-sn-glycero-3-phosphocholine	C25H52NO7P	Lipids and lipid-like molecules	Glycerophospholipids	NA	NA	NA	LysoPE(0:0/20:0);LysoPE(20:0/0:0);LysoPC(17:0/0:0);3-Hydroxyeicosanoylcarnitine;2-Hydroxyicosanoylcarnitine;12-Hydroxyicosanoylcarnitine;15-Hydroxyicosanoylcarnitine;1-(11Z-docosenoyl)-glycero-3-phosphate;LysoPA(22:1(13Z)/0:0)	4.46213e+06	1.19819e+07	5.55124e+06	3.99385e+06	6.52453e+06	4.28449e+06	7.33177e+06	4.93429e+06	1.4859	up	0.404654	0.572865	no
NEG_329.212_6.9703	329.212	Metabolite M	C21H30O3	Lipids and lipid-like molecules	Steroids and steroid derivatives	NA	NA	NA	17-Hydroxyprogesterone;11a-Hydroxyprogesterone;[10]-Dehydroshogaol;(4E,9a)-9-(3-Methyl-2E-pentenoyloxy)-4,10(14)-oplopadien-3-one;2-[2-(4-Hydroxy-3-methoxyphenyl)ethyl]-5-octylfuran;Tussilagonone;11-Hydroxy-delta-9-THC;7-beta-Hydroxy-delta-9-THC;8-Hydroxy-delta-9-THC;8-beta-Hydroxy-delta-9-THC;9-alpha,10-alpha-epoxyhexahydrocannabinol;6(beta)-hydroxyprogesterone;6-beta-hydroxyprogesterone;pregn-5…	1.02031e+07	7.09695e+06	1.1121e+07	2.38312e+07	2.05516e+07	3.12461e+07	9.47371e+06	2.52097e+07	0.3758	down	0.006213	0.142555	yes
NEG_293.213_6.5437	293.213	9-HOTrE	C18H30O3	Lipids and lipid-like molecules	Fatty Acyls	NA	NA	NA	13-OxoODE;9-OxoODE;A-12(13)-EpODE;13-HOTE;15(16)-EpODE;9(10)-EpODE;9-HOTE;17-Hydroxylinolenic acid;10-Oxo-11-octadecen-13-olide;Squamostanal A;15,16-Epoxy-9,12-octadecadienoic acid;(2'E,4'Z,8E)-Colneleic acid;12,13-Epoxy-9,15-octadecadienoic acid;2-Hydroxylinolenic acid;(9S,10E,12Z,15Z)-9-Hydroxy-10,12,15-octadecatrienoic acid;(9Z,12Z,14E)-16-Hydroxy-9,12,14-octadecatrienoic acid;Sterebin D;3,4-D…	6.38379e+08	3.60034e+08	4.92317e+08	1.52428e+09	9.09213e+08	3.64763e+08	4.9691e+08	9.32752e+08	0.5327	down	0.358776	0.532592	no
POS_180.086_0.8673	180.086	D-Fructose	NA	NA	NA	HMDB0000660	C02336	map01250(Biosynthesis of nucleotide sugars)	Glucosamine;Fructosamine;beta-D-Glucosamine;(2R,3R,4S,5R)-2-Amino-3,4,5,6-tetrahydroxyhexanal;1-Aminoglucose;beta-D-Galactosamine;Fructosylamine;Tricine;2-Hydroxyadipic acid;3-Hydroxyadipic acid;3-Hydroxymethylglutaric acid;2(R)-Hydroxyadipic acid;Levoglucosan;D-1-Deoxy-erythro-hexo-2,3-diulose;Diethyl dicarbonate;(-)-1-Methylpropyl 1-propenyl disulfide;D-1,5-Anhydrofructose;2-Hydroxy-2-ethylsucc…	9.38194e+07	1.16577e+08	9.64993e+07	7.13276e+07	7.98752e+07	9.28348e+07	1.02298e+08	8.13459e+07	1.2576	up	0.088481	0.260093	no
POS_71.0601_8.2479	71.0601	Beta-Aminopropionitrile	C3H6N2	Organic nitrogen compounds	Organonitrogen compounds	HMDB0004101	C05670	map00410(beta-Alanine metabolism);map00460(Cyanoamino acid metabolism)	Beta-Aminopropionitrile;Imidazoline;Diazopropane;Acrylonitrile	1.3248e+07	1.34717e+07	1.36017e+07	2.34201e+07	1.59901e+07	2.47077e+07	1.34405e+07	2.13727e+07	0.6289	down	0.082342	0.252063	no
NEG_263.128_4.64	263.128	Abscisic acid	C15H20O4	Lipids and lipid-like molecules	Prenol lipids	HMDB0036093	NA	NA	gamma-CEHC;Hulupinic acid;Heliespirone A;Curcolonol;4-Hydroxydehydromyoporone;Isoamberboin;(S)-Abscisic acid;Tanacetin;Thellungianin G;(10R,11R)-Pterosin L;15-Hydroxymarasmen-3-one;O-Formyloreadone;Abscisic acid;(1beta,8beta)-1,8-Dihydroxy-3,7(11)-eudesmadien-12,8-olide;Vulgarin;3-Epiarmefolin;Alkhanin;Tavulin;Tatridin B;Istanbulin A;Blennin B;Umbellifolide;Enokipodin C;(8betaOH,10beta)-8-Hydroxy…	1.60517e+07	1.57182e+07	2.26671e+07	1.67609e+07	2.23295e+07	1.57679e+07	1.81457e+07	1.82861e+07	0.9923	down	0.951025	0.971367	no
POS_324.288_7.7434	324.288	Linoleoyl Ethanolamide	C20H37NO2	Organic nitrogen compounds	Organonitrogen compounds	HMDB0012252	NA	NA	Linoleoyl ethanolamide;(9E,12E)-N-(2-Hydroxyethyl)octadeca-9,12-dienamide;(2R,3R)-2-Aminooctadecane-1,3-diol;Dihomo-gamma-linolenic acid;5,8,11-Eicosatrienoic acid;Sciadonic acid;Sagittariol;Dihomo-alpha-linolenic acid;11-Eicosatrienoic acid;Eicosa-11,14,17-trienoic acid;Eicosa-5,8,11-trienoic acid;5,11,14-Eicosatrienoic acid;Dihomo--linolenic acid;Icosa-2,4,6-trienoic acid;Ethyl octadeca-9,12,15…	1.5374e+07	1.84325e+07	1.74207e+07	1.07481e+07	1.57627e+07	1.45817e+07	1.70757e+07	1.36975e+07	1.2466	up	0.176811	0.358315	no
POS_177.127_5.4326	177.127	3-(2-methylpropyl)-3a,4,5,6-tetrahydro-2-benzofuran-1(3h)-one	C12H18O2	Organoheterocyclic compounds	Isobenzofurans	NA	NA	NA	4-Methyl-1-phenyl-2-pentanone;(S)-4-(4-Methylphenyl)-2-pentanone;Rhubafuran;3-(4-Isopropylphenyl)propanal;1-Phenyl-2-hexanone;Ethanone, 1-(4-butylphenyl)-	4.12862e+07	1.67979e+07	2.92879e+07	1.46157e+07	1.85659e+07	4.11161e+07	2.9124e+07	2.47659e+07	1.176	up	0.650784	0.770282	no
NEG_171.103_5.7416	171.103	6-hydroxynon-6-enoic acid	C9H16O3	NA	NA	NA	NA	NA	Tetrahydrofurfuryl butyrate;cis-3-Hexenyl lactate;3-Methylbutyl 3-oxobutanoate;Butyl levulinate;Butyl 3-hydroxy-2-methylidenebutanoate;2-Methylpropyl 3-hydroxy-2-methylidenebutanoate;5-Pentyl-1,4-dioxan-2-one;6-Pentyl-1,4-dioxan-2-one;4-Hydroperoxy-2-nonenal;9-Oxo-nonanoic acid;(E)-2-octenal;2-Octenal;(3xi,5Z)-1,5-Octadien-3-ol;2,4,4-Trimethylcyclopentanone;2-Octen-4-one;1-Octen-3-one;3-Methyl-3-…	2.34857e+07	2.64222e+07	4.42198e+07	2.61661e+07	2.79186e+07	2.11481e+07	3.13759e+07	2.50776e+07	1.2512	up	0.438413	0.601986	no
NEG_477.104_4.0774	477.104	Isorhamnetin-3-O-glucoside	C22H22O12	Lipids and lipid-like molecules	Prenol lipids	NA	NA	NA	Isorhamnetin 7-glucoside;Nepitrin;Pedaliin;Estragonoside;Alliumoside A;8-Hydroxyluteolin 4'-methyl ether 8-glucoside;Azaleatin 3-glucoside;2-O-(4-Hydroxycinnamoyl)-1-O-galloyl-beta-D-glucopyranoside;1,3,5,8-Tetrahydroxy-6-methoxy-2-methylanthraquinone 8-O-b-D-glucoside;Pollenin B;6-Methoxyluteolin 3'-glucoside;Eupafolin 4'-glucoside;Hesperetin 3'-O-glucuronide;Hesperetin 7-O-glucuronide;Hespereti…	677106	8.44387e+06	797669	526605	4.1091e+06	654358	3.30622e+06	1.76336e+06	1.875	up	0.728544	0.826865	no
POS_776.554_7.9212	776.554	PE(P-18:0/22:6)	C45H79N1O7P1	Lipids and lipid-like molecules	Glycerophospholipids	HMDB0011394	NA	NA	PE(22:5(4Z,7Z,10Z,13Z,16Z)/P-18:1(11Z));PE(22:5(4Z,7Z,10Z,13Z,16Z)/P-18:1(9Z));PE(22:5(7Z,10Z,13Z,16Z,19Z)/P-18:1(11Z));PE(22:5(7Z,10Z,13Z,16Z,19Z)/P-18:1(9Z));PE(22:6(4Z,7Z,10Z,13Z,16Z,19Z)/P-18:0);PE(P-18:0/22:6(4Z,7Z,10Z,13Z,16Z,19Z));PE(P-18:1(11Z)/22:5(4Z,7Z,10Z,13Z,16Z));PE(P-18:1(11Z)/22:5(7Z,10Z,13Z,16Z,19Z));PE(P-18:1(9Z)/22:5(4Z,7Z,10Z,13Z,16Z));PE(P-18:1(9Z)/22:5(7Z,10Z,13Z,16Z,19Z));P…	2.26229e+07	7.96472e+06	2.0336e+07	3.86558e+07	2.04871e+07	8.27252e+07	1.69745e+07	4.72893e+07	0.359	down	0.142203	0.321816	no
POS_407.13_4.7279	407.13	Astringin	C20H22O9	Phenylpropanoids and polyketides	Stilbenes	NA	C10245	NA	N-Acetyl-S-allylcysteine;S-Allylmercapturic acid;Afzelechin 7-apioside;omega-Salicoyisalicin;Benzyl 2,6-dihydroxybenzoate 2-glucoside;(R)-Apiumetin glucoside;Flacourtin;(E)-Oxyresveratrol 3'-O-b-D-glucoside;Piceatannol 4'-glucoside;Edulisin VI;Naproxen O-glucuronide;Dihydroresveratrol 3-glucuronide;Dihydroresveratrol 4'-glucuronide;(2S,3R,4S,5S,6R)-2-[2,4-Dihydroxy-6-[(E)-2-(4-hydroxyphenyl)ethen…	619874	714768	533121	1.28629e+06	1.61744e+06	1.98126e+06	622588	1.62833e+06	0.3823	down	0.004883	0.13846	yes
NEG_299.078_1.7382	299.078	4-Hydroxybenzoic acid glucoside	C13H16O8	Organic oxygen compounds	Organooxygen compounds	NA	NA	NA	Dimethyl fukiic acid;Salicylic acid beta-D-glucoside;4-Methylcatechol 1-glucuronide;4-Methylcatechol 2-glucuronide;4-Nitrophenyl 4-guanidinobenzoate;4-Hydroxybenzoyl glucose;4-Hydroxybenzoic acid glucoside;di-Hydroxymelatonin;N(2)-phenylacetyl-L-glutaminate;Phenylacetyl glutaminate;alpha-Fluoro-beta-ureidopropionic acid;5-Propynyluracil;L-Phosphoarginine;2'-Fluoro-2',3'-dideoxyinosine;Bis(2-hydro…	1.04838e+07	2.17781e+07	1.60815e+07	2.56784e+06	4.30192e+06	1.10274e+07	1.61144e+07	5.96572e+06	2.7012	up	0.099379	0.273048	no
POS_529.252_5.7961	529.252	NCGC00386012-01_C24H42O11_beta-D-Glucopyranoside, (1S,4R,5R)-4-[(1E,3R)-3-hydroxy-1-buten-1-yl]-3,3,5-trimethylcyclohexyl 6-O-[(2R,3R,4R)-tetrahydro-3,4-dihydroxy-4-(hydroxymethyl)-2-furanyl]-	C24H42O11	Lipids and lipid-like molecules	Prenol lipids	NA	NA	NA	Ilicifolinoside A;(Z)-2-Methyl-2-butene-1,4-diol 4-O-beta-D-Glucopyranoside;Carbocyclic 3-deazaadenosine;Ibutamoren;Ret-P-man;Macrocarpal I;Caudatin	1.71343e+06	2.07983e+06	1.64818e+06	3.46708e+06	4.38964e+06	6.37264e+06	1.81381e+06	4.74312e+06	0.3824	down	0.021885	0.170148	yes
POS_579.14_3.6592	579.14	Procyanidin B2	C30H26O12	Phenylpropanoids and polyketides	Flavonoids	HMDB0033973	C17639	NA	Cicerin 7-(6-malonylglucoside)	7.27861e+06	5.61003e+07	1.46129e+06	310241	1.90576e+06	3.46156e+06	2.16134e+07	1.89252e+06	11.4204	up	0.222505	0.404805	no
NEG_105.019_0.7908	105.019	Glyceric acid	C3H6O4	Organic oxygen compounds	Organooxygen compounds	HMDB0000139	C00258	map00030(Pentose phosphate pathway);map00260(Glycine, serine and threonine metabolism);map00561(Glycerolipid metabolism);map00630(Glyoxylate and dicarboxylate metabolism);map00680(Methane metabolism);map01100(Metabolic pathways);map01110(Biosynthesis of secondary metabolites);map01120(Microbial metabolism in diverse environments);map01200(Carbon metabolism)	L-Glyceric acid;Propaneperoxoic acid, 2-hydroxy-;2-(Hydroxymethoxy)acetic acid;Acetic acid;Glycolaldehyde;1,2-Dioxetane;Methyl formate;Formic acid	3.5915e+07	3.82938e+07	3.46348e+07	2.6968e+07	2.96992e+07	3.69614e+07	3.62812e+07	3.12095e+07	1.1625	up	0.225677	0.407885	no
POS_120.081_1.9592	120.081	Indoline	C8H9N	Organoheterocyclic compounds	Indoles and derivatives	NA	NA	NA	Indoline;Isoindoline	9.64468e+07	8.92096e+07	8.35413e+07	7.31005e+07	1.03129e+08	6.37496e+07	8.97326e+07	7.99929e+07	1.1218	up	0.450883	0.613082	no
POS_584.416_8.9819	584.416	4-Hydroxylutein	C40H56O3	Lipids and lipid-like molecules	Prenol lipids	NA	NA	NA	Chromoionophore I	4.11748e+06	3.27498e+06	4.72676e+06	8.17564e+06	9.66038e+06	1.35209e+07	4.03974e+06	1.04523e+07	0.3865	down	0.00868	0.145362	yes
NEG_171.103_9.9251	171.103	8-oxononanoic acid	C9H16O3	Organic acids and derivatives	Keto acids and derivatives	NA	NA	NA	Tetrahydrofurfuryl butyrate;cis-3-Hexenyl lactate;3-Methylbutyl 3-oxobutanoate;Butyl levulinate;Butyl 3-hydroxy-2-methylidenebutanoate;2-Methylpropyl 3-hydroxy-2-methylidenebutanoate;5-Pentyl-1,4-dioxan-2-one;6-Pentyl-1,4-dioxan-2-one;4-Hydroperoxy-2-nonenal;9-Oxo-nonanoic acid;(E)-2-octenal;2-Octenal;(3xi,5Z)-1,5-Octadien-3-ol;2,4,4-Trimethylcyclopentanone;2-Octen-4-one;1-Octen-3-one;3-Methyl-3-…	6.8177e+06	7.87926e+06	7.27082e+06	8.59295e+06	8.25993e+06	8.99585e+06	7.32259e+06	8.61624e+06	0.8499	down	0.038622	0.194395	no
POS_301.163_4.6835	301.163	Ala Pro Asn	C12H20N4O5	NA	NA	NA	NA	NA	6-Methylnicotinamide;2-Acetyl-3-ethylpyrazine;7,8-Dihydro-3-methylpyrrolo[1,2-a]pyrimidin-2(6H)-one;2-Acetyl-3,6-dimethylpyrazine;2-Acetyl-3,5-dimethylpyrazine;1-Acetyl-2-phenylhydrazine;N-Methyl-n-benzylnitrosamine;N-phenylacetohydrazide;N,N-Dimethyl-4-nitrosoaniline;N'-Benzyl-N-hydroxymethanimidamide;Azapropazone;(x)-2-Heptanol glucoside;3-Pyridinecarboximidamide, N-(2-hydroxy-3-(1-piperidinyl)…	573975	1.1588e+06	645513	478455	323674	770937	792764	524355	1.5119	up	0.269383	0.449731	no
POS_792.55_7.8551	792.55	PE(18:0/22:6)	C45H79N1O8P1	Lipids and lipid-like molecules	Glycerophospholipids	HMDB0009012	C00350	map00563(Glycosylphosphatidylinositol (GPI)-anchor biosynthesis);map00564(Glycerophospholipid metabolism);map01100(Metabolic pathways);map01110(Biosynthesis of secondary metabolites);map04136(Autophagy - other);map04138(Autophagy - yeast);map04140(Autophagy - animal);map04723(Retrograde endocannabinoid signaling);map05130(Pathogenic Escherichia coli infection);map05167(Kaposi sarcoma-associated h…	PC(15:0/22:6(4Z,7Z,10Z,13Z,16Z,19Z));PC(22:6(4Z,7Z,10Z,13Z,16Z,19Z)/15:0);PE(18:0/22:6(4Z,7Z,10Z,13Z,16Z,19Z));PE(18:1(11Z)/22:5(4Z,7Z,10Z,13Z,16Z));PE(18:1(11Z)/22:5(7Z,10Z,13Z,16Z,19Z));PE(18:1(9Z)/22:5(4Z,7Z,10Z,13Z,16Z));PE(18:1(9Z)/22:5(7Z,10Z,13Z,16Z,19Z));PE(18:2(9Z,12Z)/22:4(7Z,10Z,13Z,16Z));PE(18:4(6Z,9Z,12Z,15Z)/22:2(13Z,16Z));PE(20:1(11Z)/20:5(5Z,8Z,11Z,14Z,17Z));PE(20:2(11Z,14Z)/20:4(…	2.54649e+07	4.61393e+07	4.50312e+07	6.56494e+07	4.86948e+07	7.07628e+07	3.88785e+07	6.17024e+07	0.6301	down	0.114156	0.289582	no
POS_171.024_2.1482	171.024	4-Chlorophenylacetic acid	C8H7ClO2	Benzenoids	Benzene and substituted derivatives	NA	NA	NA	Diethylthiophosphate;4-Mercapto-4-methyl-2-pentanone;2,5-Dimethyl-3-mercaptotetrahydrofuran;4-(Methylthio)-2-pentanone;3-Mercapto-2-methylpentanal;S-Methyl 3-methylthiobutyrate;1-Methylthiopentan-3-one;3-mercapto-4-methyl-2-pentanone;Thiocysteine;Cysteine thiol;Sulfhydryl cysteine	45344.4	69384.5	200021	2.2994e+06	3.08353e+06	16265	104916	1.79973e+06	0.0583	down	0.416514	0.583354	no
NEG_623.239_5.1504	623.239	Grossamide or its isomer (not validated)	C36H36N2O8	Phenylpropanoids and polyketides	2-arylbenzofuran flavonoids	NA	NA	NA	Grossamide;(1RS,2RS)-2-(4-Hydroxyphenyl)-2-methyl-1-(9-(4,4,5,5,5-pentafluoropentyl)sulfinylnonyl)-1,2,3,4-tetrahydronaphth-6-ol;N(2)-(4-Hydroxy-1-(1-methyl-1H-indol-3-yl)carbonyl-L-prolyl)-N-methyl-N-phenylmethyl-3-(2-naphthyl)-L-alaninamide;Nivalenol;Moringyne;3-Hydroxychavicol 1-glucoside	1.45602e+07	1.68143e+07	1.4551e+07	1.79537e+08	1.44383e+08	1.27844e+07	1.53085e+07	1.12235e+08	0.1364	down	0.21596	0.398574	no
NEG_655.435_8.464	655.435	PMeOH 32:3	C36H65O8P	Lipids and lipid-like molecules	Glycerophospholipids	NA	NA	NA	PA(15:0/18:3(6Z,9Z,12Z));PA(15:0/18:3(9Z,12Z,15Z));PA(18:3(6Z,9Z,12Z)/15:0);PA(18:3(9Z,12Z,15Z)/15:0);Mosinone A;DG(14:0/20:4(6Z,8E,10E,14Z)-2OH(5S,12R)/0:0);DG(20:4(6Z,8E,10E,14Z)-2OH(5S,12R)/14:0/0:0);DG(14:0/0:0/20:4(6Z,8E,10E,14Z)-2OH(5S,12R));DG(20:4(6Z,8E,10E,14Z)-2OH(5S,12R)/0:0/14:0);DG(i-14:0/20:4(6Z,8E,10E,14Z)-2OH(5S,12R)/0:0);DG(20:4(6Z,8E,10E,14Z)-2OH(5S,12R)/i-14:0/0:0);DG(i-14:0/0:…	1.43505e+07	1.70915e+07	9.99835e+06	1.06179e+07	1.2846e+07	8.2518e+06	1.38134e+07	1.05719e+07	1.3066	up	0.273527	0.453601	no
NEG_724.435_7.5059	724.435	SHexCer 29:1;3O	C35H67NO12S	Lipids and lipid-like molecules	Sphingolipids	NA	NA	NA	PS(14:0/14:0)	1.13774e+08	5.60485e+07	1.11201e+08	2.05406e+08	1.97091e+08	3.1909e+08	9.36747e+07	2.40529e+08	0.3895	down	0.032011	0.184302	yes
POS_522.353_7.0124	522.353	1-Oleoyl-sn-glycero-3-phosphocholine	NA	NA	NA	HMDB0002815	C04230	map00564(Glycerophospholipid metabolism);map04148(Efferocytosis);map05231(Choline metabolism in cancer)	LysoPC(18:1(9Z)/0:0);LysoPC(18:1(11Z)/0:0);LysoPC(0:0/18:1(9Z));PC(18:1(6Z)/0:0);(6Z,9Z,12Z,15Z,18Z,21Z)-Tetracosa-6,9,12,15,18,21-hexaenoylcarnitine;(7Z,9Z,12Z,15Z,18Z,21Z)-Tetracosa-7,9,12,15,18,21-hexaenoylcarnitine;Dipyridamole	7.11366e+07	2.83736e+08	1.4261e+08	4.86069e+07	6.09318e+07	1.06162e+08	1.65828e+08	7.19004e+07	2.3064	up	0.202359	0.385332	no
POS_179.142_3.7346	179.142	2-Ethoxy-1-methyl-4-(1-methylethyl)benzene	C12H18O	Lipids and lipid-like molecules	Prenol lipids	HMDB0037272	NA	NA	Propofol;Tricycloekasantal;4-Methyl-1-phenyl-2-pentanol;3-Methyl-1-phenyl-3-pentanol;2,5-Diisopropylphenol;11-Methyl-7-oxatetracyclo[6.3.1.01,6.04,11]dodecane;7-Isopropyl-5-methylbicyclo[2.2.2]oct-5-en-2-one;2-Ethoxy-1-methyl-4-(1-methylethyl)benzene;Quinceoxepine;Geijerone;2-Cyclohexylidenecyclohexanone;Menthol;Decanal;(E)-3-decen-1-ol;2-Decanone;cis-4-Decenol;3-Decanone;3,7-Dimethyloctanal;(+/-…	4.41101e+06	5.0176e+06	3.44262e+06	1.30861e+07	9.8007e+06	1.01333e+07	4.29041e+06	1.10067e+07	0.3898	down	0.003096	0.132217	yes
NEG_131.071_3.0322	131.071	Ethyl 3-hydroxybutyrate	C6H12O3	Organic acids and derivatives	Hydroxy acids and derivatives	HMDB0040409	NA	NA	2-Hydroxy-3-methylpentanoic acid;(5R)-5-Hydroxyhexanoic acid;5-Hydroxyhexanoic acid;D-Leucic acid;Leucinic acid;Hydroxyisocaproic acid;2-Hydroxycaproic acid;2-Ethyl-2-Hydroxybutyric acid;(R)-3-Hydroxyhexanoic acid;6-Hydroxyhexanoic acid;2-Methyl-3-hydroxyvaleric acid;(+/-)-1-Acetoxy-1-ethoxyethane;Paraldehyde;4,4-Dimethoxy-2-butanone;Ethyl (&#177;)-3-hydroxybutyrate;Butoxyacetic acid;Threo-3-Hydr…	2.52125e+06	1.42412e+06	1.74308e+06	2.45225e+06	1.03088e+06	1.03902e+07	1.89615e+06	4.62443e+06	0.41	down	0.55534	0.697412	no
POS_573.486_8.1672	573.486	AEG(o-18:4/16:1)	NA	NA	NA	NA	NA	NA	N1,N12-Diacetylspermine;N-[4-[Acetyl(3-aminopropyl)amino]butyl]-N-(3-aminopropyl)acetamide;Dieporeticenin;Coronin;Artemoin A;Artemoin B;Artemoin C;Artemoin D;Octenidine	2.28895e+06	9.32098e+06	1.51112e+06	1.44538e+06	2.31215e+06	7.0691e+06	4.37368e+06	3.60887e+06	1.2119	up	0.893297	0.935439	no
POS_260.185_3.92	260.185	4-Methylpentanoylcarnitine	C13H25NO4	Lipids and lipid-like molecules	Fatty Acyls	NA	NA	NA	4-Methylpentanoylcarnitine;3-Methylpentanoylcarnitine;2-Carboxy-4-dodecanolide;(3S,5R,6R,7E)-3,5,6-Trihydroxy-7-megastigmen-9-one	7.85282e+06	2.12218e+07	1.70193e+07	1.16767e+07	1.29069e+07	9.9828e+06	1.53646e+07	1.15221e+07	1.3335	up	0.559581	0.700708	no
POS_149.096_3.7291	149.096	Palmitic acid ethyl ester	NA	NA	NA	HMDB0029811	NA	NA	Cuminaldehyde;Anethole;4-Phenyl-3-buten-2-ol;2,3,6-Trimethylbenzaldehyde;Duryl aldehyde;2,4,6-Trimethylbenzaldehyde;3,4,5-Trimethylbenzaldehyde;2',4'-Dimethylacetophenone;2-(4-Methylphenyl)propanal;1-Methoxy-4-(2-propenyl)benzene;p-Ethylacetophenone;3-Buten-2-ol, 4-phenyl-;Anisole, p-propenyl-;Butyrophenone;3,6-Dimethylcoumaran;Benzyl ethyl ketone;2-Phenyl-3-buten-ol	3.71976e+07	2.69944e+07	3.35613e+07	7.21549e+07	5.65643e+07	3.93063e+07	3.25844e+07	5.60085e+07	0.5818	down	0.078919	0.247576	no
POS_170.117_2.7239	170.117	Homoarecoline	C9H15NO2	Alkaloids and derivatives	NA	HMDB0038321	NA	NA	Homoarecoline;2-Isopropyl-1,4-benzenediol;3-(4-Hydroxyphenyl)-1-propanol;3-(5-Methyl-2-furanyl)butanal;2-Propenyl 2,4-hexadienoate;1-(2-Furanyl)-1-pentanone;4-(Ethoxymethyl)phenol;4-Ethyl-2-methoxyphenol;2,6,6-Trimethyl-2-cyclohexene-1,4-dione;2-(Ethoxymethyl)phenol;(Dimethoxymethyl)benzene;2-Isopropoxyphenol;3,5-Dimethoxytoluene;2-Methoxyethyl phenyl ether;4-Isopropoxyphenol;Cumene hydroperoxide…	8.16003e+06	2.22355e+07	1.58677e+07	4.16898e+06	4.08526e+06	4.56974e+06	1.54211e+07	4.27466e+06	3.6076	up	0.053189	0.216022	no
NEG_196.061_0.8503	196.061	L-Dopa	C9H11NO4	Organic acids and derivatives	Carboxylic acids and derivatives	HMDB0000181	C00355	map00350(Tyrosine metabolism);map00950(Isoquinoline alkaloid biosynthesis);map00965(Betalain biosynthesis);map01060(Biosynthesis of plant secondary metabolites);map01063(Biosynthesis of alkaloids derived from shikimate pathway);map01100(Metabolic pathways);map01110(Biosynthesis of secondary metabolites);map04728(Dopaminergic synapse);map04917(Prolactin signaling pathway);map05012(Parkinson diseas…	L-Dopa;DL-Dopa;2-Hydroxy-3-(3,4-dihydroxyphenyl)propanamide;N-Hydroxy-L-tyrosine;Acetaminophen;2-Phenylglycine;Dopamine quinone;Leukoaminochrome;Methyl 2-aminobenzoate;2-(Methylamino)benzoic acid;3alpha,4,7,7alpha-Tetrahydro-1H-isoindole-1,3(2H)-dione;Ethyl nicotinate;2-Amino-3-methylbenzoate;2'-Hydroxyacetanilide;2-Ethylnitrobenzene;Metacetamol;3-Methoxybenzamide;3,4,5,6-Tetrahydrophthalimide;4-…	4.58958e+06	3.31068e+06	4.291e+06	1.0202e+07	1.00214e+07	5.49054e+06	4.06375e+06	8.5713e+06	0.4741	down	0.052912	0.21565	no
POS_163.111_4.535	163.111	4'-Isopropylacetophenone	C11H14O	Organic oxygen compounds	Organooxygen compounds	HMDB0032025	NA	NA	1-Phenyl-1-pentanone;(&#177;)-2-Methyl-3-(4-methylphenyl)propanal;4'-Isopropylacetophenone;2-Methyl-4-phenylbutyraldehyde;3-Methyl-2-phenylbutanal;4-(4-Methylphenyl)-2-butanone;4,4alpha,5,6-Tetrahydro-7-methyl-2(3H)-naphthalenone;(&#177;)-2-Methyl-3-(2-methylphenyl)propanal;4-Isopropylphenylacetaldehyde;2,4-Dimethylpropiophenone;p-Ethylpropiophenone	5.65732e+06	5.39809e+06	4.85004e+06	5.83555e+06	4.76729e+06	9.40084e+06	5.30182e+06	6.66789e+06	0.7951	down	0.447573	0.610044	no
NEG_793.44_7.2562	793.44	PG(6 keto-PGF1alpha/a-13:0)	C39H71O14P	Lipids and lipid-like molecules	Glycerophospholipids	NA	NA	NA	Calendulaglycoside E;Spinasaponin A;Cynarasaponin C;Chikusetsu saponin iva;Metildigoxin;PA(17:0/PGE2);PA(PGE2/17:0);PA(17:0/PGD2);PA(PGD2/17:0);PA(17:0/20:4(7E,9E,11Z,13E)-3OH(5S,6R,15S));PA(20:4(7E,9E,11Z,13E)-3OH(5S,6R,15S)/17:0);PA(a-17:0/PGE2);PA(PGE2/a-17:0);PA(a-17:0/PGD2);PA(PGD2/a-17:0);PA(a-17:0/20:4(7E,9E,11Z,13E)-3OH(5S,6R,15S));PA(20:4(7E,9E,11Z,13E)-3OH(5S,6R,15S)/a-17:0);PA(i-17:0/P…	7.95352e+06	5.19498e+06	6.39093e+06	1.34487e+07	1.39004e+07	2.25678e+07	6.51314e+06	1.6639e+07	0.3914	down	0.013638	0.155327	yes
POS_164.074_0.7556	164.074	S-Methylmethionine	C6H14NO2S	Organic acids and derivatives	Carboxylic acids and derivatives	NA	NA	NA	S-(2-carboxypropyl)-Cysteamine;Homomethionine;S-Propyl-L-cysteine;(R)-Propyl 2-amino-3-mercaptopropanoate;Cysteine isopropyl ester;DL-Ethionine;Methionine methyl ester;N-Methyl-L-methionine;S-Methyl-L-methioninate;N,N-Diethyl-1-methylsulfinylformamide;Dihydro-2-methoxy-2-methyl-3(2H)-thiophenone;Diallyl sulfone	8.48207e+07	7.91122e+07	5.84546e+07	2.00634e+08	2.16312e+08	1.49761e+08	7.41291e+07	1.88902e+08	0.3924	down	0.004276	0.136991	yes
POS_158.092_0.8033	158.092	L-Arginine	NA	NA	NA	HMDB0000517	C00062	map00220(Arginine biosynthesis);map00261(Monobactam biosynthesis);map00330(Arginine and proline metabolism);map00331(Clavulanic acid biosynthesis);map00470(D-Amino acid metabolism);map00970(Aminoacyl-tRNA biosynthesis);map00998(Biosynthesis of various antibiotics);map01060(Biosynthesis of plant secondary metabolites);map01064(Biosynthesis of alkaloids derived from ornithine, lysine and nicotinic …	V-Pyrro/NO;1,3-Dimethyluracil;Methylimidazoleacetic acid;Pi-Methylimidazoleacetic acid;(1-Methyl-1h-imidazol-2-yl)-acetic acid;N-(2-Aminoethyl)maleimide;3-Methylthymine;5-Ethyluracil;Gaboxadol;2-(4-Methyl-1H-imidazol-2-yl)acetic acid	1.20419e+07	2.57643e+07	1.58975e+07	6.34409e+07	4.27223e+07	1.97722e+07	1.79012e+07	4.19785e+07	0.4264	down	0.134849	0.313673	no
POS_353.267_6.677	353.267	Monolinolenin (9c,12c,15c)	NA	NA	NA	NA	NA	NA	NA	1.80754e+08	1.05821e+08	1.8072e+08	2.88309e+08	2.62696e+08	2.61675e+08	1.55765e+08	2.70893e+08	0.575	down	0.078235	0.246373	no
POS_205.195_5.9102	205.195	1,1,4,8-tetramethyl-cis,cis,4,7,10-cycloundecatriene	C15H24	NA	NA	NA	NA	NA	delta-Amorphene;(-)-3,5-Cadinadiene;alpha-Santalene;Sesquisabinene;beta-Selinene;Aristolene;2,7,10-Bisabolatriene;Sesquithujene;Daucene;Valencene;(2Z,4E,6E)-2,4,6,10-Farnesatetraene;alpha-Selinene;beta-Farnesene;beta-Bisabolene;alpha-Guaiene;alpha-Cyperene;alpha-Farnesene;(3Z,6E)-alpha-Farnesene;(Z)-2,6,10-Bisabolatriene;beta-Sesquiphellandrene;Zingiberene;(R)-2,5,11-Bisabolatriene;beta-Santalene…	207478	446094	441802	168628	615782	4.17755e+06	365125	1.65399e+06	0.2208	down	0.491122	0.645996	no
POS_81.0697_2.8935	81.0697	1,3,5-Hexatriene	C6H8	Hydrocarbons	Unsaturated hydrocarbons	NA	NA	NA	Allene;Cyclopropene;Propyne;1,3,5-Hexatriene	5.17535e+06	4.54384e+06	4.0726e+06	8.97976e+06	8.04698e+06	3.6773e+06	4.59726e+06	6.90135e+06	0.6661	down	0.349676	0.523978	no
POS_260.196_1.4088	260.196	Lysylleucine	C12H25N3O3	Organic acids and derivatives	Carboxylic acids and derivatives	HMDB0028955	NA	NA	Isoleucyl-Lysine;Leucyl-Lysine	6.4119e+06	3.86135e+06	3.90583e+06	4.88683e+06	2.52967e+06	3.65616e+06	4.72636e+06	3.69089e+06	1.2805	up	0.374681	0.546648	no
NEG_835.55_8.6434	835.55	MGDG 36:5	C45H76O10	Lipids and lipid-like molecules	Glycerolipids	NA	NA	NA	PA(22:0/22:6(5Z,8E,10Z,13Z,15E,19Z)-2OH(7S, 17S));PA(22:6(5Z,8E,10Z,13Z,15E,19Z)-2OH(7S, 17S)/22:0);PA(22:0/22:6(4Z,7Z,11E,13Z,15E,19Z)-2OH(10S,17));PA(22:6(4Z,7Z,11E,13Z,15E,19Z)-2OH(10S,17)/22:0);PA(24:1(15Z)/PGJ2);PA(PGJ2/24:1(15Z));PA(i-22:0/22:6(5Z,8E,10Z,13Z,15E,19Z)-2OH(7S, 17S));PA(22:6(5Z,8E,10Z,13Z,15E,19Z)-2OH(7S, 17S)/i-22:0);PA(i-22:0/22:6(4Z,7Z,11E,13Z,15E,19Z)-2OH(10S,17));PA(22:6(…	1.4828e+07	1.17015e+07	1.37615e+07	4.21803e+07	2.74705e+07	3.06024e+07	1.34303e+07	3.34178e+07	0.4019	down	0.00802	0.144973	yes
POS_282.119_3.0746	282.119	2'-O-Methyladenosine	C11H15N5O4	Nucleosides, nucleotides, and analogues	Purine nucleosides	HMDB0004326	C04779	NA	1-Methyladenosine;N6-Methyladenosine;2'-O-Methyladenosine;3'-O-Methyladenosine;N-(1-Deoxy-1-fructosyl)threonine;1-Methyladenosin;O(6)-Methyl-2'-deoxyguanosine;Prolyl-Lysine;norzolmitripan;3-Hydroxy-4-butanolide	1.90727e+06	8.17402e+06	2.59142e+06	1.02109e+06	2.61502e+06	6.48818e+06	4.22424e+06	3.37477e+06	1.2517	up	0.705594	0.810808	no
NEG_315.073_1.4056	315.073	Benzoic acid + 2O, O-Hex	C13H16O9	Organic oxygen compounds	Organooxygen compounds	NA	NA	NA	Ginnalin B;(6-Aminoquinolin-2-yl) N-(2,5-dihydroxypyrrol-1-yl)-N-hydroxycarbamate;Protocatechuic acid 4-glucoside;Aspartylphenylalanine;L-beta-aspartyl-L-phenylalanine;S-(4,5-Dihydro-2-methyl-3-furanyl) ethanethioate;Phenylglucuronide;Phenol glucuronide;(2R,3S)-Piscidic acid	3.83253e+07	3.15077e+07	4.06455e+07	1.00824e+06	792669	3.04792e+07	3.68262e+07	1.076e+07	3.4225	up	0.163746	0.344926	no
NEG_833.544_8.5765	833.544	MGDG 36:6	C45H74O10	Lipids and lipid-like molecules	Glycerolipids	NA	NA	NA	Dirithromycin;PA(22:0/20:3(6,8,11)-OH(5));PA(20:3(6,8,11)-OH(5)/22:0);PA(24:0/18:2(10E,12Z)+=O(9));PA(18:2(10E,12Z)+=O(9)/24:0);PA(24:0/18:2(9Z,11E)+=O(13));PA(18:2(9Z,11E)+=O(13)/24:0);PA(24:0/18:3(10,12,15)-OH(9));PA(18:3(10,12,15)-OH(9)/24:0);PA(24:0/18:3(9,11,15)-OH(13));PA(18:3(9,11,15)-OH(13)/24:0);PA(24:1(15Z)/18:1(12Z)-O(9S,10R));PA(18:1(12Z)-O(9S,10R)/24:1(15Z));PA(24:1(15Z)/18:1(9Z)-O(1…	7.86762e+07	1.08329e+08	5.06723e+07	2.75027e+08	1.32801e+08	1.82728e+08	7.92257e+07	1.96852e+08	0.4025	down	0.040272	0.196668	yes
NEG_158.082_1.335	158.082	N-Acetyl-L-aaline	C7H13NO3	Organic acids and derivatives	Carboxylic acids and derivatives	NA	NA	NA	2-Methylbutyrylglycine;Isovalerylglycine;Valerylglycine;N-Acetylvaline;5-Acetamidovalerate;4-Hydroxystachydrine;Turicine;Calystegine A6;Calystegine A7;Calystegin A3;Medicanine;Methyl 5-(hydroxymethyl)pyrrolidine-3-carboxylate;(2R,3S)-3-Hydroxy-1,1-dimethylpyrrolidin-1-ium-2-carboxylate;2-Pivalamidoacetic acid;2,5-Dihydro-2,4,5-trimethyloxazole;1-Piperidinecarboxaldehyde;2-Acetylpyrrolidine;Epsilo…	2.81634e+06	2.64641e+06	2.21046e+06	2.03178e+06	2.236e+06	1.91243e+06	2.55774e+06	2.06007e+06	1.2416	up	0.079544	0.248566	no
POS_147.076_0.8337	147.076	D-Glutamine	C5H10N2O3	Organic acids and derivatives	Carboxylic acids and derivatives	HMDB0003423	C00819	map00470(D-Amino acid metabolism);map01100(Metabolic pathways)	L-Glutamine;Ureidoisobutyric acid;D-Glutamine;Alanylglycine;Cyclic Urea;Glycyl-D-Alanine;Glycylsarcosine;D-Alanyl glycine;3-ureido-isobutyrate;Pyroglutamic acid;Pyrroline hydroxycarboxylic acid;N-Acryloylglycine;1-Pyrroline-4-hydroxy-2-carboxylate;dimethadione;(3R,5S)-1-pyrroline-3-hydroxy-5-carboxylic Acid;3-Hydroxy-1-methylpyrrolidine-2,5-dione;4-Oxo-L-proline;1-Methylpyrrole-2,3,5-triol;pyrrol…	2.72701e+07	2.5101e+07	2.83142e+07	1.28799e+07	1.1052e+07	2.5449e+07	2.68951e+07	1.64603e+07	1.6339	up	0.158626	0.339937	no
POS_138.055_2.1592	138.055	3-Pyridylacetic acid	C7H7NO2	Organoheterocyclic compounds	Pyridines and derivatives	HMDB0001538	NA	NA	Trigonelline;2-Aminobenzoic acid;p-Aminobenzoic acid;3-Pyridylacetic acid;m-Aminobenzoic acid;Salicylamide;Methyl nicotinate;2-Pyridylacetic acid;2-Hydroxybenzaldehyde oxime;2-Nitrotoluene;3-Nitrotoluene;4-Methylnicotinic acid;4-Nitrotoluene;6-Methyl-2-pyridinecarboxylic acid;Homarine;N-Hydroxybenzamide;Phenyl carbamate	3.55402e+06	3.93516e+06	3.5199e+06	2.43252e+07	6.62635e+06	7.48889e+06	3.66969e+06	1.28135e+07	0.2864	down	0.122655	0.300223	no
NEG_421.165_6.0276	421.165	Kuwanon D	C25H26O6	Phenylpropanoids and polyketides	Flavonoids	HMDB0030861	NA	NA	Mulberrin;Cyclomammeisin;Mammea A/AB cyclo F;Kuwanon D;Kuwanon F;Glyurallin B;Cajanone;Kuwanol C;Albanin E;Isoangustone A;Naveglitazar;Corchoionol C 9-glucoside;Citroside A;Sonchuionoside C;8-(3,4-Dimethoxyphenyl)-7-methyl-1,3-dipropyl-1H-purine-2,6(3H,7H)-dione;Butyryl timolol;Methyldopa;3-O-Methyl-a-methyldopa;3-Hydroxy-alpha-methyl-DL-tyrosine;Melevodopa;Kanzonol V;Diacetylfusarochromanone;[4-…	5.56564e+06	3.18688e+06	3.82653e+06	7.53951e+06	1.01704e+07	1.33084e+07	4.19302e+06	1.03394e+07	0.4055	down	0.017647	0.162151	yes
POS_291.104_1.3346	291.104	Aurin	C19H14O3	Benzenoids	Benzene and substituted derivatives	NA	NA	NA	2,3-Dihydro-2,3-dihydroxy-9-phenyl-1H-phenalen-1-one;Aurin;Acetylcarnosine;Dexrazoxane;Pentostatin;Hydroxyprolyl-Histidine;(8R)-3-[(4S,5R)-4-Hydroxy-5-(hydroxymethyl)oxolan-2-yl]-7,8-dihydro-4H-imidazo[4,5-d][1,3]diazepin-8-ol;Razoxane, (R)-;N-Acetylcarnosine	5.33988e+06	3.54778e+06	2.93802e+06	1.06388e+07	1.23747e+07	5.81236e+06	3.9419e+06	9.60862e+06	0.4102	down	0.043209	0.201708	yes
NEG_451.175_6.1041	451.175	Ala Ser Phe Glu	C20H28N4O8	NA	NA	NA	NA	NA	Heteroartonin A;Spironolactone;Ethyl 7-epi-12-hydroxyjasmonate glucoside;Rubraflavone A;Mammea A/AB;Mammea A/BA;Mammea A/BB;Kanzonol Z;Honyucitrin;Licocoumarin A;Mammeisin;Xanthohumol E;(S)-Cajaflavanone;Gancaonin Q;Albanin D;Dulcisisoflavone;Lupalbigenin;Isolupalbigenin;Calabaxanthone;4-Amino-5-[[2-[[1-chloro-6-(diaminomethylideneamino)-2-oxohexan-3-yl]amino]acetyl]amino]-5-oxopentanoic acid;Mes…	8.8191e+06	6.01122e+06	8.21155e+06	2.37811e+07	1.91546e+07	1.2368e+07	7.68062e+06	1.84346e+07	0.4166	down	0.027135	0.177308	yes
NEG_172.098_1.1471	172.098	N-Acetylisoleucine	C8H15NO3	Organic acids and derivatives	Carboxylic acids and derivatives	NA	NA	NA	Hexanoylglycine;Isovalerylalanine;Isovalerylsarcosine;N-Acetylleucine;6-Acetamidohexanoic acid;8,8a-Diepiswainsonine;Acrylamide-sodium acrylate resin;Nor-psi-tropine;1-(1-Pyrrolidinyl)-2-propanone;Cyclohexanecarboxamide;N-Cyclohexylformamide;Norhygrine;2,5-Dihydro-2,4,5-trimethyloxazole;1-Piperidinecarboxaldehyde;2-Acetylpyrrolidine;Epsilon-caprolactam;1-Ethyl-2-pyrrolidinone;2-Methoxyisobutyliso…	2.06242e+06	1.82075e+06	1.77962e+06	1.65084e+06	2.25186e+06	951785	1.88759e+06	1.61816e+06	1.1665	up	0.489945	0.644981	no
POS_121.065_1.6401	121.065	4-Vinylphenol	C8H8O	Benzenoids	Benzene and substituted derivatives	HMDB0004072	C05627	map00940(Phenylpropanoid biosynthesis);map01110(Biosynthesis of secondary metabolites)	4-Hydroxystyrene;Phenylacetaldehyde;2,3-Dihydrobenzofuran;2-Methylbenzaldehyde;3-Methylbenzaldehyde;4-Methylbenzaldehyde;Acetophenone;Lentialexin;Styrene Oxide	6.14746e+07	8.28117e+07	7.88758e+07	1.6115e+08	1.3183e+08	2.95172e+07	7.43874e+07	1.07499e+08	0.692	down	0.808875	0.881971	no
POS_156.076_0.7566	156.076	D-Histidine	C6H9N3O2	Organic acids and derivatives	Carboxylic acids and derivatives	NA	NA	NA	L-2-Amino-3-(1-pyrazolyl)propanoic acid;D-Histidine;Urocanic acid;Nicotinamide N-oxide;5-Oxo-2(5H)-isoxazolepropanenitrile;2-Aminonicotinic acid;Trans-urocanate;3-Aminopicolinic acid;3-Nitroaniline;4-Hydroxynicotinamide;4-Nitroaniline;5-Methylpyrazine-2-carboxylic Acid;6-Hydroxynicotinamide;N-Nitroaniline;N-Nitroso-N-phenylhydroxylamine;Nicoxamat;pyridone carboxamide;(3-Aminophenyl) nitrite	6.29408e+07	5.3541e+07	5.76897e+07	1.24359e+08	8.02494e+07	5.63831e+07	5.80572e+07	8.69971e+07	0.6673	down	0.25922	0.440901	no
POS_335.13_1.5819	335.13	Isopongaflavone	C21H18O4	Phenylpropanoids and polyketides	Flavonoids	NA	NA	NA	Psora-4;Olanzapine;6,7-Dimethyl-2,3-di-2-pyridylquinoxaline;Chlorin;21,22,23,24-Tetrahydroporphyrin;N2-Monodes-methylnizatidine;N-2-Mdmn	8.31474e+06	9.73359e+06	1.04221e+07	2.44424e+07	2.32223e+07	1.97592e+07	9.49014e+06	2.24746e+07	0.4223	down	0.000747	0.104193	yes
NEG_493.333_7.9169	493.333	LysoPA(i-22:0/0:0)	C25H51O7P	Lipids and lipid-like molecules	Glycerophospholipids	HMDB0114769	NA	NA	1-docosanoyl-glycero-3-phosphate;LysoPA(22:0/0:0);LysoPA(i-22:0/0:0);N-(2,6-Dimethylphenyl)-2-(piperazin-1-yl)acetamide;Y-27632 Dihydrochloride;beta-Citraurol;24-Fluorocalcitriol	1.69828e+07	2.62651e+07	1.69264e+07	3.97334e+07	3.92652e+07	6.32841e+07	2.00581e+07	4.74276e+07	0.4229	down	0.016358	0.159894	yes
NEG_88.9878_9.679	88.9878	cis-3-Chloroallyl aldehyde	C3H3ClO	Organic oxygen compounds	Organooxygen compounds	HMDB0060458	C16348	map00625(Chloroalkane and chloroalkene degradation);map01100(Metabolic pathways);map01120(Microbial metabolism in diverse environments)	Oxalic acid;formate;Carbon dioxide	5.06179e+06	5.10039e+06	4.84942e+06	1.10043e+07	1.13472e+07	1.31179e+07	5.00386e+06	1.18231e+07	0.4232	down	0.002189	0.127057	yes
POS_195.065_3.3643	195.065	Ferulic Acid /4-Hydroxy-3-Methoxycinnamic Acid	C10H10O4	Phenylpropanoids and polyketides	Cinnamic acids and derivatives	NA	NA	NA	Monoethyl phthalate;Vanillin acetate;(-)-trans-3,4-Dihydro-4,8-dihydroxy-3-methyl-1H-2-benzopyran-1-one;Piperonyl acetate;Meconine;3-(2-Hydroxy-3-methoxyphenyl)-2-propenoic acid;Repandiol;mono-Benzyl malonate;2,5-Dihydroxycinnamic acid methyl ester;cis-Ferulic acid;Methyl 3,4-dihydroxycinnamate;Dimethyl phthalate;cis-Isoferulic acid;(R)-3,4-Dihydro-6,8-dihydroxy-3-methyl-1H-2-benzopyran-1-one;5-h…	3.05517e+07	3.85652e+06	1.53396e+07	1.34809e+07	1.10997e+07	1.78636e+07	1.65826e+07	1.41481e+07	1.1721	up	0.852144	0.909379	no
POS_675.674_9.0791	675.674	13-Docosenamide, (Z)-	NA	NA	NA	NA	NA	NA	13-Docosenamide	2.08386e+07	2.62784e+06	1.14836e+07	1.96114e+07	1.25487e+07	9.54287e+06	1.165e+07	1.3901e+07	0.8381	down	0.557372	0.698894	no
NEG_527.18_4.104	527.18	Asp Glu His Glu	C20H28N6O11	NA	NA	NA	NA	NA	4-[2-[2-[3-Acetamido-2,5-dihydroxy-6-(hydroxymethyl)oxan-4-yl]oxypropanoylamino]propanoylamino]-5-amino-5-oxopentanoic acid;3beta-Chlorodehydrocostuslactone;2-({5-Chloro-2-[(2-Methoxy-4-Morpholin-4-Ylphenyl)amino]pyrimidin-4-Yl}amino)-N-Methylbenzamide;Prim-O-glucosylcimifugin	5.92988e+07	5.22903e+07	5.63176e+07	1.20622e+08	1.10089e+08	1.65178e+08	5.59689e+07	1.31963e+08	0.4241	down	0.014573	0.157028	yes
POS_135.117_4.2771	135.117	Alpha-Pinene-oxide	C10H16O	Lipids and lipid-like molecules	Prenol lipids	HMDB0003667	C02759	map00907(Pinene, camphor and geraniol degradation)	p-Cymene;1-Methyl-2-propylbenzene;p-Mentha-1,3,8-triene;1-Isopropyl-2-methylbenzene;1-Isopropyl-3-methylbenzene;Butylbenzene;m-Propyltoluene;Prehnitene;4-Ethyl-o-xylene;2-Ethyl-p-xylene;(3E,5E)-2,6-Dimethyl-1,3,5,7-octatetraene;1,2-Diethylbenzene;1,2,3,5-Tetramethylbenzene;1,2,4,5-Tetramethylbenzene;Tert-butylbenzene;1,3-Dimethyl-4-ethylbenzene	1.00094e+07	2.12789e+07	1.76378e+07	1.28781e+07	9.75793e+06	1.64377e+07	1.63087e+07	1.30246e+07	1.2521	up	0.510147	0.661674	no
NEG_559.313_6.6678	559.313	MGMG 18:3	C27H46O9	Lipids and lipid-like molecules	Glycerolipids	NA	NA	NA	8-Hydroxymianserin;N-Docosahexaenoyl Tryptophan;Mupirocin;9-[4-[(2S,3R,4R,5S)-3,4-Dihydroxy-5-[[(2S,3S)-3-[(2S,3S)-3-hydroxybutan-2-yl]-2-oxiranyl]methyl]-2-oxanyl]-3-methyl-1-oxobut-2-enoxy]nonanoic acid	6.71222e+06	3.86589e+06	4.9435e+06	1.3275e+07	1.25742e+07	1.07306e+07	5.17387e+06	1.21933e+07	0.4243	down	0.019916	0.165899	yes
NEG_721.501_9.0957	721.501	Dipalmitoylphosphatidylglycerol	C38H75O10P	Lipids and lipid-like molecules	Glycerophospholipids	HMDB0010570	NA	NA	PG(16:0/16:0);PG(a-13:0/i-19:0);PG(i-12:0/i-20:0);PG(i-13:0/i-19:0);Dipalmitoylphosphatidylglycerol;SM(d17:2(4E,8Z)/16:0);PA(14:0/20:0);PA(18:0/16:0);PA(20:0/14:0);PA(21:0/13:0);PA(22:0/12:0);PA(10:0/i-24:0);PA(20:0/i-14:0);PA(21:0/a-13:0);PA(21:0/i-13:0);PA(22:0/i-12:0);PA(a-13:0/a-21:0);PA(a-13:0/i-21:0);PA(a-21:0/13:0);PA(a-21:0/a-13:0);PA(a-21:0/i-13:0);PA(i-12:0/i-22:0);PA(i-13:0/a-21:0);PA(…	1.59108e+08	1.32317e+08	1.04647e+08	1.85883e+08	1.91659e+08	1.34942e+08	1.32024e+08	1.70828e+08	0.7728	down	0.190907	0.373395	no
NEG_118.051_0.8223	118.051	L-allo-Threonine	C4H9NO3	Organic acids and derivatives	Carboxylic acids and derivatives	HMDB0004041	C05519	map00260(Glycine, serine and threonine metabolism);map01100(Metabolic pathways)	L-Threonine;L-Homoserine;L-Allothreonine;Aminoethoxyacetic acid;Hydroxyethyl glycine;4-Amino-3-hydroxybutyrate;Serine methyl ester;D-beta-Homoserine;D-Threonine;3-Aminopropionaldehyde;N,N-Dimethylformamide;Aminoacetone;1-Aminocyclopropanol;Propanal, 2-amino-;Acetone oxime;Methyl acetimidate;N-METHYLACETAMIDE;Oxazolidine;N-Methylformamide;Acetaldehyde oxime;Acetamide;2-Aminoacetaldehyde	3.27929e+07	5.32978e+07	4.26543e+07	2.24358e+07	2.64053e+07	3.22967e+07	4.2915e+07	2.70459e+07	1.5867	up	0.065856	0.23218	no
POS_734.567_7.9089	734.567	PC(16:0/16:0)	C40H80NO8P	Lipids and lipid-like molecules	Glycerophospholipids	HMDB0000564	C00157	map00564(Glycerophospholipid metabolism);map00590(Arachidonic acid metabolism);map00591(Linoleic acid metabolism);map00592(alpha-Linolenic acid metabolism);map01100(Metabolic pathways);map01110(Biosynthesis of secondary metabolites);map04723(Retrograde endocannabinoid signaling);map05231(Choline metabolism in cancer)	PC(16:0/16:0);PC(14:0/18:0);PC(18:0/14:0);PE(15:0/20:0);PE(20:0/15:0);PE-NMe(16:0/18:0);PE-NMe(14:0/20:0);PE-NMe(18:0/16:0);PE-NMe(20:0/14:0);PE-NMe2(15:0/18:0);PE-NMe2(18:0/15:0);1,2-Dipalmitoylphosphatidylcholine;DG(22:4(7Z,10Z,13Z,16Z)/22:6(4Z,7Z,10Z,13Z,16Z,19Z)/0:0);DG(22:5(4Z,7Z,10Z,13Z,16Z)/22:5(4Z,7Z,10Z,13Z,16Z)/0:0);DG(22:5(4Z,7Z,10Z,13Z,16Z)/22:5(7Z,10Z,13Z,16Z,19Z)/0:0);DG(22:5(7Z,10Z…	5.13209e+08	4.16047e+08	3.11622e+08	1.97268e+09	6.94606e+08	4.27601e+08	4.13626e+08	1.03163e+09	0.4009	down	0.244649	0.426971	no
NEG_387.254_6.8563	387.254	7alpha-hydroxy-3-oxochol-4-en-24-oic Acid	C24H36O4	Lipids and lipid-like molecules	Steroids and steroid derivatives	HMDB0062744	NA	NA	Cavipetin C;7alpha-hydroxy-3-oxochol-4-en-24-oic Acid;4-Hydroxypropofol;(S,Z)-Lyratol acetate;Hexylresorcinol;Neocnidilide;(&#177;)-Myrtenyl acetate;Ethyl (2E,4E,7Z)-Decatrienoate;Ethyl (2E,4Z,7Z)-Decatrienoate;(2S,4R)-p-Mentha-1(7),5-dien-2-ol acetate;(S)-p-Mentha-1,8-dien-10-yl acetate;Perillyl acetate;(R)-2-Acetoxy-p-mentha-1,8-diene;Carvyl acetate;Menthadienyl acetate;8-Ocimenyl acetate;1-(2-…	2.25706e+07	4.72385e+07	4.00492e+07	185410	6.22664e+06	1.28627e+07	3.66195e+07	6.42491e+06	5.6996	up	0.176583	0.358209	no
POS_331.186_6.396	331.186	Yucalexin P8	C20H26O4	Organic oxygen compounds	Organooxygen compounds	HMDB0036755	NA	NA	Methylgingerol;Diplodiatoxin;Corchorifatty acid A;Corchorifatty acid D;Dihydrocapsiate;5-O-Methylembelin;(6E,8E,10R,12Z)-10-Hydroxy-3-oxooctadecatrienoic acid;(6E,8E,10S,12Z)-10-Hydroxy-3-oxooctadecatrienoic acid;[7]-Gingerol;16-B1-phytoprostane;3,4-dimethylidenehexanedioylcarnitine;Octa-3,5-dienedioylcarnitine;Octa-2,6-dienedioylcarnitine;(2Z,4Z)-Octa-2,4-dienedioylcarnitine;Octa-3,6-dienedioylc…	5.16446e+08	3.79351e+08	4.45156e+08	2.6061e+08	3.18773e+08	1.75716e+08	4.46984e+08	2.517e+08	1.7759	up	0.056749	0.220041	no
NEG_738.498_7.9177	738.498	LNAPE 18:2/N-18:2	C41H74NO8P	Lipids and lipid-like molecules	Glycerophospholipids	NA	NA	NA	NA	1.75951e+07	1.84597e+07	1.36406e+07	1.9345e+07	2.61673e+07	1.92592e+07	1.65652e+07	2.15905e+07	0.7672	down	0.130363	0.308586	no
NEG_509.279_6.0062	509.279	LPG 18:1	C24H47O9P	Lipids and lipid-like molecules	Glycerophospholipids	NA	NA	NA	DG(2:0/PGJ2/0:0);DG(PGJ2/2:0/0:0);DG(2:0/0:0/PGJ2);DG(PGJ2/0:0/2:0)	952537	1.09232e+06	1.39603e+06	726098	1.09845e+06	2.32385e+06	1.14696e+06	1.3828e+06	0.8295	down	0.838338	0.901325	no
NEG_241.087_5.2439	241.087	4-methoxy-9,10-dihydrophenanthrene-2,7-diol	C15H14O3	Benzenoids	Phenanthrenes and derivatives	NA	NA	NA	Equol;Fenoprofen;1-Phenyl-6,7-dihydroxy-isochroman;Phenethyl salicylate;2,3-Dihydroxy-1,3-diphenyl-1-propanone;Guaicyl phenylacetate;Citrubuntin;(R)-Equol;3-(3-Methylbut-2-enyl)naphthalene-1,2,4-trione;Benzyl DL-mandelate;beta-Lapachone;Dibenzyl carbonate;Dunnione;lapachol;4-Vinylsyringol;Taraxacine;Cis-stilbene oxide;Deoxybenzoin;4-Hydroxystilbene;hydroxystilbene;Stilbene oxide;2-Hydroxyfluorene…	1.99128e+07	2.73703e+07	2.31112e+07	1.61434e+07	2.05484e+07	4.57154e+06	2.34648e+07	1.37544e+07	1.706	up	0.267053	0.44802	no
NEG_148.053_4.1677	148.053	3-Methyladenine	C6H7N5	Organoheterocyclic compounds	Imidazopyrimidines	HMDB0011600	C00913	NA	2,5-Dihydro-2,4,5-trimethyloxazole;1-Piperidinecarboxaldehyde;2-Acetylpyrrolidine;Epsilon-caprolactam;1-Ethyl-2-pyrrolidinone;2-Methoxyisobutylisonitrile;5,5-Dimethyl-1-pyrroline N-oxide;Cyclohexanone oxime;Methoxyisobutylisonitrile;N-ISOPROPYLACRYLAMIDE	6.90006e+06	7.43441e+06	6.34842e+06	2.99267e+06	7.01763e+06	1.66711e+07	6.8943e+06	8.89379e+06	0.7752	down	0.965676	0.979654	no
NEG_311.295_8.7122	311.295	Arachidic Acid	C20H40O2	Lipids and lipid-like molecules	Fatty Acyls	HMDB0002212	C06425	map01040(Biosynthesis of unsaturated fatty acids)	3D,7D,11D-Phytanic acid;3L,7D,11D-Phytanic acid;Phytanic acid;Arachidic acid;2,2,6,10,14-Pentamethylpentadecanoic acid;Ethyl stearate;5-Hydroxy-7-eicosanone;4-Hydroxy-6-eicosanone;3,7R,11R,15-tetramethyl-hexadecanoic acid;Emulphor;Butyl palmitate;Menthol;Decanal;(E)-3-decen-1-ol;2-Decanone;cis-4-Decenol;3-Decanone;3,7-Dimethyloctanal;(+/-)-4-Ethyloctanal;2-DECENOL;Menthanol;p-Menthan-4-ol;(+)-Neo…	1.30537e+07	1.89231e+07	1.36722e+07	3.39325e+07	1.63728e+07	3.40183e+07	1.52163e+07	2.81079e+07	0.5414	down	0.127317	0.305177	no
NEG_591.261_8.831	591.261	Pheophorbide A	C35H36N4O5	Organoheterocyclic compounds	Tetrapyrroles and derivatives	METPA1634	C18021	map00860(Porphyrin metabolism);map01110(Biosynthesis of secondary metabolites)	Pheophorbide a;Dronedarone;Omadacycline;Methdilazine;Didemethylcitalopram;2,4,5-Triphenylimidazole;Morellinol;Canavalioside;PA(2:0/20:4(6Z,8E,10E,14Z)-2OH(5S,12R));PA(20:4(6Z,8E,10E,14Z)-2OH(5S,12R)/2:0);PA(2:0/20:4(6E,8Z,11Z,13E)-2OH(5S,15S));PA(20:4(6E,8Z,11Z,13E)-2OH(5S,15S)/2:0);PA(20:4(8Z,11Z,14Z,17Z)-2OH(5S,6R)/2:0)	5.74192e+07	5.9175e+07	5.63186e+07	2.82606e+07	3.57759e+07	5.83109e+07	5.76376e+07	4.07824e+07	1.4133	up	0.206661	0.389903	no
POS_147.044_2.1609	147.044	4-COUMARATE	C9H8O3	Phenylpropanoids and polyketides	Cinnamic acids and derivatives	HMDB0002035	C00811	map00130(Ubiquinone and other terpenoid-quinone biosynthesis);map00350(Tyrosine metabolism);map00940(Phenylpropanoid biosynthesis);map00950(Isoquinoline alkaloid biosynthesis);map01061(Biosynthesis of phenylpropanoids);map01100(Metabolic pathways);map01110(Biosynthesis of secondary metabolites);map01220(Degradation of aromatic compounds)	Coumarin;Phenylpropiolic acid;Chromone;2-Benzofurancarboxaldehyde;1H-Indene-1,2(3H)-dione;Purpald;Isocoumarin	4.16781e+07	4.77014e+07	4.40629e+07	1.1247e+07	1.1843e+07	2.81141e+07	4.44808e+07	1.7068e+07	2.6061	up	0.069108	0.235931	no
POS_365.103_1.1444	365.103	Galactinol	C12H22O11	Organic oxygen compounds	Organooxygen compounds	HMDB0005826	C01235	map00052(Galactose metabolism);map01100(Metabolic pathways)	Gerberinol;Lykurim;1-Methoxy-3-(4-hydroxyphenyl)-2E-propenal 4'-glucoside;4-(4-Hydroxyphenyl)-2-butanone glucoside;Citrusin C;(2S,3S,4S,5R)-3,4,5-Trihydroxy-6-(5-methyl-2-propan-2-ylphenoxy)oxane-2-carboxylic acid;Eugenyl glucoside;Cellobiose;D-Maltose;Alpha-Lactose;Sucrose;Lactulose;Trehalose;3-b-Galactopyranosyl glucose;Turanose;Kojibiose;Zapotin;Sakebiose;Inulobiose;Maltulose;Mannobiose;Tetram…	2.55656e+07	1.78006e+07	1.92592e+07	1.77267e+07	1.60032e+07	1.27865e+07	2.08751e+07	1.55055e+07	1.3463	up	0.115894	0.291836	no
NEG_577.389_7.8261	577.389	PA(8:0/19:0)	C30H59O8P	Lipids and lipid-like molecules	Glycerophospholipids	HMDB0115490	NA	NA	PA(10:0/17:0);PA(8:0/19:0);PA(10:0/a-17:0);PA(10:0/i-17:0);PA(8:0/i-19:0);PA(a-13:0/i-14:0);PA(i-12:0/a-15:0);PA(i-12:0/i-15:0);PA(i-13:0/i-14:0);PA(i-14:0/a-13:0);PA(i-14:0/i-13:0);DG(10:0/18:1(12Z)-2OH(9,10)/0:0);DG(18:1(12Z)-2OH(9,10)/10:0/0:0);DG(10:0/0:0/18:1(12Z)-2OH(9,10));DG(18:1(12Z)-2OH(9,10)/0:0/10:0)	1.34167e+07	1.20757e+07	1.30246e+07	3.5534e+07	3.42045e+07	2.04982e+07	1.2839e+07	3.00789e+07	0.4268	down	0.039862	0.196245	yes
NEG_310.21_6.1351	310.21	Dimepheptanol	C21H29NO	Benzenoids	Benzene and substituted derivatives	HMDB0015358	C08012	map00982(Drug metabolism - cytochrome P450)	NA	1.01977e+09	7.55394e+08	7.89554e+08	6.74324e+08	7.01326e+08	1.61726e+08	8.54905e+08	5.12459e+08	1.6682	up	0.286838	0.466975	no
NEG_151.04_4.3481	151.04	Vanillin	C8H8O3	Benzenoids	Phenols	HMDB0012308	C00755	map00627(Aminobenzoate degradation);map00996(Biosynthesis of various alkaloids);map01061(Biosynthesis of phenylpropanoids);map01063(Biosynthesis of alkaloids derived from shikimate pathway);map01100(Metabolic pathways);map01110(Biosynthesis of secondary metabolites);map01120(Microbial metabolism in diverse environments)	p-Hydroxyphenylacetic acid;3-Hydroxyphenylacetic acid;ortho-Hydroxyphenylacetic acid;Mandelic acid;p-Anisic acid;3-Cresotinic acid;3,4-Dihydroxyphenylacetaldehyde;4-Hydroxy-3-methylbenzoic acid;Vanillin;2,4'-Dihydroxyacetophenone;2',3'-Dihydroxyacetophenone;2',4'-Dihydroxyacetophenone;2',6'-Dihydroxyacetophenone;3',4'-Dihydroxyacetophenone;3',5'-Dihydroxyacetophenone;Phenoxyacetic acid;Methyl fur…	6.35389e+06	6.29648e+06	6.06019e+06	1.71034e+07	1.62303e+07	1.013e+07	6.23685e+06	1.44879e+07	0.4305	down	0.038247	0.19416	yes
NEG_511.303_6.7819	511.303	LPG 18:0	C24H49O9P	Lipids and lipid-like molecules	Glycerophospholipids	NA	NA	NA	Carindone;Glyuranolide;1-Stearoylglycerophosphoglycerol;2-Stearoylglycerophosphoglycerol;(-)-Fumigaclavine B;Leucine-beta-naphthylamide;huperzine b;1-eicosanoyl-glycero-3-phosphate;LysoPA(i-20:0/0:0);1-nonadecanoyl-glycero-3-phosphate;LysoPA(19:0/0:0);LysoPA(i-19:0/0:0)	4.45167e+06	3.95946e+06	4.19199e+06	3.30822e+06	4.56256e+06	2.79625e+06	4.20104e+06	3.55567e+06	1.1815	up	0.322351	0.499396	no
NEG_799.47_7.9765	799.47	PG(16:1(9Z)/20:4(6Z,8E,10E,14Z)-2OH(5S,12R))	C42H73O12P	Lipids and lipid-like molecules	Glycerophospholipids	NA	NA	NA	PA(19:2(10Z,13Z)/6 keto-PGF1alpha);PA(6 keto-PGF1alpha/19:2(10Z,13Z));PA(19:2(10Z,13Z)/TXB2);PA(TXB2/19:2(10Z,13Z));PG(16:0/PGJ2);PG(PGJ2/16:0);PG(16:1(9Z)/20:4(6Z,8E,10E,14Z)-2OH(5S,12R));PG(20:4(6Z,8E,10E,14Z)-2OH(5S,12R)/16:1(9Z));PG(16:1(9Z)/20:4(6E,8Z,11Z,13E)-2OH(5S,15S));PG(20:4(6E,8Z,11Z,13E)-2OH(5S,15S)/16:1(9Z));PG(16:1(9Z)/20:4(8Z,11Z,14Z,17Z)-2OH(5S,6R));PG(20:4(8Z,11Z,14Z,17Z)-2OH(5S…	5.44912e+06	5.4096e+06	4.95258e+06	1.31981e+07	1.20079e+07	1.13064e+07	5.27043e+06	1.21708e+07	0.433	down	0.000234	0.08898	yes
NEG_609.145_3.8857	609.145	Kaempferol 3-O-sophoroside	C27H30O16	Phenylpropanoids and polyketides	Flavonoids	NA	NA	NA	Rutin;Luteolin 6-C-glucoside 8-C-arabinoside;Meloside L;Quercetin 8-C-(2''-rhamnosylglucoside);Kaempferol 7-sophoroside;Isoorientin 7-glucoside;Allivicin;Paeonoside;Panasenoside;Quercetin 3-galactoside 7-rhamnoside;Calendoflavobioside;Quercetin 7-rutinoside;Multinoside A;Quercetin 7-(rhamnosylglucoside);Quercetin 3-(2-glucosylrhamnoside);Isoquercitrin 4''-rhamnoside;Isorhamnetin 3-O-[b-D-xylopyra…	1.1726e+08	1.37317e+08	8.85759e+07	1.9947e+08	1.86393e+08	4.29854e+06	1.14384e+08	1.30054e+08	0.8795	down	0.623761	0.749994	no
POS_299.147_3.8563	299.147	Methyl 2-(1,3,5-trihydroxy-4a-methyl-8-oxodecahydro-2-naphthalenyl)acrylate	C15H22O6	NA	NA	NA	NA	NA	6-Methyladenine;1-Methyladenine;3-Methyladenine;7-Methyladenine;9-Methyladenine;4-Amino-4-deoxyarabinose;Toxin T2 tetrol;3,7,8,15-Scirpenetetrol;4-Hydroxycinnamoylagmatine;Daumone;N-(4-Aminobutyl)-N-ethylisoluminol;10-(2,3-Dihydroxypropoxy)-10-oxodecanoic acid;1-Methyladenosine;N6-Methyladenosine;2'-O-Methyladenosine;3'-O-Methyladenosine;N-(1-Deoxy-1-fructosyl)threonine;1-Methyladenosin;O(6)-Meth…	1.78893e+06	1.92458e+06	1.49553e+06	5.17975e+06	4.827e+06	2.2742e+06	1.73635e+06	4.09365e+06	0.4242	down	0.08367	0.254014	no
POS_136.94_0.7829	136.94	Potassium phosphate (K(H2PO4))	H2KO4P	Mixed metal/non-metal compounds	Alkali metal oxoanionic compounds	NA	NA	NA	Potassium phosphate (K(H2PO4));Phosphate;Potassium acetate	1.19522e+08	8.08346e+07	7.25009e+07	1.88429e+08	2.0682e+08	2.26035e+08	9.09525e+07	2.07095e+08	0.4392	down	0.021441	0.16913	yes
NEG_257.068_3.6798	257.068	5-Methyluridine	C10H14N2O6	Nucleosides, nucleotides, and analogues	Pyrimidine nucleosides	HMDB0000884	NA	NA	Glycyl-Phenylalanine;Phenylalanyl-Glycine;Vanillactic acid;Danielone;Propyl gallate;Eudesmic acid;Valtrate;2,3-Dihydroxy-1-(4-hydroxy-3-methoxyphenyl)-1-propanone;3,4-Dihydroxyphenyllactic acid methyl ester;3-(3,4-Dihydroxyphenyl)-2-methoxypropionic acid;3-Hydroxy-4-methoxyphenyllactic acid;beta-(2-Methoxyphenoxy)-lactic acid;Methyl syringate;Syringic acid;3-(3,4-Dihydroxyphenyl)lactic acid;3-Hyd…	4.86055e+06	4.6087e+06	5.30061e+06	863464	1.45093e+06	3.06087e+06	4.92329e+06	1.79175e+06	2.7477	up	0.08766	0.259158	no
POS_102.128_3.7715	102.128	Hexylamine	C6H15N	Organic nitrogen compounds	Organonitrogen compounds	HMDB0032323	C08306	NA	Hexylamine;Triethylamine;Diisopropylamine;N,N-Dimethylbutylamine;Di-N-propylamine;Cyclohexane;Methylcyclopentane;4-Methyl-1-pentene	1.35938e+07	9.50397e+06	7.04156e+06	1.33416e+07	1.11173e+07	1.96123e+07	1.00464e+07	1.46904e+07	0.6839	down	0.201922	0.384904	no
POS_345.205_0.0203	345.205	11-nor-9-carboxy-Delta(9)-tetrahydrocannabinol	C21H28O4	Organoheterocyclic compounds	Benzopyrans	HMDB0062770	NA	NA	1,2,3,4-Tetrahydro-beta-carboline;N-BENZYL-3-CYANOAZETIDINE;tetrahydropyridoindole;11-Dehydrocorticosterone;Formebolone;19-Oxo-deoxycorticosterone;(E,E)-Boviquinone 3;Neotussilagolactone;11-nor-9-carboxy-Delta(9)-tetrahydrocannabinol;(6Ar,10ar)-1-hydroxy-6,6-dimethyl-3-pentyl-6a,7,10,10a-tetrahydro-6h-benzo[c]chromene-9-carboxylic acid;7-Oxodehydroepiandrosterone 3-acetate;21-Deoxycortisone;4-Ace…	3.29108e+06	2.05342e+06	2.49937e+06	4.06256e+06	5.88941e+06	7.79998e+06	2.61462e+06	5.91732e+06	0.4419	down	0.030623	0.182453	yes
POS_744.591_9.5732	744.591	PC(18:1(11Z)/P-16:0)	C42H82NO7P	Lipids and lipid-like molecules	Glycerophospholipids	HMDB0008093	C00157	map00564(Glycerophospholipid metabolism);map00590(Arachidonic acid metabolism);map00591(Linoleic acid metabolism);map00592(alpha-Linolenic acid metabolism);map01100(Metabolic pathways);map01110(Biosynthesis of secondary metabolites);map04723(Retrograde endocannabinoid signaling);map05231(Choline metabolism in cancer)	PC(16:0/P-18:1(11Z));PC(16:0/P-18:1(9Z));PC(16:1(9Z)/P-18:0);PC(18:1(11Z)/P-16:0);PC(18:1(9Z)/P-16:0);PC(O-16:0/18:2(9Z,12Z));PC(P-16:0/18:1(11Z));PC(P-16:0/18:1(9Z));PC(P-18:0/16:1(9Z));PC(P-18:1(11Z)/16:0);PC(P-18:1(9Z)/16:0);ubiquinone-8	1.22437e+07	9.86043e+06	6.12293e+06	75746.5	1.49925e+07	3.43372e+06	9.40903e+06	6.16732e+06	1.5256	up	0.382702	0.553564	no
NEG_375.165_3.9415	375.165	Diacetylfusarochromanone	C19H24N2O6	Organoheterocyclic compounds	Benzopyrans	HMDB0038971	NA	NA	NA	5.79918e+06	4.15664e+06	5.47735e+06	1.21574e+07	1.04154e+07	1.21074e+07	5.14439e+06	1.15601e+07	0.445	down	0.006192	0.142555	yes
POS_86.0963_1.3418	86.0963	2-Methylpyrrolidine	C5H11N	Organoheterocyclic compounds	Pyrrolidines	NA	NA	NA	Piperidine;1-Methylpyrrolidine;Cyclopentylamine;Bicyclo[2.1.0]pentane;iso-pentyl;ISOPRENE;Penta-1,3-diene	2.61587e+08	1.94932e+08	1.98758e+08	1.68414e+08	2.09542e+08	1.77406e+08	2.18426e+08	1.85121e+08	1.1799	up	0.245274	0.427652	no
POS_265.111_1.4565	265.111	Thiamine cation	NA	NA	NA	NA	NA	NA	Benzamide, N-(3R)-1-azabicyclo[2.2.2]oct-3-yl-4-chloro-;Pirlindole	3.90336e+07	8.71279e+07	7.599e+07	3.62064e+07	5.96863e+07	9.16284e+07	6.73838e+07	6.2507e+07	1.078	up	0.820051	0.889649	no
NEG_582.377_7.7061	582.377	LPC 18:0	C26H54NO7P	Lipids and lipid-like molecules	Glycerophospholipids	NA	NA	NA	LysoPE(0:0/22:0);LysoPE(22:0/0:0);LysoPC(18:0/0:0);LysoPC(0:0/18:0);Platelet-activating factor;2-Lysophosphatidylcholine	1.71036e+07	1.56671e+07	1.38004e+07	1.84627e+07	1.63943e+07	2.06349e+07	1.55237e+07	1.84973e+07	0.8392	down	0.127772	0.305899	no
POS_856.519_7.8505	856.519	SQDG(18:3/18:3)	C45H78N1O12S1	Lipids and lipid-like molecules	Glycerolipids	NA	NA	NA	PS(20:4(5Z,8Z,11Z,14Z)/22:6(4Z,7Z,10Z,13Z,16Z,19Z));PS(22:6(4Z,7Z,10Z,13Z,16Z,19Z)/20:4(5Z,8Z,11Z,14Z));Azaspiracid 2;PS(20:4(8Z,11Z,14Z,17Z)/22:6(4Z,7Z,10Z,13Z,16Z,19Z));PS(20:5(5Z,8Z,11Z,14Z,17Z)/22:5(4Z,7Z,10Z,13Z,16Z));PS(20:5(5Z,8Z,11Z,14Z,17Z)/22:5(7Z,10Z,13Z,16Z,19Z));PS(22:5(4Z,7Z,10Z,13Z,16Z)/20:5(5Z,8Z,11Z,14Z,17Z));PS(22:6(4Z,7Z,10Z,13Z,16Z,19Z)/20:4(8Z,11Z,14Z,17Z));PS(22:5(7Z,10Z,13Z…	1.19161e+08	1.02333e+08	9.6135e+07	1.50156e+08	1.40683e+08	2.29752e+08	1.05876e+08	1.7353e+08	0.6101	down	0.075045	0.242238	no
NEG_769.502_8.3692	769.502	PG 36:4	C42H75O10P	Lipids and lipid-like molecules	Glycerophospholipids	HMDB0116606	NA	NA	PG(16:0/20:4(5Z,8Z,11Z,14Z));PG(16:1(9Z)/20:3(5Z,8Z,11Z));PG(16:1(9Z)/20:3(8Z,11Z,14Z));PG(18:1(11Z)/18:3(6Z,9Z,12Z));PG(18:1(11Z)/18:3(9Z,12Z,15Z));PG(18:1(9Z)/18:3(6Z,9Z,12Z));PG(18:1(9Z)/18:3(9Z,12Z,15Z));PG(18:2(9Z,12Z)/18:2(9Z,12Z));PG(18:3(6Z,9Z,12Z)/18:1(11Z));PG(18:3(6Z,9Z,12Z)/18:1(9Z));PG(18:3(9Z,12Z,15Z)/18:1(11Z));PG(18:3(9Z,12Z,15Z)/18:1(9Z));PG(20:4(5Z,8Z,11Z,14Z)/16:0);PA(19:0/20:4…	1.16499e+07	1.14976e+07	7.69602e+06	8.98884e+06	1.54522e+07	1.3962e+07	1.02812e+07	1.2801e+07	0.8032	down	0.384415	0.554747	no
NEG_161.046_4.0772	161.046	Allose	C6H12O6	Organic oxygen compounds	Organooxygen compounds	HMDB0001151	C01487	map00051(Fructose and mannose metabolism);map01100(Metabolic pathways);map01120(Microbial metabolism in diverse environments);map02010(ABC transporters)	2-Hydroxyadipic acid;3-Hydroxyadipic acid;3-Hydroxymethylglutaric acid;2(R)-Hydroxyadipic acid;Levoglucosan;D-1-Deoxy-erythro-hexo-2,3-diulose;Diethyl dicarbonate;(-)-1-Methylpropyl 1-propenyl disulfide;D-1,5-Anhydrofructose;2-Hydroxy-2-ethylsuccinic acid;1,2,4-Benzotriazin-3-amine 1-oxide;2,5-Anhydro-D-mannose;3-Deoxyglucosone;(2S)-2-[(2S,3S,4R)-3,4-Dihydroxyoxolan-2-yl]-2-hydroxyacetaldehyde;1,…	2.1235e+07	2.40291e+07	2.01088e+07	2.12756e+07	1.92424e+07	2.49108e+07	2.1791e+07	2.18096e+07	0.9991	down	0.983507	0.989667	no
POS_239.148_3.1886	239.148	Pentaethylene glycol	C10H22O6	Organic oxygen compounds	Organooxygen compounds	NA	NA	NA	Pentaethylene glycol;Pirimicarb;N-OMEGA-PROPYL-L-ARGININE;n-propyl-l-arginine;Formetanate	2.73957e+06	4.34722e+06	2.67369e+06	4.67064e+06	9.00423e+06	8.01531e+06	3.25349e+06	7.23006e+06	0.45	down	0.040424	0.196668	yes
POS_351.251_5.5378	351.251	1,2-dihydroxyheptadec-16-en-4-yl acetate	C19H36O4	Lipids and lipid-like molecules	Fatty Acyls	NA	NA	NA	N-(2-Hydroxypropyl)valine;N-(3-Hydroxypropyl)valine;Statine;5a-Tetrahydrocorticosterone;Tetrahydrodeoxycortisol;MG(0:0/18:4(6Z,9Z,12Z,15Z)/0:0);MG(18:4(6Z,9Z,12Z,15Z)/0:0/0:0);(S)-[10]-Gingerol;Pregnanetriolone;15-Hydroxy-11alpha,9alpha-(epoxymethano)prosta-5,13-dienoic acid;(Z)-7-[(1R,4S,5R,6S)-5-[(E,3R)-3-Hydroxyoct-1-enyl]-2-oxabicyclo[2.2.1]heptan-6-yl]hept-5-enoic acid;(5E)-5-[(3Ar,4S,5S,6aR…	1.52834e+07	4.3713e+06	1.7409e+07	2.61527e+07	1.36231e+07	1.06578e+07	1.23545e+07	1.68112e+07	0.7349	down	0.495284	0.649722	no
NEG_449.203_3.7629	449.203	C20H34O11	C20H34O11	NA	NA	NA	NA	NA	Cediranib;Ppack;Phenylalanyl-prolyl-arginine-chloromethyl ketone;Rivenprost;Flunarizine;Pisumionoside;6|A-Hydroxy-7|A-(thiomethyl)spirolactone;1-[Bis(4-fluorophenyl)methyl]-4-(3-phenylprop-2-enyl)piperazine;Meclizine	3.98089e+07	3.2734e+07	2.88844e+07	8.68709e+07	7.10488e+07	6.73186e+07	3.38091e+07	7.50794e+07	0.4503	down	0.003072	0.132217	yes
POS_144.08_3.0512	144.08	CYCLOCREATINE	C5H9N3O2	Organic acids and derivatives	Carboxylic acids and derivatives	NA	NA	NA	6-Methylquinoline;2-Aminonaphthalene;Quinaldine;1-Naphthylamine;1-Benzazepine;8-Methylquinoline	1.06885e+07	8.29937e+06	7.68956e+06	8.52943e+06	1.05012e+07	2.85155e+06	8.89248e+06	7.29407e+06	1.2191	up	0.50625	0.659074	no
POS_98.9753_0.9733	98.9753	Sulfate	H2O4S	Homogeneous non-metal compounds	Non-metal oxoanionic compounds	HMDB0001448	C00059	map00230(Purine metabolism);map00261(Monobactam biosynthesis);map00270(Cysteine and methionine metabolism);map00920(Sulfur metabolism);map01100(Metabolic pathways);map01110(Biosynthesis of secondary metabolites);map01120(Microbial metabolism in diverse environments);map02010(ABC transporters);map02024(Quorum sensing)	Sulfate;1,2-Dichloroethane;1,1-Dichloroethane	4.63134e+07	2.37859e+07	3.8172e+07	1.06175e+08	6.17983e+07	7.12622e+07	3.60904e+07	7.97451e+07	0.4526	down	0.036756	0.192115	yes
POS_223.153_3.6231	223.153	Tetraglyme	C10H22O5	Organic oxygen compounds	Organooxygen compounds	NA	NA	NA	Tetraglyme;2-Hexenoylcholine	1.87476e+07	1.89068e+07	1.33606e+07	2.65789e+07	1.99085e+07	3.97505e+07	1.7005e+07	2.8746e+07	0.5916	down	0.115331	0.291191	no
NEG_245.139_4.1681	245.139	3-Hydroxydodecanedioic acid	C12H22O5	Organic acids and derivatives	Hydroxy acids and derivatives	HMDB0000413	NA	NA	3-Hydroxydodecanedioic acid;Dibutyl malate;(S)-9-Hydroxy-10-undecenoic acid;Clarycet;3-Nonanon-1-yl acetate;3-Oxodecanoic acid;Ethyl (3R,5Z)-3-hydroxy-5-octenoate;3-Hydroxy-5Z-octenyl acetate;(1S,2S,4S,5R)-1,8-Epoxy-p-menthane-2,5-diol;6-Methyl-2-methylene-6-octene-1,3,8-triol;(1beta,2beta,5beta)-p-Menth-3-ene-1,2,5-triol;(E)-10-Hydroxy-8-decenoic acid;6-Hexyl-1,4-dioxan-2-one;5-Hexyl-1,4-dioxan-…	1.51002e+07	3.90542e+07	2.49305e+07	2.12487e+07	2.33638e+07	1.69971e+07	2.63617e+07	2.05365e+07	1.2836	up	0.57784	0.714308	no
NEG_580.352_6.5255	580.352	LPC 18:1	C26H52NO7P	Lipids and lipid-like molecules	Glycerophospholipids	NA	NA	NA	ROSAMICIN;Chenodeoxycholylglutamic acid;Deoxycholylglutamic acid	1.37248e+06	68113.4	373026	1.22756e+06	1.83462e+06	4.51623e+06	604540	2.52614e+06	0.2393	down	0.148834	0.329205	no
POS_348.164_2.9737	348.164	NCGC00169449-02_C15H22O8_beta-D-Glucopyranoside, 4-(2-hydroxyethyl)-2-methoxyphenyl	C15H22O8	Organic oxygen compounds	Organooxygen compounds	NA	NA	NA	5-Amino-1-[(2R,3R,4S,5R)-5-[(benzylamino)methyl]-3,4-dihydroxyoxolan-2-yl]imidazole-4-carboxamide;(&#177;)-threo-1-(p-Hydroxyphenyl)propylene glycol 4'-glucoside;(&#177;)-3-(4-Hydroxyphenyl)-1,2-propanediol 4'-O-glucoside;3-(3,4-Dihydroxyphenyl)-1-propanol 3'-glucoside;Pseudomonine;Flumezapine;Flurbiprofen axetil	3.37411e+06	4.89154e+06	4.61722e+06	1.35777e+06	465732	8.05859e+06	4.29429e+06	3.29403e+06	1.3037	up	0.391583	0.560748	no
NEG_295.228_6.9574	295.228	Dimorphecolic acid	C18H32O3	Lipids and lipid-like molecules	Fatty Acyls	HMDB0004670	C14767	map00591(Linoleic acid metabolism);map03320(PPAR signaling pathway)	alpha-Dimorphecolic acid;9,10-Epoxyoctadecenoic acid;12,13-EpOME;(Z)-13-Oxo-9-octadecenoic acid;Avenoleic acid;12-Hydroxy-8,10-octadecadienoic acid;(10E,12Z)-9-HODE;(13S)-13-hydroxyoctadeca-9,11-dienoic acid;13-Hydroxyoctadeca-9,12-dienoic acid;18-Hydroxyoctadecadienoic acid;13-Hydroxyoctadeca-2,4-dienoic acid;9-Hydroxyoctadeca-2,4-dienoic acid;9-Hydroxylinoleic acid;11-(3-Pentyloxiran-2-yl)undec…	4.59321e+06	4.45546e+07	2.87804e+07	3.41592e+07	1.34546e+07	3.0687e+06	2.59761e+07	1.68942e+07	1.5376	up	0.654926	0.773204	no
NEG_271.228_7.0603	271.228	3-hydroxy-hexadecanoic acid	C16H32O3	NA	NA	NA	NA	NA	NA	5.84306e+06	2.65608e+06	3.32474e+06	9.14874e+06	8.67934e+06	7.67159e+06	3.94129e+06	8.49989e+06	0.4637	down	0.066208	0.23274	no
POS_524.369_7.5071	524.369	LysoPC(0:0/18:0)	C26H54NO7P	Lipids and lipid-like molecules	Glycerophospholipids	HMDB0011128	NA	NA	LysoPC(18:0/0:0);LysoPC(0:0/18:0);Platelet-activating factor;2-Lysophosphatidylcholine;(9Z,12Z,15Z,18Z,21Z)-Tetracosa-9,12,15,18,21-pentaenoylcarnitine;Chenodeoxycholylasparagine;Deoxycholylasparagine;Anadur	1.07727e+07	4.96425e+06	7.39455e+06	1.17607e+07	9.04664e+06	1.15752e+07	7.71049e+06	1.07942e+07	0.7143	down	0.226624	0.408817	no
NEG_138.02_4.9002	138.02	4-Nitrophenol	C6H5NO3	Benzenoids	Phenols	HMDB0001232	C00870	map00627(Aminobenzoate degradation);map01120(Microbial metabolism in diverse environments)	4-Nitrophenol;6-Hydroxynicotinic acid;3-Hydroxypicolinic acid;2-Nitrophenol;3-Nitrophenol	3.66001e+06	4.95824e+06	3.50458e+06	8.00875e+06	1.01642e+07	8.48166e+06	4.04094e+06	8.88488e+06	0.4548	down	0.00584	0.141805	yes
POS_288.289_6.4025	288.289	C17-Sphinganine	C17H37NO2	Organic nitrogen compounds	Organonitrogen compounds	NA	NA	NA	Heptadecanoic acid;(S)-14-Methylhexadecanoic acid;Nonyl octanoate;3-Methylbutyl dodecanoate;Isopropyl tetradecanoate;(&#177;)-11-Methylhexadecanoic acid;Ethyl pentadecanoate;15-Methylpalmitate;Methyl hexadecanoic acid;2-Methylhexadecanoic acid	2.83679e+07	2.04543e+06	2.89568e+07	5.24128e+07	3.2023e+07	3.48587e+07	1.979e+07	3.97649e+07	0.4977	down	0.30991	0.488005	no
POS_118.086_0.9022	118.086	Dl-Norvaline	C5H11NO2	Organic acids and derivatives	Carboxylic acids and derivatives	HMDB0013716	C01799	NA	L-Valine;Vaporole;N-Methyl-a-aminoisobutyric acid;5-Aminopentanoic acid;Norvaline;Amyl Nitrite;3-Amino-2,2-dimethylpropanoic acid;3-Amino-3-methylbutanoic acid;D-Valine;DL-Norvaline;Tert-Butyl carbamate;2R-Hydroxymethyl-3S-hydroxypyrolidine;Senecioic acid;Tiglic acid;2-Ethylacrylic acid;3-Methylbutyrolactone;Glutaral;Angelic acid;2-Methyltetrahydrofuran-3-one;2,3-Pentanedione;4-Pentenoic acid;2,4…	1.49924e+08	1.43666e+08	1.27732e+08	9.87094e+07	1.25188e+08	1.41084e+08	1.40441e+08	1.2166e+08	1.1544	up	0.28502	0.465256	no
NEG_847.497_7.7823	847.497	OxPI 34:3+1O	C43H77O14P	NA	NA	NA	NA	NA	PI(16:0/18:2(10E,12Z)+=O(9));PI(18:2(10E,12Z)+=O(9)/16:0);PI(16:0/18:2(9Z,11E)+=O(13));PI(18:2(9Z,11E)+=O(13)/16:0);PI(16:0/18:3(10,12,15)-OH(9));PI(18:3(10,12,15)-OH(9)/16:0);PI(16:0/18:3(9,11,15)-OH(13));PI(18:3(9,11,15)-OH(13)/16:0);PI(16:1(9Z)/18:1(12Z)-O(9S,10R));PI(18:1(12Z)-O(9S,10R)/16:1(9Z));PI(16:1(9Z)/18:1(9Z)-O(12,13));PI(18:1(9Z)-O(12,13)/16:1(9Z));PA(21:0/20:5(7Z,9Z,11E,13E,17Z)-3OH…	1.56293e+07	1.53419e+07	1.50037e+07	4.41905e+07	2.2089e+07	2.16016e+07	1.5325e+07	2.92937e+07	0.5231	down	0.128515	0.306795	no
NEG_127.04_1.7136	127.04	2,7-Oxepanedione	C6H8O3	Organoheterocyclic compounds	Lactones	HMDB0040732	NA	NA	Osmundalactone;3-Hydroxy-4,5-dimethyl-2(5H)-furanone;2-Ethyl-3,4-dihydroxyfuran;L-erythro-5-(1-Hydroxyethyl)-2(5H)-furanone;5,6-Dihydro-4-methoxy-2H-pyran-2-one;xi-5-Acetyltetrahydro-2(3H)-furanone;(&#177;)-Furaneol;2,7-Oxepanedione;2,3,5-Hexanetrione;2-Methylfuran;2,4-Pentadienal;1,4-Pentadien-3-one;2-Cyclopenten-1-one;3-Butyn-1-al;Furan	8.82311e+06	952855	652454	8.65566e+06	8.8768e+06	5.97657e+06	3.47614e+06	7.83634e+06	0.4436	down	0.208603	0.391504	no
POS_325.112_0.8698	325.112	4-O-.beta.-Galactopyranosyl-D-mannopyranose	C12H22O11	Organic oxygen compounds	Organooxygen compounds	NA	NA	NA	2-Hydroxyadipic acid;3-Hydroxyadipic acid;3-Hydroxymethylglutaric acid;2(R)-Hydroxyadipic acid;Levoglucosan;D-1-Deoxy-erythro-hexo-2,3-diulose;Diethyl dicarbonate;(-)-1-Methylpropyl 1-propenyl disulfide;D-1,5-Anhydrofructose;2-Hydroxy-2-ethylsuccinic acid;2,5-Anhydro-D-mannose;3-Deoxyglucosone;(2S)-2-[(2S,3S,4R)-3,4-Dihydroxyoxolan-2-yl]-2-hydroxyacetaldehyde;2-(2-Hydroxy-1-oxopropoxy)propionic a…	1.39874e+08	1.08785e+08	1.28739e+08	1.10138e+08	1.00107e+08	1.00796e+08	1.25799e+08	1.03681e+08	1.2133	up	0.110134	0.285097	no
NEG_141.092_4.2397	141.092	Isopropyl tiglate	C8H14O2	Lipids and lipid-like molecules	Fatty Acyls	HMDB0037624	NA	NA	2-Octenoic acid;trans-2-Octenoic acid;4-ene-Valproic acid;2-ene-Valproic acid;(3Z)-2-Propylpent-3-enoic acid;(3E)-2-Propylpent-3-enoic acid;Ethyl (&#177;)-2-methyl-4-pentenoate;2,3-Octanedione;Methyl cyclohexanecarboxylate;Cyclohexyl acetate;Cyclohexaneacetic acid;Allyl valerate;cis-5-Octenoic acid;Ethyl (E)-3-hexenoate;Ethyl 5-hexenoate;Ethyl 2E-hexenoate;Ethyl trans-2-methyl-2-pentenoate;trans-…	8.37502e+06	2.71359e+06	4.90002e+06	2.40517e+06	1.56222e+06	3.04667e+06	5.32954e+06	2.33802e+06	2.2795	up	0.131907	0.310162	no
POS_203.15_0.8613	203.15	N,N-DIMETHYLARGININE	C8H18N4O2	Organic acids and derivatives	Carboxylic acids and derivatives	HMDB0001539	C03626	NA	Asymmetric dimethylarginine;Symmetric dimethylarginine;2-amino-5-(amino-dimethylamino-methylidene)amino-pentanoic acid;Arginine, ethyl ester;Dimethylarginine;(2S)-5-[Carbamimidoyl(methyl)amino]-2-(methylamino)pentanoic acid;(2S)-5-(Diaminomethylideneamino)-4-methyl-2-(methylamino)pentanoic acid;n-octylimidazole	5.69329e+06	1.06247e+07	6.70834e+06	1.28149e+07	7.14036e+06	7.84924e+06	7.67544e+06	9.26817e+06	0.8282	down	0.505119	0.658242	no
POS_123.055_0.8886	123.055	Nicotinamide	C6H6N2O	Organoheterocyclic compounds	Pyridines and derivatives	HMDB0001406	C00153	map00760(Nicotinate and nicotinamide metabolism);map01100(Metabolic pathways);map01240(Biosynthesis of cofactors);map04212(Longevity regulating pathway - worm);map04977(Vitamin digestion and absorption)	Niacinamide;2-Acetylpyrazine;3-Aminopicolinaldehyde;Isonicotinamide;Picolinamide;Pyridine-2-aldoxime;2-(Nitrosomethyl)pyridine	3.32299e+07	3.79245e+07	3.86952e+07	1.56793e+07	2.30299e+07	3.0248e+07	3.66166e+07	2.29857e+07	1.593	up	0.112651	0.287977	no
NEG_312.124_4.6947	312.124	Feruloyltyramine	C18H19NO4	Benzenoids	Phenols	HMDB0029365	C02717	NA	Moupinamide;Muricinine;Laurelliptine;N-cis-Feruloyltyramine;Laurolitsine;N-Benzoyl-L-tyrosine ethyl ester;Kresoxim-Methyl;Apomorphine;Dihydrexidine;S-(+)-apomorphine;Asimilobine;cinnamoyltyramine;Triamterene;Proguanil;Ethyl 3-methyl-9H-carbazole-9-carboxylate;Cinnamyl anthranilate;2-Methyl-3-[4-(pyridin-3-ylmethyl)phenyl]prop-2-enoic acid	1.35218e+08	1.34262e+08	1.38574e+08	9.41572e+08	8.63899e+08	4.68129e+07	1.36018e+08	6.17428e+08	0.2203	down	0.455466	0.616741	no
POS_168.101_2.1387	168.101	4-(2-Aminoethyl)-2-Methoxyphenol	C9H13NO2	Benzenoids	Phenols	HMDB0000022	C05587	map00350(Tyrosine metabolism);map00965(Betalain biosynthesis);map01063(Biosynthesis of alkaloids derived from shikimate pathway);map01100(Metabolic pathways);map04728(Dopaminergic synapse)	3-Methoxytyramine;Phenylephrine;p-Synephrine;4-Methoxytyramine;Metaraminol;Ethinamate;Norpandamarilactonine A;2-(2-Furanyl)-3-piperidinol;4-Hydroxynorephedrine;a-Methyldopamine;1-(3-Pyridinyl)-1,4-butanediol;D-synephrine;(-)-4-Hydroxynorephedrin;1,2-Diethyl-3-hydroxypyridin-4-one;3-(2-Amino-1-hydroxypropyl)phenol;8-Azaspiro[4.5]decane-7,9-dione;3h-Phenylalanine;Anhydroecgonine;4-[2-(Methoxyamino)…	1.60645e+06	1.05357e+06	407039	8.43603e+06	6.83297e+06	1.95495e+06	1.02235e+06	5.74131e+06	0.1781	down	0.050488	0.212612	no
NEG_693.473_8.4698	693.473	PG 30:0	C36H71O10P	Lipids and lipid-like molecules	Glycerophospholipids	NA	NA	NA	PG(a-13:0/a-17:0);PG(a-13:0/i-17:0);PG(i-12:0/i-18:0);PG(i-13:0/a-17:0);PG(i-13:0/i-17:0);PG(i-14:0/i-16:0);PA(16:0/16:0);PA(10:0/22:0);PA(18:0/14:0);PA(20:0/12:0);PA(22:0/10:0);PA(10:0/i-22:0);PA(20:0/i-12:0);PA(8:0/i-24:0);PA(a-13:0/i-19:0);PA(i-12:0/i-20:0);PA(i-13:0/i-19:0);PA(i-20:0/12:0);PA(i-20:0/i-12:0);PA(i-22:0/10:0);PA(i-24:0/8:0);2,3-Bis(palmitoyloxy)propyl dihydrogen phosphate;DG(18:…	7.43424e+07	3.67689e+07	2.69698e+07	4.44895e+07	6.92527e+07	2.63177e+07	4.6027e+07	4.66866e+07	0.9859	down	0.942053	0.966225	no
NEG_133.014_0.7843	133.014	L-Malic acid	C4H6O5	Organic acids and derivatives	Hydroxy acids and derivatives	HMDB0000156	C00149	map00020(Citrate cycle (TCA cycle));map00620(Pyruvate metabolism);map00630(Glyoxylate and dicarboxylate metabolism);map00680(Methane metabolism);map00710(Carbon fixation in photosynthetic organisms);map00720(Carbon fixation pathways in prokaryotes);map01060(Biosynthesis of plant secondary metabolites);map01061(Biosynthesis of phenylpropanoids);map01062(Biosynthesis of terpenoids and steroids);map…	Malic acid;D-Malic acid;Velcorin;3,3-Dimethyl-1,2-dithiolane;Tetrahydro-2-methyl-2-thiophenethiol;Tetrahydro-2-methyl-3-thiophenethiol;Diglycolic acid;2-Carboxyoxypropanoic acid;1,2-Dimercaptocyclopentane;Pyruvic acid;Malonic semialdehyde;Glucosereductone;2-hydroxyacrylic Acid;Ethylene carbonate;Glyoxylic acid;Formic anhydride	1.32895e+08	1.85978e+08	1.11346e+08	1.2158e+08	1.17898e+08	9.26954e+07	1.43406e+08	1.10725e+08	1.2952	up	0.250838	0.433097	no
NEG_193.051_3.5166	193.051	ferulic acid	C10H10O4	Phenylpropanoids and polyketides	Cinnamic acids and derivatives	HMDB0000954	C01494	map00940(Phenylpropanoid biosynthesis);map01061(Biosynthesis of phenylpropanoids);map01100(Metabolic pathways);map01110(Biosynthesis of secondary metabolites)	Monoethyl phthalate;Vanillin acetate;(-)-trans-3,4-Dihydro-4,8-dihydroxy-3-methyl-1H-2-benzopyran-1-one;Piperonyl acetate;Meconine;3-(2-Hydroxy-3-methoxyphenyl)-2-propenoic acid;Repandiol;mono-Benzyl malonate;2,5-Dihydroxycinnamic acid methyl ester;cis-Ferulic acid;Methyl 3,4-dihydroxycinnamate;Dimethyl phthalate;cis-Isoferulic acid;(R)-3,4-Dihydro-6,8-dihydroxy-3-methyl-1H-2-benzopyran-1-one;5-h…	2.43501e+07	1.33838e+07	1.95382e+07	1.89179e+07	2.77437e+07	1.60618e+07	1.90907e+07	2.09078e+07	0.9131	down	0.714769	0.817545	no
NEG_219.078_3.0941	219.078	5-HYDROXY-L-TRYPTOPHAN - 20.0 eV	C11H12N2O3	Organoheterocyclic compounds	Indoles and derivatives	NA	NA	NA	5-Hydroxy-L-tryptophan;p-Hydroxyl-ethotoin;4,4'-Dihydroxyantipyrine;N-hydroxy-L-tryptophan;(1'R)-Nepetalic acid;(S)-Oleuropeic acid;(4S,8R)-8,9-Dihydroxy-p-menth-1(6)-en-2-one;1-Acetylcyclohexyl acetate;(E)-10-Oxo-8-decenoic acid;r-limonene;alpha-Campholonic acid;1,3-Bis(hydroxymethyl)-3-methylbicyclo[2.2.1]heptan-2-one;Demethylated antipyrine;Indole-3-acetamide;1-Oxo-2,3-dihydro-1H-indene-4-carb…	1.34175e+07	9.42551e+06	9.00609e+06	1.17441e+07	1.43912e+07	4.2747e+06	1.06164e+07	1.01367e+07	1.0473	up	0.732384	0.829741	no
POS_773.211_3.6141	773.211	Quercetin 3-O-glucosyl-rhamnosyl-glucoside	C33H40O21	Phenylpropanoids and polyketides	Flavonoids	NA	NA	NA	8-8'-Dehydrodiferulic acid;Dehydrodiferulic dilactone;3-[3-Carboxy-2,3-dihydro-2-(4-hydroxy-3-methoxyphenyl)-7-methoxy-5-benzofuranyl]-2-propenoic acid;8,8'-Diferulic acid;Recoflavone;5-5'-Dehydrodiferulic acid;5-8'-Dehydrodiferulic acid;8-4'-Dehydrodiferulic acid;5-8'-Benzofuran dehydrodiferulic acid;buddlenol C;Kaempferol 3-sophorotrioside;Kaempferol 3-sophoroside 7-glucoside;Quercetin 3-(2G-rh…	1.36987e+07	1.59323e+07	9.63361e+06	3.08327e+06	53275.5	3.00737e+06	1.30882e+07	2.04797e+06	6.3908	up	0.173449	0.354925	no
NEG_225.114_3.9878	225.114	7-Epi-12-hydroxyjasmonic acid	C12H18O4	Lipids and lipid-like molecules	Fatty Acyls	NA	NA	NA	Allixin;3,4-Methylenesebacic acid;1,3-Butyleneglycol dimethacrylate;7-Oxononane-1,1,9-tricarbaldehyde;Senkyunolide N;7-Epi-12-hydroxyjasmonic acid;2,2,7,7-Tetramethyl-1,6-dioxaspiro[4.4]nona-3,8-diene;Jasmolone;2-Phenylpropionaldehyde dimethyl acetal;Dihydroactinidiolide;(+)-Myrtenyl formate;Norecasantalic acid;Bovolide;4-(Butoxymethyl)phenol;2-tert-Butyl-4-hydroxyanisole;3,7-Dimethylbicyclo[4.1.…	1.24792e+07	1.82602e+07	1.37475e+07	1.57453e+07	1.93692e+07	1.51395e+07	1.4829e+07	1.67513e+07	0.8852	down	0.407237	0.574985	no
NEG_431.219_5.809	431.219	LPA 18:3	C21H37O7P	Lipids and lipid-like molecules	Glycerophospholipids	NA	NA	NA	1-(6Z,9Z,12Z-octadecatrienoyl)-glycero-3-phosphate;1-(9Z,12Z,15Z-octadecatrienoyl)-glycero-3-phosphate;LysoPA(18:3(6Z,9Z,12Z)/0:0);LysoPA(18:3(9Z,12Z,15Z)/0:0);Prolyl-Threonine;Sakacin P;3-[4-Hydroxy-3-(3-methyl-2-butenyl)phenyl]-2-propenal;2,5-Bis(acetylamino)pentanoic acid;[(2S,3R)-2-Amino-3-hydroxybutanoyl] (2S)-pyrrolidine-2-carboxylate;Pyrenedecanoic acid	1.61373e+06	4.01523e+06	1.49872e+06	1.58808e+06	2.09915e+06	1.54141e+06	2.37589e+06	1.74288e+06	1.3632	up	0.578626	0.715035	no
POS_772.621_7.918	772.621	PC(18:1(11Z)/P-18:0)	C44H86NO7P	Lipids and lipid-like molecules	Glycerophospholipids	HMDB0008094	C00157	map00564(Glycerophospholipid metabolism);map00590(Arachidonic acid metabolism);map00591(Linoleic acid metabolism);map00592(alpha-Linolenic acid metabolism);map01100(Metabolic pathways);map01110(Biosynthesis of secondary metabolites);map04723(Retrograde endocannabinoid signaling);map05231(Choline metabolism in cancer)	PC(18:0/P-18:1(11Z));PC(18:0/P-18:1(9Z));PC(18:1(11Z)/P-18:0);PC(18:1(9Z)/P-18:0);PC(20:1(11Z)/P-16:0);PC(P-16:0/20:1(11Z));PC(P-18:0/18:1(11Z));PC(P-18:0/18:1(9Z));PC(P-18:1(11Z)/18:0);PC(P-18:1(9Z)/18:0);PC(O-18:0/18:2(9Z,12Z));PC(O-18:1(9Z)/18:1(11Z))	1.21126e+07	1.01887e+07	9.46287e+06	4.54121e+07	1.61037e+07	1.88278e+07	1.05881e+07	2.67812e+07	0.3954	down	0.119242	0.295932	no
POS_409.181_3.7348	409.181	Phe Asp Gln	C18H24N4O7	NA	NA	NA	NA	NA	Alclometasone;Tamsulosin;beclomethasone;5-Benzyl-2-[[4-(3-chlorophenyl)piperazin-1-yl]methyl]-6-methylpyridazin-3-one;Benzenesulfonamide, 5-(2-((2-(2-ethoxyphenoxy)ethyl)amino)propyl)-2-methoxy-;Octaethylene glycol;Nestorone;Nomegestrol acetate;Corchoionol C 9-glucoside;Citroside A;Sonchuionoside C;8-(3,4-Dimethoxyphenyl)-7-methyl-1,3-dipropyl-1H-purine-2,6(3H,7H)-dione	2.4143e+07	1.97936e+07	1.68624e+07	4.47712e+07	3.87542e+07	4.94802e+07	2.02663e+07	4.43352e+07	0.4571	down	0.004945	0.13846	yes
NEG_452.285_7.0156	452.285	PE(16:0/0:0)	C21H43N1O7P1	Lipids and lipid-like molecules	Glycerophospholipids	HMDB0011503	NA	NA	Sambutoxin	474873	346463	461613	1.04513e+06	922256	826766	427650	931383	0.4592	down	0.004629	0.137891	yes
NEG_358.209_8.9234	358.209	N-Methylrosmaricine	C21H29NO4	Lipids and lipid-like molecules	Prenol lipids	NA	NA	NA	NA	3.35533e+07	4.12747e+07	3.57857e+07	5.37223e+07	2.97134e+07	4.89441e+07	3.68712e+07	4.41266e+07	0.8356	down	0.502536	0.655985	no
POS_772.621_9.5732	772.621	PC(18:1(9Z)/P-18:0)	C44H86NO7P	Lipids and lipid-like molecules	Glycerophospholipids	HMDB0008127	C00157	map00564(Glycerophospholipid metabolism);map00590(Arachidonic acid metabolism);map00591(Linoleic acid metabolism);map00592(alpha-Linolenic acid metabolism);map01100(Metabolic pathways);map01110(Biosynthesis of secondary metabolites);map04723(Retrograde endocannabinoid signaling);map05231(Choline metabolism in cancer)	PC(18:0/P-18:1(11Z));PC(18:0/P-18:1(9Z));PC(18:1(11Z)/P-18:0);PC(18:1(9Z)/P-18:0);PC(20:1(11Z)/P-16:0);PC(P-16:0/20:1(11Z));PC(P-18:0/18:1(11Z));PC(P-18:0/18:1(9Z));PC(P-18:1(11Z)/18:0);PC(P-18:1(9Z)/18:0);PC(O-18:0/18:2(9Z,12Z));PC(O-18:1(9Z)/18:1(11Z))	942871	1.23766e+07	1.38979e+07	1.67803e+06	2.1884e+07	2.62281e+07	9.07246e+06	1.65967e+07	0.5466	down	0.659204	0.776236	no
NEG_811.559_7.7878	811.559	MGDG 34:3	C43H76O10	Lipids and lipid-like molecules	Glycerolipids	NA	NA	NA	SM(d19:0/20:5(7Z,9Z,11E,13E,17Z)-3OH(5,6,15));SM(d19:1/PGE2);SM(d19:1/PGD2);SM(d19:1/20:4(7E,9E,11Z,13E)-3OH(5S,6R,15S));SM(d18:0/20:4(6E,8Z,11Z,14Z)+=O(5));SM(d18:0/20:4(5Z,8Z,11Z,13E)+=O(15));SM(d18:0/20:5(5Z,8Z,11Z,14Z,16E)-OH(18R));SM(d18:0/20:5(5Z,8Z,11Z,14Z,16E)-OH(18));SM(d18:0/20:5(5Z,8Z,10E,14Z,17Z)-OH(12));SM(d18:0/20:5(6E,8Z,11Z,14Z,17Z)-OH(5));SM(d18:1/20:3(5Z,8Z,11Z)-O(14R,15S));SM(d…	1.95353e+07	1.68675e+07	1.48667e+07	2.57742e+07	1.95936e+07	3.39775e+07	1.70898e+07	2.64484e+07	0.6462	down	0.101935	0.276204	no
NEG_291.197_6.7344	291.197	FA 18:4+1O	C18H28O3	Lipids and lipid-like molecules	Fatty Acyls	NA	NA	NA	NA	3.35867e+08	4.24246e+08	5.35127e+08	3.73194e+08	3.47048e+08	2.27538e+08	4.31746e+08	3.15927e+08	1.3666	up	0.197713	0.380562	no
NEG_141.017_9.9949	141.017	cis,cis-Muconic acid	C6H6O4	Lipids and lipid-like molecules	Fatty Acyls	HMDB0006331	C02480	map00362(Benzoate degradation);map01100(Metabolic pathways);map01120(Microbial metabolism in diverse environments);map01220(Degradation of aromatic compounds)	2,5-Difluorobenzaldehyde;Sodium diacetate;Sodium propionate;Trifluoroethylene;Sodium acetate	1.37284e+07	2.2112e+07	1.62535e+07	1.8442e+07	2.05254e+07	2.03075e+07	1.73646e+07	1.97583e+07	0.8789	down	0.401679	0.570369	no
POS_88.1119_3.5359	88.1119	3-Methylbutylamine	C5H13N	Organic nitrogen compounds	Organonitrogen compounds	HMDB0031659	C02640	NA	3-Methyl-1-butylamine;2-Methylbutylamine;Amylamine;1-Pentene;2-Methyl-1-butene;3-Methyl-1-butene	4.52139e+06	4.34271e+06	3.75714e+06	2.04091e+06	605460	2.02843e+06	4.20708e+06	1.55827e+06	2.6998	up	0.105327	0.279921	no
NEG_847.496_8.1545	847.496	PI 16:0_18:3;O	C43H77O14P	Lipids and lipid-like molecules	Glycerophospholipids	NA	NA	NA	PI(16:0/18:2(10E,12Z)+=O(9));PI(18:2(10E,12Z)+=O(9)/16:0);PI(16:0/18:2(9Z,11E)+=O(13));PI(18:2(9Z,11E)+=O(13)/16:0);PI(16:0/18:3(10,12,15)-OH(9));PI(18:3(10,12,15)-OH(9)/16:0);PI(16:0/18:3(9,11,15)-OH(13));PI(18:3(9,11,15)-OH(13)/16:0);PI(16:1(9Z)/18:1(12Z)-O(9S,10R));PI(18:1(12Z)-O(9S,10R)/16:1(9Z));PI(16:1(9Z)/18:1(9Z)-O(12,13));PI(18:1(9Z)-O(12,13)/16:1(9Z));PA(21:0/20:5(7Z,9Z,11E,13E,17Z)-3OH…	2.40412e+06	601621	1.48754e+06	1.37509e+06	2.89613e+06	2.79673e+06	1.49776e+06	2.35598e+06	0.6357	down	0.324321	0.501016	no
NEG_193.05_3.2252	193.05	Ferulic acid	NA	NA	NA	HMDB0000954	C01494	map00940(Phenylpropanoid biosynthesis);map01061(Biosynthesis of phenylpropanoids);map01100(Metabolic pathways);map01110(Biosynthesis of secondary metabolites)	Monoethyl phthalate;Vanillin acetate;(-)-trans-3,4-Dihydro-4,8-dihydroxy-3-methyl-1H-2-benzopyran-1-one;Piperonyl acetate;Meconine;3-(2-Hydroxy-3-methoxyphenyl)-2-propenoic acid;Repandiol;mono-Benzyl malonate;2,5-Dihydroxycinnamic acid methyl ester;cis-Ferulic acid;Methyl 3,4-dihydroxycinnamate;Dimethyl phthalate;cis-Isoferulic acid;(R)-3,4-Dihydro-6,8-dihydroxy-3-methyl-1H-2-benzopyran-1-one;5-h…	2.68931e+07	1.51887e+07	1.4084e+07	2.04557e+07	1.76081e+07	1.48177e+07	1.87219e+07	1.76272e+07	1.0621	up	0.918799	0.951937	no
POS_135.116_3.4716	135.116	Amantadine	NA	NA	NA	HMDB0015051	C06818	NA	p-Cymene;1-Methyl-2-propylbenzene;p-Mentha-1,3,8-triene;1-Isopropyl-2-methylbenzene;1-Isopropyl-3-methylbenzene;Butylbenzene;m-Propyltoluene;Prehnitene;4-Ethyl-o-xylene;2-Ethyl-p-xylene;(3E,5E)-2,6-Dimethyl-1,3,5,7-octatetraene;1,2-Diethylbenzene;1,2,3,5-Tetramethylbenzene;1,2,4,5-Tetramethylbenzene;Tert-butylbenzene;1,3-Dimethyl-4-ethylbenzene	1.7457e+07	3.29523e+07	3.23821e+07	1.86052e+07	2.05466e+07	994205	2.75971e+07	1.3382e+07	2.0623	up	0.320555	0.49783	no
NEG_277.217_8.0712	277.217	Pinolenic Acid	C18H30O2	Lipids and lipid-like molecules	Fatty Acyls	NA	NA	NA	alpha-Linolenic acid;Calendic acid;Punicic acid;Linolenelaidic acid;Octadeca-8,10,12-trienoic acid;Octadeca-6,9,12-trienoic acid;alpha-Eleostearic acid;Octadec-11-en-9-ynoic acid;Octadecatrienoic acid;Pinolenic acid;Sodium palmitate;Jacaric acid;Na,Na-Dimethylhistamine;6-Phenylundecane;Gonane;Aplotaxene;(Z,Z,Z)-1,8,11,14-Heptadecatetraene;(3E,7E)-4,8,12-Trimethyl-1,3,7,11-tridecatetraene;1,2-Dime…	7.0687e+09	5.61652e+09	5.8877e+09	1.12291e+10	1.07745e+10	6.6096e+09	6.19098e+09	9.53775e+09	0.6491	down	0.123608	0.301293	no
NEG_271.228_7.3398	271.228	3-Hydroxyhexadecanoic acid	C16H32O3	Lipids and lipid-like molecules	Fatty Acyls	HMDB0061658	NA	NA	NA	5.03506e+06	6.93123e+06	4.56647e+06	1.27033e+07	8.8398e+06	5.35136e+06	5.51092e+06	8.96481e+06	0.6147	down	0.214381	0.39709	no
POS_231.17_2.5573	231.17	Val Leu	C11H22N2O3	NA	NA	NA	NA	NA	Isoleucyl-Valine;Leucyl-Valine;2-Decylfuran;(E)-6,10-Dimethyl-9-methylene-5-undecen-2-one;2-Cyclotetradecen-1-one;2-nonenoylglycine;3-nonenoylglycine;4-nonenoylglycine;5-nonenoylglycine;6-nonenoylglycine;7-nonenoylglycine;8-nonenoylglycine;Ecgonine Ethyl Ester	4.53759e+06	7.45423e+06	5.42547e+06	6.26742e+06	6.15865e+06	5.72803e+06	5.80576e+06	6.05137e+06	0.9594	down	0.712646	0.816231	no
POS_759.635_8.2793	759.635	SM 31:1;2O/7:0	C43H87N2O6P	Lipids and lipid-like molecules	Sphingolipids	NA	NA	NA	SM(d18:1/20:0);SM(d16:1/22:0);Campesteryl brassidate	8.17168e+06	1.10298e+07	1.03569e+07	1.50806e+07	2.93786e+07	1.95521e+07	9.85277e+06	2.13371e+07	0.4618	down	0.044051	0.203241	yes
NEG_837.477_7.8565	837.477	SQDG 36:6	C45H74O12S	Lipids and lipid-like molecules	Glycerolipids	NA	NA	NA	Hydrocinnamate-(orn-Pro-dcha-Trp-Arg);PG(16:0/20:4(6Z,8E,10E,14Z)-2OH(5S,12R));PG(20:4(6Z,8E,10E,14Z)-2OH(5S,12R)/16:0);PG(16:0/20:4(6E,8Z,11Z,13E)-2OH(5S,15S));PG(20:4(6E,8Z,11Z,13E)-2OH(5S,15S)/16:0);PG(16:0/20:4(8Z,11Z,14Z,17Z)-2OH(5S,6R));PG(20:4(8Z,11Z,14Z,17Z)-2OH(5S,6R)/16:0);PG(16:1(9Z)/20:3(8Z,11Z,14Z)-2OH(5,6));PG(20:3(8Z,11Z,14Z)-2OH(5,6)/16:1(9Z));PG(18:3(6Z,9Z,12Z)/18:1(12Z)-2OH(9,10…	4.85316e+06	2.75578e+06	1.85251e+09	3.01057e+09	4.14914e+09	5.59288e+09	6.2004e+08	4.25086e+09	0.1459	down	0.139552	0.319107	no
NEG_767.487_8.1862	767.487	PG(18:2(9Z,12Z)/18:3(9Z,12Z,15Z))	C42H73O10P	Lipids and lipid-like molecules	Glycerophospholipids	HMDB0010652	NA	NA	PG(16:1(9Z)/20:4(5Z,8Z,11Z,14Z));PG(18:2(9Z,12Z)/18:3(6Z,9Z,12Z));PG(18:2(9Z,12Z)/18:3(9Z,12Z,15Z));PG(18:3(6Z,9Z,12Z)/18:2(9Z,12Z));PG(18:3(9Z,12Z,15Z)/18:2(9Z,12Z));PG(20:4(5Z,8Z,11Z,14Z)/16:1(9Z));PA(19:0/PGJ2);PA(PGJ2/19:0);PA(19:2(10Z,13Z)/20:3(8Z,11Z,14Z)-2OH(5,6));PA(20:3(8Z,11Z,14Z)-2OH(5,6)/19:2(10Z,13Z));PA(i-19:0/PGJ2);PA(PGJ2/i-19:0);Ibutilide;PA(16:0/22:5(4Z,7Z,10Z,13Z,16Z));PA(16:0/…	3.05513e+07	4.71502e+07	2.99713e+07	2.14014e+07	7.15471e+07	6.42236e+07	3.58909e+07	5.23907e+07	0.6851	down	0.560983	0.701718	no
NEG_761.498_8.133	761.498	PG 16:0_18:2;O	C40H75O11P	Lipids and lipid-like molecules	Glycerophospholipids	NA	NA	NA	PA(17:0/PGF1alpha);PA(PGF1alpha/17:0);PA(a-17:0/PGF1alpha);PA(PGF1alpha/a-17:0);PA(i-17:0/PGF1alpha);PA(PGF1alpha/i-17:0);PG(16:0/18:1(12Z)-O(9S,10R));PG(18:1(12Z)-O(9S,10R)/16:0);PG(16:0/18:1(9Z)-O(12,13));PG(18:1(9Z)-O(12,13)/16:0);PG(i-16:0/18:1(12Z)-O(9S,10R));PG(18:1(12Z)-O(9S,10R)/i-16:0);PG(i-16:0/18:1(9Z)-O(12,13));PG(18:1(9Z)-O(12,13)/i-16:0);1-O-beta-D-Glucopyranosyl-2,3-di-O-(8-hexadec…	1.69291e+07	1.724e+07	1.49387e+07	3.97824e+07	2.47826e+07	1.35746e+07	1.63693e+07	2.60465e+07	0.6285	down	0.352218	0.526205	no
NEG_433.206_3.4844	433.206	Dexamethasone acetate	C24H31FO6	Lipids and lipid-like molecules	Steroids and steroid derivatives	HMDB0015364	C15643	NA	Flunisolide;4,5-Dihydro-drospirenone-3-sulfate;Dexamethasone acetate;p-MPPF;Kenalog;Nasalide;Paramethasone acetate;Alanylglutamine;Alanyl-Gamma-glutamate;Glutaminylalanine;2-(2-Aminopropanylamino)-4-carbamoylbutyric acid;5a,6a-Epoxy-7E-megastigmene-3a,9e-diol 3-glucoside;9,13-Dihydroxy-4-megastigmen-3-one 9-glucoside;Icariside B8;5a,6a-Epoxy-7E-megastigmene-3b,9e-diol 9-glucoside;Dihydroroseoside…	1.61813e+07	1.55353e+07	1.33444e+07	1.34979e+07	1.21152e+07	1.66313e+07	1.50203e+07	1.40815e+07	1.0667	up	0.56528	0.705097	no
POS_365.12_2.9885	365.12	10-HYDROXYCAMTOTHECIN	C20H16N2O5	Alkaloids and derivatives	Camptothecins	NA	NA	NA	Homovanillic acid;Isohomovanillic acid;3,4-Dihydroxyhydrocinnamic acid;Hydroxyphenyllactic acid;3-Methoxy-4-hydroxyphenylglycolaldehyde;3-Hydroxyphenyllactate;2,6-Dimethoxybenzoic acid;2',6'-Dihydroxy-4'-methoxyacetophenone;(&#177;)-2-Hydroxy-3-(2-hydroxyphenyl)propanoic acid;Maltol propionate;2',4'-Dihydroxy-6'-methoxyacetophenone;3,4-Dimethoxybenzoic acid;Meta-hydroxyphenylhydracrylic Acid;3,5-…	283024	6.73893e+06	4.55085e+06	1.96636e+07	1.3048e+07	1.16324e+06	3.8576e+06	1.12916e+07	0.3416	down	0.426644	0.591642	no
NEG_149.061_4.9685	149.061	2'-Methoxyacetophenone	C9H10O2	Organic oxygen compounds	Organooxygen compounds	HMDB0032569	NA	NA	Hydrocinnamic acid;4-Ethylbenzoic acid;3-Methylphenylacetic acid;3,4-Dimethylbenzoic acid;4-Coumaryl alcohol;2-Phenylpropionate;2-Methoxy-4-vinylphenol;o-Tolyl acetate;p-Tolyl acetate;2'-Methoxyacetophenone;4'-Methoxyacetophenone;2'-Hydroxy-5'-methylacetophenone;Methyl phenylacetate;Ethyl benzoate;4-Ethoxybenzaldehyde;1-Phenylethyl formate;2-Ethyl-4-(2-furanyl)-2-propenal;2-Phenylethyl formate;2-…	4.84791e+06	4.68618e+06	3.23143e+06	864596	3.1627e+06	876162	4.25517e+06	1.63449e+06	2.6034	up	0.107333	0.281922	no
NEG_707.464_9.5452	707.464	PMeOH 36:5	C40H69O8P	Lipids and lipid-like molecules	Glycerophospholipids	NA	NA	NA	PA(15:0/22:5(4Z,7Z,10Z,13Z,16Z));PA(15:0/22:5(7Z,10Z,13Z,16Z,19Z));PA(22:5(4Z,7Z,10Z,13Z,16Z)/15:0);PA(22:5(7Z,10Z,13Z,16Z,19Z)/15:0);DG(11D3/9D3/0:0);DG(11M3/11M3/0:0);DG(11M3/9M5/0:0);DG(9D3/11D3/0:0);DG(9D3/9D5/0:0);DG(9D5/9D3/0:0);DG(9M5/11M3/0:0);DG(9M5/9M5/0:0);DG(16:0/22:6(5Z,8E,10Z,13Z,15E,19Z)-2OH(7S, 17S)/0:0);DG(22:6(5Z,8E,10Z,13Z,15E,19Z)-2OH(7S, 17S)/16:0/0:0);DG(16:0/0:0/22:6(5Z,8E,…	2.10332e+07	2.87644e+07	1.99114e+07	1.08414e+07	2.46456e+07	2.68218e+07	2.32363e+07	2.07696e+07	1.1188	up	0.62158	0.748595	no
POS_236.148_1.2587	236.148	Aporphine	C17H17N	Alkaloids and derivatives	Aporphines	NA	NA	NA	3-Hydroxysebacic acid;2-Hydroxydecanedioic acid;5-Hydroxysebacate	3.59312e+06	2.91213e+06	3.06467e+06	6.67281e+06	7.75114e+06	6.11719e+06	3.18997e+06	6.84704e+06	0.4659	down	0.00128	0.120288	yes
POS_306.1_3.1721	306.1	Hexose + C4H5N3O2	C10H15N3O8	Organic oxygen compounds	Organooxygen compounds	NA	NA	NA	Ascorbigen;LYSERGAMIDE;Eriodictyol;Porric acid B;Dalbergioidin;Norartocarpanone;2,4',5,7-Tetrahydroxyflavanone;3',4',5,7-Tetrahydroxyisoflavanone;3-(3,4-Dihydroxyphenyl)-1-(2,3,4-trihydroxyphenyl)prop-2-en-1-one;6-Sulfanilamidoindazole;Gentiacaulein;2-[(2-Carboxyphenoxy)methoxy]benzoic Acid;Salicylic acid, methylene ester;Swerchirin;2-hydroxyisoflavanone naringenin	5.47936e+06	5.65572e+06	5.93161e+06	7.09522e+06	6.63798e+06	3.41998e+06	5.6889e+06	5.71773e+06	0.995	down	0.867867	0.919594	no
POS_349.145_2.9791	349.145	Dehydrodiisoeugenol	C20H22O4	Phenylpropanoids and polyketides	2-arylbenzofuran flavonoids	NA	NA	NA	3-Propylidene-1(3H)-isobenzofuranone;4-Methoxy-1-naphthol;Nizatidine;4-(4-Fluorophenyl)-2-(4-hydroxyphenyl)-5-(4-pyridyl)imidazole;Axid Ar	2.13068e+06	3.6477e+06	4.02002e+06	5.59128e+07	3.94335e+07	5.04877e+06	3.26613e+06	3.3465e+07	0.0976	down	0.112469	0.287725	no
NEG_225.15_5.8181	225.15	6-hydroxytrideca-8,10-dienoic acid	C13H22O3	NA	NA	NA	NA	NA	Methyl dihydrojasmonate;Riesling acetal;4,5-Dihydrovomifoliol;3,9-Dimethyl-6-(1-methylethyl)-1,4-dioxaspiro[4.5]decan-2-one;Methyl dihydroepijasmonate;Homodihydrojasmone;2-trans-6-cis-Dodecadienal;cis-Quinceoxepane;Tricycloekasantalol;(2E,4E)-2,4-Dodecadienal;(-)-Nopol;Limonene aldehyde;2,4-Undecadienal;Dihydrojasmone;2-Hexylidenecyclopentanone;2,6,6-Trimethyl-1-cyclohexen-1-acetaldehyde;2,5-Unde…	3.86437e+06	1.61065e+06	3.66265e+06	1.71779e+06	1.69905e+06	1.53414e+06	3.04589e+06	1.65033e+06	1.8456	up	0.193781	0.376316	no
POS_135.116_3.7362	135.116	p-Mentha-1,3,8-triene	C10H14	Lipids and lipid-like molecules	Prenol lipids	HMDB0037013	NA	NA	p-Cymene;1-Methyl-2-propylbenzene;p-Mentha-1,3,8-triene;1-Isopropyl-2-methylbenzene;1-Isopropyl-3-methylbenzene;Butylbenzene;m-Propyltoluene;Prehnitene;4-Ethyl-o-xylene;2-Ethyl-p-xylene;(3E,5E)-2,6-Dimethyl-1,3,5,7-octatetraene;1,2-Diethylbenzene;1,2,3,5-Tetramethylbenzene;1,2,4,5-Tetramethylbenzene;Tert-butylbenzene;1,3-Dimethyl-4-ethylbenzene	1.67765e+07	2.06475e+07	1.8649e+07	2.46007e+07	2.27084e+07	1.90166e+07	1.8691e+07	2.21086e+07	0.8454	down	0.165937	0.346983	no
POS_718.538_9.5918	718.538	PE(16:0/18:1)	C39H77N1O8P1	Lipids and lipid-like molecules	Glycerophospholipids	HMDB0008926	C00350	map00563(Glycosylphosphatidylinositol (GPI)-anchor biosynthesis);map00564(Glycerophospholipid metabolism);map01100(Metabolic pathways);map01110(Biosynthesis of secondary metabolites);map04136(Autophagy - other);map04138(Autophagy - yeast);map04140(Autophagy - animal);map04723(Retrograde endocannabinoid signaling);map05130(Pathogenic Escherichia coli infection);map05167(Kaposi sarcoma-associated h…	PC(15:0/16:1(9Z));PC(16:1(9Z)/15:0);PE(14:0/20:1(11Z));PE(14:1(9Z)/20:0);PE(16:0/18:1(11Z));PE(16:0/18:1(9Z));PE(16:1(9Z)/18:0);PE(18:0/16:1(9Z));PE(18:1(11Z)/16:0);PE(18:1(9Z)/16:0);PE(20:0/14:1(9Z));PE(20:1(11Z)/14:0);PE-NMe(15:0/18:1(9Z));PE-NMe(15:0/18:1(11Z));PE-NMe(18:1(11Z)/15:0);PE-NMe(18:1(9Z)/15:0);PE-NMe2(16:0/16:1(9Z));PE-NMe2(14:0/18:1(9Z));PE-NMe2(14:0/18:1(11Z));PE-NMe2(14:1(9Z)/18…	2.51352e+06	1.2801e+06	5.40411e+06	1.6698e+06	3.24669e+06	8.79177e+06	3.06591e+06	4.56942e+06	0.671	down	0.626343	0.752001	no
POS_276.118_0.7352	276.118	Glu-Gln	C10H17N3O6	Organic acids and derivatives	Carboxylic acids and derivatives	HMDB0028817	NA	NA	Norophthalmic acid;N2-gamma-Glutamylglutamine;Glutaminylglutamic acid;Glutamylglutamine;Glutamyl-Gamma-glutamate;N-gamma-Glutamylglutamine;Diethyl 1,4-dihydro-2,6-dimethyl-3,5-pyridinedicarboxylate;L-DOPA n-Butyl Ester;Ribothymidine;Imidazoleacetic acid riboside;3-Methyluridine;2'-O-Methyluridine;5-Hydroxymethyl-2'-deoxyuridine;arabinofuranosylthymine	1.6074e+07	1.70701e+07	2.56481e+07	9.81312e+06	1.43604e+07	1.54366e+07	1.95974e+07	1.32034e+07	1.4843	up	0.12652	0.30435	no
NEG_269.248_6.6701	269.248	Margaric acid	C17H34O2	NA	NA	HMDB0002259	NA	NA	Heptadecanoic acid;(S)-14-Methylhexadecanoic acid;Nonyl octanoate;3-Methylbutyl dodecanoate;Isopropyl tetradecanoate;(&#177;)-11-Methylhexadecanoic acid;Ethyl pentadecanoate;15-Methylpalmitate;Methyl hexadecanoic acid;2-Methylhexadecanoic acid;1-Hexadecene;1-Pentadecene;(E)-7-Pentadecene;Germacrane	3.84465e+07	3.13142e+07	1.46862e+07	4.67979e+07	7.79091e+07	9.19384e+07	2.8149e+07	7.22152e+07	0.3898	down	0.058209	0.2224	no
NEG_765.472_8.0259	765.472	PG(18:3(9Z,12Z,15Z)/18:3(9Z,12Z,15Z))	C42H71O10P	Lipids and lipid-like molecules	Glycerophospholipids	HMDB0010682	NA	NA	PG(18:3(6Z,9Z,12Z)/18:3(6Z,9Z,12Z));PG(18:3(6Z,9Z,12Z)/18:3(9Z,12Z,15Z));PG(18:3(9Z,12Z,15Z)/18:3(6Z,9Z,12Z));PG(18:3(9Z,12Z,15Z)/18:3(9Z,12Z,15Z));Ginsenoside Rg5;(20E)-Ginsenoside F4;Hebevinoside X;Ginsenoside Rg6;ginsenoside Rk1;PA(17:0/22:6(5Z,8E,10Z,13Z,15E,19Z)-2OH(7S, 17S));PA(22:6(5Z,8E,10Z,13Z,15E,19Z)-2OH(7S, 17S)/17:0);PA(17:0/22:6(4Z,7Z,11E,13Z,15E,19Z)-2OH(10S,17));PA(22:6(4Z,7Z,11E,…	7.65843e+07	5.09122e+07	4.21954e+07	1.13844e+08	1.52116e+08	9.79692e+07	5.6564e+07	1.2131e+08	0.4663	down	0.027132	0.177308	yes
NEG_554.345_6.7912	554.345	LPC 16:0	C24H50NO7P	Lipids and lipid-like molecules	Glycerophospholipids	NA	NA	NA	Cholylphenylalanine;Chenodeoxycholyltyrosine;Deoxycholyltyrosine;LysoPE(0:0/20:0);LysoPE(20:0/0:0);LysoPC(17:0/0:0);LysoPC(16:0/0:0);LysoPC(0:0/16:0);1-Nonadecanoyl-glycero-3-phosphoethanolamine;1-Palmitoylphosphatidylcholine	3.17034e+07	3.3849e+07	3.7965e+07	7.9576e+07	5.39635e+07	8.69334e+07	3.45058e+07	7.3491e+07	0.4695	down	0.026277	0.17645	yes
NEG_307.191_5.6141	307.191	FA 18:4+2O	C18H28O4	Lipids and lipid-like molecules	Fatty Acyls	NA	NA	NA	Methylgingerol;Diplodiatoxin;Corchorifatty acid A;Corchorifatty acid D;Dihydrocapsiate;5-O-Methylembelin;(6E,8E,10R,12Z)-10-Hydroxy-3-oxooctadecatrienoic acid;(6E,8E,10S,12Z)-10-Hydroxy-3-oxooctadecatrienoic acid;[7]-Gingerol;16-B1-phytoprostane;Exametazime;Methyl 2-octynoate;2,4-Hexadienyl propionate;2-Nonenoic acid gamma-lactone;(E)-2,6-Dimethyl-2,5-heptadienoic acid;3,5,5-Trimethyl-1,2-cyclohe…	2.37023e+08	1.3479e+08	2.51736e+08	1.44926e+08	1.32844e+08	1.05164e+08	2.07849e+08	1.27645e+08	1.6283	up	0.132501	0.310809	no
POS_347.182_5.1844	347.182	Rosmanol	C20H26O5	Lipids and lipid-like molecules	Prenol lipids	NA	NA	NA	Gibberellin A113;3-Oxo-6b-angeloyloxy-7(11)-eremophilen-12,8a-olide;Annuolide G;Gibberellin A37;Epirosmanol;Verimol G;Isorosmanol;3-Epinobilin;Gibberellin A64;Gibberellin A44;7'-O-Methylmarmin;19-Noraldosterone;Gibberellin A4 methyl ester;Royleanonic acid;Xyloketal B;Gibberellin A24;1,2,3-Tris(1-ethoxyethoxy)propane;2,2'-Azobis(4-methoxy-2,4-dimethylvaleronitrile);Lactapiperanol D;Cibaric acid	1.03851e+07	1.46705e+07	2.40838e+07	1.01057e+07	1.0289e+07	5.31237e+06	1.63798e+07	8.56904e+06	1.9115	up	0.126637	0.304444	no
POS_699.356_6.0786	699.356	4-((3S,10R,13R,14S,17R)-3-(((2R,3R,4S,5R,6R)-3,4-dihydroxy-6-methyl-5-(((2S,3R,4S,5S,6R)-3,4,5-trihydroxy-6-(hydroxymethyl)tetrahydro-2H-pyran-2-yl)oxy)tetrahydro-2H-pyran-2-yl)oxy)-14-hydroxy-10-(hydroxymethyl)-13-methylhexadecahydro-1H-cyclopenta[a]phenanthren-17-yl)furan-2(5H)-one	C35H54O14	Lipids and lipid-like molecules	Steroids and steroid derivatives	NA	NA	NA	NA	1.99224e+07	2.04043e+07	1.80021e+07	3.90831e+07	3.81763e+07	4.58315e+07	1.94429e+07	4.10303e+07	0.4739	down	0.000838	0.111127	yes
POS_167.142_4.8971	167.142	2,5-Undecadienal	C11H18O	Organic oxygen compounds	Organooxygen compounds	HMDB0033546	NA	NA	NA	1.64852e+06	1.93703e+06	4.17142e+06	3.93599e+06	2.05367e+06	979797	2.58566e+06	2.32315e+06	1.113	up	0.744873	0.838506	no
POS_786.599_8.3078	786.599	PC(18:1/18:1)	C44H85N1O8P1	Lipids and lipid-like molecules	Glycerophospholipids	HMDB0062690	NA	NA	PC(18:1(9Z)/18:1(9Z));PC(14:0/22:2(13Z,16Z));PC(14:1(9Z)/22:1(13Z));PC(16:0/20:2(11Z,14Z));PC(16:1(9Z)/20:1(11Z));PC(18:0/18:2(9Z,12Z));PC(18:1(11Z)/18:1(11Z));PC(18:1(11Z)/18:1(9Z));PC(18:1(9Z)/18:1(11Z));PC(18:2(9Z,12Z)/18:0);PC(20:1(11Z)/16:1(9Z));PC(20:2(11Z,14Z)/16:0);PC(22:1(13Z)/14:1(9Z));PC(22:2(13Z,16Z)/14:0);PE-NMe(14:1(9Z)/24:1(15Z));PE-NMe(16:0/22:2(13Z,16Z));PE-NMe(16:1(9Z)/22:1(13Z)…	1.69165e+08	9.38737e+07	1.50324e+08	2.9051e+08	1.41345e+08	8.61533e+07	1.37788e+08	1.72669e+08	0.798	down	0.762579	0.850562	no
NEG_659.467_8.9344	659.467	PMeOH 32:1	C36H69O8P	Lipids and lipid-like molecules	Glycerophospholipids	NA	NA	NA	DG(18:4(6Z,9Z,12Z,15Z)/22:6(4Z,7Z,10Z,13Z,16Z,19Z)/0:0);DG(20:5(5Z,8Z,11Z,14Z,17Z)/20:5(5Z,8Z,11Z,14Z,17Z)/0:0);DG(22:6(4Z,7Z,10Z,13Z,16Z,19Z)/18:4(6Z,9Z,12Z,15Z)/0:0);DG(18:4n3/0:0/22:6n3);DG(20:5n3/0:0/20:5n3);PA(18:1(11Z)/15:0);PA(18:1(9Z)/15:0);Rollinecin A;Annomutacin;Squamoxinone;Annoglacin A;Asitrilobin D;Asitrilobin C	1.408e+07	7.08098e+06	7.86997e+06	2.12634e+07	1.63655e+07	2.29536e+07	9.67699e+06	2.01942e+07	0.4792	down	0.049987	0.21227	yes
NEG_765.48_8.2552	765.48	PG 18:3_18:3	C42H71O10P	Lipids and lipid-like molecules	Glycerophospholipids	NA	NA	NA	Ginsenoside Rg5;(20E)-Ginsenoside F4;Hebevinoside X;Ginsenoside Rg6;ginsenoside Rk1;SM(d16:2(4E,8Z)/20:5(7Z,9Z,11E,13E,17Z)-3OH(5,6,15));PA(19:0/18:1(12Z)-O(9S,10R));PA(18:1(12Z)-O(9S,10R)/19:0);PA(19:0/18:1(9Z)-O(12,13));PA(18:1(9Z)-O(12,13)/19:0);PA(i-19:0/18:1(12Z)-O(9S,10R));PA(18:1(12Z)-O(9S,10R)/i-19:0);PA(i-19:0/18:1(9Z)-O(12,13));PA(18:1(9Z)-O(12,13)/i-19:0);(E,E,E)-Sylvatine;Denaverine;N…	3.90085e+06	2.9861e+06	1.93493e+06	612173	1.94066e+06	850411	2.94063e+06	1.13442e+06	2.5922	up	0.074431	0.241596	no
NEG_275.202_6.5004	275.202	19-Noretiocholanolone	C18H28O2	Lipids and lipid-like molecules	Steroids and steroid derivatives	HMDB0005886	NA	NA	19-Nor-5-androstenediol;19-Noretiocholanolone;Stearidonic acid;Phenethyl decanoate;4,8,12,15-Octadecatetraenoic acid;(E,E)-11,13-Octadecadien-9-ynoic acid;17beta-hydroxy-5beta-estran-3-one;Octadeca-6,9,12,15-tetraenoic acid;9,12-Octadecadiynoic acid;cis-Parinaric acid;Bolandiol;Octadeca-2,4,6,8-tetraenoic acid;2-Pentylfuran;(3Z,6Z)-3,6-Nonadienal;3,5,5-Trimethyl-2-cyclohexen-1-one;(2E,6E)-2,6-Non…	1.6698e+07	421030	1.8135e+06	6.48179e+07	4.18647e+07	3.1591e+07	6.31085e+06	4.60912e+07	0.1369	down	0.105949	0.280723	no
POS_397.109_3.0956	397.109	Geniposidic acid	C16H22O10	Lipids and lipid-like molecules	Prenol lipids	HMDB0034942	C11673	map00902(Monoterpenoid biosynthesis);map01110(Biosynthesis of secondary metabolites)	Syringic acid;3-(3,4-Dihydroxyphenyl)lactic acid;3-Hydroxy-4-methoxymandelate;Ethyl gallate;4-Methyldibenzothiophene;3,4-O-Dimethylgallic acid;Methoxyhydroxymandelic Acid;Thioxanthene;6-Gingesulfonic acid;Geniposidic acid;Swertiamarin;secologanate;Griseolic acid;Dimethane sulfonate	3.04837e+06	2.72742e+06	2.46326e+06	5.77878e+06	3.29265e+06	2.37293e+06	2.74635e+06	3.81479e+06	0.7199	down	0.418744	0.585155	no
POS_450.227_1.3226	450.227	1-[(2S)-2-amino-4-methylsulfanylbutanoyl]-N-[(2S)-1-[(4-methoxyphenyl)methylamino]-1-oxopropan-2-yl]piperidine-4-carboxamide	NA	NA	NA	NA	NA	NA	Dihydroxyacidissiminol;S-Furanopetasitin	3.40731e+06	1.81278e+06	2.02682e+06	4.57677e+06	6.24349e+06	4.27623e+06	2.41564e+06	5.03216e+06	0.48	down	0.038695	0.194478	yes
POS_537.303_6.6775	537.303	Lys Phe Asp Lys	C25H40N6O7	NA	NA	NA	NA	NA	Diethylstilbestrol;Estra-1,3,5,7,9-pentaene-3,17beta-diol;1,1-Bis(4-hydroxyphenyl)cyclohexane;Estrogen;Corchorosol A;Actodigin;Senegenin	2.78867e+07	1.7788e+07	4.05618e+07	4.83479e+07	5.26864e+07	5.14907e+07	2.87455e+07	5.08417e+07	0.5654	down	0.118195	0.294591	no
POS_217.097_1.9967	217.097	NCGC00160211-01!2,3-Dihydro-1H-pyrrolo[2,1-c][1,4]benzodiazepine-5,11(10H,11aH)-dione	C12H12N2O2	Organoheterocyclic compounds	Benzodiazepines	NA	NA	NA	L-1,2,3,4-Tetrahydro-beta-carboline-3-carboxylic acid;7-Methoxy-2,3-dihydropyrrolo[2,1-b]quinazolin-9(1H)-one;7-Methoxydeoxyvasicinone;Propofol;Tricycloekasantal;4-Methyl-1-phenyl-2-pentanol;3-Methyl-1-phenyl-3-pentanol;2,5-Diisopropylphenol;11-Methyl-7-oxatetracyclo[6.3.1.01,6.04,11]dodecane;7-Isopropyl-5-methylbicyclo[2.2.2]oct-5-en-2-one;2-Ethoxy-1-methyl-4-(1-methylethyl)benzene;Quinceoxepine…	354599	598238	388227	1.05718e+06	784443	319000	447021	720206	0.6207	down	0.402306	0.570887	no
POS_363.164_3.3654	363.164	Met Asn Val	C14H26N4O5S1	NA	NA	NA	NA	NA	NA	693639	2.35615e+06	1.64003e+06	2.1098e+07	1.29937e+07	2.67981e+06	1.56327e+06	1.22572e+07	0.1275	down	0.075145	0.242307	no
NEG_327.291_9.5838	327.291	3-hydroxyicosanoic Acid	C20H40O3	Lipids and lipid-like molecules	Fatty Acyls	HMDB0062566	NA	NA	Polyoxyethylene 40 monostearate;2(R)-hydroxyicosanoic acid;12-hydroxyicosanoic acid;15-hydroxyicosanoic acid;2-hydroxyphytanic acid;3-hydroxyicosanoic Acid;Pristanal;2-Nonadecanone;Stearaldehyde;Oleyl alcohol;(2R,3S)-2-Octyl-3-pentyloxane;9-Octadecen-1-ol, (9Z)-;6,10,14-Trimethylpentadecan-2-one	4.53138e+06	2.19455e+06	3.59979e+06	7.38118e+06	2.61835e+06	1.67525e+06	3.44191e+06	3.89159e+06	0.8844	down	0.949818	0.97086	no
NEG_725.477_9.3268	725.477	PA(20:4(5Z,8Z,11Z,14Z)-OH(16R)/i-17:0)	C40H71O9P	Lipids and lipid-like molecules	Glycerophospholipids	NA	NA	NA	PA(17:0/20:3(5Z,8Z,11Z)-O(14R,15S));PA(20:3(5Z,8Z,11Z)-O(14R,15S)/17:0);PA(17:0/20:3(5Z,8Z,14Z)-O(11S,12R));PA(20:3(5Z,8Z,14Z)-O(11S,12R)/17:0);PA(17:0/20:3(5Z,11Z,14Z)-O(8,9));PA(20:3(5Z,11Z,14Z)-O(8,9)/17:0);PA(17:0/20:3(8Z,11Z,14Z)-O(5,6));PA(20:3(8Z,11Z,14Z)-O(5,6)/17:0);PA(17:0/20:4(5Z,8Z,11Z,14Z)-OH(20));PA(20:4(5Z,8Z,11Z,14Z)-OH(20)/17:0);PA(17:0/20:4(6E,8Z,11Z,14Z)-OH(5S));PA(20:4(6E,8Z,1…	1.41028e+07	9.36506e+06	6.93641e+06	1.95332e+07	3.84693e+06	4.47679e+06	1.01348e+07	9.28565e+06	1.0914	up	0.597044	0.729252	no
POS_395.2_3.8403	395.2	Tyr Gly Arg	C17H26N6O5	NA	NA	NA	NA	NA	3-Amino-1-methyl-5H-pyrido[4,3-b]indole;4-Aminoazobenzene;2-(4,5-Dihydro-1H-imidazol-2-yl)quinoline;Brucine;Diflucortolone;1-Formylneogrifolin;14-HDoHE;Estradiol 3-Valerate;Estradiol valerate;Pelanin;Pyrenedecanoic acid;7-[(3S,4S)-3-(Benzenesulfonamido)-2-bicyclo[2.2.1]heptanyl]hept-5-enoic acid;Sulfinalol;Talarozole	2.28e+06	2.34144e+06	1.49994e+06	4.90246e+06	1.60772e+07	3.68555e+06	2.04046e+06	8.22174e+06	0.2482	down	0.106316	0.281168	no
POS_84.0806_1.3283	84.0806	1-Piperideine	C5H9N	Organoheterocyclic compounds	Pyridines and derivatives	NA	NA	NA	NA	2.46363e+06	3.60063e+06	1.67922e+06	287397	1.58555e+06	679903	2.58116e+06	850950	3.0333	up	0.103922	0.278442	no
NEG_181.123_4.697	181.123	undeca-6,9-dienoic acid	C11H18O2	Lipids and lipid-like molecules	Fatty Acyls	NA	NA	NA	2,2,7,7-Tetramethyl-1,6-dioxaspiro[4.4]non-3-ene;Linalyl formate;alpha-Terpineol formate;5-Pentyl-3h-furan-2-one;Methyl 4,8-decadienoate;Methyl (2E,4Z)-decadienoate;Neryl formate;4-Hydroxy-4-methyl-7-decenoic acid gamma-lactone;Ethyl octynecarboxylate;Tsibulin 2;6-(3-Hexenyl)tetrahydro-2H-pyran-2-one;xi-2-Hexyl-5-methyl-3(2H)-furanone;(3E,6Z)-Nonadien-1-yl acetate;(2E,6Z)-2,6-Nonadien-1-Yl acetat…	5.90046e+06	3.26018e+06	8.86674e+06	6.10673e+06	6.6451e+06	9.70289e+06	6.00913e+06	7.48491e+06	0.8028	down	0.453888	0.615247	no
NEG_199.097_4.3217	199.097	5-Pentyltetrahydro-2-oxo-3-furancarboxylic acid	C10H16O4	Organoheterocyclic compounds	Lactones	HMDB0030989	NA	NA	cis-4-Decenedioic acid;cis-5-Decenedioic acid;5-Pentyltetrahydro-2-oxo-3-furancarboxylic acid;alpha-Carboxy-delta-nonalactone;(&#177;)-Camphoric acid;(1R,2R,3S,1'R)-Nepetalinic acid;Matsutakic acid A;Hydralazine acetone hydrazone;2-Hydroxycampholonic acid;Senecioic acid;Tiglic acid;2-Ethylacrylic acid;3-Methylbutyrolactone;Glutaral;Angelic acid;2-Methyltetrahydrofuran-3-one;2,3-Pentanedione;4-Pen…	1.61058e+07	2.80249e+07	2.25747e+07	3.46854e+07	4.35729e+07	5.99391e+07	2.22351e+07	4.60658e+07	0.4827	down	0.032273	0.184838	yes
NEG_681.24_3.6547	681.24	2-[4-[(3S,3aR,6S,6aR)-6-[3-methoxy-4-[3,4,5-trihydroxy-6-(hydroxymethyl)oxan-2-yl]oxyphenyl]-1,3,3a,4,6,6a-hexahydrofuro[3,4-c]furan-3-yl]-2-methoxyphenoxy]-6-(hydroxymethyl)oxane-3,4,5-triol	C32H42O16	Lignans, neolignans and related compounds	Lignan glycosides	NA	NA	NA	Gravacridonediol;4-Hydroxynornantenine;Methanone, (6-methoxy-1H-indol-3-yl)(3,4,5-trimethoxyphenyl)-;Styraxlignolide A	1.54895e+07	1.81289e+07	2.04031e+07	2.05282e+07	1.7737e+07	1.85152e+07	1.80072e+07	1.89268e+07	0.9514	down	0.591432	0.724835	no
POS_232.168_5.9085	232.168	alpha-pyrrolidinovalerophenone	C15H21NO	Organic oxygen compounds	Organooxygen compounds	NA	NA	NA	NA	1.62727e+06	1.63453e+06	2.13709e+06	3.90294e+06	4.16929e+06	3.07822e+06	1.79963e+06	3.71682e+06	0.4842	down	0.004907	0.13846	yes
NEG_695.466_8.7339	695.466	PA 18:2_18:2	C39H69O8P	Lipids and lipid-like molecules	Glycerophospholipids	NA	NA	NA	1,2-Di-(9Z,12Z-octadecadienoyl)-sn-glycero-3-phosphate;PA(14:0/22:4(7Z,10Z,13Z,16Z));PA(16:0/20:4(5Z,8Z,11Z,14Z));PA(16:1(9Z)/20:3(5Z,8Z,11Z));PA(18:0/18:4(6Z,9Z,12Z,15Z));PA(18:1(11Z)/18:3(6Z,9Z,12Z));PA(18:1(11Z)/18:3(9Z,12Z,15Z));PA(18:1(9Z)/18:3(6Z,9Z,12Z));PA(18:1(9Z)/18:3(9Z,12Z,15Z));PA(18:2(9Z,12Z)/18:2(9Z,12Z));PA(18:3(6Z,9Z,12Z)/18:1(11Z));PA(18:3(6Z,9Z,12Z)/18:1(9Z));PA(18:3(9Z,12Z,15Z…	7.12846e+06	8.60117e+06	4.71352e+06	2.56688e+07	8.11643e+06	4.62987e+06	6.81438e+06	1.2805e+07	0.5322	down	0.516911	0.666604	no
NEG_229.144_4.2368	229.144	Dodecanedioic acid	C12H22O4	Lipids and lipid-like molecules	Fatty Acyls	HMDB0000623	C02678	NA	Dodecanedioic acid;Talaromycin A;Bis(1-methylethyl) hexanedioate;Dipropyl hexanedioate;Dibutyl succinate;1-Nitrosopiperazine;(Z)-3-Methyl-3-decenoic acid;(Z)-3-Methyl-4-decenoic acid;trans-2-Hexyl-1-cyclopropaneacetic acid;Ethyl (E)-2-nonenoate;Ethyl 3-cyclohexylpropionate;cis-3-Hexenyl pentanoate;2,3-Undecanedione;(E)-3-Heptenyl 2-methylpropanoate;3-Hexenyl 2-methylbutyrate;Methyl 2-decenoate;6-…	5.44048e+06	1.43148e+07	1.54965e+07	1.93675e+07	2.22472e+07	2.05903e+07	1.17506e+07	2.0735e+07	0.5667	down	0.185197	0.367833	no
NEG_841.395_8.25	841.395	PGP(i-12:0/PGD2)	C38H68O16P2	Lipids and lipid-like molecules	Glycerophospholipids	NA	NA	NA	PGP(i-12:0/PGE2);PGP(PGE2/i-12:0);PGP(i-12:0/PGD2);PGP(PGD2/i-12:0);PGP(i-12:0/20:4(7E,9E,11Z,13E)-3OH(5S,6R,15S));PGP(20:4(7E,9E,11Z,13E)-3OH(5S,6R,15S)/i-12:0);Fenpyroximate;Givinostat	1.34488e+08	9.0184e+07	1.03127e+08	1.80064e+08	2.07811e+08	2.88065e+08	1.09266e+08	2.25313e+08	0.485	down	0.017812	0.162336	yes
NEG_293.18_6.2971	293.18	Sodium tetradecyl sulfate	C14H30O4S	Organic acids and derivatives	Organic sulfuric acids and derivatives	HMDB0014607	NA	NA	Sodium Tetradecyl Sulfate	8.42446e+06	8.38125e+06	2.51041e+07	1.51214e+07	4.35282e+06	9.35356e+06	1.39699e+07	9.60927e+06	1.4538	up	0.530813	0.677521	no
POS_404.147_1.5732	404.147	1,2,9,10-tetramethoxy-6-methyl-5,6-dihydro-4H-dibenzo[de,g]quinoline-7-carbaldehyde	C22H23NO5	Alkaloids and derivatives	Aporphines	NA	NA	NA	NA	1.69737e+06	2.1951e+06	1.99343e+06	528178	4.64446e+06	4.85219e+06	1.96197e+06	3.34161e+06	0.5871	down	0.850278	0.908299	no
NEG_694.378_7.5464	694.378	SHexCer 27:2;3O	C33H61NO12S	Lipids and lipid-like molecules	Sphingolipids	NA	NA	NA	NA	1.20139e+07	2.50493e+07	1.53823e+07	1.26127e+07	1.62174e+07	3.03152e+06	1.74818e+07	1.06205e+07	1.646	up	0.33058	0.506947	no
NEG_171.139_6.5658	171.139	6-methylnonanoic acid	C10H20O2	Lipids and lipid-like molecules	Fatty Acyls	NA	NA	NA	Capric acid;1,1-Diethoxy-2-hexene;Isopentyl isopentanoate;Methyl nonanoate;7-Hydroxy-3,7-dimethyloctanal;Pentyl 3-methylbutanoate;Isooctyl acetate;Acetaldehyde 1,3-octanediol acetal;Ethyl 2-ethylhexanoate;Heptanal propyleneglycol acetal;Hexanal butane-2,3-diol acetal;Hexyl butyrate;Propyl heptanoate;4-Methylnonanoic acid;trans-p-Menthane-1,8-diol;(1R,2S,3S,4R)-p-Menthane-2,3-diol;4-Ethyloctanoic …	2.89853e+07	1.92114e+07	1.80605e+07	3.61873e+07	3.89363e+07	6.09062e+07	2.20857e+07	4.53433e+07	0.4871	down	0.031924	0.184197	yes
POS_219.137_4.6348	219.137	1,5-dimethyl-1-vinyl-4-hexenyl acetate	C12H20O2	Lipids and lipid-like molecules	Prenol lipids	HMDB0039522	C09863	NA	2-Hydrazinopyridine;3,4-Diaminopyridine;(R)-Pterosin B;Dimethylbenzyl carbinyl crotonate;Isoamyl cinnamate;2-(3-Hydroxy-4-methylphenyl)-5-methyl-4-hexen-3-one;cis-3-Hexenyl phenylacetate;Cinnamyl isovalerate;Dihydro-5-(2-octenyl)-2(3H)-furanone;Methyl 2-undecynoate;6-Heptyl-5,6-dihydro-2H-pyran-2-one;cis-3-Hexenyl trans-4-hexenoate;alpha-Terpineol acetate;alpha-Campholene acetate;(Z)-4-Hydroxy-6-…	395869	493755	1.21747e+06	616577	1.1195e+06	379347	702364	705140	0.9961	down	0.948646	0.969974	no
NEG_311.295_8.9948	311.295	Phytanic Acid	C20H40O2	Lipids and lipid-like molecules	Prenol lipids	HMDB0000801	C01607	NA	3D,7D,11D-Phytanic acid;3L,7D,11D-Phytanic acid;Phytanic acid;Arachidic acid;2,2,6,10,14-Pentamethylpentadecanoic acid;Ethyl stearate;5-Hydroxy-7-eicosanone;4-Hydroxy-6-eicosanone;3,7R,11R,15-tetramethyl-hexadecanoic acid;Emulphor;Butyl palmitate;Menthol;Decanal;(E)-3-decen-1-ol;2-Decanone;cis-4-Decenol;3-Decanone;3,7-Dimethyloctanal;(+/-)-4-Ethyloctanal;2-DECENOL;Menthanol;p-Menthan-4-ol;(+)-Neo…	3.15919e+06	2.49073e+06	2.77487e+06	4.79876e+06	5.01419e+06	7.41695e+06	2.80826e+06	5.7433e+06	0.489	down	0.021149	0.1688	yes
POS_480.308_6.0498	480.308	Glycerophospho-N-Oleoyl Ethanolamine	C23H46NO7P	NA	NA	NA	NA	NA	LysoPE(0:0/18:1(11Z));LysoPE(0:0/18:1(9Z));LysoPE(18:1(11Z)/0:0);LysoPE(18:1(9Z)/0:0);3-Hydroxy-11Z-octadecenoylcarnitine;3-Hydroxy-9Z-octadecenoylcarnitine;(9Z)-3-Hydroxyoctadecenoylcarnitine;(12E)-9-Hydroxyoctadecenoylcarnitine;(12Z)-10-Hydroxyoctadecenoylcarnitine;(9Z)-12-Hydroxyoctadec-9-enoylcarnitine;3-Oxooctadecanoylcarnitine;hydroxyoctadecenoylcarnitine;1-(11Z,14Z-eicosadienoyl)-glycero-3…	3.54228e+06	6.60511e+06	4.38773e+06	2.71378e+06	3.38669e+06	2.7196e+06	4.84504e+06	2.94002e+06	1.648	up	0.10883	0.283805	no
POS_152.07_1.3493	152.07	Norepinephrine	C8H11NO3	Benzenoids	Phenols	HMDB0000216	C00547	map00350(Tyrosine metabolism);map01100(Metabolic pathways);map02020(Two-component system);map02024(Quorum sensing);map04024(cAMP signaling pathway);map04080(Neuroactive ligand-receptor interaction);map04261(Adrenergic signaling in cardiomyocytes);map04270(Vascular smooth muscle contraction);map04540(Gap junction);map04714(Thermogenesis);map04721(Synaptic vesicle cycle);map04742(Taste transduction…	Acetaminophen;2-Phenylglycine;Dopamine quinone;Leukoaminochrome;Methyl 2-aminobenzoate;2-(Methylamino)benzoic acid;3alpha,4,7,7alpha-Tetrahydro-1H-isoindole-1,3(2H)-dione;Ethyl nicotinate;2-Amino-3-methylbenzoate;2'-Hydroxyacetanilide;2-Ethylnitrobenzene;Metacetamol;3-Methoxybenzamide;3,4,5,6-Tetrahydrophthalimide;4-(Aminomethyl)benzoic acid;4-Aminophenylacetic acid;4-Methyl-1,4-dihydropyridine-3…	2.46676e+07	2.38209e+07	3.43286e+07	8.80553e+07	4.30164e+07	1.90672e+07	2.76057e+07	5.00463e+07	0.5516	down	0.440032	0.603465	no
NEG_834.496_7.715	834.496	PC(20:4(6Z,8E,10E,14Z)-2OH(5S,12R)/15:0)	C43H78NO10P	Lipids and lipid-like molecules	Glycerophospholipids	NA	NA	NA	PE(20:3(5Z,8Z,11Z)/20:5(7Z,9Z,11E,13E,17Z)-3OH(5,6,15));PE(20:5(7Z,9Z,11E,13E,17Z)-3OH(5,6,15)/20:3(5Z,8Z,11Z));PE(20:3(8Z,11Z,14Z)/20:5(7Z,9Z,11E,13E,17Z)-3OH(5,6,15));PE(20:5(7Z,9Z,11E,13E,17Z)-3OH(5,6,15)/20:3(8Z,11Z,14Z));PE(20:4(5Z,8Z,11Z,14Z)/PGE2);PE(PGE2/20:4(5Z,8Z,11Z,14Z));PE(20:4(5Z,8Z,11Z,14Z)/PGD2);PE(PGD2/20:4(5Z,8Z,11Z,14Z));PE(20:4(5Z,8Z,11Z,14Z)/20:4(7E,9E,11Z,13E)-3OH(5S,6R,15S)…	3.4905e+06	1.35264e+06	2.0692e+06	1.41203e+06	1.91576e+06	2.7567e+06	2.30412e+06	2.02817e+06	1.1361	up	0.803108	0.878318	no
NEG_218.103_1.1725	218.103	Pantothenic acid (Not validated)	C9H17NO5	Organic acids and derivatives	Carboxylic acids and derivatives	NA	NA	NA	Pantothenic acid;Zeatin;2-Hexylbenzothiazole;(1R,3S)-3-(6-Aminopurin-9-yl)cyclopentan-1-ol;6-Phenylhexyl isothiocyanate;3-[[(2S)-2,4-Dihydroxy-3,3-dimethylbutanoyl]amino]propanoic acid;Hexanoylglycine;Isovalerylalanine;Isovalerylsarcosine;N-Acetylleucine;6-Acetamidohexanoic acid;8,8a-Diepiswainsonine;Acrylamide-sodium acrylate resin;2-Methylbutyrylglycine;Isovalerylglycine;Valerylglycine;N-Acetyl…	1.13929e+07	2.22831e+07	1.67844e+07	5.9212e+06	1.32523e+07	1.8091e+07	1.68201e+07	1.24215e+07	1.3541	up	0.407504	0.57517	no
NEG_315.234_8.0281	315.234	5beta-Pregnane-3,20-dione	C21H32O2	Lipids and lipid-like molecules	Steroids and steroid derivatives	HMDB0003759	C03681	map00140(Steroid hormone biosynthesis)	Pregnenolone;5a-Pregnane-3,20-dione;Calusterone;Ethyltestosterone;Norbolethone;Bolasterone;(3beta,5alpha)-3-Hydroxypregn-16-en-20-one;1-Phenyl-1,3-pentadecanedione;Kaurenoic acid methyl ester;5-(8,11-Pentadecadienyl)-1,3-benzenediol;5-alpha-Pregnan-3,20-dione;1,3-Benzenediol, 2-(3,7-dimethyl-2,6-octadienyl)-5-pentyl-, (E)-;3-Hydroxypregn-5-en-20-one;20-Hydroxypregn-4-en-3-one;3-Hydroxypregn-4-en-…	6.00684e+07	3.00964e+08	2.75782e+08	3.04572e+07	3.77403e+07	2.05757e+07	2.12272e+08	2.95911e+07	7.1735	up	0.063825	0.230315	no
NEG_720.489_9.5575	720.489	LNAPS 5:0/N-26:0	C37H72NO10P	Lipids and lipid-like molecules	Glycerophospholipids	NA	NA	NA	PS(15:0/16:0);PS(16:0/15:0);PE(14:0/18:1(12Z)-2OH(9,10));PE(18:1(12Z)-2OH(9,10)/14:0);AS 1-1;PC(14:0/14:1(9Z));PC(14:1(9Z)/14:0);PE(15:0/16:1(9Z));PE(16:1(9Z)/15:0);Acidissiminin epoxide;PE-NMe(14:0/16:1(9Z));PE-NMe(14:1(9Z)/16:0);PE-NMe(16:0/14:1(9Z));PE-NMe(16:1(9Z)/14:0);PE-NMe2(14:1(9Z)/15:0);PE-NMe2(15:0/14:1(9Z));PE(14:0/16:1(9Z));PE(14:1(9Z)/16:0);PE(16:0/14:1(9Z));PE(16:1(9Z)/14:0);PE-NMe…	1.3091e+07	8.31916e+06	9.9922e+06	1.52841e+07	2.24789e+07	2.64132e+07	1.04675e+07	2.13921e+07	0.4893	down	0.029548	0.180715	yes
POS_553.275_6.6712	553.275	Ganoderic acid D2	C30H42O8	Organic oxygen compounds	Organooxygen compounds	NA	NA	NA	Acetylpterosin C;isoleucine glutamate;PA(2:0/PGF1alpha);PA(PGF1alpha/2:0);Flavidulol C;Cavipetin A;7,12-Dihydroxy-3,11,15,23-tetraoxolanost-8-en-26-oic acid;Physapubescin;Ganoderic acid N;Ganoderic acid theta;Proscillaridin	4.12322e+06	4.15162e+06	3.70362e+06	8.42013e+06	9.19675e+06	6.7136e+06	3.99282e+06	8.11016e+06	0.4923	down	0.009442	0.146182	yes
POS_480.299_6.508	480.299	PE(18:1/0:0)	C23H47N1O7P1	Lipids and lipid-like molecules	Glycerophospholipids	NA	NA	NA	4alpha-carboxy-4beta-methyl-5alpha-cholesta-8,24-dien-3beta-ol;4alpha-carboxy-ergosta-7,24(241)-dien-3beta-ol;Retinyl beta-glucuronide;Trichomonacid	398551	641755	662062	1.59061e+06	940095	916743	567456	1.14915e+06	0.4938	down	0.046175	0.207184	yes
POS_252.086_3.1412	252.086	N-Benzoyl-L-glutamic acid	C12H13NO5	Organic acids and derivatives	Carboxylic acids and derivatives	NA	NA	NA	N-Phenylacetylaspartic acid;N-Carboxyacetyl-D-phenylalanine;4-Hydroxy-3-methoxy-cinnamoylglycine;Glycine, N-[3-(4-hydroxy-3-methoxyphenyl)-1-oxo-2-propenyl]-;2-((3-Carboxypropyl)carbamoyl)benzoic acid;N-Benzoyl-L-glutamic acid;Ethylmethylhydroxypyridine succinate;Oxdralazine;7-Acetoxy-6-methoxycoumarin;7-Hydroxy-2-methyl-4-oxo-4H-1-benzopyran-5-acetic acid;Armillarisin A	1.39722e+06	2.41249e+06	1.9734e+06	3.22417e+06	5.43635e+06	3.0384e+06	1.9277e+06	3.89964e+06	0.4943	down	0.048027	0.209583	yes
NEG_275.202_6.9825	275.202	17beta-hydroxy-5beta-estran-3-one	C18H28O2	Lipids and lipid-like molecules	Steroids and steroid derivatives	HMDB0062677	NA	NA	19-Nor-5-androstenediol;19-Noretiocholanolone;Stearidonic acid;Phenethyl decanoate;4,8,12,15-Octadecatetraenoic acid;(E,E)-11,13-Octadecadien-9-ynoic acid;17beta-hydroxy-5beta-estran-3-one;Octadeca-6,9,12,15-tetraenoic acid;9,12-Octadecadiynoic acid;cis-Parinaric acid;Bolandiol;Octadeca-2,4,6,8-tetraenoic acid;2-Pentylfuran;(3Z,6Z)-3,6-Nonadienal;3,5,5-Trimethyl-2-cyclohexen-1-one;(2E,6E)-2,6-Non…	3.39063e+06	2.40173e+06	19493.2	3.03306e+07	1.08075e+07	2.92805e+06	1.93728e+06	1.46887e+07	0.1319	down	0.216781	0.399335	no
POS_510.321_9.1365	510.321	2-[4,6-Bis(2,4-dimethylphenyl)-1,3,5-triazin-2-yl]-5-(octyloxy)phenol	C33H39N3O2	Benzenoids	Phenol ethers	HMDB0037802	NA	NA	NA	6.08479e+06	1.08268e+07	2.75342e+07	1.53142e+07	1.88113e+07	2.03346e+07	1.48153e+07	1.81534e+07	0.8161	down	0.469453	0.628616	no
POS_760.585_7.5412	760.585	PC 10:0_24:1	C42H82NO8P	Lipids and lipid-like molecules	Glycerophospholipids	NA	NA	NA	PC(14:0/20:1(11Z));PC(14:1(9Z)/20:0);PC(16:0/18:1(11Z));PC(16:0/18:1(9Z));PC(16:1(9Z)/18:0);PC(18:0/16:1(9Z));PC(18:1(11Z)/16:0);PC(18:1(9Z)/16:0);PC(20:0/14:1(9Z));PC(20:1(11Z)/14:0);PE(15:0/22:1(13Z));PE(22:1(13Z)/15:0);PE-NMe(18:0/18:1(9Z));PE-NMe(18:0/18:1(11Z));PE-NMe(14:1(9Z)/22:0);PE-NMe(16:0/20:1(11Z));PE-NMe(16:1(9Z)/20:0);PE-NMe(14:0/22:1(13Z));PE-NMe(18:1(11Z)/18:0);PE-NMe(18:1(9Z)/18:…	7.09643e+08	5.93197e+08	5.65752e+08	1.50926e+09	1.12002e+09	1.12825e+09	6.22864e+08	1.25251e+09	0.4973	down	0.006191	0.142555	yes
NEG_145.062_1.839	145.062	L-Glutamine	C5H10N2O3	Organic acids and derivatives	Carboxylic acids and derivatives	HMDB0000641	C00064	map00220(Arginine biosynthesis);map00230(Purine metabolism);map00240(Pyrimidine metabolism);map00250(Alanine, aspartate and glutamate metabolism);map00470(D-Amino acid metabolism);map00630(Glyoxylate and dicarboxylate metabolism);map00750(Vitamin B6 metabolism);map00910(Nitrogen metabolism);map00970(Aminoacyl-tRNA biosynthesis);map01060(Biosynthesis of plant secondary metabolites);map01100(Metabo…	L-Glutamine;Ureidoisobutyric acid;D-Glutamine;Alanylglycine;Cyclic Urea;Glycyl-D-Alanine;Glycylsarcosine;D-Alanyl glycine;3-ureido-isobutyrate;N-Nitroso-pyrrolidine;Gyromitrin;2-Imidazolidone;3-Aminoazetidin-2-one;4-Imidazolidinone	1.15255e+06	2.89369e+06	2.05729e+06	965006	1.07719e+06	5.87915e+06	2.03451e+06	2.64045e+06	0.7705	down	0.956206	0.974319	no
POS_786.598_7.5455	786.598	PC(22:1(13Z)/14:1(9Z))	C44H84NO8P	Lipids and lipid-like molecules	Glycerophospholipids	HMDB0008559	C00157	map00564(Glycerophospholipid metabolism);map00590(Arachidonic acid metabolism);map00591(Linoleic acid metabolism);map00592(alpha-Linolenic acid metabolism);map01100(Metabolic pathways);map01110(Biosynthesis of secondary metabolites);map04723(Retrograde endocannabinoid signaling);map05231(Choline metabolism in cancer)	PC(18:1(9Z)/18:1(9Z));PC(14:0/22:2(13Z,16Z));PC(14:1(9Z)/22:1(13Z));PC(16:0/20:2(11Z,14Z));PC(16:1(9Z)/20:1(11Z));PC(18:0/18:2(9Z,12Z));PC(18:1(11Z)/18:1(11Z));PC(18:1(11Z)/18:1(9Z));PC(18:1(9Z)/18:1(11Z));PC(18:2(9Z,12Z)/18:0);PC(20:1(11Z)/16:1(9Z));PC(20:2(11Z,14Z)/16:0);PC(22:1(13Z)/14:1(9Z));PC(22:2(13Z,16Z)/14:0);PE-NMe(14:1(9Z)/24:1(15Z));PE-NMe(16:0/22:2(13Z,16Z));PE-NMe(16:1(9Z)/22:1(13Z)…	6.82526e+07	5.69986e+07	5.18492e+07	1.40886e+08	1.17541e+08	9.64099e+07	5.90335e+07	1.18279e+08	0.4991	down	0.008906	0.146182	yes
POS_810.601_7.5316	810.601	PC(18:2/20:2)	C46H85N1O8P1	Lipids and lipid-like molecules	Glycerophospholipids	HMDB0008145	C00157	map00564(Glycerophospholipid metabolism);map00590(Arachidonic acid metabolism);map00591(Linoleic acid metabolism);map00592(alpha-Linolenic acid metabolism);map01100(Metabolic pathways);map01110(Biosynthesis of secondary metabolites);map04723(Retrograde endocannabinoid signaling);map05231(Choline metabolism in cancer)	PC(16:0/22:4(7Z,10Z,13Z,16Z));PC(18:0/20:4(5Z,8Z,11Z,14Z));PC(18:0/20:4(8Z,11Z,14Z,17Z));PC(18:1(11Z)/20:3(5Z,8Z,11Z));PC(18:1(11Z)/20:3(8Z,11Z,14Z));PC(18:1(9Z)/20:3(5Z,8Z,11Z));PC(18:1(9Z)/20:3(8Z,11Z,14Z));PC(18:2(9Z,12Z)/20:2(11Z,14Z));PC(18:3(6Z,9Z,12Z)/20:1(11Z));PC(18:3(9Z,12Z,15Z)/20:1(11Z));PC(18:4(6Z,9Z,12Z,15Z)/20:0);PC(20:0/18:4(6Z,9Z,12Z,15Z));PC(20:1(11Z)/18:3(6Z,9Z,12Z));PC(20:1(11…	8.05678e+07	5.25723e+07	5.37396e+07	1.6048e+08	1.28362e+08	8.51353e+07	6.22932e+07	1.24659e+08	0.4997	down	0.046784	0.208325	yes
POS_788.615_8.6358	788.615	PC 19:0_17:1	C44H86NO8P	Lipids and lipid-like molecules	Glycerophospholipids	NA	NA	NA	PC(14:0/22:1(13Z));PC(14:1(9Z)/22:0);PC(16:0/20:1(11Z));PC(16:1(9Z)/20:0);PC(18:0/18:1(11Z));PC(18:0/18:1(9Z));PC(18:1(11Z)/18:0);PC(18:1(9Z)/18:0);PC(20:0/16:1(9Z));PC(20:1(11Z)/16:0);PC(22:0/14:1(9Z));PC(22:1(13Z)/14:0);PE(15:0/24:1(15Z));PE(24:1(15Z)/15:0);PE-NMe(14:0/24:1(15Z));PE-NMe(14:1(9Z)/24:0);PE-NMe(16:0/22:1(13Z));PE-NMe(16:1(9Z)/22:0);PE-NMe(18:0/20:1(11Z));PE-NMe(18:1(11Z)/20:0);PE-…	1.14269e+08	1.94421e+08	1.63055e+08	2.69485e+08	2.49611e+08	4.18414e+08	1.57248e+08	3.12503e+08	0.5032	down	0.03822	0.194106	yes
NEG_93.0092_8.3038	93.0092	1,3-Difluoroacetone	C3H4F2O	Organic oxygen compounds	Organooxygen compounds	NA	NA	NA	NA	7.11043e+07	3.98731e+07	5.02958e+07	7.89339e+07	9.91581e+07	3.96371e+07	5.37577e+07	7.25764e+07	0.7407	down	0.475859	0.633623	no
POS_130.065_3.0511	130.065	Indole-3-carbinol	C9H9NO	Organoheterocyclic compounds	Indoles and derivatives	HMDB0005785	NA	NA	3-Methylene-indolenine;Quinoline;Isoquinoline;3-Phenyl-2-propenenitrile	7.6476e+06	6.31253e+06	5.92007e+06	9.11895e+06	1.04115e+07	3.38973e+06	6.62674e+06	7.64004e+06	0.8674	down	0.922215	0.953882	no
NEG_115.076_4.9176	115.076	2,4,5-Trimethyl-1,3-dioxolane	C6H12O2	Organoheterocyclic compounds	Dioxolanes	HMDB0040279	NA	NA	Caproic acid;Isocaproic acid;Methyl (S)-2-Methylbutanoate;Methyl 3-methylbutanoate;Isopropyl propionate;Propyl propionate;Methyl pentanoate;2-Ethylbutanoic acid;2-Methylpropyl acetate;Ethyl 2-methylpropanoate;n-Butyl acetate;Diacetone alcohol;(&#177;)-2-Methylpentanoic acid;3-Methylpentanoic acid;Ethyl butyrate;3-Methylbutyl formate;2,2,4-Trimethyl-1,3-dioxolane;2,4,5-Trimethyl-1,3-dioxolane;Pent…	1.44757e+07	1.98059e+07	1.87275e+07	3.69943e+07	3.33435e+07	3.39702e+07	1.76697e+07	3.47693e+07	0.5082	down	0.012528	0.153133	yes
NEG_657.415_8.0765	657.415	PA(i-14:0/18:2(10E,12Z)+=O(9))	C35H63O9P	Lipids and lipid-like molecules	Glycerophospholipids	NA	NA	NA	Fucoxanthin;PA(12:0/20:3(6,8,11)-OH(5));PA(20:3(6,8,11)-OH(5)/12:0);PA(14:0/18:2(10E,12Z)+=O(9));PA(18:2(10E,12Z)+=O(9)/14:0);PA(14:0/18:2(9Z,11E)+=O(13));PA(18:2(9Z,11E)+=O(13)/14:0);PA(14:0/18:3(10,12,15)-OH(9));PA(18:3(10,12,15)-OH(9)/14:0);PA(14:0/18:3(9,11,15)-OH(13));PA(18:3(9,11,15)-OH(13)/14:0);PA(14:1(9Z)/18:1(12Z)-O(9S,10R));PA(18:1(12Z)-O(9S,10R)/14:1(9Z));PA(14:1(9Z)/18:1(9Z)-O(12,13)…	2.37289e+06	1.59298e+06	1.61307e+06	3.32587e+06	1.02667e+07	5.57974e+06	1.85965e+06	6.39075e+06	0.291	down	0.056515	0.219892	no
POS_432.236_6.2298	432.236	NCGC00347704-02_C24H32O7_2H-Oxireno[1,10a]phenanthro[3,2-b]furan-10(11bH)-one, 5,7-bis(acetyloxy)-3,3a,4,5,6,7,7a,7b,8,8a-decahydro-4,4,7a,11-tetramethyl-, (1aS,3aR,5S,7S,7aR,7bS,8aR,11bR)-	C24H32O7	Organoheterocyclic compounds	Naphthofurans	NA	NA	NA	Tropolone A;(3E,5Z,11Z)-Pentadeca-3,5,11-trienedioylcarnitine;Pentadeca-9,11,13-trienedioylcarnitine;Pentadeca-3,6,9-trienedioylcarnitine;Pentadeca-7,10,13-trienedioylcarnitine;Pentadeca-4,6,8-trienedioylcarnitine;Pentadeca-5,8,11-trienedioylcarnitine;(2E,6E,10E)-Pentadeca-2,6,10-trienedioylcarnitine;Pentadeca-5,7,9-trienedioylcarnitine;Pentadeca-3,5,7-trienedioylcarnitine;Eplerenone;Armillaripin…	1.35679e+07	1.23162e+07	1.06257e+07	1.92374e+07	2.62052e+07	2.61066e+07	1.21699e+07	2.38497e+07	0.5103	down	0.008078	0.144973	yes
POS_88.0756_8.667	88.0756	Isobutyramide	C4H9NO	Organic acids and derivatives	Carboxylic acids and derivatives	NA	NA	NA	4-Aminobutyraldehyde;N-Ethylacetamide;Morpholine;Butyramide;Isobutyramide;N,N-DIMETHYLACETAMIDE;2-Butenal;3-Buten-2-one;Methacrolein;Butadiene monoxide;Butenal;Cyclobutanone;2-Ethyloxirene;Vinyl ether;(cis)-crotonaldehyde	5.96188e+06	6.09847e+06	6.10229e+06	1.21295e+07	1.05806e+07	1.27751e+07	6.05421e+06	1.18284e+07	0.5118	down	0.006263	0.142555	yes
POS_392.226_4.4529	392.226	NCGC00380210-01_C18H30O8_Cyclopentaneacetic acid, 3-(hexopyranosyloxy)-2-[(2Z)-2-penten-1-yl]-	C18H30O8	Lipids and lipid-like molecules	Fatty Acyls	NA	NA	NA	1-[4-[2-[2-(4-Fluorophenyl)ethoxy]ethoxy]phenoxy]-3-(propan-2-ylamino)propan-2-ol;Isopropamide;6-Epi-7-isocucurbic acid glucoside;10,13-Dimethyl-7-sulfanylspiro[2,6,7,8,9,11,12,14,15,16-decahydro-1H-cyclopenta[a]phenanthrene-17,5'-oxolane]-2',3-dione	3.45024e+06	4.89188e+06	6.3765e+06	3.92707e+06	5.00299e+06	2.4126e+06	4.90621e+06	3.78089e+06	1.2976	up	0.383879	0.554384	no
POS_545.329_4.4408	545.329	Asp Gly Lys Ile Leu	C24H44N6O8	NA	NA	NA	NA	NA	Theasapogenol A;R1-Barrigenol;Polysorbate 20;Polysorbate 80	3.60883e+06	1.94477e+06	2.55282e+06	3.7295e+06	2.03354e+06	5.05859e+06	2.70214e+06	3.60721e+06	0.7491	down	0.480764	0.637816	no
POS_172.096_3.6817	172.096	N-acetylhomoproline	C8H13NO3	Organoheterocyclic compounds	Pyrrolidines	NA	NA	NA	N-[(3s)-2-Oxotetrahydrofuran-3-Yl]butanamide;Diethadione;Triethanolamine;Hydroxytyrosol;Sylvopinol;4-Hydroxy-3-methoxybenzenemethanol;2,6-Dimethoxyphenol;Propyl 2-furoate;2-Furanylmethyl propanoate;3,5-Dimethoxyphenol;6-Ethyl-3-hydroxy-2-methyl-4-pyrone;Hexahydrophthalic anhydride;Halleridone;4-Acetyl-2,5-dimethyl-3(2H)-furanone	1.51124e+07	1.99881e+06	8.84529e+06	1.15422e+07	1.16175e+07	3.23919e+07	8.65216e+06	1.85172e+07	0.4672	down	0.2694	0.449731	no
NEG_159.103_4.0637	159.103	N-Methyllysine	C7H16N2O2	Organic acids and derivatives	Carboxylic acids and derivatives	NA	NA	NA	7-Hydroxyoctanoic acid;Hydroxyoctanoic acid;3-Hydroxyoctanoic acid;(R)-2-Hydroxycaprylic acid;(R)-3-Hydroxyoctanoic acid;5-Hydroxyvalproic acid;3-Hydroxyvalproic acid;4-Hydroxyvalproic acid;Ethyl (&#177;)-3-hydroxyhexanoate;(+/-)-Ethyl 2-hydroxy-3-methylvalerate;Peroxyoctanoic acid;Isoamyl lactate;Ethyl 2-hydroxy-4-methylpentanoate;8-Hydroxyoctanoate;(7R)-7-hydroxyoctanoic Acid;2-Ethyl-6-hydroxyh…	7.96009e+06	1.01255e+07	1.02902e+07	7.55485e+06	9.17384e+06	7.34406e+06	9.4586e+06	8.02425e+06	1.1788	up	0.210153	0.392716	no
POS_828.688_8.9462	828.688	HexCer 18:1;2O/24:0;O	C48H93NO9	Lipids and lipid-like molecules	Sphingolipids	NA	NA	NA	PC(22:0/P-18:1(11Z));PC(22:0/P-18:1(9Z));PC(22:1(13Z)/P-18:0);PC(24:1(15Z)/P-16:0);PC(P-16:0/24:1(15Z));PC(P-18:0/22:1(13Z));PC(P-18:1(11Z)/22:0);PC(P-18:1(9Z)/22:0);PC(O-18:2(9Z,12Z)/22:0);galactocerebrosides;SM(d18:1/24:2(5Z,9Z));SM(d18:2(4E,14Z)/24:1(15Z))	1.63494e+07	1.48005e+07	1.13774e+07	2.81321e+07	2.5067e+07	2.9747e+07	1.41757e+07	2.76487e+07	0.5127	down	0.012688	0.153165	yes
NEG_261.114_6.2336	261.114	Parthenin	C15H18O4	NA	NA	NA	C09523	NA	5,6-Dihydro-4-methoxy-6-[2-(4-methoxyphenyl)ethyl]-2H-pyran-2-one;Dihydrosuberenol;Armexifolin;Enokipodin D;Dihydrowyerol;Artemisin;Helenalin;Hymenin;Jacquinelin;(11S,13)-Dihydro-8-deoxylactucin;Taraxinic acid;Grosheimin;Austricin;Pirlindole;3-[4-Hydroxy-3-(3-methyl-2-butenyl)phenyl]-2-propenal;6-Acetyl-2,2-dimethyl-2H-1-benzopyran;3-(3-Methylbutylidene)-1(3H)-isobenzofuranone;Tremetone	5.5046e+06	7.90028e+06	7.90296e+06	3.07307e+06	2.39669e+06	6.42856e+06	7.10261e+06	3.96611e+06	1.7908	up	0.142926	0.322643	no
NEG_173.009_0.9146	173.009	Dehydroascorbic acid	C6H6O6	Organoheterocyclic compounds	Lactones	HMDB0001264	C05422	map00053(Ascorbate and aldarate metabolism);map00480(Glutathione metabolism);map01100(Metabolic pathways)	cis-Aconitic acid;trans-Aconitic acid;Dehydroascorbic acid;2,5-Dimethyl-3-(methyldithio)furan;Dehydroascorbide(1-);Aconitic acid;p-TOLUENESULFONYL FLUORIDE;Phenylmethylsulfonyl fluoride;5-Hydroxy-2-furoic acid;Methylendiglyoxal;Acetylenedicarboxylic acid;Squaric acid	1.02882e+08	1.1681e+08	1.1649e+08	4.39592e+07	7.58608e+07	7.01962e+07	1.12061e+08	6.33387e+07	1.7692	up	0.065426	0.231688	no
NEG_593.272_5.5137	593.272	LPI 18:3	C27H47O12P	Lipids and lipid-like molecules	Glycerophospholipids	NA	NA	NA	Tyr-Gly-Gly-Trp-Leu;Antimycin A;MPPa (Methyl pyropheophorbide-a);MURABUTIDE;Trh-gly-lys;Murabutida;Pyrophaeophorbide a;Phytoporphyrin;Pyropheophorbide a;PA(2:0/20:3(8Z,11Z,14Z)-2OH(5,6));PA(20:3(8Z,11Z,14Z)-2OH(5,6)/2:0)	2.5424e+07	3.56676e+07	2.79969e+07	3.17137e+07	3.07083e+07	3.33138e+07	2.96962e+07	3.1912e+07	0.9306	down	0.505027	0.658189	no
NEG_483.275_6.5834	483.275	LysoPG(16:0/0:0)	C22H45O9P	Lipids and lipid-like molecules	Glycerophospholipids	HMDB0240601	NA	NA	LysoPG(16:0/0:0);[3-[2,3-Dihydroxypropoxy(hydroxy)phosphoryl]oxy-2-hydroxypropyl] hexadecanoate;(-)-Huperzine A (HupA);LysoPA(0:0/18:0);LysoPA(18:0/0:0);Anordrin;1-heptadecanoyl-glycero-3-phosphate;Camicinal;Metapro	523304	2.20607e+06	1.78724e+06	756765	3.33924e+06	301321	1.50554e+06	1.46577e+06	1.0271	up	0.713383	0.816658	no
POS_349.088_2.7575	349.088	Bilobalide A	C15H18O8	Lipids and lipid-like molecules	Prenol lipids	HMDB0036735	C07605	NA	Pentaporphyrin I;Desloratadine;Porphycene;Bilobalide A;1-O-p-Coumaroyl-beta-D-glucose;2-O-p-Coumaroyl-D-glucose;6-O-p-Coumaroyl-D-glucose;trans-p-Coumaric acid 4-glucoside;Bilobalide;trans-p-Coumaroyl beta-D-glucopyranoside;cis-o-Coumaric acid 2-glucoside;hydroxymedioresinol;Zonampanel	1.11111e+07	4.83328e+06	3.4701e+06	6.72002e+06	7.3092e+06	8.3483e+06	6.4715e+06	7.45917e+06	0.8676	down	0.528669	0.675902	no
NEG_295.218_6.4357	295.218	Avenoleic acid	C18H32O3	Lipids and lipid-like molecules	Fatty Acyls	HMDB0029978	NA	NA	5alpha-Androstane	1.11755e+07	4.45458e+06	813560	2.7394e+07	1.8163e+07	1.18482e+07	5.48123e+06	1.91351e+07	0.2864	down	0.15381	0.334846	no
POS_149.023_7.5201	149.023	4-hydroxybutanoic acid	C4H8O3	Lipids and lipid-like molecules	Fatty Acyls	HMDB0000549	C01770	NA	Phthalic anhydride;2,4-Diaminopyrimidine;3-Hydrazinylpyridazine	1.43863e+07	1.70461e+07	1.51776e+07	2.56181e+07	3.54836e+07	2.96478e+07	1.55367e+07	3.02498e+07	0.5136	down	0.008135	0.144973	yes
POS_407.239_5.8998	407.239	Lys Pro Tyr	C20H30N4O5	NA	NA	NA	NA	NA	L-Acetylcarnitine;N-Lactoylleucine;Acetyl-D-carnitine;DL-Acetylcarnitine;1-Carboxyethylisoleucine;N-(3-Methylbut-2-EN-1-YL)-9H-purin-6-amine;Glutamic acid diethyl ester;Annoglabasin C;Pravastatin lactone;Adenosine, 8-(butylamino)-N-cyclopentyl-;4,4'-Bis(2-hydroxyethylethylamino)-2,2'-dimethylazobenzene;Alfuzosin	2.55689e+06	5.27921e+06	5.4865e+06	3.67171e+06	2.91654e+06	1.07836e+06	4.44087e+06	2.55554e+06	1.7377	up	0.251337	0.433457	no
POS_810.601_8.2912	810.601	PC(18:0/20:4)	C46H85N1O8P1	Lipids and lipid-like molecules	Glycerophospholipids	HMDB0008048	C00157	map00564(Glycerophospholipid metabolism);map00590(Arachidonic acid metabolism);map00591(Linoleic acid metabolism);map00592(alpha-Linolenic acid metabolism);map01100(Metabolic pathways);map01110(Biosynthesis of secondary metabolites);map04723(Retrograde endocannabinoid signaling);map05231(Choline metabolism in cancer)	PC(16:0/22:4(7Z,10Z,13Z,16Z));PC(18:0/20:4(5Z,8Z,11Z,14Z));PC(18:0/20:4(8Z,11Z,14Z,17Z));PC(18:1(11Z)/20:3(5Z,8Z,11Z));PC(18:1(11Z)/20:3(8Z,11Z,14Z));PC(18:1(9Z)/20:3(5Z,8Z,11Z));PC(18:1(9Z)/20:3(8Z,11Z,14Z));PC(18:2(9Z,12Z)/20:2(11Z,14Z));PC(18:3(6Z,9Z,12Z)/20:1(11Z));PC(18:3(9Z,12Z,15Z)/20:1(11Z));PC(18:4(6Z,9Z,12Z,15Z)/20:0);PC(20:0/18:4(6Z,9Z,12Z,15Z));PC(20:1(11Z)/18:3(6Z,9Z,12Z));PC(20:1(11…	1.28794e+08	1.20575e+08	9.3583e+07	2.59362e+08	1.87316e+08	2.21055e+08	1.14317e+08	2.22577e+08	0.5136	down	0.007909	0.144973	yes
POS_118.086_9.5637	118.086	Guanidineacetic acid	C3H7N3O2	Organic acids and derivatives	Carboxylic acids and derivatives	HMDB0000128	C00581	map00260(Glycine, serine and threonine metabolism);map00330(Arginine and proline metabolism);map01100(Metabolic pathways)	L-Valine;Vaporole;N-Methyl-a-aminoisobutyric acid;5-Aminopentanoic acid;Norvaline;Amyl Nitrite;3-Amino-2,2-dimethylpropanoic acid;3-Amino-3-methylbutanoic acid;D-Valine;DL-Norvaline;Tert-Butyl carbamate;2R-Hydroxymethyl-3S-hydroxypyrolidine;Senecioic acid;Tiglic acid;2-Ethylacrylic acid;3-Methylbutyrolactone;Glutaral;Angelic acid;2-Methyltetrahydrofuran-3-one;2,3-Pentanedione;4-Pentenoic acid;2,4…	1.14928e+07	1.09148e+07	8.64671e+06	2.40644e+07	2.04419e+07	1.58452e+07	1.03515e+07	2.01172e+07	0.5146	down	0.014581	0.157028	yes
POS_71.0601_7.9777	71.0601	Imidazoline	C3H6N2	Organoheterocyclic compounds	Azolines	NA	NA	NA	Beta-Aminopropionitrile;Imidazoline;Diazopropane;Acrylonitrile	2.56627e+07	2.82454e+07	2.53935e+07	4.31771e+07	3.9391e+07	2.78347e+07	2.64339e+07	3.68009e+07	0.7183	down	0.135414	0.314395	no
POS_243.101_4.3853	243.101	7-methoxy-9,10-dihydrophenanthrene-2,5-diol	C15H14O3	Benzenoids	Phenanthrenes and derivatives	NA	NA	NA	Equol;Fenoprofen;1-Phenyl-6,7-dihydroxy-isochroman;Phenethyl salicylate;2,3-Dihydroxy-1,3-diphenyl-1-propanone;Guaicyl phenylacetate;Citrubuntin;(R)-Equol;3-(3-Methylbut-2-enyl)naphthalene-1,2,4-trione;Benzyl DL-mandelate;beta-Lapachone;Dibenzyl carbonate;Dunnione;lapachol;4-Vinylsyringol;Taraxacine;(2xi,6xi)-7-Methyl-3-methylene-1,2,6,7-octanetetrol;(2xi,3xi,6E)-3,7-Dimethyl-6-octene-1,2,3,8-tet…	146163	428954	419198	4.69219e+06	7.30962e+06	111308	331438	4.03771e+06	0.0821	down	0.337197	0.51302	no
POS_362.231_4.648	362.231	Tumanoic acid A	NA	NA	NA	NA	NA	NA	NA	1.2937e+07	8.05143e+06	1.13918e+07	2.96684e+06	2.01186e+06	8.57813e+06	1.07934e+07	4.51894e+06	2.3885	up	0.126027	0.304017	no
POS_355.177_3.685	355.177	Ala Gln His	C14H22N6O5	NA	NA	NA	NA	NA	Propofol glucuronide;3-(4-(2-Dimethylamino-1-methylethoxy)phenyl)-1H-pyrazolo(3,4-b)pyridine-1-acetic acid;Iclaprim;Tryptophyl-Lysine;Linezolid;1-(4-Aminophenyl)-3-acetyl-4-methyl-3,4-dihydro-7,8-methylenedioxy-5H-2,3-benzodiazepine;Ractopamine hydrochloride;Voxelotor	3.19713e+06	9.15101e+06	8.2117e+06	4.76837e+06	4.96699e+06	5.12833e+06	6.85328e+06	4.95456e+06	1.3832	up	0.566453	0.705582	no
NEG_96.96_9.6371	96.96	Potassium acetate	C2H3KO2	Organic acids and derivatives	Carboxylic acids and derivatives	NA	NA	NA	Sulfate	4.1555e+06	4.0728e+06	2.95287e+06	5.14767e+06	4.82087e+06	6.71152e+06	3.72706e+06	5.56002e+06	0.6703	down	0.055923	0.219387	no
NEG_152.035_5.3022	152.035	2-Fluoroadenine	C5H4FN5	Organoheterocyclic compounds	Imidazopyrimidines	NA	NA	NA	3-Hydroxyanthranilic acid;3-Aminosalicylic acid;Aminosalicylic Acid;Mesalazine;6-Methoxy-pyridine-3-carboxylic acid;2-Nitro-p-cresol;3-Methyl-4-nitrophenol;4-Nitroanisole;4-Nitrobenzyl alcohol;2,5-Dihydroxybenzamide;Salicylhydroxamic acid;2-Aminooxybenzoic acid;5-Formyl-2H-pyran-6-carboxamide;3-Amino-4-hydroxybenzoic acid;3-Amino-5-hydroxybenzoic acid;2-Amino-3-fluoropropanoic acid;2-Pyridinecarb…	2.69474e+06	1.76095e+06	1.69755e+06	4.84578e+06	3.48565e+06	3.61686e+06	2.05108e+06	3.98276e+06	0.515	down	0.024695	0.173596	yes
POS_217.104_2.5883	217.104	7-Methoxydeoxyvasicinone	C12H12N2O2	Organoheterocyclic compounds	Diazanaphthalenes	NA	NA	NA	Trimethylolmelamine;Tetraethylene glycol;Azimexon	6.95241e+06	8.37958e+06	6.10875e+06	1.2767e+07	1.39487e+07	1.44587e+07	7.14691e+06	1.37248e+07	0.5207	down	0.010216	0.148173	yes
POS_205.096_3.0511	205.096	15-OxoETE	NA	NA	NA	HMDB0010210	C04577	map00590(Arachidonic acid metabolism);map01100(Metabolic pathways)	L-Tryptophan;D-Tryptophan;3-Hydroxymethylantipyrine;Ethotoin;(&#177;)-Tryptophan;Nirvanol;4-Hydroxyantipyrine;S-nirvanol;3h-Indole-3-propanoic acid,a-amino-;Idazoxan;4-Azaspiro[bicyclo[2.2.2]octane-2,2'-[1,4]oxazolidine]-5'-one;Alaptide;6-Chloro-N-(1-methylethyl)-1,3,5-triazine-2,4-diamine	9.02983e+08	6.84101e+08	6.13488e+08	7.14195e+08	8.79682e+08	2.68814e+08	7.33524e+08	6.20897e+08	1.1814	up	0.544109	0.688721	no
POS_159.116_5.434	159.116	Myrcene	C10H16	Lipids and lipid-like molecules	Prenol lipids	HMDB0038169	C06074	map00902(Monoterpenoid biosynthesis);map01062(Biosynthesis of terpenoids and steroids);map01110(Biosynthesis of secondary metabolites)	1-Phenyl-1-cyclohexene;(+)-Limonene;(-)-Limonene;gamma-Terpinene;cis-Ocimene;trans-Ocimene;Polylimonene;5-Isosylveterpinolene;(+)-alpha-Carene;(-)-Sabinene;(S)-alpha-Phellandrene;alpha-Carene;(-)-7,7-Dimethyl-2-methylenebicyclo[2.2.1]heptane;alpha-Phellandrene;(+)-Sabinene;beta-Phellandrene;(Z)-3,7-Dimethyl-1,3,7-octatriene;(-)-3-Thujene;alpha-Terpinene;beta-Terpinene;Sylveterpinolene;1,7,7-Trime…	1.23778e+07	6.1365e+06	9.1318e+06	4.85102e+06	5.65951e+06	1.22785e+07	9.21535e+06	7.59633e+06	1.2131	up	0.535729	0.681708	no
POS_494.322_6.2997	494.322	Lyso PC (16:1)	NA	NA	NA	NA	NA	NA	LysoPC(16:1(9Z)/0:0);1-(9Z-Nonadecenoyl)-glycero-3-phosphoethanolamine;(2R)-2-{[(9Z)-Hexadec-9-enoyl]oxy}-3-hydroxypropyl 2-(trimethylazaniumyl)ethyl phosphate;PC(16:1(9E)/0:0);Cervonyl carnitine;(4Z,7Z,10Z,13Z,16Z,19Z)-Docosa-4,7,10,13,16,19-hexaenoylcarnitine	6.45642e+06	2.00332e+07	1.28082e+07	5.78696e+06	5.07843e+06	1.11819e+07	1.30993e+07	7.34911e+06	1.7824	up	0.264203	0.445319	no
POS_373.196_3.4154	373.196	Veraguensin	C22H28O5	Lignans, neolignans and related compounds	Furanoid lignans	NA	NA	NA	8-iso-15-keto-PGE2;Prostaglandin E3;Prostaglandin D3;15-Keto-prostaglandin E2;Resolvin E1;12-Oxo-20-hydroxy-leukotriene B4;15-Epi-lipoxin B5;15-Oxo-lipoxin A4;20-oxo-leukotriene B4;(ent-6alpha,7alpha,12alpha)-6,7,12-Trihydroxy-16-kauren-19-oic acid;Oryzalic acid A;Oryzalic acid B;5,12,18R-TriHEPE;9S-hydroxy-11,15-dioxo-5Z,13E-prostadienoic acid;15-oxo-5S,6R-dihydroxy-7E,9E,11Z,13E-eicosatetraenoi…	1.02228e+07	1.26572e+07	9.18811e+06	6.15145e+07	6.21008e+07	3.97744e+06	1.06894e+07	4.25309e+07	0.2513	down	0.451346	0.613384	no
NEG_114.934_8.7307	114.934	Chlorosulfonic acid	ClHO3S	Homogeneous non-metal compounds	Halogen organides	NA	NA	NA	NA	1.13808e+08	1.80597e+08	8.56927e+07	1.18716e+08	1.75878e+08	1.89138e+08	1.26699e+08	1.61244e+08	0.7858	down	0.368664	0.541515	no
POS_147.044_1.7218	147.044	p-Coumaric acid_CID10_170918	C9H8O3	Phenylpropanoids and polyketides	Cinnamic acids and derivatives	NA	NA	NA	Coumarin;Phenylpropiolic acid;Chromone;2-Benzofurancarboxaldehyde;1H-Indene-1,2(3H)-dione;Purpald;Isocoumarin	4.04515e+07	6.18971e+07	2.01877e+07	8.19657e+06	3.0845e+07	3.0461e+07	4.08454e+07	2.31675e+07	1.763	up	0.320917	0.498142	no
POS_159.116_4.8968	159.116	1-Phenyl-1-cyclohexene	C12H14	Benzenoids	Benzene and substituted derivatives	NA	NA	NA	1-Phenyl-1-cyclohexene;(+)-Limonene;(-)-Limonene;gamma-Terpinene;cis-Ocimene;trans-Ocimene;Polylimonene;5-Isosylveterpinolene;(+)-alpha-Carene;(-)-Sabinene;(S)-alpha-Phellandrene;alpha-Carene;(-)-7,7-Dimethyl-2-methylenebicyclo[2.2.1]heptane;alpha-Phellandrene;(+)-Sabinene;beta-Phellandrene;(Z)-3,7-Dimethyl-1,3,7-octatriene;(-)-3-Thujene;alpha-Terpinene;beta-Terpinene;Sylveterpinolene;1,7,7-Trime…	3.84555e+06	4.79693e+06	8.40516e+06	8.26727e+06	5.00721e+06	2.89047e+06	5.68255e+06	5.38831e+06	1.0546	up	0.83308	0.898079	no
POS_524.369_7.745	524.369	PC(0:0/18:0)	C26H55N1O7P1	Lipids and lipid-like molecules	Glycerophospholipids	HMDB0011128	NA	NA	LysoPC(18:0/0:0);LysoPC(0:0/18:0);Platelet-activating factor;2-Lysophosphatidylcholine;(9Z,12Z,15Z,18Z,21Z)-Tetracosa-9,12,15,18,21-pentaenoylcarnitine;Chenodeoxycholylasparagine;Deoxycholylasparagine;Anadur	6.23253e+07	6.96982e+07	5.49123e+07	7.93729e+07	7.42839e+07	8.23074e+07	6.23119e+07	7.86547e+07	0.7922	down	0.058114	0.222337	no
NEG_239.092_3.6361	239.092	3-Carboxy-4-methyl-5-propyl-2-furanpropionic acid	C12H16O5	Lipids and lipid-like molecules	Fatty Acyls	HMDB0061112	NA	NA	3-(3,4,5-Trimethoxyphenyl)propanoic acid;Ethyl 3,4,5-trimethoxybenzoate;Isopropyl 3-(3,4-dihydroxyphenyl)-2-hydroxypropanoate;3-Carboxy-4-methyl-5-propyl-2-furanpropionic acid;4-(2-Amino-1-methyl-1H-imidazo[4,5-b]pyridin-6-yl)phenol;Imazodan;N-Hydroxy phip;(+)-gamma-Hydroxy-L-homoarginine;(R)-3-Hydroxy-5-phenylpentanoic acid;2,5-Dimethoxy-4-(2-propenyl)phenol;Butylparaben;Zingerone;Ethyl 4-methyl…	262546	8.71266e+06	7.67888e+06	3.21324e+07	4.85093e+07	1.03454e+07	5.55136e+06	3.0329e+07	0.183	down	0.17587	0.357263	no
NEG_563.139_3.616	563.139	6-[(2S,3R,4S,5S,6R)-4,5-dihydroxy-6-(hydroxymethyl)-3-[(2S,3R,4S,5S)-3,4,5-trihydroxyoxan-2-yl]oxyoxan-2-yl]-5,7-dihydroxy-2-(4-hydroxyphenyl)chromen-4-one	C26H28O14	Phenylpropanoids and polyketides	Flavonoids	NA	NA	NA	Apigenin 6-C-glucoside 8-C-arabinoside;Corymboside;Apiin;6-beta-D-Glucopyranosyl-8-beta-D-ribopyranosylapigenin;Isovitexin 2''-O-arabinoside;Kaempferol 3-arabinofuranoside 7-rhamnofuranoside;Kaempferol 3-rhamnoside 7-xyloside;Kaempferol 3-rhamnoside 4'-xyloside;Apigenin 6-C-arabinoside 8-C-glucoside;Apigenin 6-C-galactoside 8-C-arabinoside;Apigenin 7-apiosyl-glucoside;Apigenin 6-C-glucosyl-O-arab…	3.77798e+07	1.39882e+07	1.44507e+07	2.14187e+06	3.68264e+06	2.01417e+07	2.20729e+07	8.65541e+06	2.5502	up	0.187209	0.37021	no
POS_333.203_5.8999	333.203	B18A06_Vallartanone_B	NA	NA	NA	NA	NA	NA	Perillic acid;Wine lactone;Cyromazine;6-Pentyl-2H-pyran-2-one;2-tert-Butyl-1,4-benzenediol;2-Methoxy-4-propylphenol;Pentyl 2-furyl ketone;1,1-Dimethoxy-2-phenylethane;alpha-Teresantalic acid;Epinepetalactone;2,4,7-Decatrienoic acid;Perilla ketone;Marmelolactone A;Isomintlactone;1,4-Epidioxy-p-mentha-2,8-diene;1,2:3,4-Diepoxy-p-menth-8-ene;5-Hydroxy-p-mentha-6,8-dien-2-one;2-Hydroxy-p-mentha-1,8-d…	1.49082e+08	2.38633e+07	2.34237e+08	9.46428e+07	1.01779e+08	8.06845e+07	1.35727e+08	9.23688e+07	1.4694	up	0.976541	0.985606	no
NEG_373.203_8.0675	373.203	7-O-Acetylhorminone	C22H30O5	Lipids and lipid-like molecules	Prenol lipids	NA	NA	NA	11beta,20-Dihydroxy-3-oxopregn-4-en-21-oic acid;Methylprednisolone;Macrophorin B;11,12-Dimethylrosmanol;A-Methapred;Cicaprost;(8R,9R,10S,13S,17R)-11,17-Dihydroxy-17-(2-hydroxyacetyl)-1,10,13-trimethyl-7,8,9,11,12,14,15,16-octahydro-6H-cyclopenta[a]phenanthren-3-one;7-Hydroxysecoisolariciresinol;7-O-Acetylhorminone;7-Ethylrosmanol;3beta-Hydroxy-17-(1H-imidazol-1-yl)androsta-5,16-diene;Pirmenol;Meg…	8.79901e+06	8.51404e+06	9.13425e+06	1.80463e+07	1.68972e+07	1.5492e+07	8.81577e+06	1.68119e+07	0.5244	down	0.001291	0.120288	yes
NEG_375.217_5.7796	375.217	20-Hydroxy-E4-neuroprostane	C22H32O5	Lipids and lipid-like molecules	Fatty Acyls	HMDB0012638	C00584	map00590(Arachidonic acid metabolism);map01100(Metabolic pathways);map04024(cAMP signaling pathway);map04080(Neuroactive ligand-receptor interaction);map04148(Efferocytosis);map04625(C-type lectin receptor signaling pathway);map04726(Serotonergic synapse);map04750(Inflammatory mediator regulation of TRP channels);map04921(Oxytocin signaling pathway);map04923(Regulation of lipolysis in adipocytes)…	Resolvin D2;Resolvin D1;11beta-Hydroxy-3,20-dioxopregn-4-en-21-oic acid;14-Hydroxy-E4-neuroprostane;17-Hydroxy-E4-neuroprostane;20-Hydroxy-E4-neuroprostane;4-Hydroxy-D4-neuroprostane;7-Hydroxy-D4-neuroprostane;Prehumulone;Macrophorin C;9alpha-(Angeloyloxy)-4S-hydroxy-10(14)-oplopen-3-one 4-acetate;9alpha-(3-Methyl-2E-butenoyloxy)-4S-hydroxy-10(14)-oplopen-3-one 4-acetate;10-Hydroxy-D4-neuroprosta…	4.02813e+08	7.56563e+08	6.94621e+08	3.38427e+08	3.14809e+08	2.66345e+08	6.17999e+08	3.06527e+08	2.0161	up	0.063423	0.229898	no
POS_150.128_4.1932	150.128	3-pentylpyridine	C10H15N	Organoheterocyclic compounds	Pyridines and derivatives	HMDB0034886	NA	NA	Phentermine;Methamphetamine;N,N-Dimethylphenethylamine;2,6-Diethylaniline;3-Pentylpyridine;2-Pentylpyridine;4-Methylamphetamine;4-Phenylbutylamine;5-Butyl-2-methylpyridine;DL-Methamphetamine;N,N-DIETHYLANILINE;p-Mentha-1,3,5,8-tetraene;1,2,3,4-Tetrahydronaphthalene;Dicyclopentadiene;2,5-Dimethylstyrene	9.64593e+06	2.46461e+06	2.49427e+07	9.24754e+06	5.6593e+06	4.37449e+06	1.23511e+07	6.42711e+06	1.9217	up	0.690534	0.799574	no
NEG_207.067_5.1858	207.067	trans-3,5-Dimethoxy-4-hydroxycinnamaldehyde	C11H12O4	Benzenoids	Phenols	NA	NA	NA	NA	4.34811e+06	1.18933e+06	2.15223e+06	9.87027e+06	3.56704e+06	3.57173e+06	2.56323e+06	5.66968e+06	0.4521	down	0.185664	0.368473	no
NEG_209.119_4.93	209.119	Sedanonic acid	C12H18O3	Organic acids and derivatives	Keto acids and derivatives	HMDB0032871	NA	NA	Sedanonic acid;Dihydro-3-(2-octenyl)-2,5-furandione;(R)-8-Acetoxycarvotanacetone;1-Benzyloxy-1-(2-methoxyethoxy)ethane;4-(Butoxymethyl)-2-methoxyphenol;Isoamyl 2-furonpropionate;Dihydro-3-(1-octenyl)-2,5-furandione;3-Ethenyl-2,5-dimethyl-4-oxohex-5-en-2-yl acetate;7-Epijasmonic acid;(2S,4R,5S)-Muscarine;1-(1-Methoxy-1-methylethyl)-4-methylbenzene;Benzyl butyl ether;trans-Jasmone;5-Phenyl-1-pentan…	3.36898e+07	6.5957e+07	8.35476e+07	3.89735e+07	4.32544e+07	4.85029e+07	6.10648e+07	4.35769e+07	1.4013	up	0.422215	0.587841	no
POS_526.291_6.4244	526.291	PE(22:6/0:0)	C27H45N1O7P1	Lipids and lipid-like molecules	Glycerophospholipids	NA	NA	NA	LysoPE(0:0/22:6(4Z,7Z,10Z,13Z,16Z,19Z));LysoPE(22:6(4Z,7Z,10Z,13Z,16Z,19Z)/0:0);(4Z,7Z,10Z,13Z,15E,19Z)-17-Hydroxydocosa-4,7,10,13,15,19-hexaenoylcarnitine;(4Z,7Z,11Z,13Z,16Z,19Z)-10-Hydroxydocosa-4,7,11,13,16,19-hexaenoylcarnitine;(4Z,7E,9E,13Z,16Z,19Z)-11-Hydroxydocosa-4,7,9,13,16,19-hexaenoylcarnitine;(4Z,7Z,10Z,14E,16Z,19Z)-13-Hydroxydocosa-4,7,10,14,16,19-hexaenoylcarnitine;(4Z,7Z,10Z,13Z,17…	4.24423e+06	5.05823e+07	7.22004e+07	9.87089e+06	5.58256e+06	2.38462e+06	4.23423e+07	5.94602e+06	7.1211	up	0.20962	0.392275	no
NEG_325.238_7.1025	325.238	AVOCADYNE ACETATE	C19H34O4	Lipids and lipid-like molecules	Fatty Acyls	NA	NA	NA	1-Acetoxy-2-hydroxy-16-heptadecen-4-one;Avocadyne 2-acetate;Avocadyne 1-acetate;Avocadyne 4-acetate;Linoleic acid;(9E,11E)-Octadecadienoic acid;Linoelaidic acid;Mangiferic acid;Linalyl caprylate;Ethyl 2E,4Z-hexadecadienoate;5-Octadecynoic acid;Dihomolinoleic acid;6Z,9Z-octadecadienoic acid;Octadecadienoate;Octadeca-10,12-dienoic acid;17-Octadecynoic acid;7-Octadecynoic acid;8,12-Octadecadienoic a…	9.83206e+06	2.31838e+07	1.36568e+07	6.10417e+06	9.30364e+06	6.35635e+06	1.55576e+07	7.25472e+06	2.1445	up	0.083491	0.253686	no
POS_697.34_5.1906	697.34	10S,13R)-5,14-dihydroxy-3-(((2R,4S,5S,6R)-4-hydroxy-6-methyl-5-(((2S,3R,4S,5S,6R)-3,4,5-trihydroxy-6-(hydroxymethyl)tetrahydro-2H-pyran-2-yl)oxy)tetrahydro-2H-pyran-2-yl)oxy)-13-methyl-17-(5-oxo-2,5-dihydrofuran-3-yl)hexadecahydro-1H-cyclopenta[a]phenanthrene-10-carbaldehyde10S,13R)-5,14-dihydroxy-3-(((2R,4S,5S,6R)-4-hydroxy-6-methyl-5-(((2S,3R,4S,5S,6R)-3,4,5-trihydroxy-6-(hydroxymethyl)tetrahyd…	C35H52O14	Organoheterocyclic compounds	Pyrrolizines	NA	NA	NA	Enalaprilat;Sarizotan;Olitorin	2.13418e+06	4.24717e+06	2.88974e+06	944241	1.00057e+06	3.68256e+06	3.09036e+06	1.87579e+06	1.6475	up	0.267798	0.448529	no
NEG_809.542_7.7993	809.542	MGDG 34:4	C43H74O10	Lipids and lipid-like molecules	Glycerolipids	NA	NA	NA	SM(d19:1/20:5(7Z,9Z,11E,13E,17Z)-3OH(5,6,15));SM(d18:1/20:4(6E,8Z,11Z,14Z)+=O(5));SM(d18:1/20:4(5Z,8Z,11Z,13E)+=O(15));SM(d18:1/20:5(5Z,8Z,11Z,14Z,16E)-OH(18R));SM(d18:1/20:5(5Z,8Z,11Z,14Z,16E)-OH(18));SM(d18:1/20:5(5Z,8Z,10E,14Z,17Z)-OH(12));SM(d18:1/20:5(6E,8Z,11Z,14Z,17Z)-OH(5));SM(d18:2(4E,14Z)/20:3(5Z,8Z,11Z)-O(14R,15S));SM(d18:2(4E,14Z)/20:3(5Z,8Z,14Z)-O(11S,12R));SM(d18:2(4E,14Z)/20:3(5Z,1…	711991	1.08335e+07	5.49771e+06	1.69595e+07	2.49945e+07	1.27259e+07	5.68106e+06	1.82266e+07	0.3117	down	0.181641	0.363838	no
POS_247.057_0.7469	247.057	Glycerophosphoglycerol	C6H15O8P	Organic acids and derivatives	Organic phosphoric acids and derivatives	HMDB0240316	NA	NA	Glycerophosphoglycerol;Ethyl beta-D-glucopyranoside;Dambonitol;Ethyl glucoside;3-Methyl-1-propylxanthine;7-Ethyltheophylline;Isobutylxanthine;2'',6''-O-Diacetyloninin;Ethyl beta-D-fructofuranoside;Elenolide;Sinapic acid;5-(3',4',5'-Trihydroxyphenyl)-gamma-valerolactone;2-Oxo-2-(3,4,5-trimethoxyphenyl)acetaldehyde	9.49474e+06	1.09895e+07	1.17482e+07	1.41392e+07	2.25735e+07	7.76779e+06	1.07441e+07	1.48269e+07	0.7246	down	0.528621	0.675877	no
POS_157.076_3.0551	157.076	2,2'-Bipyridine	C10H8N2	Organoheterocyclic compounds	Pyridines and derivatives	NA	NA	NA	5-Pyridyl;pyridinyl;3-Indoleacetonitrile;2,2'-Bipyridine;4,4'-Bipyridine;Triethylphosphine oxide;2-((3-Aminopropyl)amino)ethanethiol	5.48268e+06	4.1831e+06	3.81898e+06	5.83176e+06	6.31716e+06	2.45911e+06	4.49492e+06	4.86934e+06	0.9231	down	0.974631	0.984621	no
POS_242.099_1.7544	242.099	trans-zeatin	C10H13N5O	Organoheterocyclic compounds	Imidazopyrimidines	NA	NA	NA	Pebulate;VERNOLATE;Pantothenic acid;Zeatin;2-Hexylbenzothiazole;(1R,3S)-3-(6-Aminopurin-9-yl)cyclopentan-1-ol;6-Phenylhexyl isothiocyanate;3-[[(2S)-2,4-Dihydroxy-3,3-dimethylbutanoyl]amino]propanoic acid	7.90855e+06	1.19346e+07	6.67749e+06	4.51559e+06	6.9499e+06	1.53182e+07	8.84022e+06	8.92788e+06	0.9902	down	0.835309	0.899338	no
POS_131.089_1.3162	131.089	L-Allo-Isoleucine	C6H13NO2	Organic acids and derivatives	Carboxylic acids and derivatives	HMDB0000557	NA	NA	3-Methylcyclohexanethiol	5.75368e+06	1.19855e+07	818852	3.23035e+06	2.39544e+06	3.05827e+06	6.18602e+06	2.89469e+06	2.137	up	0.752737	0.84385	no
POS_274.273_6.5893	274.273	xue	NA	NA	NA	NA	NA	NA	Palmitic acid;Trimethyltridecanoic acid;Butyl dodecanoate;Dodecyl butyrate;Hexyl decanoate;Octyl octanoate;Ethyl tetradecanoate;Dodecyl 2-methylpropanoate;Methyl pentadecanoate;Tetradecyl acetate	1.11224e+07	1.4859e+07	1.6365e+07	1.47639e+07	1.44869e+07	1.7211e+07	1.41155e+07	1.54873e+07	0.9114	down	0.484433	0.641044	no
NEG_114.056_1.4789	114.056	Pterolactam	C5H9NO2	Organoheterocyclic compounds	Pyrrolidines	HMDB0034208	NA	NA	L-Proline;Acetamidopropanal;4-Amino-2-methylenebutanoic acid;Pterolactam;5-(Hydroxymethyl)pyrrolidin-2-one;5-Hydroxy-1-methylpyrrolidin-2-one;DL-Allylglycine;DL-Proline;N-(2-Hydroxyethyl)acrylamide;N-Allylglycine;1-Pyrroline;Pyrroline;Butyronitrile;N-Methylene-ethenamine;Propargylamine;Propionitrile	4.38036e+07	3.5774e+07	3.65648e+07	2.39142e+07	2.22974e+07	9.15074e+06	3.87141e+07	1.84541e+07	2.0979	up	0.111816	0.287141	no
POS_195.122_2.5804	195.122	Tetraethylene glycol	C8H18O5	Organic oxygen compounds	Organooxygen compounds	HMDB0094708	NA	NA	Tetraethylene glycol;4-Hydroxy-2,2,6,6-tetramethylpiperidine-1-oxyl	1.24483e+07	1.43628e+07	1.06093e+07	2.22938e+07	2.45128e+07	2.45166e+07	1.24735e+07	2.37744e+07	0.5247	down	0.010373	0.148906	yes
POS_525.302_5.0097	525.302	NCGC00384869-01!4,4,8,10,14-pentamethyl-17-(4,5,6-trihydroxy-6-methylheptan-2-yl)-2,5,6,7,9,15-hexahydro-1H-cyclopenta[a]phenanthrene-3,16-dione	C30H46O5	Lipids and lipid-like molecules	Prenol lipids	NA	NA	NA	Cibenzoline;Bassic acid;Glabric acid;28-Hydroxyglycyrrhetic acid;24-Hydroxyglycyrrhetic acid;(3beta,15alpha,22S,24E)-3,15,22-Trihydroxylanosta-7,9(11),24-trien-26-oic acid;(2xi,20beta)-2,20-Dihydroxy-3-oxo-12-ursen-28-oic acid;Ceanothic acid;Actinidic acid;Melilotigenin;18alpha-Hydroxyglycyrrhetic acid;Lucyin A;Quillajasaponin;Epothilone B	428464	894746	736232	546453	773752	300927	686481	540377	1.2704	up	0.495523	0.649903	no
POS_107.085_3.4522	107.085	o-Xylene	C8H10	Benzenoids	Benzene and substituted derivatives	HMDB0059851	C07212	map00622(Xylene degradation);map01100(Metabolic pathways);map01120(Microbial metabolism in diverse environments);map01220(Degradation of aromatic compounds)	m-Xylene;o-Xylene;Ethylbenzene;p-Xylene	4.28393e+06	7.869e+06	6.81677e+06	5.80621e+06	5.07995e+06	3.55785e+06	6.32323e+06	4.81467e+06	1.3133	up	0.330713	0.506947	no
NEG_145.087_3.8463	145.087	Ethyl 2-hydroxyisovalerate	C7H14O3	Lipids and lipid-like molecules	Fatty Acyls	HMDB0059842	NA	NA	3-Hydroxyisoheptanoic acid;(+/-)-Ethyl 2-hydroxy-2-methylbutyrate;Methyl DL-Leucate;Methyl (&#177;)-3-hydroxyhexanoate;Butyl lactate;Ethyl 2-hydroxyisovalerate;3-hydroxyheptanoic acid;2-[(Tetrahydrofurfuryl)oxy]ethanol;(-)-Butyl L-lactate;3-Hexanone;4-Methylpentanal;Methyl isobutyl ketone;2-Oxohexane;Ethyl isopropyl ketone;Hexanal;2-Hexen-1-ol;2-Ethylbutanal;(E)-4-Hexen-1-ol;1-Hexen-3-ol;2-Methyl…	2.46816e+06	627614	1.39798e+06	2.39633e+06	1.49767e+06	6.78487e+06	1.49792e+06	3.55962e+06	0.4208	down	0.249244	0.431732	no
NEG_842.591_6.7366	842.591	PC 18:1_18:2	C44H82NO8P	Lipids and lipid-like molecules	Glycerophospholipids	NA	NA	NA	PS(16:1(9Z)/24:1(15Z));PS(18:0/22:2(13Z,16Z));PS(18:1(11Z)/22:1(13Z));PS(18:1(9Z)/22:1(13Z));PS(18:2(9Z,12Z)/22:0);PS(20:0/20:2(11Z,14Z));PS(20:1(11Z)/20:1(11Z));PS(20:2(11Z,14Z)/20:0);PS(22:0/18:2(9Z,12Z));PS(22:1(13Z)/18:1(11Z));PS(22:1(13Z)/18:1(9Z));PS(22:2(13Z,16Z)/18:0);PS(24:1(15Z)/16:1(9Z));PC(18:0/20:3(8Z,11Z,14Z)-2OH(5,6));PC(20:3(8Z,11Z,14Z)-2OH(5,6)/18:0);PC(20:2(11Z,14Z)/18:1(12Z)-2O…	8.28116e+06	7.84973e+06	7.42851e+06	9.9713e+06	1.31295e+07	9.97887e+06	7.85313e+06	1.10266e+07	0.7122	down	0.056022	0.219387	no
NEG_841.487_7.9164	841.487	PI(17:2/18:3)	C44H74O13P1	Lipids and lipid-like molecules	Glycerophospholipids	NA	NA	NA	PG(18:1(11Z)/20:5(7Z,9Z,11E,13E,17Z)-3OH(5,6,15));PG(20:5(7Z,9Z,11E,13E,17Z)-3OH(5,6,15)/18:1(11Z));PG(18:1(9Z)/20:5(7Z,9Z,11E,13E,17Z)-3OH(5,6,15));PG(20:5(7Z,9Z,11E,13E,17Z)-3OH(5,6,15)/18:1(9Z));PG(18:2(9Z,11Z)/PGE2);PG(PGE2/18:2(9Z,11Z));PG(18:2(9Z,11Z)/PGD2);PG(PGD2/18:2(9Z,11Z));PG(18:2(9Z,11Z)/20:4(7E,9E,11Z,13E)-3OH(5S,6R,15S));PG(20:4(7E,9E,11Z,13E)-3OH(5S,6R,15S)/18:2(9Z,11Z));PG(18:2(9…	3.04264e+07	2.1087e+07	1.93458e+07	3.20184e+07	4.37992e+07	5.83634e+07	2.36197e+07	4.4727e+07	0.5281	down	0.049941	0.21221	yes
NEG_681.449_8.7418	681.449	PMeOH 16:1_18:3	C38H67O8P	Lipids and lipid-like molecules	Glycerophospholipids	NA	NA	NA	PA(15:0/20:4(5Z,8Z,11Z,14Z));PA(15:0/20:4(8Z,11Z,14Z,17Z));PA(20:4(5Z,8Z,11Z,14Z)/15:0);PA(20:4(8Z,11Z,14Z,17Z)/15:0);DG(16:0/PGJ2/0:0);DG(PGJ2/16:0/0:0);DG(16:0/0:0/PGJ2);DG(PGJ2/0:0/16:0);DG(i-16:0/PGJ2/0:0);DG(PGJ2/i-16:0/0:0);DG(i-16:0/0:0/PGJ2);DG(PGJ2/0:0/i-16:0);Diprotin A;Leu-Pro-Ile	3.8477e+08	3.44798e+08	4.5705e+08	2.59052e+08	3.48126e+08	2.50108e+08	3.95539e+08	2.85762e+08	1.3842	up	0.072139	0.23934	no
NEG_421.162_3.7697	421.162	Kuwanon F	C25H26O6	Phenylpropanoids and polyketides	Flavonoids	HMDB0030863	NA	NA	Mulberrin;Cyclomammeisin;Mammea A/AB cyclo F;Kuwanon D;Kuwanon F;Glyurallin B;Cajanone;Kuwanol C;Albanin E;Isoangustone A;Naveglitazar;Corchoionol C 9-glucoside;Citroside A;Sonchuionoside C;8-(3,4-Dimethoxyphenyl)-7-methyl-1,3-dipropyl-1H-purine-2,6(3H,7H)-dione;Methyldopa;3-O-Methyl-a-methyldopa;3-Hydroxy-alpha-methyl-DL-tyrosine;Melevodopa;Kanzonol V;Diacetylfusarochromanone;[4-(3-Benzyl-4-hydr…	3.33668e+07	2.39651e+07	2.60329e+07	5.85643e+07	4.90324e+07	4.95063e+07	2.77883e+07	5.23677e+07	0.5306	down	0.009522	0.146182	yes
POS_324.216_4.8972	324.216	N-(-)-Jasmonoyl-(S)-isoleucine	NA	NA	NA	NA	NA	NA	Undeca-2,4,6-trienoylcarnitine;Undeca-2,5,8-trienoylcarnitine;(4E,6E)-Undeca-4,6,9-trienoylcarnitine;Undeca-3,5,7-trienoylcarnitine;Cicloprolol;2,6 Dimethylheptanoyl carnitine;Nonanoylcarnitine;6-Methyloctanoylcarnitine;5-Methyloctanoylcarnitine;4-Methyloctanoylcarnitine;7-Methyloctanoylcarnitine;3-Methyloctanoylcarnitine;N-Lauroyl Threonine;5'-Carboxy-gamma-chromanol;Capsiate;Corrin;Diethyl hexy…	7.31983e+06	6.60941e+06	3.96075e+06	4.20849e+06	3.57373e+06	5.10841e+06	5.96333e+06	4.29688e+06	1.3878	up	0.251258	0.43341	no
NEG_595.29_5.5011	595.29	LPI 18:2	C27H49O12P	Lipids and lipid-like molecules	Glycerophospholipids	NA	NA	NA	NA	3.16312e+07	1.62081e+06	2.784e+07	4.62395e+06	1.01151e+06	881213	2.0364e+07	2.17222e+06	9.3747	up	0.173165	0.354812	no
POS_389.173_3.7471	389.173	NCGC00380878-01_C18H28O9_Cyclopentaneacetic acid, 2-[(2Z)-5-(hexopyranosyloxy)-2-penten-1-yl]-3-oxo-, (1R,2R)-	C18H28O9	Lipids and lipid-like molecules	Fatty Acyls	NA	NA	NA	1-Aminoacridine;2-Phenylimidazo[1,2-a]pyridine;9-Aminoacridine;Cyclopropylpyrroloindole;Dibenzodiazepine;Nisoldipine;N,N'-Bis(2-hydroxybenzyl)ethylenediamine-N,N'-diacetic acid;m-Nisoldipine;3-O-Methyl 5-O-(2-methylpropyl) (4S)-2,6-dimethyl-4-(2-nitrophenyl)-3,4-dihydropyridine-3,5-dicarboxylate;8-iso-15-keto-PGE2;Prostaglandin E3;Prostaglandin D3;15-Keto-prostaglandin E2;Resolvin E1;12-Oxo-20-hy…	2.03177e+08	1.43025e+08	2.08197e+08	2.52132e+08	2.06785e+08	1.16813e+08	1.848e+08	1.9191e+08	0.9629	down	0.993763	0.995918	no
POS_746.602_7.5484	746.602	PC(O-18:1(11Z)/16:0)	C42H84NO7P	Lipids and lipid-like molecules	Glycerophospholipids	HMDB0013424	NA	NA	PC(16:0/P-18:0);PC(18:0/P-16:0);PC(P-16:0/18:0);PC(P-18:0/16:0);PC(O-16:1(9Z)/18:0);PC(O-18:1(11Z)/16:0);PC(O-18:1(9Z)/16:0);Ubiquinol 8	4.15741e+07	3.7415e+07	3.85253e+07	7.48375e+07	6.97139e+07	7.64288e+07	3.91715e+07	7.36601e+07	0.5318	down	0.000125	0.083248	yes
POS_715.348_5.1962	715.348	Trp Val Thr Tyr Phe	C38H46N6O8	NA	NA	NA	NA	NA	Cinacalcet;Quinocarmycin analog;Cheirotoxol;Neoconvallatoxoloside;Actein;Bismahanine;beta-Casomorphin-7;Bz-Ile-glu-gly-arg-pna	5.35124e+06	7.12181e+06	5.10261e+06	6.64334e+06	5.09358e+06	7.78782e+06	5.85855e+06	6.50825e+06	0.9002	down	0.566136	0.705461	no
NEG_742.422_6.9539	742.422	PS(14:1(9Z)/18:2(10E,12Z)+=O(9))	C38H66NO11P	Lipids and lipid-like molecules	Glycerophospholipids	NA	NA	NA	PE(14:1(9Z)/20:5(5Z,8Z,11Z,14Z,17Z));PE(20:5(5Z,8Z,11Z,14Z,17Z)/14:1(9Z))	9.69273e+07	6.60811e+07	6.837e+07	2.98715e+08	2.67088e+08	7.1237e+07	7.71261e+07	2.12347e+08	0.3632	down	0.198884	0.381948	no
POS_132.102_1.3551	132.102	D-Leucine	C6H13NO2	Organic acids and derivatives	Carboxylic acids and derivatives	HMDB0013773	C01570	NA	L-Isoleucine;L-Alloisoleucine;L-Leucine;L-Norleucine;Aminocaproic acid;Beta-Leucine;D-Leucine;3-Aminocaproic acid;(&#177;)-erythro-Isoleucine;6-Deoxyfagomine;N-(2-Hydroxyethyl)-morpholine;N-methylvaline;Alanine betaine;3-Amino-4-methylpentanoic acid;DL-Norleucine;L-Valine, methyl ester;1-Hydroxy-5,5-dimethylpyrrolidin-2-ol;beta-alanine betaine;delta-Hexanolactone;Gamma-Caprolactone;trans-Hex-2-en…	8.26444e+08	6.13928e+08	6.37206e+08	5.29855e+08	6.72554e+08	5.55581e+08	6.92526e+08	5.85996e+08	1.1818	up	0.243995	0.426446	no
NEG_105.046_9.9099	105.046	3-Mercapto-2-butanol	C4H10OS	Organic oxygen compounds	Organooxygen compounds	HMDB0040185	NA	NA	2-Methyleneglutaronitrile;Vinylpyrazine;Acrylonitrile	4.30298e+06	3.401e+06	3.1626e+06	5.59604e+06	5.62177e+06	9.16224e+06	3.6222e+06	6.79335e+06	0.5332	down	0.044243	0.203646	yes
POS_347.219_7.0561	347.219	Cortexolone	C21H30O4	Lipids and lipid-like molecules	Steroids and steroid derivatives	HMDB0000015	C05488	map00140(Steroid hormone biosynthesis);map01100(Metabolic pathways);map04927(Cortisol synthesis and secretion);map04934(Cushing syndrome)	Hexanoylglycine;Isovalerylalanine;Isovalerylsarcosine;N-Acetylleucine;6-Acetamidohexanoic acid;8,8a-Diepiswainsonine;Acrylamide-sodium acrylate resin;Corticosterone;21-Deoxycortisol;21-Hydroxy-5b-pregnane-3,11,20-trione;19-Hydroxydeoxycorticosterone;7'-Carboxy-alpha-tocotrienol;[10]-Dehydrogingerdione;4-Deoxyhumulone;4-Deoxyadhumulone;12-Hydroxy-11-methoxy-8,11,13-abietatrien-20-oic acid;1-Dehydr…	8.87182e+06	8.8948e+06	1.23026e+07	7.42894e+06	6.85162e+06	9.22705e+06	1.00231e+07	7.83587e+06	1.2791	up	0.162311	0.343603	no
POS_535.235_3.8804	535.235	FISSINOLIDE	C29H36O8	Lipids and lipid-like molecules	Prenol lipids	NA	NA	NA	APGPR Enterostatin;geneticin;Fexaramine;Ethyl 3-hydroxyoctanoate O-[glucosyl-(1-&gt;6)-glucoside];Silux;3-[18-(2-Carboxyethyl)-3,8,13,17-tetramethyl-21,22,23,24-tetrahydroporphyrin-2-yl]propanoic acid	1.92332e+07	2.28958e+07	1.5858e+07	2.36499e+07	2.91781e+07	1.57885e+07	1.9329e+07	2.28722e+07	0.8451	down	0.525979	0.673752	no
NEG_172.106_4.7792	172.106	1-Methyl-4-phenyl-1,2,3,6-tetrahydropyridine	C12H15N	Organoheterocyclic compounds	Pyridines and derivatives	NA	NA	NA	NA	6.57518e+07	1.02415e+08	1.4965e+08	5.02179e+07	5.71529e+07	2.90244e+07	1.05939e+08	4.54651e+07	2.3301	up	0.059071	0.22331	no
POS_338.34_9.4408	338.34	13-Docosenamide	C22H43NO	Lipids and lipid-like molecules	Fatty Acyls	NA	NA	NA	13-Docosenamide	8.54289e+06	6.62481e+06	9.46303e+06	1.67453e+07	1.22575e+07	1.69217e+07	8.21024e+06	1.53082e+07	0.5363	down	0.01413	0.155914	yes
NEG_844.603_7.7789	844.603	PC 18:0_18:2	C44H84NO8P	Lipids and lipid-like molecules	Glycerophospholipids	NA	NA	NA	PS(16:0/24:1(15Z));PS(16:1(9Z)/24:0);PS(18:0/22:1(13Z));PS(18:1(11Z)/22:0);PS(18:1(9Z)/22:0);PS(20:0/20:1(11Z));PS(20:1(11Z)/20:0);PS(22:0/18:1(11Z));PS(22:0/18:1(9Z));PS(22:1(13Z)/18:0);PS(24:0/16:1(9Z));PS(24:1(15Z)/16:0);PC(20:1(11Z)/18:1(12Z)-2OH(9,10));PC(18:1(12Z)-2OH(9,10)/20:1(11Z));PC(P-18:0/PGF1alpha);PC(PGF1alpha/P-18:0);PC(15:0/22:2(13Z,16Z));PC(22:2(13Z,16Z)/15:0);PE(16:1(9Z)/24:1(15…	4.3844e+07	1.78591e+07	1.55295e+07	3.30653e+07	2.9358e+07	4.57109e+07	2.57442e+07	3.60447e+07	0.7142	down	0.317098	0.494631	no
NEG_695.468_8.3274	695.468	PA 36:4	C39H69O8P	Lipids and lipid-like molecules	Glycerophospholipids	HMDB0116701	NA	NA	1,2-Di-(9Z,12Z-octadecadienoyl)-sn-glycero-3-phosphate;PA(14:0/22:4(7Z,10Z,13Z,16Z));PA(16:0/20:4(5Z,8Z,11Z,14Z));PA(16:1(9Z)/20:3(5Z,8Z,11Z));PA(18:0/18:4(6Z,9Z,12Z,15Z));PA(18:1(11Z)/18:3(6Z,9Z,12Z));PA(18:1(11Z)/18:3(9Z,12Z,15Z));PA(18:1(9Z)/18:3(6Z,9Z,12Z));PA(18:1(9Z)/18:3(9Z,12Z,15Z));PA(18:2(9Z,12Z)/18:2(9Z,12Z));PA(18:3(6Z,9Z,12Z)/18:1(11Z));PA(18:3(6Z,9Z,12Z)/18:1(9Z));PA(18:3(9Z,12Z,15Z…	1.41069e+07	4.38253e+07	1.06276e+07	1.67441e+07	7.92552e+06	1.36095e+07	2.28533e+07	1.27597e+07	1.791	up	0.441906	0.605279	no
POS_466.262_4.5224	466.262	NCGC00384602-01_C21H36O10_(2E)-3,7-Dimethyl-2,6-octadien-1-yl 6-O-[(2R,3R,4R)-3,4-dihydroxy-4-(hydroxymethyl)tetrahydro-2-furanyl]-beta-D-glucopyranoside	C21H36O10	Lipids and lipid-like molecules	Prenol lipids	NA	NA	NA	Acuminoside;Neryl arabinofuranosyl-glucoside;L-Linalool 3-[xylosyl-(1-&gt;6)-glucoside];Geranyl arabinopyranosyl-glucoside;Kenposide B	5.42691e+07	6.83184e+07	3.90468e+07	3.93522e+06	2.58003e+07	4.61422e+07	5.38781e+07	2.52926e+07	2.1302	up	0.261005	0.442546	no
POS_268.103_1.599	268.103	9-Arabinofuranosyladenine	C10H13N5O4	Nucleosides, nucleotides, and analogues	Purine nucleosides	NA	NA	NA	Adenosine;Deoxyguanosine;Neuraminic acid;Vidarabine;Zidovudine;N-(1-Deoxy-1-fructosyl)serine;3'-Azido-3'-deoxythymidine, 98%;8-Oxo-2'-deoxyadenosine;9-Arabinofuranosyladenine;Formycin A;Miserotoxin;OR-1896;4-Acetamidoantipyrine;N-[4-(4-Methyl-6-oxo-4,5-dihydro-1H-pyridazin-3-yl)phenyl]acetamide;N-Hexamethylene N',N''-diethylene thiophosphoramide	1.90034e+08	1.68928e+08	2.38757e+07	3.05673e+07	2.02758e+07	3.75202e+06	1.27613e+08	1.81984e+07	7.0123	up	0.10634	0.281199	no
NEG_315.16_5.7174	315.16	Gibberellin A9	C19H24O4	Lipids and lipid-like molecules	Prenol lipids	METPA1064	C11863	map00904(Diterpenoid biosynthesis);map01100(Metabolic pathways);map01110(Biosynthesis of secondary metabolites)	Isopulegone caffeate;Bisphenol A bis(2-hydroxyethyl)ether;estradiol alone;Porphyrinogen;Gibberellin A9;1-Benzylimidazole;1,2-Diaminonaphthalene;1,5-Naphthalenediamine;2,3-Diaminonaphthalene;Nicotyrine;15-Octadecene-9,11,13-triynoic acid;Estra-1,3,5(10),7-tetraene-3,17alpha-diol;17alpha-Trenbolone;Dicumyl peroxide;Dihydrodiethylstilbestrol;9,9'-Diapo-10,9'-retro-carotene-9,9'-dione;Falcarindione;4…	749372	1.62194e+06	2.73079e+06	559752	601344	826060	1.7007e+06	662386	2.5675	up	0.149261	0.329499	no
NEG_267.232_8.8781	267.232	9Z-Heptadecenoic acid	C17H32O2	Lipids and lipid-like molecules	Fatty Acyls	HMDB0062437	NA	NA	Cyclohexaneundecanoic acid;9E-Heptadecenoic acid;2,4-Heptadecanedione;7-Hexadecenoic acid, methyl ester;9Z-Heptadecenoic acid;trans-10-Heptadecenoic acid;Heptadec-2-enoic acid;Cadinene;Guaiane	1.09379e+07	1.4876e+07	1.0447e+07	1.60069e+07	1.62776e+07	1.8907e+07	1.2087e+07	1.70638e+07	0.7083	down	0.066838	0.233713	no
NEG_855.529_8.2782	855.529	SQDG 37:4	C46H80O12S	Lipids and lipid-like molecules	Glycerolipids	NA	NA	NA	PA(22:0/22:6(5Z,7Z,10Z,13Z,16Z,19Z)-OH(4));PA(22:6(5Z,7Z,10Z,13Z,16Z,19Z)-OH(4)/22:0);PA(22:0/22:6(4Z,8Z,10Z,13Z,16Z,19Z)-OH(7));PA(22:6(4Z,8Z,10Z,13Z,16Z,19Z)-OH(7)/22:0);PA(22:0/22:6(4Z,7Z,10Z,12E,16Z,19Z)-OH(14));PA(22:6(4Z,7Z,10Z,12E,16Z,19Z)-OH(14)/22:0);PA(22:0/22:6(4Z,7Z,10Z,13E,15E,19Z)-OH(17));PA(22:6(4Z,7Z,10Z,13E,15E,19Z)-OH(17)/22:0);PA(22:0/22:5(4Z,7Z,10Z,13Z,19Z)-O(16,17));PA(22:5(4…	1.7783e+07	1.75631e+07	1.49574e+07	3.8912e+06	1.07328e+07	1.44458e+07	1.67678e+07	9.68994e+06	1.7304	up	0.226212	0.408382	no
POS_369.132_6.3825	369.132	Anhydroicaritin	C21H20O6	Phenylpropanoids and polyketides	Flavonoids	NA	NA	NA	Tyrphostin A1;trans-3-Hydroxycotinine glucuronide;Curcumin;Integrin;Artocarpetin A;Cyclointegrin;Cyclocurcumin;Mollicellin H;9-O-Methylglyceofuran;Glycyrrhizaisoflavone C;Glicoricone;Glycycoumarin;Gancaonin B;Gancaonin N;Isoglycycoumarin;(1E,6E)-1,7-Bis(3-methoxy-4-hydroxyphenyl)-5-hydroxy-1,4,6-heptatriene-3-one;3-Hydroxycotinine glucuronide;1,6-Heptadiene-3,5-dione, 1,7-bis(4-hydroxy-3-methoxyp…	5.16598e+08	9.32614e+08	7.05686e+08	3.28888e+08	3.06337e+08	5.09679e+08	7.18299e+08	3.81635e+08	1.8822	up	0.05436	0.217534	no
POS_373.182_2.8966	373.182	Glu Pro Gln	C15H24N4O7	NA	NA	NA	NA	NA	5-(2-Methylpropyl)tetrahydro-2-oxo-3-furancarboxylic acid;5-Butyltetrahydro-2-oxo-3-furancarboxylic acid;1-Methylcyclohexane-1,2-dicarboxylic acid;1,2-Cyclohexanedicarboxylic acid, 4-methyl-;Bctc;trans-p-Menthane-1,7,8-triol 8-glucoside;(1R,2R,4S)-p-Menthane-1,2,8-triol 8-glucoside;(1S,2R,4R,8S)-p-Menthane-2,8,9-triol 2-glucoside;(1S,2R,4R,8S)-p-Menthane-2,8,9-triol 9-glucoside;Amodiaquine	3.81725e+06	4.41988e+06	4.22663e+06	1.83776e+07	1.42775e+07	2.3302e+06	4.15459e+06	1.16618e+07	0.3563	down	0.385608	0.555626	no
NEG_819.531_8.4494	819.531	SQDG 16:0_18:1	C43H80O12S	Lipids and lipid-like molecules	Glycerolipids	NA	NA	NA	PA(21:0/20:3(6,8,11)-OH(5));PA(20:3(6,8,11)-OH(5)/21:0);PA(a-21:0/20:3(6,8,11)-OH(5));PA(20:3(6,8,11)-OH(5)/a-21:0);PA(i-21:0/20:3(6,8,11)-OH(5));PA(20:3(6,8,11)-OH(5)/i-21:0);MG(20:4(6Z,8E,10E,14Z)-2OH(5S,12R)/0:0/0:0);MG(20:4(6E,8Z,11Z,13E)-2OH(5S,15S)/0:0/0:0);MG(20:4(8Z,11Z,14Z,17Z)-2OH(5S,6R)/0:0/0:0);MG(0:0/20:4(6Z,8E,10E,14Z)-2OH(5S,12R)/0:0);MG(0:0/20:4(6E,8Z,11Z,13E)-2OH(5S,15S)/0:0);MG(…	3.36361e+07	2.63245e+07	2.29086e+07	1.17919e+07	4.02643e+07	4.5875e+07	2.76231e+07	3.26437e+07	0.8462	down	0.961985	0.977558	no
POS_293.21_6.9973	293.21	Methyl [6]-paradol	C18H28O3	Benzenoids	Benzene and substituted derivatives	NA	NA	NA	NA	9.44424e+07	1.49597e+08	1.80556e+08	9.31673e+07	1.10068e+08	4.95335e+07	1.41532e+08	8.42563e+07	1.6798	up	0.161606	0.342756	no
POS_350.201_5.2268	350.201	Phe Ala Ile	C18H27N3O4	NA	NA	NA	NA	NA	NA	3.10298e+07	4.26245e+07	3.49222e+07	3.74775e+07	3.49823e+07	1.76953e+07	3.61922e+07	3.00517e+07	1.2043	up	0.446687	0.609429	no
NEG_227.129_4.1301	227.129	Mifentidine	C13H16N4	Organoheterocyclic compounds	Azoles	NA	NA	NA	Traumatic acid;5-Heptyltetrahydro-2-oxo-3-furancarboxylic acid;Butanedioic acid, octenyl-;Mifentidine;delta-Hexanolactone;Gamma-Caprolactone;trans-Hex-2-enoic acid;Allyl propionate;2-Methyl-4-pentenoic acid;2,3-Hexanedione;3,4-Hexanedione;3-Hexenoic acid;4-Methyl-2,3-pentanedione;2-Methyl-2-pentenoic acid;4-Methyl-2-pentenoic acid;2-Methyl-3-pentenoic acid;Prenyl formate;5-Oxohexanal;Ethyl croton…	1.40384e+07	2.37663e+07	1.8524e+07	3.70605e+07	3.30533e+07	3.49126e+07	1.87762e+07	3.50088e+07	0.5363	down	0.045824	0.206663	yes
NEG_134.894_5.8703	134.894	Trichlorofluoromethane	CCl3F	Organohalogen compounds	Alkyl halides	NA	NA	NA	NA	6.77432e+07	4.22618e+07	4.6043e+07	8.66013e+07	1.00491e+08	1.03655e+08	5.2016e+07	9.69157e+07	0.5367	down	0.034523	0.189003	yes
NEG_853.512_8.1435	853.512	SQDG 37:5	C46H78O12S	Lipids and lipid-like molecules	Glycerolipids	NA	NA	NA	PA(22:1(13Z)/22:6(5Z,7Z,10Z,13Z,16Z,19Z)-OH(4));PA(22:6(5Z,7Z,10Z,13Z,16Z,19Z)-OH(4)/22:1(13Z));PA(22:1(13Z)/22:6(4Z,8Z,10Z,13Z,16Z,19Z)-OH(7));PA(22:6(4Z,8Z,10Z,13Z,16Z,19Z)-OH(7)/22:1(13Z));PA(22:1(13Z)/22:6(4Z,7Z,10Z,12E,16Z,19Z)-OH(14));PA(22:6(4Z,7Z,10Z,12E,16Z,19Z)-OH(14)/22:1(13Z));PA(22:1(13Z)/22:6(4Z,7Z,10Z,13E,15E,19Z)-OH(17));PA(22:6(4Z,7Z,10Z,13E,15E,19Z)-OH(17)/22:1(13Z));PA(22:1(13Z…	1.68914e+07	1.23456e+07	1.0148e+07	1.2707e+07	1.928e+07	1.97394e+07	1.31283e+07	1.72421e+07	0.7614	down	0.252412	0.434527	no
NEG_93.0092_8.114	93.0092	2-Chloro-1-propanol	C3H7ClO	Organohalogen compounds	Halohydrins	HMDB0031335	NA	NA	NA	7.46618e+07	1.1486e+08	7.66256e+07	8.48132e+07	3.48309e+07	1.51967e+08	8.8716e+07	9.05371e+07	0.9799	down	0.800333	0.876608	no
POS_267.133_2.994	267.133	N5-(4-Methoxybenzyl)glutamine	C13H18N2O4	Organic acids and derivatives	Carboxylic acids and derivatives	HMDB0033598	NA	NA	3-Methylpyrrolo[1,2-a]pyrazine;1H-Indazol-3-amine;2-Aminobenzimidazole;2-Pyrrol-1-yl-1H-imidazole;N5-(4-Methoxybenzyl)glutamine;Musk tibetene;Hydroxyprolyl-Isoleucine;Hydroxyprolyl-Leucine;Hexanoylglutamine;(2R,4S)-1-Tert-Butyl 2-methyl 4-aminopyrrolidine-1,2-dicarboxylate	2.90543e+07	2.93278e+07	2.41984e+07	1.36517e+07	158248	4.74518e+06	2.75268e+07	6.18503e+06	4.4506	up	0.199782	0.382747	no
NEG_329.212_8.294	329.212	pregn-5-ene-3,20-dione-17-ol	C21H30O3	Lipids and lipid-like molecules	Steroids and steroid derivatives	HMDB0062522	NA	NA	17-Hydroxyprogesterone;11a-Hydroxyprogesterone;[10]-Dehydroshogaol;(4E,9a)-9-(3-Methyl-2E-pentenoyloxy)-4,10(14)-oplopadien-3-one;2-[2-(4-Hydroxy-3-methoxyphenyl)ethyl]-5-octylfuran;Tussilagonone;11-Hydroxy-delta-9-THC;7-beta-Hydroxy-delta-9-THC;8-Hydroxy-delta-9-THC;8-beta-Hydroxy-delta-9-THC;9-alpha,10-alpha-epoxyhexahydrocannabinol;6(beta)-hydroxyprogesterone;6-beta-hydroxyprogesterone;pregn-5…	5.5444e+06	1.11613e+07	1.03158e+07	3.82021e+07	2.92135e+06	3.35452e+06	9.00717e+06	1.4826e+07	0.6075	down	0.853774	0.910278	no
POS_810.601_6.9569	810.601	PC(P-18:0/20:4(5E,8Z,12Z,14Z)-OH(11R))	C46H84NO8P	Lipids and lipid-like molecules	Glycerophospholipids	NA	NA	NA	PC(16:0/22:4(7Z,10Z,13Z,16Z));PC(18:0/20:4(5Z,8Z,11Z,14Z));PC(18:0/20:4(8Z,11Z,14Z,17Z));PC(18:1(11Z)/20:3(5Z,8Z,11Z));PC(18:1(11Z)/20:3(8Z,11Z,14Z));PC(18:1(9Z)/20:3(5Z,8Z,11Z));PC(18:1(9Z)/20:3(8Z,11Z,14Z));PC(18:2(9Z,12Z)/20:2(11Z,14Z));PC(18:3(6Z,9Z,12Z)/20:1(11Z));PC(18:3(9Z,12Z,15Z)/20:1(11Z));PC(18:4(6Z,9Z,12Z,15Z)/20:0);PC(20:0/18:4(6Z,9Z,12Z,15Z));PC(20:1(11Z)/18:3(6Z,9Z,12Z));PC(20:1(11…	6.10555e+07	9.54167e+07	1.12793e+08	8.14349e+07	8.99807e+07	9.70697e+07	8.97551e+07	8.94951e+07	1.0029	up	0.900712	0.940369	no
POS_123.044_3.2282	123.044	Benzoic acid	C7H6O2	Benzenoids	Benzene and substituted derivatives	HMDB0001870	C00539	NA	Benzoic acid;4-Hydroxybenzaldehyde;3-(2-Furanyl)-2-propenal;2-Hydroxybenzaldehyde;1,3-Benzodioxole;Tropolone;1-Methylpyrrolinium;piperidino	1.15536e+07	2.80315e+07	1.22154e+07	2.88753e+06	5.47403e+06	1.76067e+07	1.72668e+07	8.6561e+06	1.9948	up	0.235639	0.418413	no
NEG_99.0198_9.9139	99.0198	Hydantoin	C3H4N2O2	Organoheterocyclic compounds	Azoles	NA	NA	NA	Hydantoin;2H-Imidazol-2-one, 1,3-dihydro-4-hydroxy-	2.71774e+06	1.60924e+06	2.7424e+06	3.65304e+06	4.15617e+06	5.22124e+06	2.35646e+06	4.34348e+06	0.5425	down	0.048952	0.210898	yes
NEG_712.534_7.7875	712.534	Soyacerebroside I	NA	NA	NA	HMDB0032677	NA	NA	PC(14:1(9Z)/P-18:1(11Z));PC(14:1(9Z)/P-18:1(9Z));PC(P-18:1(11Z)/14:1(9Z));PC(P-18:1(9Z)/14:1(9Z));Soyacerebroside I;Cer(d18:0/6 keto-PGF1alpha);Cer(d18:0/TXB2);Cer(t18:0/PGF2alpha);Cer(t18:0/PGE1);Cer(t18:0/PGD1)	2.47629e+07	2.77905e+07	1.81148e+07	3.24232e+07	3.76845e+07	1.09681e+08	2.35561e+07	5.99296e+07	0.3931	down	0.165955	0.346992	no
NEG_703.433_8.134	703.433	PMeOH 18:3_18:4	C40H65O8P	Lipids and lipid-like molecules	Glycerophospholipids	NA	NA	NA	2,2'-{Oxybis[(2,1-phenylene)oxy]}bis(N,N-dicyclohexylacetamide)	4.38706e+07	3.74375e+07	4.1939e+07	2.4168e+07	3.26751e+07	4.85866e+07	4.10824e+07	3.51433e+07	1.169	up	0.438257	0.601837	no
NEG_217.108_3.6707	217.108	Hydroxysebacic acid	C10H18O5	Organic acids and derivatives	Hydroxy acids and derivatives	NA	NA	NA	3-Hydroxysebacic acid;2-Hydroxydecanedioic acid;5-Hydroxysebacate;Tetrahydrofurfuryl butyrate;cis-3-Hexenyl lactate;3-Methylbutyl 3-oxobutanoate;Butyl levulinate;Butyl 3-hydroxy-2-methylidenebutanoate;2-Methylpropyl 3-hydroxy-2-methylidenebutanoate;5-Pentyl-1,4-dioxan-2-one;6-Pentyl-1,4-dioxan-2-one;4-Hydroperoxy-2-nonenal;9-Oxo-nonanoic acid;cis-4-Hydroxycyclohexylacetic acid;trans-4-Hydroxycycl…	4.76683e+06	1.00895e+07	8.14089e+06	1.45759e+07	1.90053e+07	8.15475e+06	7.66575e+06	1.3912e+07	0.551	down	0.156913	0.33801	no
NEG_527.216_4.3588	527.216	16,17-Dihydro-16alpha,17-dihydroxygibberellin A4 17-glucoside	C25H36O12	Lipids and lipid-like molecules	Prenol lipids	NA	NA	NA	Dutasteride;16,17-Dihydro-16alpha,17-dihydroxygibberellin A4 17-glucoside;Felotaxel;Vorapaxar;PA(2:0/18:1(12Z)-O(9S,10R));PA(18:1(12Z)-O(9S,10R)/2:0);PA(2:0/18:1(9Z)-O(12,13));PA(18:1(9Z)-O(12,13)/2:0);di-Hydroxymelatonin;N(2)-phenylacetyl-L-glutaminate;Phenylacetyl glutaminate;3'-Hydroxy-T2 Toxin;2-[1-[2-[(4-Carbamimidoylbenzoyl)amino]-3-(4-hydroxyphenyl)propanoyl]piperidin-4-yl]oxyacetic acid	4.54261e+06	3.43638e+06	5.39521e+06	1.00362e+07	7.14576e+06	7.45174e+06	4.45807e+06	8.21123e+06	0.5429	down	0.023652	0.172332	yes
POS_97.0283_1.3421	97.0283	Protoanemonin	C5H4O2	Organoheterocyclic compounds	Dihydrofurans	HMDB0060503	C07090	map00361(Chlorocyclohexane and chlorobenzene degradation);map01120(Microbial metabolism in diverse environments)	2-Furancarboxaldehyde;Protoanemonin;2H-Pyran-2-one	3.34574e+06	7.50035e+06	3.69786e+06	3.96011e+06	4.57807e+06	3.65337e+06	4.84798e+06	4.06385e+06	1.193	up	0.705785	0.810954	no
POS_164.115_3.7404	164.115	N-(2,4-Dimethylphenyl)acetamide	C10H13NO	Benzenoids	Benzene and substituted derivatives	NA	NA	NA	Erythro-5-hydroxy-L-lysinium(1+);1,1-Bis(2-aminoethyl)-2-hydroxy-3-oxotriazane;2,2&#8218;&#196;&#246;&#8730;&#209;&#8730;&#8706;?&#8218;&#196;&#246;&#8730;&#162;&#172;&#223;-(Hydroxynitrosohydrazino)bis-ethanamine	2.63676e+06	1.72372e+06	1.90956e+06	4.40596e+06	3.8395e+06	3.27777e+06	2.09002e+06	3.84108e+06	0.5441	down	0.020849	0.16806	yes
POS_343.294_5.4563	343.294	CocamidopropylBetaine	C19H38N2O3	Organic acids and derivatives	Carboxylic acids and derivatives	NA	NA	NA	N-Myristoyl Proline	2.77719e+06	3.13295e+06	2.12649e+06	5.1644e+06	4.99317e+06	4.57238e+06	2.67888e+06	4.90998e+06	0.5456	down	0.024177	0.173114	yes
NEG_736.491_7.9235	736.491	PE(18:2/18:3)	C41H71N1O8P1	Lipids and lipid-like molecules	Glycerophospholipids	HMDB0009094	C00350	map00563(Glycosylphosphatidylinositol (GPI)-anchor biosynthesis);map00564(Glycerophospholipid metabolism);map01100(Metabolic pathways);map01110(Biosynthesis of secondary metabolites);map04136(Autophagy - other);map04138(Autophagy - yeast);map04140(Autophagy - animal);map04723(Retrograde endocannabinoid signaling);map05130(Pathogenic Escherichia coli infection);map05167(Kaposi sarcoma-associated h…	PE(14:0/22:5(4Z,7Z,10Z,13Z,16Z));PE(14:0/22:5(7Z,10Z,13Z,16Z,19Z));PE(14:1(9Z)/22:4(7Z,10Z,13Z,16Z));PE(16:0/20:5(5Z,8Z,11Z,14Z,17Z));PE(16:1(9Z)/20:4(5Z,8Z,11Z,14Z));PE(16:1(9Z)/20:4(8Z,11Z,14Z,17Z));PE(18:1(11Z)/18:4(6Z,9Z,12Z,15Z));PE(18:1(9Z)/18:4(6Z,9Z,12Z,15Z));PE(18:2(9Z,12Z)/18:3(6Z,9Z,12Z));PE(18:2(9Z,12Z)/18:3(9Z,12Z,15Z));PE(18:3(6Z,9Z,12Z)/18:2(9Z,12Z));PE(18:3(9Z,12Z,15Z)/18:2(9Z,12Z…	1.1763e+08	1.18409e+08	9.83652e+07	1.28775e+08	1.84022e+08	1.35214e+08	1.11468e+08	1.49337e+08	0.7464	down	0.109857	0.284728	no
NEG_277.217_9.6701	277.217	alpha-Eleostearic acid	C18H30O2	Lipids and lipid-like molecules	Fatty Acyls	NA	C08315	NA	alpha-Linolenic acid;Calendic acid;Punicic acid;Linolenelaidic acid;Octadeca-8,10,12-trienoic acid;Octadeca-6,9,12-trienoic acid;alpha-Eleostearic acid;Octadec-11-en-9-ynoic acid;Octadecatrienoic acid;Pinolenic acid;Sodium palmitate;Jacaric acid;Na,Na-Dimethylhistamine;6-Phenylundecane;Gonane;Aplotaxene;(Z,Z,Z)-1,8,11,14-Heptadecatetraene;(3E,7E)-4,8,12-Trimethyl-1,3,7,11-tridecatetraene;1,2-Dime…	1.7919e+07	1.55322e+07	1.4504e+07	2.27779e+07	2.35823e+07	1.17451e+07	1.5985e+07	1.93684e+07	0.8253	down	0.58402	0.718696	no
POS_261.058_0.9682	261.058	MLS002695239-01!7-hydroxy-2-phenylchromen-4-one	C15H10O3	Phenylpropanoids and polyketides	Flavonoids	NA	NA	NA	Glutaconic acid;Citraconic acid;Mesaconic acid;Itaconic acid;Gamma-delta-Dioxovaleric acid;Methyl hydrogen fumarate;2-Hydroxyglutaric acid lactone;2,5-Dioxopentanoate;(Z)-4-Methoxy-4-oxobut-2-enoic acid;2-Methylbut-2-enedioic acid;Pentenedioic acid;Suprofen;Tiaprofenic acid;Keto-3-deoxy-D-manno-octulosonic acid;Acefylline;2-Keto-3-Deoxy-D-Mannooctanoic Acid;Furapyrimidone;Rufinamide;3-deoxy-D-man…	4.64491e+07	4.36551e+07	4.25229e+07	3.4846e+07	5.12253e+07	4.36892e+07	4.4209e+07	4.32535e+07	1.0221	up	0.79561	0.873463	no
POS_247.042_1.0135	247.042	phenazine-1-carboxylic acid	C13H8N2O2	Organoheterocyclic compounds	Diazanaphthalenes	NA	NA	NA	2-Aminopropane-1,3-dithiol;(+)-Epibatidine	1.81542e+07	7.95177e+06	1.42928e+07	1.91395e+07	2.15536e+07	2.04524e+07	1.34662e+07	2.03819e+07	0.6607	down	0.193629	0.376204	no
NEG_707.458_8.3111	707.458	PMeOH 18:2_18:3	C40H69O8P	Lipids and lipid-like molecules	Glycerophospholipids	NA	NA	NA	NA	1.00544e+08	8.87958e+07	7.03319e+07	7.26635e+07	9.98887e+07	8.08762e+07	8.65572e+07	8.44761e+07	1.0246	up	0.880813	0.927319	no
NEG_98.0245_4.533	98.0245	1H-Pyrrole-2,5-diol	C4H5NO2	Organoheterocyclic compounds	Pyrroles	NA	NA	NA	NA	1.32935e+07	194514	1.14597e+07	1.87195e+07	1.70102e+07	2.22681e+07	8.31591e+06	1.93326e+07	0.4301	down	0.317761	0.495255	no
POS_279.158_7.5136	279.158	Dibutyl phthalate	NA	NA	NA	NA	NA	NA	Histidinal;4-Amino-5-hydroxymethyl-2-methylpyrimidine;(2Z)-2-Morpholin-4-yliminoacetonitrile;Monoethylhexyl phthalic acid;Diisobutyl phthalate;Dibutyl phthalate;Mono(1-ethylhexyl) phthalate;2,5,7,8-Tetramethyl-2-(2'-carboxyethyl)-6-hydroxychroman;Dibutylphthalic acid;Monooctyl phthalate;4-Ethyl-3-hexylphthalic acid;3-(2-Ethylhexyl)phthalic acid;2-Phenyl-4-piperazin-1-yl-1H-benzimidazole;5-Nonylte…	1.18012e+07	1.36206e+07	1.29593e+07	1.97759e+07	2.65585e+07	2.37648e+07	1.27937e+07	2.33664e+07	0.5475	down	0.009147	0.146182	yes
NEG_373.238_6.6615	373.238	Digitoxigenin	C23H34O4	Lipids and lipid-like molecules	Steroids and steroid derivatives	NA	NA	NA	Calcitroic acid;(-)-Folicanthine;Digitoxigenin;Rostafuroxin;N-Heptanoylglycine;1-Hydroxy-2,2,5,5-tetramethylpyrrolidine-3-carboxylic acid;Pivagabine;L-Valine, N-(2-hydroxy-3-butenyl)-;Docosahexaenoic acid;Neogrifolin;Grifolin;Retinol acetate;(Z,Z)-2-Methyl-5-(8,11,14-pentadecatrienyl)-1,3-benzenediol;N-Lauroyl Glutamine;Docosahexaenoicacid(DHA);9-cis Retinol Acetate;(4E,7E,10Z,13E,16E,19E)-Docosa…	4.45213e+06	2.75049e+07	2.63214e+07	2.39681e+07	5.36398e+06	3.29059e+07	1.94262e+07	2.0746e+07	0.9364	down	0.917338	0.951005	no
POS_272.184_4.8698	272.184	O-Desmethyl Pyrilamine	C16H21N3O	Benzenoids	Benzene and substituted derivatives	NA	NA	NA	Hept-3-enoylcarnitine;Hept-4-enoylcarnitine;Hept-5-enoylcarnitine;(2E)-Hept-2-enoylcarnitine;N-Palmitoyl Cysteine;C75 trans	1.60641e+07	2.34411e+07	1.32295e+07	2.16493e+07	2.22036e+07	2.11766e+07	1.75782e+07	2.16765e+07	0.8109	down	0.291533	0.471569	no
POS_360.149_1.1521	360.149	Palatinose	C12H22O11	Organic oxygen compounds	Organooxygen compounds	NA	NA	NA	Chlorambucil-tertiary butyl ester;3-[[3-Methoxy-5-(1H-pyrrol-2-yl)pyrrol-2-ylidene]methyl]-1,4-dimethyl-4,5,6,7-tetrahydro-2H-isoindole;Oclacitinib;Cellobiose;D-Maltose;Alpha-Lactose;Sucrose;Lactulose;Trehalose;3-b-Galactopyranosyl glucose;Turanose;Kojibiose;Sakebiose;Inulobiose;Maltulose;Mannobiose;DEAE-cellulose;Allolactose;Glucinol;Trehalulose;Fagopyritol A1;beta-Lactose;Glucose-1,3-mannose ol…	5.17659e+07	3.9846e+07	4.6712e+07	5.61109e+07	5.65284e+07	4.09536e+07	4.6108e+07	5.11977e+07	0.9006	down	0.492575	0.647237	no
NEG_185.082_4.2395	185.082	5-Butyltetrahydro-2-oxo-3-furancarboxylic acid	C9H14O4	Organoheterocyclic compounds	Lactones	HMDB0030992	NA	NA	5-(2-Methylpropyl)tetrahydro-2-oxo-3-furancarboxylic acid;5-Butyltetrahydro-2-oxo-3-furancarboxylic acid;1-Methylcyclohexane-1,2-dicarboxylic acid;1,2-Cyclohexanedicarboxylic acid, 4-methyl-;2,4-Hexadienyl acetate;3-Ethyl-2-hydroxy-4-methyl-2-cyclopenten-1-one;3-Ethyl-5-methyl-1,2-cyclopentanedione;Ethyl 2-methyl-3,4-pentadienoate;Allyl tiglate;3-Propyl-1,2-cyclopentanedione;2-Hydroxy-3,4,5-trime…	1.23444e+08	4.65618e+07	7.23192e+07	2.17181e+07	4.21455e+07	6.35237e+07	8.07752e+07	4.24624e+07	1.9023	up	0.195115	0.377429	no
POS_542.32_6.4235	542.32	PC(20:5/0:0)	C28H49N1O7P1	Lipids and lipid-like molecules	Glycerophospholipids	NA	NA	NA	LysoPC(20:5(5Z,8Z,11Z,14Z,17Z)/0:0);1-Isopropyl-N-((6-methyl-2-oxo-4-propyl-1,2-dihydropyridin-3-yl)methyl)-6-(2-(4-methylpiperazin-1-yl)pyridin-4-yl)-1H-indazole-4-carboxamide;LysoPC(18:2(9Z,12Z)/0:0);LysoPC(0:0/18:2(9Z,12Z));Sucrose laurate;Sucrose monolaurate;Sucrose, 1-laurate	2.52715e+06	9.00345e+06	1.07924e+07	4.45136e+06	3.21837e+06	1.09173e+07	7.44101e+06	6.19567e+06	1.201	up	0.810355	0.882949	no
NEG_99.0085_1.3172	99.0085	Succinic anhydride	C4H4O3	Organic acids and derivatives	Carboxylic acids and derivatives	HMDB0032523	C19524	NA	Succinic anhydride;2-Propyn-1-al;Propynyloxy	4.00502e+07	4.209e+07	4.02199e+07	3.76964e+07	3.38273e+07	3.98709e+07	4.07867e+07	3.71315e+07	1.0984	up	0.176553	0.358209	no
POS_443.182_6.3927	443.182	3-[(2R)-2-Hydroxy-3-methyl-3-[(phosphonooxy)methyl]butanamido]propanoylcarnitine	C16H31N2O10P	Lipids and lipid-like molecules	Fatty Acyls	NA	NA	NA	3-[(2R)-2-Hydroxy-3-methyl-3-[(phosphonooxy)methyl]butanamido]propanoylcarnitine;Hydrocortisone phosphate;1alpha-O-Methylquassin;16-Methyl-epi-nigakihemiacetal B;11,17-Dihydroxy-3,20-dioxopregn-4-en-21-yl acetate;Desoxycortisone acetate;strophanthidin;Kanzonol F;Isoflupredone acetate;Filgotinib;Skepinone-L	9.27845e+06	1.13946e+07	1.44603e+07	465126	1.68223e+06	7.20603e+06	1.17111e+07	3.11779e+06	3.7562	up	0.138948	0.318413	no
NEG_307.264_9.5181	307.264	Eicosadienic acid	C20H36O2	Lipids and lipid-like molecules	Fatty Acyls	NA	NA	NA	Eicosadienoic acid;Sclareol;8Z,11Z-eicosadienoic acid;11,14-Eicosadienoic acid;Eicosadienic acid;Ethyl linoleate;Methyl sterculate;Icosa-2,6-dienoic acid;Ethyl (Z,Z)-9,12-octadecadienoate;alpha-Terpineol;Eucalyptol;Geraniol;2-Decenal;3-Decen-2-one;2,6-Dimethyl-7-octen-3-one;Thujyl alcohol;9-Decenal;Fenchol;(-)-Carvomenthone;Isomenthone;(-)-Borneol;(-)-Menthone;p-Menthan-2-one;(+)-Menthone;(+)-Iso…	1.24903e+07	2.06062e+07	1.32471e+07	1.02973e+07	1.63734e+07	9.62764e+06	1.54479e+07	1.20995e+07	1.2767	up	0.342544	0.517962	no
POS_248.164_4.3498	248.164	Indenolol	C15H21NO2	Benzenoids	Indenes and isoindenes	NA	NA	NA	Meperidine;Ketobemidone;Ethylphenidate;Indenolol;Methoxetamine;Naxagolide;pyrrolostatin;8,12-Epoxy-4(15),7,11-eudesmatrien-1-one;(2E,8Z)-Decadiene-4,6-diyn-1-yl 3-methylbutanoate;Curzerenone;Furanodienone;Cyclohexyl cinnamate;(1E)-1-{[(Diaminomethylidene)amino]imino}-2,3-dihydro-1H-indene-4-carboximidamide;Atractylenolide I;Cacalol;Dehydrocostus lactone;Curzerenone C;Eremanthin	5.03296e+07	3.16373e+07	4.38555e+07	9.61491e+06	1.42654e+07	2.71257e+07	4.19408e+07	1.7002e+07	2.4668	up	0.065858	0.23218	no
POS_88.112_2.3118	88.112	2-Methylbutylamine	C5H13N	Organic nitrogen compounds	Organonitrogen compounds	HMDB0032392	NA	NA	3-Methyl-1-butylamine;2-Methylbutylamine;Amylamine;1-Pentene;2-Methyl-1-butene;3-Methyl-1-butene	2.75622e+06	5.31493e+06	3.11095e+06	9.22891e+06	3.45135e+06	3.13235e+06	3.72737e+06	5.27087e+06	0.7072	down	0.557169	0.698674	no
POS_810.6_6.4205	810.6	PC(P-18:0/20:4(5Z,8Z,11Z,14Z)-OH(17))	C46H84NO8P	Lipids and lipid-like molecules	Glycerophospholipids	NA	NA	NA	PC(16:0/22:4(7Z,10Z,13Z,16Z));PC(18:0/20:4(5Z,8Z,11Z,14Z));PC(18:0/20:4(8Z,11Z,14Z,17Z));PC(18:1(11Z)/20:3(5Z,8Z,11Z));PC(18:1(11Z)/20:3(8Z,11Z,14Z));PC(18:1(9Z)/20:3(5Z,8Z,11Z));PC(18:1(9Z)/20:3(8Z,11Z,14Z));PC(18:2(9Z,12Z)/20:2(11Z,14Z));PC(18:3(6Z,9Z,12Z)/20:1(11Z));PC(18:3(9Z,12Z,15Z)/20:1(11Z));PC(18:4(6Z,9Z,12Z,15Z)/20:0);PC(20:0/18:4(6Z,9Z,12Z,15Z));PC(20:1(11Z)/18:3(6Z,9Z,12Z));PC(20:1(11…	3.26251e+07	5.87654e+07	2.19932e+07	4.81645e+07	4.00578e+07	418556	3.77945e+07	2.95469e+07	1.2791	up	0.48651	0.642622	no
POS_810.601_5.8414	810.601	PC(P-18:0/20:4(5Z,8Z,10E,14Z)-OH(12S))	C46H84NO8P	Lipids and lipid-like molecules	Glycerophospholipids	NA	NA	NA	PC(16:0/22:4(7Z,10Z,13Z,16Z));PC(18:0/20:4(5Z,8Z,11Z,14Z));PC(18:0/20:4(8Z,11Z,14Z,17Z));PC(18:1(11Z)/20:3(5Z,8Z,11Z));PC(18:1(11Z)/20:3(8Z,11Z,14Z));PC(18:1(9Z)/20:3(5Z,8Z,11Z));PC(18:1(9Z)/20:3(8Z,11Z,14Z));PC(18:2(9Z,12Z)/20:2(11Z,14Z));PC(18:3(6Z,9Z,12Z)/20:1(11Z));PC(18:3(9Z,12Z,15Z)/20:1(11Z));PC(18:4(6Z,9Z,12Z,15Z)/20:0);PC(20:0/18:4(6Z,9Z,12Z,15Z));PC(20:1(11Z)/18:3(6Z,9Z,12Z));PC(20:1(11…	5.78147e+06	4.97242e+06	4.41529e+06	1.13835e+07	8.04354e+06	8.24438e+06	5.05639e+06	9.2238e+06	0.5482	down	0.015461	0.158175	yes
NEG_225.114_4.6909	225.114	dodeca-2,9-dienedioic acid	C12H18O4	NA	NA	NA	NA	NA	Allixin;3,4-Methylenesebacic acid;1,3-Butyleneglycol dimethacrylate;7-Oxononane-1,1,9-tricarbaldehyde;Senkyunolide N;7-Epi-12-hydroxyjasmonic acid;2,2,7,7-Tetramethyl-1,6-dioxaspiro[4.4]nona-3,8-diene;Jasmolone;2-Phenylpropionaldehyde dimethyl acetal;Dihydroactinidiolide;(+)-Myrtenyl formate;Norecasantalic acid;Bovolide;4-(Butoxymethyl)phenol;2-tert-Butyl-4-hydroxyanisole;3,7-Dimethylbicyclo[4.1.…	3.49755e+07	1.93075e+07	4.93753e+07	3.55931e+07	3.85656e+07	5.19428e+07	3.45528e+07	4.20338e+07	0.822	down	0.463487	0.623825	no
POS_427.208_6.3939	427.208	Asp Arg His	C16H26N8O6	NA	NA	NA	NA	NA	Phenazopyridine;2-Amino-3,8-dimethyl-3H-imidazo[4,5-f]quinoxaline;kainic acid;4-(1-Hydroxy-2-methoxyethyl)-5-(hydroxymethyl)-2-methylpyridin-3-ol;5,6-Dihydroxyprostaglandin F1a;1alpha-O-Methylquassin;16-Methyl-epi-nigakihemiacetal B;11,17-Dihydroxy-3,20-dioxopregn-4-en-21-yl acetate;Desoxycortisone acetate;strophanthidin	5.7078e+07	7.48387e+07	9.0109e+07	7.20882e+06	1.41677e+07	5.11967e+07	7.40086e+07	2.41911e+07	3.0593	up	0.123792	0.3016	no
NEG_747.518_9.1021	747.518	PG(18:1(11Z)/16:0)	C40H77O10P	Lipids and lipid-like molecules	Glycerophospholipids	HMDB0010615	NA	NA	PG(16:0/18:1(11Z));PG(16:0/18:1(9Z));PG(16:1(9Z)/18:0);PG(18:0/16:1(9Z));PG(18:1(11Z)/16:0);PG(18:1(9Z)/16:0);1-Palmitoyl-2-oleoylglycero-3-phosphoglycerol;PA(19:0/18:1(12Z)-2OH(9,10));PA(18:1(12Z)-2OH(9,10)/19:0);PA(i-19:0/18:1(12Z)-2OH(9,10));PA(18:1(12Z)-2OH(9,10)/i-19:0);phytyl monophosphate;PA(14:0/22:1(13Z));PA(18:1(11Z)/18:0);PA(18:1(9Z)/18:0);PA(20:0/16:1(9Z));PA(20:1(11Z)/16:0);PA(22:0/1…	2.0104e+08	1.32131e+08	1.37914e+08	2.24472e+08	2.00436e+08	1.59091e+08	1.57028e+08	1.94666e+08	0.8067	down	0.258002	0.439447	no
NEG_747.517_9.5596	747.517	PG(16:0/18:1(9Z))	C40H77O10P	Lipids and lipid-like molecules	Glycerophospholipids	HMDB0010574	NA	NA	PG(16:0/18:1(11Z));PG(16:0/18:1(9Z));PG(16:1(9Z)/18:0);PG(18:0/16:1(9Z));PG(18:1(11Z)/16:0);PG(18:1(9Z)/16:0);1-Palmitoyl-2-oleoylglycero-3-phosphoglycerol;PA(19:0/18:1(12Z)-2OH(9,10));PA(18:1(12Z)-2OH(9,10)/19:0);PA(i-19:0/18:1(12Z)-2OH(9,10));PA(18:1(12Z)-2OH(9,10)/i-19:0);phytyl monophosphate;PA(14:0/22:1(13Z));PA(18:1(11Z)/18:0);PA(18:1(9Z)/18:0);PA(20:0/16:1(9Z));PA(20:1(11Z)/16:0);PA(22:0/1…	1.61214e+08	1.32943e+08	1.11583e+08	1.48517e+08	2.83943e+08	1.477e+08	1.35246e+08	1.93386e+08	0.6994	down	0.280901	0.460821	no
POS_175.118_9.6923	175.118	DL-Arginine	C6H14N4O2	Organic acids and derivatives	Carboxylic acids and derivatives	NA	NA	NA	L-Arginine;D-Arginine;Adipic dihydrazide;DL-Arginine;2-Amino-4-[carbamimidoyl(methyl)amino]butanoic acid;Isobutylidene;V-Pyrro/NO	5.12845e+06	5.46776e+06	5.59946e+06	1.13214e+07	9.50624e+06	8.57246e+06	5.39856e+06	9.80004e+06	0.5509	down	0.01205	0.152212	yes
POS_219.173_4.1293	219.173	capsidiol	C15H24O2	Lipids and lipid-like molecules	Prenol lipids	HMDB0002352	C09627	map00909(Sesquiterpenoid and triterpenoid biosynthesis)	Nookatone;(5alpha,10alpha)-3,7(11)-Eudesmadien-2-one;(5beta,7beta,10beta)-3,11-Eudesmadien-2-one;beta-Sinensal;Solavetivone;Patchoulenone;Valerenal;Furanoeremophilane;Dendrolasin;1,3,5-Bisabolatrien-10-one;(E)-10,11-Dihydro-alpha-atlantone;Rotundone;Zerumbone;beta-Santalal;Vulgarone A;Mustakone;alpha-Santalal;alpha-Turmerone;(+)-4,11-Eudesmadien-3-one;Curlone;Vulgarone B;beta-Atlantone;Xanthorrhi…	1.46389e+07	1.58556e+07	1.44417e+07	2.1649e+07	1.51161e+07	3.04786e+07	1.49788e+07	2.24146e+07	0.6683	down	0.212525	0.39516	no
NEG_213.186_7.3546	213.186	Tridecanoic acid	C13H26O2	Lipids and lipid-like molecules	Fatty Acyls	HMDB0000910	C17076	NA	Tridecanoic acid;Ethyl undecanoate;Methyl dodecanoate;Decanal propyleneglycol acetal;Octyl 3-methylbutanoate;Pentyl octanoate;Octyl 2-methylbutyrate;Decyl propionate;3-Methylbutyl octanoate;Propyl decanoate;9-Methyldodecanoic acid;Isopropyl dodecanoic acid;11-Methyldodecanoic acid;(+/-)-N,N-Dimethyl menthyl succinamide;1-Dodecene;(E)-2-Dodecene;(Z)-3-Dodecene;(E)-3-Dodecene;4,6,8-trimethyl-1-none…	4.70289e+06	4.7949e+06	2.97347e+06	6.07898e+06	7.58421e+06	8.96146e+06	4.15709e+06	7.54155e+06	0.5512	down	0.039389	0.195141	yes
POS_158.153_5.794	158.153	Hyocholic acid	C24H40O5	Lipids and lipid-like molecules	Steroids and steroid derivatives	HMDB0000760	NA	NA	2,2,6,6-Tetramethyl-4-piperidinol;2,2,6,6-Tetramethylpiperidin-1-ol;Isovaleryl diethylamide;Sec-Butylpropylacetamide;(3Z,6Z)-3,6-Nonadien-1-ol;(Z)-6-Nonenal;2,6-Nonadien-1-ol;2-Nonenal;(&#177;)-2,6-Dimethyl-5-heptenal;trans-4-Nonenal;2-Methyl-2-octenal;(&#177;)-2,2,6-Trimethylcyclohexanone;8-Nonen-3-one;5-Nonen-2-one;3-Nonen-2-one;(2E,4E)-2,4-Nonadien-1-ol;(E)-2-Nonen-4-one;8-Nonen-2-one;1-Nonen-…	1.50371e+07	4.01018e+07	1.23261e+07	1.00593e+07	9.85126e+06	1.0989e+07	2.24883e+07	1.02998e+07	2.1834	up	0.220424	0.402882	no
NEG_118.051_1.3291	118.051	L-Allothreonine	C4H9NO3	Organic acids and derivatives	Carboxylic acids and derivatives	HMDB0004041	C05519	map00260(Glycine, serine and threonine metabolism);map01100(Metabolic pathways)	L-Threonine;L-Homoserine;L-Allothreonine;Aminoethoxyacetic acid;Hydroxyethyl glycine;4-Amino-3-hydroxybutyrate;Serine methyl ester;D-beta-Homoserine;D-Threonine;3-Aminopropionaldehyde;N,N-Dimethylformamide;Aminoacetone;1-Aminocyclopropanol;Propanal, 2-amino-;Acetone oxime;Methyl acetimidate;N-METHYLACETAMIDE;Oxazolidine;N-Methylformamide;Acetaldehyde oxime;Acetamide;2-Aminoacetaldehyde	1.2246e+06	1.24453e+06	1.65367e+06	1.06921e+06	921889	1.38495e+06	1.37427e+06	1.12535e+06	1.2212	up	0.257175	0.438714	no
NEG_315.223_8.3033	315.223	Bolasterone	C21H32O2	Lipids and lipid-like molecules	Steroids and steroid derivatives	HMDB0006048	C14475	NA	NA	1.46534e+06	1.53394e+06	3.40222e+06	2.05121e+06	1.14114e+06	181437	2.13383e+06	1.1246e+06	1.8974	up	0.318376	0.495914	no
NEG_271.228_6.6878	271.228	16-Hydroxyhexadecanoic acid	C16H32O3	Lipids and lipid-like molecules	Fatty Acyls	HMDB0006294	C18218	map00073(Cutin, suberine and wax biosynthesis);map01100(Metabolic pathways)	NA	1.40962e+07	1.38557e+07	1.36402e+07	2.6826e+07	2.2588e+07	2.56726e+07	1.38641e+07	2.50289e+07	0.5539	down	0.006194	0.142555	yes
POS_702.541_9.5413	702.541	PE(P-16:0/18:1)	C39H77N1O7P1	Lipids and lipid-like molecules	Glycerophospholipids	HMDB0011342	NA	NA	PE(16:0/P-18:1(11Z));PE(16:0/P-18:1(9Z));PE(16:1(9Z)/P-18:0);PE(18:1(11Z)/P-16:0);PE(18:1(9Z)/P-16:0);PEP-16:0/18:1(11Z));PE(P-16:0/18:1(9Z));PE(P-18:0/16:1(9Z));PE(P-18:1(11Z)/16:0);PE(P-18:1(9Z)/16:0)	9.9086e+06	1.02201e+07	9.94811e+06	1.34076e+07	1.12235e+07	9.70193e+06	1.00256e+07	1.14444e+07	0.876	down	0.316682	0.494232	no
NEG_383.295_8.538	383.295	N-Palmitoyl Glutamine	C21H40N2O4	Lipids and lipid-like molecules	Fatty Acyls	NA	NA	NA	2,6-Diisopropyl-3-methylphenol;2,5-Diisopropyl-4-methylphenol;2,5-Diisopropyl-3-methylphenol;2,4-Diisopropyl-5-methylphenol;2,4-Diisopropyl-3-methylphenol;2,3-Diisopropyl-5-methylphenol;4-(4-Methyl-3-pentenyl)-3-cyclohexene-1-carboxaldehyde;Pseudoionone;4-(2,6,6-Trimethylcyclohex-1-enyl)but-2-en-4-one;(2E,4Z,7Z)-2,4,7-Tridecatrienal;(E)-5,8-Megastigmadien-4-one;Edulan I;gamma-Ionone;delta-Damasco…	9.8671e+07	1.51933e+08	1.43771e+08	2.80901e+07	4.09269e+07	7.92669e+07	1.31458e+08	4.9428e+07	2.6596	up	0.056131	0.219387	no
POS_788.615_5.8435	788.615	PC(18:0/18:1(9Z))	C44H86NO8P	Lipids and lipid-like molecules	Glycerophospholipids	HMDB0008038	C00157	map00564(Glycerophospholipid metabolism);map00590(Arachidonic acid metabolism);map00591(Linoleic acid metabolism);map00592(alpha-Linolenic acid metabolism);map01100(Metabolic pathways);map01110(Biosynthesis of secondary metabolites);map04723(Retrograde endocannabinoid signaling);map05231(Choline metabolism in cancer)	PC(14:0/22:1(13Z));PC(14:1(9Z)/22:0);PC(16:0/20:1(11Z));PC(16:1(9Z)/20:0);PC(18:0/18:1(11Z));PC(18:0/18:1(9Z));PC(18:1(11Z)/18:0);PC(18:1(9Z)/18:0);PC(20:0/16:1(9Z));PC(20:1(11Z)/16:0);PC(22:0/14:1(9Z));PC(22:1(13Z)/14:0);PE(15:0/24:1(15Z));PE(24:1(15Z)/15:0);PE-NMe(14:0/24:1(15Z));PE-NMe(14:1(9Z)/24:0);PE-NMe(16:0/22:1(13Z));PE-NMe(16:1(9Z)/22:0);PE-NMe(18:0/20:1(11Z));PE-NMe(18:1(11Z)/20:0);PE-…	1.40587e+07	1.11732e+07	1.13434e+07	2.24898e+07	2.22147e+07	2.12525e+07	1.21918e+07	2.19856e+07	0.5545	down	0.011858	0.152179	yes
POS_83.0602_9.5629	83.0602	2-AMINOPYRROLE	C4H6N2	Organoheterocyclic compounds	Pyrroles	NA	NA	NA	Acetonitrile;Fomepizole;1-Methylimidazole;2-Aminopyrrole;2-Methylimidazole;2,5-Dihydropyrimidine;4-Methylimidazole;Dihydropyridazine;Dihydropyrimidine	9.35147e+06	3.37049e+06	2.52501e+06	4.2192e+06	4.48796e+06	1.49369e+07	5.08232e+06	7.88135e+06	0.6449	down	0.500915	0.654705	no
POS_415.21_6.2318	415.21	1-({[2-(2-furylmethyl)-5-methylpyrrolidinyl]amino}methylene)-7-[8-({[2-(2-fury lmethyl)pyrrolidinyl]amino}methylene)-1,6-dihydroxy-3-methyl-5-(methylethyl)-7 -oxo(2-naphthyl)]-3,8-dihydroxy-6-methyl-4-(methylethyl)naphthalen-2-one	C49H56N4O8	Lignans, neolignans and related compounds	NA	NA	NA	NA	4-(Methylnitrosamino)-1-(3-pyridyl)-1-butanone;4-Carbamimidoyl-L-phenylalanine;M-Amidinophenyl-3-alanine;4'-(Nitrosomethylamino)-1-(3-pyridyl)-1-butanone;(2S)-2-(Diaminomethylideneamino)-3-phenylpropanoic acid;Eplerenone;Armillaripin;4-O-Methylmelleolide;Armillarin;Clausarinol;Trospium;Dihydrofukinolide;10-Hydroperoxy-H4-neuroprostane;11-Hydroperoxy-H4-neuroprostane;14-Hydroperoxy-H4-neuroprostan…	1.80008e+07	1.71701e+07	1.48466e+07	2.45942e+07	3.18025e+07	3.37569e+07	1.66725e+07	3.00512e+07	0.5548	down	0.01146	0.150801	yes
NEG_249.14_5.0196	249.14	Carabrol	C15H22O3	NA	NA	NA	NA	NA	Desmethylmianserin	4.47198e+06	2.20277e+06	1.78128e+06	3.64438e+06	4.09947e+06	4.41683e+06	2.81868e+06	4.05356e+06	0.6954	down	0.250954	0.433189	no
POS_175.147_5.6252	175.147	1,2,3,4,Tetrahydro-1,5,7-trimethylnapthalene	C13H18	Benzenoids	Tetralins	HMDB0059696	NA	NA	5,7alpha-Dihydro-1,4,4,7a-tetramethyl-4H-indene;1,2,3,4,Tetrahydro-1,5,7-trimethylnapthalene;alpha-Ionene;1-Methyl-4-(1-methyl-2-propenyl)-benzene;(S)-(+)-Curcumene;1,4-Undecadiene;(Z)-1,5-Undecadiene	1.94015e+06	1.5151e+06	1.67579e+06	3.24342e+06	3.03092e+06	2.97179e+06	1.71035e+06	3.08205e+06	0.5549	down	0.007899	0.144973	yes
NEG_697.48_9.5653	697.48	PEtOH 16:0_18:3	C39H71O8P	Lipids and lipid-like molecules	Glycerophospholipids	NA	NA	NA	PA(14:1(9Z)/22:2(13Z,16Z));PA(16:0/20:3(5Z,8Z,11Z));PA(18:0/18:3(6Z,9Z,12Z));PA(18:0/18:3(9Z,12Z,15Z));PA(18:1(11Z)/18:2(9Z,12Z));PA(18:1(9Z)/18:2(9Z,12Z));PA(18:2(9Z,12Z)/18:1(11Z));PA(18:2(9Z,12Z)/18:1(9Z));PA(18:3(6Z,9Z,12Z)/18:0);PA(18:3(9Z,12Z,15Z)/18:0);PA(20:3(5Z,8Z,11Z)/16:0);PA(22:2(13Z,16Z)/14:1(9Z));PA(16:0/20:3(8Z,11Z,14Z));PA(16:1(9Z)/20:2(11Z,14Z));PA(20:2(11Z,14Z)/16:1(9Z));PA(20:3…	6.55164e+06	5.10599e+06	3.2666e+06	1.82671e+07	7.96936e+06	3.39042e+06	4.97474e+06	9.87563e+06	0.5037	down	0.41818	0.58456	no
NEG_820.52_8.3119	820.52	PC(17:0/18:2(10E,12Z)+=O(9))	C43H80NO9P	Lipids and lipid-like molecules	Glycerophospholipids	NA	NA	NA	PE(18:1(11Z)/22:6(5Z,8E,10Z,13Z,15E,19Z)-2OH(7S, 17S));PE(22:6(5Z,8E,10Z,13Z,15E,19Z)-2OH(7S, 17S)/18:1(11Z));PE(18:1(11Z)/22:6(4Z,7Z,11E,13Z,15E,19Z)-2OH(10S,17));PE(22:6(4Z,7Z,11E,13Z,15E,19Z)-2OH(10S,17)/18:1(11Z));PE(18:1(9Z)/22:6(5Z,8E,10Z,13Z,15E,19Z)-2OH(7S, 17S));PE(22:6(5Z,8E,10Z,13Z,15E,19Z)-2OH(7S, 17S)/18:1(9Z));PE(18:1(9Z)/22:6(4Z,7Z,11E,13Z,15E,19Z)-2OH(10S,17));PE(22:6(4Z,7Z,11E,13…	1.6464e+07	1.86677e+07	1.32138e+07	6.18246e+06	1.27493e+07	1.1769e+07	1.61152e+07	1.02336e+07	1.5747	up	0.152339	0.333125	no
POS_235.143_3.2334	235.143	4-Coumaroylputrescine	C13H18N2O2	Phenylpropanoids and polyketides	Cinnamic acids and derivatives	HMDB0033461	NA	NA	4-Coumaroylputrescine;Visoltricin;1,4'-Bipiperidine-1'-carboxylic acid;Brivaracetam;2-(2-Cyclohexylethylhydrazono)propionic acid;Glutethimide;N-desisopropylpropranolol	6.99922e+06	1.88343e+07	1.40427e+07	1.3275e+07	2.81954e+07	1.53541e+06	1.32921e+07	1.43353e+07	0.9272	down	0.706169	0.811285	no
POS_223.971_0.7739	223.971	2-Bromo-1H-indole-3-carboxaldehyde	C9H6BrNO	Organoheterocyclic compounds	Indoles and derivatives	HMDB0040147	NA	NA	2-Bromo-1H-indole-3-carboxaldehyde;Phosphoserine;DL-O-Phosphoserine;3-phospho-L-serine;4-Nitrophenyl chloroformate	4.04117e+07	2.15472e+07	2.26475e+07	4.50583e+07	4.52268e+07	4.11969e+07	2.82022e+07	4.38273e+07	0.6435	down	0.136193	0.315451	no
NEG_657.415_7.7982	657.415	PA(i-12:0/20:3(6,8,11)-OH(5))	C35H63O9P	Lipids and lipid-like molecules	Glycerophospholipids	NA	NA	NA	Fucoxanthin;PA(12:0/20:3(6,8,11)-OH(5));PA(20:3(6,8,11)-OH(5)/12:0);PA(14:0/18:2(10E,12Z)+=O(9));PA(18:2(10E,12Z)+=O(9)/14:0);PA(14:0/18:2(9Z,11E)+=O(13));PA(18:2(9Z,11E)+=O(13)/14:0);PA(14:0/18:3(10,12,15)-OH(9));PA(18:3(10,12,15)-OH(9)/14:0);PA(14:0/18:3(9,11,15)-OH(13));PA(18:3(9,11,15)-OH(13)/14:0);PA(14:1(9Z)/18:1(12Z)-O(9S,10R));PA(18:1(12Z)-O(9S,10R)/14:1(9Z));PA(14:1(9Z)/18:1(9Z)-O(12,13)…	1.09592e+07	3.94973e+06	7.69496e+06	1.08325e+07	1.47569e+07	5.22035e+07	7.53462e+06	2.59309e+07	0.2906	down	0.144757	0.324959	no
NEG_842.51_8.1424	842.51	PC(15:0/22:6(4Z,8Z,10Z,13Z,16Z,19Z)-OH(7))	C45H78NO9P	Lipids and lipid-like molecules	Glycerophospholipids	NA	NA	NA	PE(18:0/22:6(5Z,7Z,10Z,13Z,16Z,19Z)-OH(4));PE(22:6(5Z,7Z,10Z,13Z,16Z,19Z)-OH(4)/18:0);PE(18:0/22:6(4Z,8Z,10Z,13Z,16Z,19Z)-OH(7));PE(22:6(4Z,8Z,10Z,13Z,16Z,19Z)-OH(7)/18:0);PE(18:0/22:6(4Z,7Z,10Z,12E,16Z,19Z)-OH(14));PE(22:6(4Z,7Z,10Z,12E,16Z,19Z)-OH(14)/18:0);PE(18:0/22:6(4Z,7Z,10Z,13E,15E,19Z)-OH(17));PE(22:6(4Z,7Z,10Z,13E,15E,19Z)-OH(17)/18:0);PE(18:0/22:5(4Z,7Z,10Z,13Z,19Z)-O(16,17));PE(22:5(4…	5.31853e+07	5.42137e+07	9.15104e+07	2.95491e+07	5.3109e+07	7.69093e+07	6.63032e+07	5.31891e+07	1.2466	up	0.481425	0.638455	no
POS_336.12_4.6774	336.12	Met Glu Gly	C12H21N3O6S1	NA	NA	NA	NA	NA	gamma-Glutamyl-S-methylcysteinyl-beta-alanine;2-Amino-5-[[1-(carboxymethylamino)-3-ethylsulfanyl-1-oxopropan-2-yl]amino]-5-oxopentanoic acid;N-(N-L-gamma-Glutamyl-L-cysteinyl)glycine monoethyl ester;Moupinamide;Muricinine;Laurelliptine;N-cis-Feruloyltyramine;Laurolitsine;N-Benzoyl-L-tyrosine ethyl ester;Kresoxim-Methyl;Musanolone F;Atreleuton;Diphenyl phthalate;Phenolphthalein	3.84832e+06	3.69121e+06	2.763e+06	2.78556e+07	2.60214e+07	2.08697e+06	3.43418e+06	1.86547e+07	0.1841	down	0.288809	0.468923	no
POS_167.07_3.4126	167.07	3-Ethoxy-4-Hydroxybenzaldehyde	C9H10O3	Organic oxygen compounds	Organooxygen compounds	HMDB0029665	NA	NA	D-Phenyllactic acid;L-3-Phenyllactic acid;Phenyllactic acid;4-Methoxyphenylacetic acid;Desaminotyrosine;3-Phenoxypropionic acid;Homovanillin;Ethyl vanillin;Ethyl salicylate;3,4-Dihydroxyphenylacetone;Guaicyl acetate;3,4-Dimethoxybenzaldehyde;Ethylparaben;Methyl 2-methoxybenzoate;Methyl 4-methoxybenzoate;3-(2-Hydroxyphenyl)propanoic acid;Ipomeanine;4-Methoxybenzyl formate;3-Hydroxy-1-(4-hydroxyphe…	5.78038e+06	1.07412e+07	8.49064e+06	9.01469e+06	8.08336e+06	1.91341e+07	8.33741e+06	1.20774e+07	0.6903	down	0.383362	0.554108	no
POS_535.213_4.1252	535.213	Arctiin	C27H34O11	Lignans, neolignans and related compounds	Lignan glycosides	NA	NA	NA	Prinomide;Myricatomentoside II;Arctiin;piperaquine;(-)-Arctiin;Almorexant	4.8751e+06	9.02785e+06	4.62907e+06	1.40574e+07	1.03864e+07	7.18645e+06	6.17734e+06	1.05434e+07	0.5859	down	0.132643	0.311001	no
POS_522.344_6.5296	522.344	LPC 18:1-SN1	C26H52NO7P	Lipids and lipid-like molecules	Glycerophospholipids	NA	NA	NA	Chenodeoxycholylglutamic acid;Deoxycholylglutamic acid;7-[(1R,2R,3R)-3-Hydroxy-2-[(3S)-3-hydroxyoctyl]-5-oxocyclopentyl]heptanoylcarnitine;(5E)-7-[3,5-Dihydroxy-2-(3-hydroxyoctyl)cyclopentyl]hept-5-enoylcarnitine;Desglucocoroloside	1.01456e+07	2.20354e+07	2.24686e+07	6.59269e+06	8.71494e+06	2.17403e+07	1.82165e+07	1.23493e+07	1.4751	up	0.36166	0.535145	no
NEG_846.543_8.4238	846.543	PC(17:0/20:4(5Z,8Z,11Z,14Z)-OH(16R))	C45H82NO9P	Lipids and lipid-like molecules	Glycerophospholipids	NA	NA	NA	PS(20:1(11Z)/18:1(12Z)-2OH(9,10));PS(18:1(12Z)-2OH(9,10)/20:1(11Z));PC(16:0/6 keto-PGF1alpha);PC(6 keto-PGF1alpha/16:0);PC(16:0/TXB2);PC(TXB2/16:0);PE(20:0/20:3(5Z,8Z,11Z)-O(14R,15S));PE(20:3(5Z,8Z,11Z)-O(14R,15S)/20:0);PE(20:0/20:3(5Z,8Z,14Z)-O(11S,12R));PE(20:3(5Z,8Z,14Z)-O(11S,12R)/20:0);PE(20:0/20:3(5Z,11Z,14Z)-O(8,9));PE(20:3(5Z,11Z,14Z)-O(8,9)/20:0);PE(20:0/20:3(8Z,11Z,14Z)-O(5,6));PE(20:3(…	1.75661e+07	1.82544e+06	1.71673e+06	1.07777e+07	1.51048e+07	1.68452e+07	7.0361e+06	1.42426e+07	0.494	down	0.228289	0.410354	no
POS_408.17_5.1228	408.17	Pro Glu Tyr	C19H25N3O7	NA	NA	NA	NA	NA	Trifluoperazine;Anlotinib;Dansyl-L-arginine;Bulaquine;4-Ethylnaphthalen-1-yl-(1-pentylindol-3-yl)methanone;Bifeprunox;Epitalon;Regadenoson	1.80421e+06	544157	971160	1.82249e+06	1.71829e+06	2.98636e+06	1.10651e+06	2.17571e+06	0.5086	down	0.145742	0.326162	no
NEG_455.241_5.6673	455.241	LPG 14:0	C20H41O9P	Lipids and lipid-like molecules	Glycerophospholipids	NA	NA	NA	Rigin;Lucidenolactone;Lucidenic acid F;Rhodamine B hydrazide;Metyrapol;7-Methoxy-1,2,3,4-tetrahydroacridin-9-amine;Glycinamide, glycyl-L-prolyl-;5-Methoxy-3-(1,2,3,6-tetrahydropyridin-4-yl)-1H-indole;LysoPA(0:0/16:0);LysoPA(16:0/0:0);Vesatolimod;(9S,10S)-10-hydroxy-9-(phosphonooxy)octadecanoate;1-pentadecanoyl-glycero-3-phosphate;Melengestrol acetate	2.30179e+06	5.40416e+06	4.14208e+06	2.83909e+06	3.69772e+06	2.40602e+06	3.94934e+06	2.98094e+06	1.3249	up	0.461934	0.622581	no
POS_746.602_7.9148	746.602	PC(O-18:1/16:0)	C42H85N1O7P1	Lipids and lipid-like molecules	Glycerophospholipids	HMDB0013424	NA	NA	PC(16:0/P-18:0);PC(18:0/P-16:0);PC(P-16:0/18:0);PC(P-18:0/16:0);PC(O-16:1(9Z)/18:0);PC(O-18:1(11Z)/16:0);PC(O-18:1(9Z)/16:0);Ubiquinol 8	4.57277e+07	4.05636e+07	4.38874e+07	8.03195e+07	7.70824e+07	7.64605e+07	4.33929e+07	7.79542e+07	0.5566	down	0.001006	0.112603	yes
NEG_818.503_8.1919	818.503	PC(20:4(5Z,8Z,11Z,14Z)-OH(16R)/15:0)	C43H78NO9P	Lipids and lipid-like molecules	Glycerophospholipids	NA	NA	NA	PE(18:2(9Z,12Z)/22:6(5Z,8E,10Z,13Z,15E,19Z)-2OH(7S, 17S));PE(22:6(5Z,8E,10Z,13Z,15E,19Z)-2OH(7S, 17S)/18:2(9Z,12Z));PE(18:2(9Z,12Z)/22:6(4Z,7Z,11E,13Z,15E,19Z)-2OH(10S,17));PE(22:6(4Z,7Z,11E,13Z,15E,19Z)-2OH(10S,17)/18:2(9Z,12Z));PE(20:3(5Z,8Z,11Z)/PGJ2);PE(PGJ2/20:3(5Z,8Z,11Z));PE(20:3(8Z,11Z,14Z)/PGJ2);PE(PGJ2/20:3(8Z,11Z,14Z));PE(20:4(5Z,8Z,11Z,14Z)/20:4(6Z,8E,10E,14Z)-2OH(5S,12R));PE(20:4(6Z,…	3.52812e+08	2.95525e+08	2.69474e+08	3.60576e+08	3.71229e+08	4.43461e+08	3.05937e+08	3.91756e+08	0.7809	down	0.073629	0.240843	no
POS_152.07_0.9372	152.07	2-Phenylglycine	C8H9NO2	Organic acids and derivatives	Carboxylic acids and derivatives	HMDB0002210	NA	NA	Acetaminophen;2-Phenylglycine;Dopamine quinone;Leukoaminochrome;Methyl 2-aminobenzoate;2-(Methylamino)benzoic acid;3alpha,4,7,7alpha-Tetrahydro-1H-isoindole-1,3(2H)-dione;Ethyl nicotinate;2-Amino-3-methylbenzoate;2'-Hydroxyacetanilide;2-Ethylnitrobenzene;Metacetamol;3-Methoxybenzamide;3,4,5,6-Tetrahydrophthalimide;4-(Aminomethyl)benzoic acid;4-Aminophenylacetic acid;4-Methyl-1,4-dihydropyridine-3…	3.4244e+06	1.81657e+07	8.6076e+06	7.12129e+07	2.12773e+07	1.88293e+07	1.00659e+07	3.71065e+07	0.2713	down	0.109355	0.28418	no
POS_241.154_1.4798	241.154	Bicyclo[2.2.1]heptan-2-one, 1,7,7-trimethyl-3-(phenylmethylene)-	C17H20O	Lipids and lipid-like molecules	Prenol lipids	NA	NA	NA	Pirbuterol;Nookatone;(5alpha,10alpha)-3,7(11)-Eudesmadien-2-one;(5beta,7beta,10beta)-3,11-Eudesmadien-2-one;beta-Sinensal;Solavetivone;Patchoulenone;Valerenal;Furanoeremophilane;Dendrolasin;1,3,5-Bisabolatrien-10-one;(E)-10,11-Dihydro-alpha-atlantone;Rotundone;Zerumbone;beta-Santalal;Vulgarone A;Mustakone;alpha-Santalal;alpha-Turmerone;(+)-4,11-Eudesmadien-3-one;Curlone;Vulgarone B;beta-Atlantone…	1.8715e+07	4.81135e+07	2.97529e+07	1.1469e+07	2.34526e+07	5.43124e+07	3.21938e+07	2.97447e+07	1.0823	up	0.72403	0.823702	no
POS_778.54_9.3033	778.54	PC 36:6	C44H76NO8P	Lipids and lipid-like molecules	Glycerophospholipids	HMDB0008722	C00157	map00564(Glycerophospholipid metabolism);map00590(Arachidonic acid metabolism);map00591(Linoleic acid metabolism);map00592(alpha-Linolenic acid metabolism);map01100(Metabolic pathways);map01110(Biosynthesis of secondary metabolites);map04723(Retrograde endocannabinoid signaling);map05231(Choline metabolism in cancer)	PC(14:0/22:6(4Z,7Z,10Z,13Z,16Z,19Z));PC(14:1(9Z)/22:5(4Z,7Z,10Z,13Z,16Z));PC(14:1(9Z)/22:5(7Z,10Z,13Z,16Z,19Z));PC(16:1(9Z)/20:5(5Z,8Z,11Z,14Z,17Z));PC(18:2(9Z,12Z)/18:4(6Z,9Z,12Z,15Z));PC(18:3(6Z,9Z,12Z)/18:3(6Z,9Z,12Z));PC(18:3(6Z,9Z,12Z)/18:3(9Z,12Z,15Z));PC(18:3(9Z,12Z,15Z)/18:3(6Z,9Z,12Z));PC(18:3(9Z,12Z,15Z)/18:3(9Z,12Z,15Z));PC(18:4(6Z,9Z,12Z,15Z)/18:2(9Z,12Z));PC(20:5(5Z,8Z,11Z,14Z,17Z)/1…	7.07309e+06	9.87364e+06	7.21782e+06	1.67367e+07	1.30769e+07	1.32385e+07	8.05485e+06	1.43507e+07	0.5613	down	0.014652	0.157121	yes
POS_371.167_3.9075	371.167	His Ser Gln	C14H22N6O6	NA	NA	NA	NA	NA	NA	2.23795e+06	4.81063e+06	6.49499e+06	1.74406e+07	8.52549e+06	5.19991e+06	4.51452e+06	1.03887e+07	0.4346	down	0.166558	0.347512	no
NEG_385.238_6.8162	385.238	12a-Hydroxy-3-oxocholadienic acid	C24H34O4	Lipids and lipid-like molecules	Steroids and steroid derivatives	HMDB0000385	NA	NA	12a-Hydroxy-3-oxocholadienic acid;9'-Carboxy-alpha-tocotrienol;Aragest;bufalin;Proligestone;Plastoquinone 3;1,1'-[1,11-Undecanediylbis(oxy)]bisbenzene;2,2'-Methylenebis(4-methyl-6-tert-butylphenol);Dimethisterone;Medrogestone;15beta-Hydroxydesogestrel;2-Hydroxydesogestrel;3a-Hydroxydesogestrel;3,4-Didehydroretinol Acetate;6-Methylene-4-pregnene-3,20-dione;Anordiol;Promegestone;Apo-14'-zeaxanthinal	4.08386e+07	4.99764e+07	5.31445e+07	4.54588e+07	5.19754e+07	5.98218e+07	4.79865e+07	5.24187e+07	0.9154	down	0.475911	0.633626	no
NEG_722.507_8.2975	722.507	1,2-Dipalmitoyl-sn-glycero-3-phospho-rac-(1-glycerol) sodium salt	C38H75O10P	Lipids and lipid-like molecules	Glycerophospholipids	NA	NA	NA	PE(18:3(6Z,9Z,12Z)/P-18:1(11Z));PE(18:3(6Z,9Z,12Z)/P-18:1(9Z));PE(18:3(9Z,12Z,15Z)/P-18:1(11Z));PE(18:3(9Z,12Z,15Z)/P-18:1(9Z));PE(18:4(6Z,9Z,12Z,15Z)/P-18:0);PE(20:4(5Z,8Z,11Z,14Z)/P-16:0);PE(20:4(8Z,11Z,14Z,17Z)/P-16:0);PE(P-16:0/20:4(5Z,8Z,11Z,14Z));PE(P-16:0/20:4(8Z,11Z,14Z,17Z));PE(P-18:0/18:4(6Z,9Z,12Z,15Z));PE(P-18:1(11Z)/18:3(6Z,9Z,12Z));PE(P-18:1(11Z)/18:3(9Z,12Z,15Z));PE(P-18:1(9Z)/18:3…	1.37264e+07	1.11713e+07	1.81463e+07	2.3162e+07	2.41634e+07	2.87545e+07	1.4348e+07	2.536e+07	0.5658	down	0.035899	0.190741	yes
POS_203.142_5.82	203.142	2-Pentyl-3-phenyl-2-propenal	C14H18O	Phenylpropanoids and polyketides	Cinnamaldehydes	HMDB0031313	C12288	NA	NA	1.26499e+06	1.01194e+06	560807	4.29208e+06	1.22561e+06	1.03953e+06	945910	2.18574e+06	0.4328	down	0.273696	0.453746	no
POS_219.102_6.4274	219.102	Abrine	C12H14N2O2	Organic acids and derivatives	Carboxylic acids and derivatives	NA	NA	NA	NA	2.01634e+07	4.28371e+07	4.06763e+07	1.62076e+07	1.56332e+07	1.36411e+07	3.45589e+07	1.51606e+07	2.2795	up	0.080154	0.249117	no
POS_136.068_0.9269	136.068	Adenine	NA	NA	NA	HMDB0000034	C00147	map00230(Purine metabolism);map00908(Zeatin biosynthesis);map01100(Metabolic pathways);map01110(Biosynthesis of secondary metabolites);map01232(Nucleotide metabolism)	NA	1.39245e+07	1.11982e+07	1.43894e+07	1.78086e+07	5.86502e+07	1.15403e+08	1.31707e+07	6.39538e+07	0.2059	down	0.132884	0.311209	no
NEG_313.218_8.4163	313.218	Pregna-5,16-dien-20-one, 3beta-hydroxy-	C21H30O2	Lipids and lipid-like molecules	Steroids and steroid derivatives	NA	NA	NA	Progesterone;7-Dehydropregnenolone;4-Nerolidylcatechol;Cardoltriene;pregn-5-ene-3,20-dione;Pregna-5,16-dien-20-one, 3beta-hydroxy-;3alpha-Hydroxytibolone;delta8-Tetrahydrocannabinol;4-[(1S,6R)-3-Methyl-6-prop-1-en-2-ylcyclohex-2-en-1-yl]-5-pentylbenzene-1,3-diol;Cannabichromene;Cannabidiol;Methyl retinoate;3beta-Hydroxypregna-5,16-dien-20-one;anhydroretinol;18-Nor-4(19),8,11,13-abietatetraene	9.89715e+07	1.51271e+08	1.33863e+08	9.66806e+07	7.55581e+07	4.54424e+07	1.28035e+08	7.25604e+07	1.7645	up	0.09615	0.26971	no
NEG_385.237_7.3404	385.237	9'-Carboxy-alpha-tocotrienol	C24H34O4	Lipids and lipid-like molecules	Prenol lipids	HMDB0012867	NA	NA	12a-Hydroxy-3-oxocholadienic acid;9'-Carboxy-alpha-tocotrienol;Aragest;bufalin;Proligestone;Plastoquinone 3;1,1'-[1,11-Undecanediylbis(oxy)]bisbenzene;2,2'-Methylenebis(4-methyl-6-tert-butylphenol);Dimethisterone;Medrogestone;15beta-Hydroxydesogestrel;2-Hydroxydesogestrel;3a-Hydroxydesogestrel;3,4-Didehydroretinol Acetate;6-Methylene-4-pregnene-3,20-dione;Anordiol;Promegestone;Apo-14'-zeaxanthinal	3.86724e+07	3.56211e+07	8.70263e+07	7.0925e+06	8.99034e+06	3.68781e+07	5.37733e+07	1.76537e+07	3.046	up	0.108752	0.283686	no
POS_409.186_2.963	409.186	2-(5-methoxy-4,8,8-trimethyl-2-oxo-2,8,9,10-tetrahydropyrano[2,3-f]chromen-3-yl)-N-(pyridin-2-yl)acetamide	C23H24N2O5	Phenylpropanoids and polyketides	Coumarins and derivatives	NA	NA	NA	L-Tryptophan;D-Tryptophan;3-Hydroxymethylantipyrine;Ethotoin;(&#177;)-Tryptophan;Nirvanol;4-Hydroxyantipyrine;S-nirvanol;3h-Indole-3-propanoic acid,a-amino-;Idazoxan;3-O-Methylniveusin A;Octaethylene glycol;Corchoionol C 9-glucoside;Citroside A;Sonchuionoside C;8-(3,4-Dimethoxyphenyl)-7-methyl-1,3-dipropyl-1H-purine-2,6(3H,7H)-dione;Butyryl timolol;Icotinib	5.36955e+06	1.91759e+06	1.80388e+06	4.91249e+06	4.97522e+06	2.23701e+06	3.03034e+06	4.04157e+06	0.7498	down	0.464358	0.624344	no
POS_772.621_8.3306	772.621	PC(P-16:0/20:1(11Z))	C44H86NO7P	Lipids and lipid-like molecules	Glycerophospholipids	HMDB0011216	NA	NA	PC(18:0/P-18:1(11Z));PC(18:0/P-18:1(9Z));PC(18:1(11Z)/P-18:0);PC(18:1(9Z)/P-18:0);PC(20:1(11Z)/P-16:0);PC(P-16:0/20:1(11Z));PC(P-18:0/18:1(11Z));PC(P-18:0/18:1(9Z));PC(P-18:1(11Z)/18:0);PC(P-18:1(9Z)/18:0);PC(O-18:0/18:2(9Z,12Z));PC(O-18:1(9Z)/18:1(11Z))	2.00468e+07	2.09804e+07	1.00575e+07	4.37252e+07	2.14206e+07	2.08646e+07	1.70282e+07	2.86701e+07	0.5939	down	0.20749	0.390713	no
POS_813.683_7.9162	813.683	SM 18:1;2O/24:1	C47H93N2O6P	Lipids and lipid-like molecules	Sphingolipids	NA	NA	NA	SM(d18:1/24:1(15Z));SM(d18:2(4E,14Z)/24:0)	1.21386e+07	1.24764e+07	9.32139e+06	2.49937e+07	1.66679e+07	1.83103e+07	1.13121e+07	1.99907e+07	0.5659	down	0.024381	0.173274	yes
POS_236.148_9.9939	236.148	Berbine	C17H17N	Alkaloids and derivatives	Protoberberine alkaloids and derivatives	NA	NA	NA	3-Hydroxysebacic acid;2-Hydroxydecanedioic acid;5-Hydroxysebacate	1.12328e+06	985194	924371	1.45856e+06	1.33793e+06	1.11148e+06	1.01095e+06	1.30266e+06	0.7761	down	0.070312	0.237428	no
POS_774.636_9.5788	774.636	PC(O-18:0/18:1)	C44H89N1O7P1	Lipids and lipid-like molecules	Glycerophospholipids	NA	NA	NA	PC(18:0/P-18:0);PC(20:0/P-16:0);PC(P-16:0/20:0);PC(P-18:0/18:0);PC(O-16:1(9Z)/20:0);PC(O-18:1(9Z)/18:0)	1.0834e+07	7.60027e+06	8.44798e+06	1.27574e+07	1.06264e+07	1.51096e+07	8.96075e+06	1.28311e+07	0.6984	down	0.069572	0.236619	no
POS_768.551_7.7973	768.551	PE 18:2_20:2	C43H78NO8P	Lipids and lipid-like molecules	Glycerophospholipids	NA	NA	NA	PC(15:0/20:4(5Z,8Z,11Z,14Z));PC(15:0/20:4(8Z,11Z,14Z,17Z));PC(20:4(5Z,8Z,11Z,14Z)/15:0);PC(20:4(8Z,11Z,14Z,17Z)/15:0);PE(16:0/22:4(7Z,10Z,13Z,16Z));PE(16:1(9Z)/20:3(8Z,11Z,14Z));PE(18:0/20:4(5Z,8Z,11Z,14Z));PE(18:0/20:4(8Z,11Z,14Z,17Z));PE(18:1(11Z)/20:3(5Z,8Z,11Z));PE(18:1(11Z)/20:3(8Z,11Z,14Z));PE(18:1(9Z)/20:3(5Z,8Z,11Z));PE(18:1(9Z)/20:3(8Z,11Z,14Z));PE(18:2(9Z,12Z)/20:2(11Z,14Z));PE(18:3(6Z,…	3.51115e+07	2.64865e+07	3.3818e+07	4.36932e+07	5.28421e+07	7.01776e+07	3.18053e+07	5.5571e+07	0.5723	down	0.036688	0.192074	yes
NEG_263.093_5.6449	263.093	Diftalone	C16H12N2O2	Benzenoids	Naphthacenes	NA	NA	NA	1'-Acetoxyeugenol acetate;3-(3-Hydroxy-4-methoxynaphthalen-1-yl)oxypropane-1,2-diol;Glycinamide, glycyl-L-prolyl-;(R)-Bitalin A;(S,E)-2-(5-Hydroxy-8,9-dihydro-5H-benzo[7]annulen-6(7H)-ylidene)acetic acid;Propranolol glycol;7-Ethoxy-4-methyl-2H-1-benzopyran-2-one;7-Propoxy-chromen-2-one	4.26394e+06	7.64054e+06	6.88519e+06	1.2013e+06	1.11702e+06	4.37006e+06	6.26322e+06	2.22946e+06	2.8093	up	0.096024	0.269569	no
POS_245.135_3.6289	245.135	cyclo(L-Phe-D-Pro)	NA	NA	NA	NA	NA	NA	Tetraglyme	6.44821e+06	6.69315e+06	3.41806e+06	9.92392e+06	7.63371e+06	1.89696e+07	5.51981e+06	1.21757e+07	0.4533	down	0.097402	0.270964	no
POS_123.055_1.3123	123.055	Picolinamide	C6H6N2O	Organoheterocyclic compounds	Pyridines and derivatives	NA	NA	NA	Niacinamide;2-Acetylpyrazine;3-Aminopicolinaldehyde;Isonicotinamide;Picolinamide;Pyridine-2-aldoxime;2-(Nitrosomethyl)pyridine	4.39382e+07	4.17842e+07	4.2909e+07	1.66408e+07	2.8886e+07	3.32926e+07	4.28771e+07	2.62731e+07	1.632	up	0.127951	0.305994	no
NEG_329.088_1.5026	329.088	Vanillic acid 1-O-glucopyranoside	C14H18O9	Phenylpropanoids and polyketides	Tannins	NA	NA	NA	3'-Glucosyl-2',4',6'-trihydroxyacetophenone;Hydroxytyrosol 3'-glucuronide;Hydroxytyrosol 4'-glucuronide;Vanilloyl glucose;Orsellinic acid 2-O-beta-D-glucoside;gamma-Glutamylphenylalanine;Aspartame;Hydroxyprolyl-Tyrosine;Glutamylphenylalanine;4'-tert-Butyl-2',6'-dimethyl-3',5'-dinitroacetophenone;L-gamma-Glutamyl-beta-phenyl-beta-L-alanine;Kelatorphan;Lidofenin;p-Cresol glucuronide;2-O-Benzoyl-D-g…	4.12413e+06	3.18858e+06	3.70542e+06	8.83114e+06	188482	7.89787e+06	3.67271e+06	5.63916e+06	0.6513	down	0.762893	0.850771	no
NEG_885.483_6.7818	885.483	PI(16:2(9Z,12Z)/20:4(6E,8Z,11Z,13E)-2OH(5S,15S))	C45H75O15P	Lipids and lipid-like molecules	Glycerophospholipids	NA	NA	NA	Tuberoside D;b-Chlorogenin 3-[2'',4''-dirhamnosylglucoside];Desglucoparillin;Melongoside G;PGP(18:1(11Z)/18:1(12Z)-2OH(9,10));PGP(18:1(12Z)-2OH(9,10)/18:1(11Z));PGP(18:1(9Z)/18:1(12Z)-2OH(9,10));PGP(18:1(12Z)-2OH(9,10)/18:1(9Z));PI(16:1(9Z)/PGJ2);PI(PGJ2/16:1(9Z));PI(16:2(9Z,12Z)/20:4(6Z,8E,10E,14Z)-2OH(5S,12R));PI(20:4(6Z,8E,10E,14Z)-2OH(5S,12R)/16:2(9Z,12Z));PI(16:2(9Z,12Z)/20:4(6E,8Z,11Z,13E)-…	4.64715e+07	3.15926e+07	4.14815e+07	7.49339e+07	6.53269e+07	6.81463e+07	3.98485e+07	6.9469e+07	0.5736	down	0.027635	0.177601	yes
POS_730.573_7.3478	730.573	PC(15:0/P-18:1(11Z))	C41H80NO7P	Lipids and lipid-like molecules	Glycerophospholipids	HMDB0007963	C00157	map00564(Glycerophospholipid metabolism);map00590(Arachidonic acid metabolism);map00591(Linoleic acid metabolism);map00592(alpha-Linolenic acid metabolism);map01100(Metabolic pathways);map01110(Biosynthesis of secondary metabolites);map04723(Retrograde endocannabinoid signaling);map05231(Choline metabolism in cancer)	PC(15:0/P-18:1(11Z));PC(15:0/P-18:1(9Z));PE(18:0/P-18:1(11Z));PE(18:0/P-18:1(9Z));PE(18:1(11Z)/P-18:0);PE(18:1(9Z)/P-18:0);PE(20:1(11Z)/P-16:0);PC(P-18:1(11Z)/15:0);PC(P-18:1(9Z)/15:0);PE(P-16:0/20:1(11Z));PE(P-18:0/18:1(11Z));PE(P-18:0/18:1(9Z));PE(P-18:1(11Z)/18:0);PE(P-18:1(9Z)/18:0)	2.04735e+07	1.92689e+07	1.50424e+07	3.47818e+07	2.88267e+07	3.16073e+07	1.82616e+07	3.17386e+07	0.5754	down	0.012268	0.152985	yes
NEG_712.501_8.6857	712.501	CL(16:0/18:2(9Z,12Z)/18:1(9Z)/18:2(9Z,12Z))	C79H144O17P2	Lipids and lipid-like molecules	Glycerophospholipids	HMDB0056711	NA	NA	NA	2.09265e+07	1.58933e+07	1.85947e+07	2.99345e+07	3.51776e+07	3.09653e+07	1.84715e+07	3.20258e+07	0.5768	down	0.007139	0.144973	yes
POS_281.21_6.9255	281.21	Histapyrrodine	C19H24N2	Benzenoids	Benzene and substituted derivatives	HMDB0240221	NA	NA	12S-HHT;Dihydropanaxacol;Fauronyl acetate;Valeracetate;3-Methyl-5-propyl-2-furannonanoic acid;5-Heptyl-3-methyl-2-furanpentanoic acid;3-Methyl-5-pentyl-2-furanheptanoic acid;5-Pentyl-2-furanoctanoic acid;12-Hydroxyheptadeca-5,8,10-trienoic acid;10-Hydroxymyristic acid methyl ester;Ethyl 3-hydroxytridecanoate;3-hydroxypentadecanoic acid	8.04492e+07	7.45347e+07	6.45158e+07	1.18835e+08	1.13767e+08	1.46535e+08	7.31666e+07	1.26379e+08	0.5789	down	0.006407	0.144146	yes
NEG_133.051_0.9093	133.051	Dihydroxy-Valerate	C5H10O4	Lipids and lipid-like molecules	Fatty Acyls	NA	NA	NA	2,3-Dihydroxyvaleric acid;1-Deoxy-D-xylulose;Dihydropteridine;Deoxyribose;(R)-glycerol 1-acetate;2,3-Dihydroxy-2-methylbutanoic acid;1-Aminobenzotriazole;1-Methyl-1H-purine;2,3-Dihydroxypropyl acetate;Glyceryl 2-acetate;1,4-Anhydroribitol;1H-1,2,3-Benzotriazol-4-amine;2-Deoxy-D-ribose;3h-Pteridine;5-Deoxy-D-ribose;9-methyl-9H-purine;Butyric acid;Isobutyric acid;Acetoin;Methyl propionate;Ethyl ace…	5.02292e+07	5.68924e+07	4.83018e+07	1.08389e+07	1.42548e+07	2.97992e+07	5.18078e+07	1.82976e+07	2.8314	up	0.060709	0.226144	no
NEG_857.544_8.4241	857.544	SQDG 37:3	C46H82O12S	Lipids and lipid-like molecules	Glycerolipids	NA	NA	NA	PA(24:0/20:4(6E,8Z,11Z,14Z)+=O(5));PA(20:4(6E,8Z,11Z,14Z)+=O(5)/24:0);PA(24:0/20:4(5Z,8Z,11Z,13E)+=O(15));PA(20:4(5Z,8Z,11Z,13E)+=O(15)/24:0);PA(24:0/20:5(5Z,8Z,11Z,14Z,16E)-OH(18R));PA(20:5(5Z,8Z,11Z,14Z,16E)-OH(18R)/24:0);PA(24:0/20:5(5Z,8Z,11Z,14Z,16E)-OH(18));PA(20:5(5Z,8Z,11Z,14Z,16E)-OH(18)/24:0);PA(24:0/20:5(5Z,8Z,10E,14Z,17Z)-OH(12));PA(20:5(5Z,8Z,10E,14Z,17Z)-OH(12)/24:0);PA(24:0/20:5(6E…	4.64209e+06	2.53251e+06	2.71704e+06	2.86846e+06	4.5504e+06	3.31448e+06	3.29721e+06	3.57778e+06	0.9216	down	0.691259	0.800013	no
NEG_205.16_7.7923	205.16	2,4-Di-tert-butylphenol	C14H22O	Benzenoids	Benzene and substituted derivatives	HMDB0013816	NA	NA	4-(1,1,3,3-Tetramethylbutyl)-phenol;delta-Methylionone;3-Methyl-4-(2,6,6-trimethyl-2-cyclohexen-1-yl)-3-buten-2-one;Methyl-delta-ionone;1-(2,6,6-Trimethyl-2-cyclohexen-1-yl)-1-penten-3-one;alpha-Irone;Etaspirene;10-Isopropyl-2,7-dimethyl-1-oxaspiro[4.5]deca-3,6-diene;1-(2,6,6-Trimethyl-1-cyclohexen-1-yl)-1-penten-3-one;(Z)-alpha-Irone;4-(1,1-Dimethylhexyl)phenol;4-Octylphenol;4-(2,5,6,6-Tetrameth…	2.82243e+07	2.95807e+07	1.92068e+07	4.68762e+07	3.68267e+07	4.9249e+07	2.56706e+07	4.43173e+07	0.5792	down	0.034308	0.188394	yes
POS_253.14_4.4403	253.14	Dodecanedioic aicd	C12H22O4	Lipids and lipid-like molecules	Fatty Acyls	NA	NA	NA	Melamine;Dodecanedioic acid;Talaromycin A;Bis(1-methylethyl) hexanedioate;Dipropyl hexanedioate;Dibutyl succinate;2',3'-Dideoxyadenosine;2',5'-Dideoxyadenosine;(2R,3R,4R,5R)-2-Amino-4,5,6-trihydroxy-3-[(2R)-1-oxopropan-2-yl]oxyhexanal	1.47325e+06	3.4113e+06	4.27225e+06	5.32425e+06	5.3367e+06	3.73999e+06	3.05227e+06	4.80032e+06	0.6358	down	0.236372	0.418941	no
POS_788.615_5.6355	788.615	PC 21:0_15:1	C44H86NO8P	Lipids and lipid-like molecules	Glycerophospholipids	NA	NA	NA	PC(14:0/22:1(13Z));PC(14:1(9Z)/22:0);PC(16:0/20:1(11Z));PC(16:1(9Z)/20:0);PC(18:0/18:1(11Z));PC(18:0/18:1(9Z));PC(18:1(11Z)/18:0);PC(18:1(9Z)/18:0);PC(20:0/16:1(9Z));PC(20:1(11Z)/16:0);PC(22:0/14:1(9Z));PC(22:1(13Z)/14:0);PE(15:0/24:1(15Z));PE(24:1(15Z)/15:0);PE-NMe(14:0/24:1(15Z));PE-NMe(14:1(9Z)/24:0);PE-NMe(16:0/22:1(13Z));PE-NMe(16:1(9Z)/22:0);PE-NMe(18:0/20:1(11Z));PE-NMe(18:1(11Z)/20:0);PE-…	6.74109e+06	6.38924e+06	5.88307e+06	9.85606e+06	1.19624e+07	1.09089e+07	6.3378e+06	1.09091e+07	0.581	down	0.00212	0.126287	yes
NEG_289.18_5.6149	289.18	C18H26O3	C18H26O3	NA	NA	NA	NA	NA	NA	5.7267e+07	1.9488e+07	5.20428e+07	1.82135e+07	2.19405e+07	1.06742e+07	4.29326e+07	1.69427e+07	2.534	up	0.111997	0.287229	no
NEG_865.513_8.1162	865.513	SQDG 38:6	C47H78O12S	Lipids and lipid-like molecules	Glycerolipids	NA	NA	NA	PI(16:1(9Z)/18:1(12Z)-2OH(9,10));PI(18:1(12Z)-2OH(9,10)/16:1(9Z));Ulipristal;PG(16:0/PGF2alpha);PG(PGF2alpha/16:0);PG(16:0/PGE1);PG(PGE1/16:0);PG(16:0/PGD1);PG(PGD1/16:0);PG(16:1(9Z)/PGF1alpha);PG(PGF1alpha/16:1(9Z));PG(18:0/5-iso PGF2VI);PG(5-iso PGF2VI/18:0);PG(i-16:0/PGF2alpha);PG(PGF2alpha/i-16:0);PG(i-16:0/PGE1);PG(PGE1/i-16:0);PG(i-16:0/PGD1);PG(PGD1/i-16:0);PG(i-18:0/5-iso PGF2VI);PG(5-iso…	5.7331e+07	3.74038e+07	3.58163e+07	5.83486e+07	7.67007e+07	8.81785e+07	4.3517e+07	7.44093e+07	0.5848	down	0.04992	0.212208	yes
NEG_355.066_1.313	355.066	Coumaroyl + C6H9O8 (isomer of 843, 845, 846)	C15H16O10	NA	NA	NA	NA	NA	Caffeic acid 3-O-glucuronide;Caffeic acid 4-O-glucuronide;Caffeoyl C1-glucuronide;3,5-Dihydroxycinnamic acid glucuronide;N(4)-Acetylsulfamethazine;N-Acetylsulfamethazine;Mono-trans-p-coumaroylmesotartaric acid;Disulfiram;Caffeoylmalic acid;N-Acetyldjenkolic acid;2-O-Feruloyltartronic acid;cis-Coutaric acid	1.95148e+07	2.83734e+07	1.825e+07	2.94031e+07	4.57765e+07	3.71997e+07	2.2046e+07	3.74598e+07	0.5885	down	0.046986	0.208332	yes
POS_838.626_9.5369	838.626	PC 20:1_20:3	C48H88NO8P	Lipids and lipid-like molecules	Glycerophospholipids	NA	NA	NA	PC(18:0/22:4(7Z,10Z,13Z,16Z));PC(18:2(9Z,12Z)/22:2(13Z,16Z));PC(18:3(6Z,9Z,12Z)/22:1(13Z));PC(18:3(9Z,12Z,15Z)/22:1(13Z));PC(18:4(6Z,9Z,12Z,15Z)/22:0);PC(20:0/20:4(5Z,8Z,11Z,14Z));PC(20:0/20:4(8Z,11Z,14Z,17Z));PC(20:1(11Z)/20:3(5Z,8Z,11Z));PC(20:1(11Z)/20:3(8Z,11Z,14Z));PC(20:2(11Z,14Z)/20:2(11Z,14Z));PC(20:3(5Z,8Z,11Z)/20:1(11Z));PC(20:4(5Z,8Z,11Z,14Z)/20:0);PC(20:4(8Z,11Z,14Z,17Z)/20:0);PC(22:0…	8.13244e+06	8.6642e+06	6.15176e+06	1.35834e+07	1.42779e+07	1.10579e+07	7.64947e+06	1.2973e+07	0.5896	down	0.017916	0.162336	yes
POS_251.03_0.7815	251.03	Diphenyl dichloroethane	C14H12Cl2	Phenylpropanoids and polyketides	Stilbenes	NA	NA	NA	NA	6.03207e+07	9.32797e+07	7.2539e+07	3.59948e+08	2.56111e+08	1.11206e+08	7.53798e+07	2.42422e+08	0.3109	down	0.077489	0.245307	no
NEG_705.448_8.3177	705.448	PMeOH 18:3_18:3	C40H67O8P	Lipids and lipid-like molecules	Glycerophospholipids	NA	NA	NA	PA(15:0/22:6(4Z,7Z,10Z,13Z,16Z,19Z));PA(22:6(4Z,7Z,10Z,13Z,16Z,19Z)/15:0)	8.12779e+08	7.32011e+08	5.35639e+08	4.98468e+08	7.40565e+08	6.47785e+08	6.93477e+08	6.2894e+08	1.1026	up	0.605388	0.735838	no
NEG_281.176_5.5641	281.176	Lactapiperanol C	C16H26O4	Lipids and lipid-like molecules	Prenol lipids	HMDB0033630	NA	NA	Lactapiperanol C;(6E,8R,10Z)-8-hydroxy-3-oxohexadecadienoic acid;(6E,8S,10Z)-8-hydroxy-3-oxohexadecadienoic acid;Fumagillol;Capsidiol;(2E,6E)-1-Hydroxy-2,6,10-farnesatrien-9-one;2-Hydroxyacorenone;Acorusnol;Epiacorone;2,6-Di-tert-butyl-4-hydroxymethylphenol;Geranyl tiglate;10alpha-4,5-Seco-11-eudesmene-4,5-dione;(4S)-Dihydrocurcumenone;Calamensesquiterpinenol;Curdione;3-Hydroxy-1,10-bisaboladien-…	195542	2.96585e+06	6.24684e+06	2.21956e+06	2.67721e+06	177814	3.13608e+06	1.69153e+06	1.854	up	0.779504	0.862725	no
NEG_832.506_8.1552	832.506	PS(20:4(5Z,8Z,11Z,14Z)/20:3(5Z,8Z,11Z))	C46H76NO10P	Lipids and lipid-like molecules	Glycerophospholipids	HMDB0112643	NA	NA	PS(18:1(9Z)/22:6(4Z,7Z,10Z,13Z,16Z,19Z));PS(20:3(8Z,11Z,14Z)/20:4(5Z,8Z,11Z,14Z));PS(20:4(5Z,8Z,11Z,14Z)/20:3(8Z,11Z,14Z));PS(22:6(4Z,7Z,10Z,13Z,16Z,19Z)/18:1(9Z));PS(18:1(11Z)/22:6(4Z,7Z,10Z,13Z,16Z,19Z));PS(18:2(9Z,12Z)/22:5(4Z,7Z,10Z,13Z,16Z));PS(18:2(9Z,12Z)/22:5(7Z,10Z,13Z,16Z,19Z));PS(18:3(6Z,9Z,12Z)/22:4(7Z,10Z,13Z,16Z));PS(18:3(9Z,12Z,15Z)/22:4(7Z,10Z,13Z,16Z));PS(20:3(5Z,8Z,11Z)/20:4(5Z,…	7.74582e+08	5.02528e+08	4.98642e+08	5.87252e+08	7.08368e+08	6.7338e+08	5.91917e+08	6.56333e+08	0.9019	down	0.498527	0.652696	no
POS_83.0603_9.9279	83.0603	3-Methylpyrazole	C4H6N2	Organoheterocyclic compounds	Azoles	NA	NA	NA	Acetonitrile;Fomepizole;1-Methylimidazole;2-Aminopyrrole;2-Methylimidazole;2,5-Dihydropyrimidine;4-Methylimidazole;Dihydropyridazine;Dihydropyrimidine	3.68564e+06	3.72514e+06	3.10543e+06	5.18351e+06	5.31346e+06	7.28631e+06	3.5054e+06	5.92776e+06	0.5914	down	0.024363	0.173274	yes
NEG_227.129_4.5738	227.129	7-Methoxy-1,2,3,4-tetrahydroacridin-9-amine	C14H16N2O	Organoheterocyclic compounds	Quinolines and derivatives	NA	NA	NA	Traumatic acid;5-Heptyltetrahydro-2-oxo-3-furancarboxylic acid;Butanedioic acid, octenyl-;Mifentidine;delta-Hexanolactone;Gamma-Caprolactone;trans-Hex-2-enoic acid;Allyl propionate;2-Methyl-4-pentenoic acid;2,3-Hexanedione;3,4-Hexanedione;3-Hexenoic acid;4-Methyl-2,3-pentanedione;2-Methyl-2-pentenoic acid;4-Methyl-2-pentenoic acid;2-Methyl-3-pentenoic acid;Prenyl formate;5-Oxohexanal;Ethyl croton…	1.54871e+08	2.54013e+08	1.86823e+08	3.93011e+08	3.01613e+08	3.11095e+08	1.98569e+08	3.3524e+08	0.5923	down	0.044027	0.203241	yes
POS_95.0855_3.2806	95.0855	2-Methyl-1,3-cyclohexadiene	C7H10	Hydrocarbons	Unsaturated hydrocarbons	HMDB0032395	NA	NA	1-Methyl-1,3-cyclohexadiene;2-Methyl-1,3-cyclohexadiene;(3E,5Z)-1,3,5-Heptatriene	5.5868e+06	5.19227e+06	5.74599e+06	3.77814e+06	4.79535e+06	1.47127e+07	5.50836e+06	7.76208e+06	0.7096	down	0.744997	0.838506	no
NEG_738.51_8.1095	738.51	PE(18:2/18:2)	C41H73N1O8P1	Lipids and lipid-like molecules	Glycerophospholipids	HMDB0009093	C00350	map00563(Glycosylphosphatidylinositol (GPI)-anchor biosynthesis);map00564(Glycerophospholipid metabolism);map01100(Metabolic pathways);map01110(Biosynthesis of secondary metabolites);map04136(Autophagy - other);map04138(Autophagy - yeast);map04140(Autophagy - animal);map04723(Retrograde endocannabinoid signaling);map05130(Pathogenic Escherichia coli infection);map05167(Kaposi sarcoma-associated h…	PC(15:0/18:4(6Z,9Z,12Z,15Z));PC(18:4(6Z,9Z,12Z,15Z)/15:0);PE(14:0/22:4(7Z,10Z,13Z,16Z));PE(16:0/20:4(5Z,8Z,11Z,14Z));PE(16:0/20:4(8Z,11Z,14Z,17Z));PE(16:1(9Z)/20:3(5Z,8Z,11Z));PE(18:0/18:4(6Z,9Z,12Z,15Z));PE(18:1(11Z)/18:3(6Z,9Z,12Z));PE(18:1(11Z)/18:3(9Z,12Z,15Z));PE(18:1(9Z)/18:3(6Z,9Z,12Z));PE(18:1(9Z)/18:3(9Z,12Z,15Z));PE(18:2(9Z,12Z)/18:2(9Z,12Z));PE(18:3(6Z,9Z,12Z)/18:1(11Z));PE(18:3(6Z,9Z,…	1.15956e+08	1.62272e+08	1.12848e+08	8.07494e+07	1.49501e+08	2.1829e+08	1.30359e+08	1.49513e+08	0.8719	down	0.834513	0.898821	no
POS_277.216_7.0267	277.216	13(S)-HOTrE	C18H30O3	Lipids and lipid-like molecules	Fatty Acyls	NA	NA	NA	2-Pentylfuran;(3Z,6Z)-3,6-Nonadienal;3,5,5-Trimethyl-2-cyclohexen-1-one;(2E,6E)-2,6-Nonadienal;2,4-Nonadienal;4-Acetyl-1-methylcyclohexene;Violet-leaf aldehyde;5-Isopropylbicyclo[3.1.0]hexan-2-one;(R)-Cryptone;Pulegenone;exo-5,6-Dimethylbicyclo[2.2.1]hept-5-en-2-ol;exo-2-Methyl-3-methylenebicyclo[2.2.1]heptan-2-ol;3,5,5-Trimethyl-3-cyclohexen-1-one;Phorone;2,6,6-Trimethylcyclohex-2-en-1-one;Nona-…	6.76404e+07	9.25878e+07	9.31658e+07	1.65493e+08	9.43504e+07	5.23181e+07	8.44647e+07	1.04054e+08	0.8117	down	0.773682	0.85866	no
POS_233.153_1.2171	233.153	Thr Leu	C10H20N2O4	NA	NA	NA	NA	NA	Pterosin O;6-[(3,4-Methylenedioxy)phenyl]-3,3-dimethyl-1-hexene;(Z)-8-Decene-4,6-diyn-1-yl 3-methylbutanoate;1(10),11-Eremophiladiene-2,9-dione;Alantolactone;Isoalantolactone;(S)-Bilobanone;Alloalantolactone;Furoeremophilone 1;alpha-Amylcinnamyl formate;Costunolide;Furanogermenone;Germacrone-13-al;Turmeronol B;Turmeronol A;1,3,11(13)-Eudesmatrien-12-oic acid;(E)-9-(3-Furanyl)-2,6-dimethyl-2,6-non…	37930.1	241216	202578	172331	167700	301659	160575	213897	0.7507	down	0.479344	0.636663	no
NEG_177.041_0.4654	177.041	3-Dehydro-2-deoxygluconic acid	C6H10O6	Organic oxygen compounds	Organooxygen compounds	NA	NA	NA	Gluconolactone;2-Keto-3-deoxy-D-gluconic acid;3-Keto-b-D-galactose;Galactonolactone;Melizame;D-Arabino-hexos-2-ulose;Methylthiomethyl 2-methylbutanethiolate;D-Gulono-1,4-lactone;D-Gluconic acid, delta-lactone;(3R,4R,5S,6R)-3,4,5,6-Tetrahydroxyoxepan-2-one;L-galactono-1,4-lactone;Monoethyl malonic acid;Ethylmalonic acid;Glutaric acid;Methylsuccinic acid;Dimethylmalonic acid;2-Acetolactate;2-C-Meth…	2.44815e+06	2.20402e+06	1.94631e+06	3.91509e+06	3.51976e+06	3.69935e+06	2.19949e+06	3.7114e+06	0.5926	down	0.006735	0.144973	yes
POS_379.099_3.5818	379.099	2-Glucosyloxy-4-methoxycinnamic acid	C16H20O9	Organic oxygen compounds	Organooxygen compounds	NA	NA	NA	Carbenicillin;2,2-Dichloro-12-(4-chlorophenyl)dodecanoic acid;3-(4-(4-Chlorophenyl-4-hydroxypiperidino)methyl)indole;1-O-Feruloylglucose;Veranisatin B;1-O-2'-Hydroxy-4'-methoxycinnamoyl-b-D-glucose;Gentiopicroside;N-(2,4-Dinitrophenyl)-5-methoxytryptamine;Cyclohexyl-[cyclohexyl(sulfo)amino]sulfamic acid;Ferulic acid 4-glucoside;trans-p-Feruloyl-beta-D-glucopyranoside;1-O-Feruloyl-beta-D-glucopyra…	1.59141e+07	1.20319e+07	1.20271e+07	1.02861e+07	1.215e+07	1.64321e+07	1.33243e+07	1.2956e+07	1.0284	up	0.830583	0.896261	no
NEG_248.137_5.5662	248.137	Acetophenone, 4'-hydroxy-3'-methoxy-2-(2-piperidyl)-	C14H19NO3	Organic oxygen compounds	Organooxygen compounds	NA	NA	NA	NA	1.4745e+08	7.16282e+07	1.05856e+08	2.81114e+07	2.29047e+07	8.43249e+07	1.08311e+08	4.51137e+07	2.4009	up	0.113806	0.289144	no
POS_325.111_1.1714	325.111	D-Turanose	C12H22O11	Organic oxygen compounds	Organooxygen compounds	HMDB0011740	C19636	NA	2-Hydroxyadipic acid;3-Hydroxyadipic acid;3-Hydroxymethylglutaric acid;2(R)-Hydroxyadipic acid;Levoglucosan;D-1-Deoxy-erythro-hexo-2,3-diulose;Diethyl dicarbonate;D-1,5-Anhydrofructose;2-Hydroxy-2-ethylsuccinic acid;2,5-Anhydro-D-mannose;3-Deoxyglucosone;(2S)-2-[(2S,3S,4R)-3,4-Dihydroxyoxolan-2-yl]-2-hydroxyacetaldehyde;2-(2-Hydroxy-1-oxopropoxy)propionic acid;Conduritol epoxide;Glycerol pyruvate…	1.12788e+07	8.69759e+06	1.04509e+07	1.00776e+07	9.56988e+06	8.54813e+06	1.01425e+07	9.39855e+06	1.0792	up	0.477685	0.635256	no
NEG_128.035_0.4657	128.035	Dl-Glutamic acid	C5H9NO4	Organic acids and derivatives	Carboxylic acids and derivatives	HMDB0060475	C00302	map00460(Cyanoamino acid metabolism);map01100(Metabolic pathways)	Pyroglutamic acid;Pyrroline hydroxycarboxylic acid;N-Acryloylglycine;1-Pyrroline-4-hydroxy-2-carboxylate;dimethadione;(3R,5S)-1-pyrroline-3-hydroxy-5-carboxylic Acid;3-Hydroxy-1-methylpyrrolidine-2,5-dione;4-Oxo-L-proline;1-Methylpyrrole-2,3,5-triol;pyrrolidone carboxylic acid;(2S)-6-Oxa-1-azabicyclo[3.1.0]hexane-2-carboxylic acid;Oxazine;2-Cyanoethylene oxide;ISOXAZOLE;Oxazole	2.48638e+06	1.46062e+06	329088	3.01858e+06	3.21023e+06	3.44277e+06	1.42536e+06	3.22386e+06	0.4421	down	0.207762	0.390849	no
NEG_315.224_7.5445	315.224	5-beta-pregnan-3,20 dione	C21H32O2	Lipids and lipid-like molecules	Steroids and steroid derivatives	NA	NA	NA	2-[(4S)-4-Amino-5-oxopentyl]guanidine	1.25191e+09	2.77805e+09	2.55354e+09	8.61893e+08	5.14863e+07	7.43213e+08	2.1945e+09	5.52197e+08	3.9741	up	0.171484	0.352975	no
POS_81.0447_9.9225	81.0447	Pyridazine	C4H4N2	Organoheterocyclic compounds	Diazines	NA	NA	NA	Pyrimidine;Pyrazine;Methylene-imidazole;PYRIDAZINE;Succinonitrile	1.68139e+06	1.6395e+06	1.33783e+06	1.73275e+06	2.6144e+06	3.52156e+06	1.55291e+06	2.6229e+06	0.5921	down	0.129135	0.307397	no
NEG_227.202_8.4982	227.202	10-Methyltridecanoic acid	C14H28O2	Lipids and lipid-like molecules	Fatty Acyls	HMDB0061781	NA	NA	Myristic acid;2,6,10-Trimethylundecanoic acid;12-Methyltridecanoic acid;Hexanal octane-1,3-diol acetal;Undecanal propyleneglycol acetal;Ethyl dodecanoate;Heptyl heptanoate;Hexyl octanoate;Decyl butanoate;3-Methylbutyl nonanoate;Nonyl isovalerate;Dodecyl acetate;Isobutyl decanoate;10-Methyltridecanoic acid;butyl decanoate;2-Heptanone;4-Heptanone;Ethyl isobutyl ketone;(Z)-4-Hepten-1-ol;2,4-Dimethyl…	7.21683e+06	7.39683e+06	6.96146e+06	1.17909e+07	1.04022e+07	1.42126e+07	7.19171e+06	1.21352e+07	0.5926	down	0.026013	0.17645	yes
NEG_136.052_9.9078	136.052	6-Aminonicotinamide	C6H7N3O	Organoheterocyclic compounds	Pyridines and derivatives	NA	NA	NA	Isoniazid;6-Aminonicotinamide	7.5386e+06	5.59783e+06	4.68529e+06	7.70248e+06	8.30444e+06	1.09448e+07	5.94057e+06	8.98389e+06	0.6612	down	0.077982	0.245911	no
NEG_339.123_6.2887	339.123	8-Prenylnaringenin	C20H20O5	Phenylpropanoids and polyketides	Flavonoids	NA	NA	NA	Dolichin B;(S)-4',5,7-Trihydroxy-3'-prenylflavanone;Desmethylxanthohumol;Glyceollidin I;5-Deoxykievitone;(S)-4',5,7-Trihydroxy-6-prenylflavanone;Selinone;Glyceollidin II;Licocoumarone;Morachalcone A;1-Hydroxy-3,5-dimethoxy-2-prenylxanthone;(2S,3S,3Ar)-2-(2H-1,3-benzodioxol-5-yl)-5-methoxy-3-methyl-3a-(prop-2-en-1-yl)-3,3a-dihydro-1-benzofuran-6(2H)-one;8-Prenylnaringenin;(+)-Dihydrowighteone;gamm…	5.68882e+06	5.91718e+06	2.89684e+06	1.57158e+07	1.26501e+06	4.04062e+06	4.83428e+06	7.00714e+06	0.6899	down	0.939145	0.964515	no
NEG_247.134_5.5631	247.134	2,12-Epoxy-7(14)-illudadiene-3,8-diol	C15H20O3	Organic acids and derivatives	Organic sulfuric acids and derivatives	HMDB0038794	NA	NA	NA	9.1368e+08	4.50687e+08	6.51363e+08	1.76625e+08	1.44305e+08	5.22082e+08	6.7191e+08	2.81004e+08	2.3911	up	0.112338	0.287658	no
NEG_871.559_8.543	871.559	SQDG 38:3	C47H84O12S	Lipids and lipid-like molecules	Glycerolipids	NA	NA	NA	PA(a-25:0/20:4(6E,8Z,11Z,14Z)+=O(5));PA(20:4(6E,8Z,11Z,14Z)+=O(5)/a-25:0);PA(a-25:0/20:4(5Z,8Z,11Z,13E)+=O(15));PA(20:4(5Z,8Z,11Z,13E)+=O(15)/a-25:0);PA(a-25:0/20:5(5Z,8Z,11Z,14Z,16E)-OH(18R));PA(20:5(5Z,8Z,11Z,14Z,16E)-OH(18R)/a-25:0);PA(a-25:0/20:5(5Z,8Z,11Z,14Z,16E)-OH(18));PA(20:5(5Z,8Z,11Z,14Z,16E)-OH(18)/a-25:0);PA(a-25:0/20:5(5Z,8Z,10E,14Z,17Z)-OH(12));PA(20:5(5Z,8Z,10E,14Z,17Z)-OH(12)/a-2…	2.14395e+06	1.23774e+06	1.83037e+06	2.57765e+06	2.32993e+06	2.36599e+06	1.73736e+06	2.42452e+06	0.7166	down	0.155472	0.336555	no
POS_318.154_2.9086	318.154	Salidroside	C14H20O7	Organic oxygen compounds	Organooxygen compounds	METPA0744	C06046	map00350(Tyrosine metabolism);map01100(Metabolic pathways)	2-(3-Hydroxyphenyl)ethanol 1'-glucoside;4-Methoxybenzyl glucoside;Salidroside	2.90552e+06	2.53907e+06	3.11071e+06	2.88873e+06	1.9058e+06	2.14489e+06	2.85176e+06	2.31314e+06	1.2329	up	0.208957	0.39177	no
POS_585.286_5.1613	585.286	Lys Ala Thr Glu His	C24H40N8O9	NA	NA	NA	NA	NA	Ouabain;Glycosides;Acolongifloriside K;Laniquidar	4.72065e+06	3.2395e+06	4.95425e+06	3.39397e+06	4.82009e+06	3.11821e+06	4.3048e+06	3.77742e+06	1.1396	up	0.524297	0.672513	no
NEG_209.119_4.5726	209.119	Dihydro-3-(2-octenyl)-2,5-furandione	C12H18O3	Organic acids and derivatives	Carboxylic acids and derivatives	HMDB0033102	NA	NA	Sedanonic acid;Dihydro-3-(2-octenyl)-2,5-furandione;(R)-8-Acetoxycarvotanacetone;1-Benzyloxy-1-(2-methoxyethoxy)ethane;4-(Butoxymethyl)-2-methoxyphenol;Isoamyl 2-furonpropionate;Dihydro-3-(1-octenyl)-2,5-furandione;3-Ethenyl-2,5-dimethyl-4-oxohex-5-en-2-yl acetate;7-Epijasmonic acid;(2S,4R,5S)-Muscarine;1-(1-Methoxy-1-methylethyl)-4-methylbenzene;Benzyl butyl ether;trans-Jasmone;5-Phenyl-1-pentan…	6.80243e+07	1.03226e+08	7.26183e+07	1.65247e+08	1.25357e+08	1.17969e+08	8.12897e+07	1.36191e+08	0.5969	down	0.036874	0.192205	yes
NEG_843.506_8.2195	843.506	PG(18:2(9Z,12Z)/PGD1)	C44H77O13P	Lipids and lipid-like molecules	Glycerophospholipids	NA	NA	NA	PG(18:0/20:5(7Z,9Z,11E,13E,17Z)-3OH(5,6,15));PG(20:5(7Z,9Z,11E,13E,17Z)-3OH(5,6,15)/18:0);PG(18:1(11Z)/PGE2);PG(PGE2/18:1(11Z));PG(18:1(11Z)/PGD2);PG(PGD2/18:1(11Z));PG(18:1(11Z)/20:4(7E,9E,11Z,13E)-3OH(5S,6R,15S));PG(20:4(7E,9E,11Z,13E)-3OH(5S,6R,15S)/18:1(11Z));PG(18:1(9Z)/PGE2);PG(PGE2/18:1(9Z));PG(18:1(9Z)/PGD2);PG(PGD2/18:1(9Z));PG(18:1(9Z)/20:4(7E,9E,11Z,13E)-3OH(5S,6R,15S));PG(20:4(7E,9E,1…	3.1813e+07	1.63723e+08	3.28672e+07	2.35644e+07	3.19991e+07	1.30761e+07	7.61343e+07	2.28799e+07	3.3276	up	0.214929	0.397508	no
NEG_759.483_7.7857	759.483	PG 16:0_18:3;O	C40H73O11P	Lipids and lipid-like molecules	Glycerophospholipids	NA	NA	NA	PA(17:0/PGF2alpha);PA(PGF2alpha/17:0);PA(17:0/PGE1);PA(PGE1/17:0);PA(17:0/PGD1);PA(PGD1/17:0);PA(19:0/5-iso PGF2VI);PA(5-iso PGF2VI/19:0);PA(a-17:0/PGF2alpha);PA(PGF2alpha/a-17:0);PA(a-17:0/PGE1);PA(PGE1/a-17:0);PA(a-17:0/PGD1);PA(PGD1/a-17:0);PA(i-17:0/PGF2alpha);PA(PGF2alpha/i-17:0);PA(i-17:0/PGE1);PA(PGE1/i-17:0);PA(i-17:0/PGD1);PA(PGD1/i-17:0);PA(i-19:0/5-iso PGF2VI);PA(5-iso PGF2VI/i-19:0);P…	3.3134e+07	2.52814e+07	3.11219e+07	4.97685e+07	2.82915e+07	3.03124e+07	2.98458e+07	3.61241e+07	0.8262	down	0.466704	0.626387	no
NEG_819.505_8.3119	819.505	PG(5-iso PGF2VI/18:0)	C42H77O13P	Lipids and lipid-like molecules	Glycerophospholipids	NA	NA	NA	PG(16:0/PGF2alpha);PG(PGF2alpha/16:0);PG(16:0/PGE1);PG(PGE1/16:0);PG(16:0/PGD1);PG(PGD1/16:0);PG(16:1(9Z)/PGF1alpha);PG(PGF1alpha/16:1(9Z));PG(18:0/5-iso PGF2VI);PG(5-iso PGF2VI/18:0);PG(i-16:0/PGF2alpha);PG(PGF2alpha/i-16:0);PG(i-16:0/PGE1);PG(PGE1/i-16:0);PG(i-16:0/PGD1);PG(PGD1/i-16:0);PG(i-18:0/5-iso PGF2VI);PG(5-iso PGF2VI/i-18:0);SM(d17:1/PGE2);SM(d17:1/PGD2);SM(d17:1/20:4(7E,9E,11Z,13E)-3O…	6.50239e+07	6.9446e+07	5.22737e+07	2.12071e+07	5.12404e+07	4.6961e+07	6.22479e+07	3.98028e+07	1.5639	up	0.204052	0.387222	no
POS_768.552_8.2187	768.552	PE 20:1_18:3	C43H78NO8P	Lipids and lipid-like molecules	Glycerophospholipids	NA	NA	NA	PC(15:0/20:4(5Z,8Z,11Z,14Z));PC(15:0/20:4(8Z,11Z,14Z,17Z));PC(20:4(5Z,8Z,11Z,14Z)/15:0);PC(20:4(8Z,11Z,14Z,17Z)/15:0);PE(16:0/22:4(7Z,10Z,13Z,16Z));PE(16:1(9Z)/20:3(8Z,11Z,14Z));PE(18:0/20:4(5Z,8Z,11Z,14Z));PE(18:0/20:4(8Z,11Z,14Z,17Z));PE(18:1(11Z)/20:3(5Z,8Z,11Z));PE(18:1(11Z)/20:3(8Z,11Z,14Z));PE(18:1(9Z)/20:3(5Z,8Z,11Z));PE(18:1(9Z)/20:3(8Z,11Z,14Z));PE(18:2(9Z,12Z)/20:2(11Z,14Z));PE(18:3(6Z,…	2.99052e+07	1.87703e+07	2.51697e+07	3.31912e+07	4.08303e+07	4.9298e+07	2.46151e+07	4.11065e+07	0.5988	down	0.044979	0.20514	yes
NEG_827.498_8.1324	827.498	SQDG 35:4	C44H76O12S	Lipids and lipid-like molecules	Glycerolipids	NA	NA	NA	PA(20:0/22:6(5Z,7Z,10Z,13Z,16Z,19Z)-OH(4));PA(22:6(5Z,7Z,10Z,13Z,16Z,19Z)-OH(4)/20:0);PA(20:0/22:6(4Z,8Z,10Z,13Z,16Z,19Z)-OH(7));PA(22:6(4Z,8Z,10Z,13Z,16Z,19Z)-OH(7)/20:0);PA(20:0/22:6(4Z,7Z,10Z,12E,16Z,19Z)-OH(14));PA(22:6(4Z,7Z,10Z,12E,16Z,19Z)-OH(14)/20:0);PA(20:0/22:6(4Z,7Z,10Z,13E,15E,19Z)-OH(17));PA(22:6(4Z,7Z,10Z,13E,15E,19Z)-OH(17)/20:0);PA(20:0/22:5(4Z,7Z,10Z,13Z,19Z)-O(16,17));PA(22:5(4…	2.80638e+07	2.43826e+07	2.06063e+07	1.33227e+07	2.33753e+07	2.72722e+07	2.43509e+07	2.13234e+07	1.142	up	0.530665	0.677478	no
POS_338.341_9.0648	338.341	N-Cyclohexanecarbonylpentadecylamine	C22H43NO	Organic oxygen compounds	Organooxygen compounds	NA	NA	NA	13-Docosenamide	1.71888e+07	1.44121e+07	1.84781e+08	1.79892e+08	1.08225e+08	1.31966e+08	7.21273e+07	1.40028e+08	0.5151	down	0.241948	0.424153	no
NEG_757.413_6.5603	757.413	SMGDG O-18:5_12:0	C39H66O12S	Lipids and lipid-like molecules	Glycerolipids	NA	NA	NA	Octaprenyl diphosphate;Prephytoene diphosphate	1.94144e+06	1.78463e+06	75928.3	1.14218e+07	9.70681e+06	1.25884e+06	1.26733e+06	7.46248e+06	0.1698	down	0.188455	0.371201	no
POS_164.106_2.6743	164.106	2,2-Dimethyl-2,3-dihydro-1-benzofuran-7-amine	C10H13NO	Organoheterocyclic compounds	Coumarans	NA	NA	NA	2,3,6,7-Tetrahydro-7-methylcyclopent[b]azepin-8(1H)-one;2,3,4,5-Tetrahydro-6-(5-methyl-2-furanyl)pyridine;2,3-Dihydro-5-propanoyl-1H-pyrrolizine;5-Acetyl-2,3-dihydro-7-methyl-1H-pyrrolizine;5-Acetyl-2,3-dihydro-6-methyl-1H-pyrrolizine;1-(2,3-Dihydro-5-methyl-1H-pyrrolizin-7-yl)ethanone;2,3-Dihydro-5,6-dimethyl-1H-pyrrolizine-7-carboxaldehyde;Methcathinone;n-Propylbenzamide;5-Methoxy-2,3-dihydro-1…	1.56607e+06	1.52864e+06	5.58865e+06	714687	269769	794338	2.89445e+06	592931	4.8816	up	0.056022	0.219387	no
POS_85.0283_1.5819	85.0283	1H-Phosphole	C4H5P	Organoheterocyclic compounds	Heteroaromatic compounds	NA	NA	NA	Ketene;Ethynol;Oxirene;4-Hydroxy-2-butenoic acid gamma-lactone;Furanone A;1,4-Dioxin;3-Hydroxycyclobut-2-en-1-one;But-2-enedial;Diketene	9.2656e+06	1.41075e+07	1.65673e+07	7.82167e+06	7.61536e+06	7.09743e+06	1.33134e+07	7.51149e+06	1.7724	up	0.084219	0.254529	no
POS_501.243_4.9092	501.243	MLS001140554-01!	C29H32N4O4	Organic acids and derivatives	Carboxylic acids and derivatives	NA	NA	NA	2,6-Diaminopurine 2',3'-dideoxyriboside;Travoprost;15(S)-Fluprostenol isopropyl ester;Diflucortolone valerate;Mosapramine;IKK Inhibitor VII	677012	642624	485470	1.54591e+06	2.0302e+06	1.05142e+07	601702	4.69678e+06	0.1281	down	0.102587	0.276806	no
POS_609.142_3.645	609.142	Apigenin 7-glucuronosyl-glucoside	C27H28O16	Phenylpropanoids and polyketides	Flavonoids	NA	NA	NA	N(1)-Ethylchlorpropamide;4-(6-Carbamoyl-5-formyl-2H-pyran-4-yl)-5-formyl-2H-pyran-6-carboxamide;Kaempferol 3-rhamnoside 7-galacturonide;6''-(4-Carboxy-3-hydroxy-3-methylbutanoyl)hyperin;Apigenin 7-glucuronosyl-glucoside;Luteolin 7-glucuronylglucoside;Cosmosiin galacturonide;Apiumoside;Diopterin;Monoglutamyl folate;Monoglutamyl folic acid	1.04558e+06	50141.9	370769	2.78476e+06	4.59362e+06	8.23493e+06	488831	5.20443e+06	0.0939	down	0.071429	0.238733	no
NEG_447.113_1.488	447.113	C18H24O13	C18H24O13	NA	NA	NA	NA	NA	4-Hydroxy-5-(3',4',5'-trihydroxyphenyl)-valeric acid-O-methyl-O-glucuronide;8-Chlorodiltiazem;Capmatinib;(3As)-2,3,3a,4-tetrahydro-1H-pyrrolo[2,1-c][1,2,4]benzothiadiazine 5,5-dioxide;4-Hydroxy-5-(3',4'-dihydroxyphenyl)-valeric acid-O-glucuronide;4-Hydroxy-5-(3',5'-dihydroxyphenyl)-valeric acid-O-glucuronide;6-[4-(4-carboxy-2-hydroxybutyl)-2-hydroxyphenoxy]-3,4,5-trihydroxyoxane-2-carboxylic acid…	1.24546e+07	1.52635e+07	1.41398e+07	3.03549e+06	1.56047e+07	4.53597e+06	1.39526e+07	7.72538e+06	1.8061	up	0.228213	0.410257	no
POS_282.278_8.6453	282.278	Oleamide	C18H35NO	Lipids and lipid-like molecules	Fatty Acyls	HMDB0002117	C19670	NA	Oleamide;9-Octadecenamide;Laurocapram;(&#177;)-(Z)-2-(5-Tetradecenyl)cyclobutanone;Octadeca-9,12-dienal	1.99698e+08	2.37453e+07	2.93494e+07	7.39671e+07	6.71948e+07	4.04754e+07	8.42643e+07	6.05458e+07	1.3917	up	0.875422	0.924246	no
POS_746.604_9.5664	746.604	PC(O-16:1/18:0)	C42H85N1O7P1	Lipids and lipid-like molecules	Glycerophospholipids	HMDB0013412	NA	NA	PC(16:0/P-18:0);PC(18:0/P-16:0);PC(P-16:0/18:0);PC(P-18:0/16:0);PC(O-16:1(9Z)/18:0);PC(O-18:1(11Z)/16:0);PC(O-18:1(9Z)/16:0);Ubiquinol 8	6.13635e+07	5.43929e+07	5.54154e+07	8.98038e+07	9.79825e+07	9.63695e+07	5.70573e+07	9.47186e+07	0.6024	down	0.000652	0.104193	yes
POS_746.604_6.9237	746.604	PC(O-16:0/18:1)	C42H85N1O7P1	Lipids and lipid-like molecules	Glycerophospholipids	NA	NA	NA	PC(16:0/P-18:0);PC(18:0/P-16:0);PC(P-16:0/18:0);PC(P-18:0/16:0);PC(O-16:1(9Z)/18:0);PC(O-18:1(11Z)/16:0);PC(O-18:1(9Z)/16:0);Ubiquinol 8	3.57274e+07	9.46391e+07	8.3535e+07	3.34183e+07	5.97885e+07	6.75802e+07	7.13005e+07	5.35957e+07	1.3303	up	0.551576	0.694572	no
POS_543.318_4.1359	543.318	N-Deacetyllappaconitine	C30H42N2O7	Lipids and lipid-like molecules	Prenol lipids	NA	NA	NA	4-Hydroxyatomoxetine;Desomorphine;Nisoxetine;Cocculine;PL;LysoPE(0:0/22:6(4Z,7Z,10Z,13Z,16Z,19Z));LysoPE(22:6(4Z,7Z,10Z,13Z,16Z,19Z)/0:0)	8.47418e+06	1.51913e+07	7.57028e+06	2.7442e+07	2.92106e+07	1.42439e+07	1.04119e+07	2.36322e+07	0.4406	down	0.060116	0.225304	no
POS_85.076_9.9295	85.076	2-(Dimethylamino)acetonitrile	C4H8N2	Organic nitrogen compounds	Organonitrogen compounds	HMDB0061875	NA	NA	2-(Dimethylamino)acetonitrile;1,4-Diamino-2-butyne;tetrahydropyrimidine;3-Butenenitrile;Pyrrole;(Z)-2-Butenenitrile;Methacrylonitrile	5.14852e+06	5.04559e+06	3.95582e+06	7.27633e+06	7.46789e+06	8.72779e+06	4.71664e+06	7.824e+06	0.6028	down	0.010577	0.149529	yes
NEG_225.15_5.3367	225.15	5-(6-hydroxy-6-methyloctyl)furan-2(5H)-one	C13H22O3	NA	NA	NA	NA	NA	Methyl dihydrojasmonate;Riesling acetal;4,5-Dihydrovomifoliol;3,9-Dimethyl-6-(1-methylethyl)-1,4-dioxaspiro[4.5]decan-2-one;Methyl dihydroepijasmonate;Homodihydrojasmone;2-trans-6-cis-Dodecadienal;cis-Quinceoxepane;Tricycloekasantalol;(2E,4E)-2,4-Dodecadienal;(-)-Nopol;Limonene aldehyde;2,4-Undecadienal;Dihydrojasmone;2-Hexylidenecyclopentanone;2,6,6-Trimethyl-1-cyclohexen-1-acetaldehyde;2,5-Unde…	4.38336e+06	5.29624e+06	1.11901e+07	6.24247e+06	5.37417e+06	1.95988e+06	6.95658e+06	4.52551e+06	1.5372	up	0.381288	0.552398	no
POS_265.142_4.128	265.142	abscisic acid	C15H20O4	Lipids and lipid-like molecules	Prenol lipids	NA	NA	NA	gamma-CEHC;Hulupinic acid;Heliespirone A;Curcolonol;4-Hydroxydehydromyoporone;Isoamberboin;(S)-Abscisic acid;Tanacetin;Thellungianin G;(10R,11R)-Pterosin L;15-Hydroxymarasmen-3-one;O-Formyloreadone;Abscisic acid;(1beta,8beta)-1,8-Dihydroxy-3,7(11)-eudesmadien-12,8-olide;Vulgarin;3-Epiarmefolin;Alkhanin;Tavulin;Tatridin B;Istanbulin A;Blennin B;Umbellifolide;Enokipodin C;(8betaOH,10beta)-8-Hydroxy…	1.53502e+07	1.78955e+07	1.9587e+07	2.55244e+07	1.97432e+07	1.64689e+07	1.76109e+07	2.05789e+07	0.8558	down	0.39146	0.560649	no
POS_734.567_8.2753	734.567	PC 15:0_17:0	C40H80NO8P	Lipids and lipid-like molecules	Glycerophospholipids	NA	NA	NA	PC(16:0/16:0);PC(14:0/18:0);PC(18:0/14:0);PE(15:0/20:0);PE(20:0/15:0);PE-NMe(16:0/18:0);PE-NMe(14:0/20:0);PE-NMe(18:0/16:0);PE-NMe(20:0/14:0);PE-NMe2(15:0/18:0);PE-NMe2(18:0/15:0);1,2-Dipalmitoylphosphatidylcholine;DG(22:4(7Z,10Z,13Z,16Z)/22:6(4Z,7Z,10Z,13Z,16Z,19Z)/0:0);DG(22:5(4Z,7Z,10Z,13Z,16Z)/22:5(4Z,7Z,10Z,13Z,16Z)/0:0);DG(22:5(4Z,7Z,10Z,13Z,16Z)/22:5(7Z,10Z,13Z,16Z,19Z)/0:0);DG(22:5(7Z,10Z…	5.77805e+08	4.67092e+08	6.66995e+08	1.6836e+09	7.13204e+08	6.38718e+08	5.70631e+08	1.01184e+09	0.564	down	0.251268	0.43341	no
NEG_199.171_7.3427	199.171	4-methylundecanoic acid	C12H24O2	Lipids and lipid-like molecules	Fatty Acyls	NA	NA	NA	Dodecanoic acid;Ethyl decanoate;2-Heptyl butyrate;Nonanal propyleneglycol acetal;Hexyl hexanoate;Isopropyl nonanoate;Octyl butanoate;Octyl 2-methylpropanoate;(R)-Dihydrocitronellol acetate;Pentyl heptanoate;Decyl acetate;Isobutyl octanoate;Isohexyl isocaproate;2-(L-Menthoxy)ethanol;2-Nonanone propyleneglycol acetal;heptyl 2-methylbutyrate;butyl octanoate;3-Hexanone;4-Methylpentanal;Methyl isobuty…	7.47458e+07	9.72275e+07	7.59802e+07	1.34727e+08	1.2638e+08	1.45546e+08	8.26511e+07	1.35551e+08	0.6097	down	0.014555	0.157028	yes
POS_303.104_1.3857	303.104	9-(4-Hydroxyphenyl)-2-methoxy-1H-phenalen-1-one	C20H14O3	Benzenoids	Naphthalenes	HMDB0034690	NA	NA	Guanine;2-Hydroxyadenine;8-Hydroxyadenine;8-Oxo-7,8-dihydrodeoxyguanine;(S)-2-Amino-4-methylsulfanyl-butane-1-thiol;9-(4-Hydroxyphenyl)-2-methoxy-1H-phenalen-1-one;2-Hydroxy-4-(4-methoxyphenyl)-1H-phenalen-1-one;Benzo[a]pyrene-7,8-dihydrodiol-9,10-oxide;2-Amino-9-(6-oxo-1H-purin-9-yl)-1H-purin-6-one	4.258e+06	1.2034e+06	934386	2.40099e+06	2.54616e+06	3.41622e+06	2.13193e+06	2.78779e+06	0.7647	down	0.406197	0.57435	no
POS_391.283_8.7238	391.283	sn-Glycerol 3-phosphate	C3H9O6P	Lipids and lipid-like molecules	Glycerophospholipids	HMDB0000126	C00093	map00561(Glycerolipid metabolism);map00564(Glycerophospholipid metabolism);map01100(Metabolic pathways);map01110(Biosynthesis of secondary metabolites);map02010(ABC transporters);map05231(Choline metabolism in cancer)	12-Ketodeoxycholic acid;7-Hydroxy-3-oxocholanoic acid;Nutriacholic acid;9'-Carboxy-alpha-chromanol;D8'-Merulinic acid A;12alpha-hydroxy-3-oxo-5beta-cholan-24-oic Acid;3beta,7alpha-Dihydroxychol-5-en-24-oic Acid;3alpha-Hydroxy-7-oxo-5beta-cholanic acid;Antroquinonol;Bis(2-ethylhexyl) phthalate;Bis(2-ethylhexyl) terephthalate;Diisooctyl phthalate;Dioctyl phthalate;3,4-Bis(2-ethylhexyl)phthalic acid…	7.18187e+06	7.12883e+06	5.73599e+06	1.23695e+07	1.01706e+07	1.01468e+07	6.68223e+06	1.08956e+07	0.6133	down	0.007965	0.144973	yes
POS_295.128_1.5603	295.128	Glutamylphenylalanine	C14H18N2O5	Organic acids and derivatives	Carboxylic acids and derivatives	HMDB0029156	NA	NA	gamma-Glutamylphenylalanine;Aspartame;Hydroxyprolyl-Tyrosine;Glutamylphenylalanine;4'-tert-Butyl-2',6'-dimethyl-3',5'-dinitroacetophenone;L-gamma-Glutamyl-beta-phenyl-beta-L-alanine;Kelatorphan;Lidofenin;5-Nonyltetrahydro-2-oxo-3-furancarboxylic acid;Monomenthyl succinate;(6R,8Z)-6-Hydroxy-3-oxotetradecenoic acid;(6S,8Z)-6-Hydroxy-3-oxotetradecenoic acid;(S)-Verimol F	2.97869e+06	2.13531e+06	2.61169e+06	1.84014e+06	1.95929e+06	2.10756e+06	2.57523e+06	1.969e+06	1.3079	up	0.099527	0.273182	no
POS_339.194_5.7899	339.194	NCGC00380144-01_C20H28O3_(8E)-14-Hydroxy-5,9,12,13-tetramethyl-16-methylene-4-oxatricyclo[10.3.1.0~3,5~]hexadeca-1(15),8-dien-2-one	C20H28O3	Organic oxygen compounds	Organooxygen compounds	NA	NA	NA	4-Butyl-5-ethylthiazole;5-Butyl-4-ethylthiazole;4-Butyl-2,5-dimethylthiazole;4-Ethyl-2-methyl-5-propylthiazole;5-Ethyl-2-methyl-4-propylthiazole;4-Ethyl-5-methyl-2-propylthiazole;5-Ethyl-4-methyl-2-propylthiazole;4-Ethyl-5-methyl-2-(1-methylethyl)thiazole;5-Ethyl-4-methyl-2-(1-methylethyl)thiazole;2,5-Dipropylthiazole;5-Methyl-2-pentylthiazole;4-Methyl-2-pentylthiazole;2,4-Dipropylthiazole;2-(1-M…	1.22303e+07	4.70578e+07	3.36783e+07	1.46553e+07	7.797e+06	7.44365e+06	3.09888e+07	9.96533e+06	3.1097	up	0.106405	0.281199	no
NEG_101.061_9.6625	101.061	2-Methylbutyric acid	C5H10O2	Lipids and lipid-like molecules	Fatty Acyls	HMDB0002176	C18319	map04974(Protein digestion and absorption)	Isovaleric acid;Valeric acid;Ethylmethylacetic acid;Ethyl propionate;Tetrahydro-2-furanmethanol;Isopropyl acetate;2-Methylpropyl formate;Methyl isobutyrate;3-Hydroxy-2-pentanone;2,4-Dimethyl-1,3-dioxolane;(S)-2-Methylbutanoic acid;Methyl butyrate;Propyl acetate;Tetrahydro-2-methyl-3-furanol;Butyl formate;Pivalic acid;1-Hydroxy-2-pentanone;3-Acetyl-1-propanol;4-Hydroxypentan-2-one;Tert-butyl forma…	9.66693e+06	4.50223e+06	4.53987e+06	1.36607e+07	1.18528e+07	1.40379e+07	6.23634e+06	1.31838e+07	0.473	down	0.079047	0.247728	no
POS_210.97_0.7824	210.97	Calcium glycerophosphate	C3H7CaO6P	Lipids and lipid-like molecules	Glycerophospholipids	NA	NA	NA	Calcium glycerophosphate	1.40116e+07	2.55766e+07	1.86615e+07	1.05561e+07	1.291e+07	3.50059e+07	1.94166e+07	1.94907e+07	0.9962	down	0.802053	0.877803	no
NEG_311.202_7.6362	311.202	Progestoral	C21H28O2	Lipids and lipid-like molecules	Steroids and steroid derivatives	HMDB0060580	C14487	NA	16-Dehydroprogesterone;Tetrahydrogestrinone;Levonorgestrel;Dydrogesterone;Ethisterone;(+)-Norgestrel;Progestoral;7alpha-Methyl-17-ethinyl-19-nortestosterone;1,1-Bis(P-ethoxyphenyl)-2,2-dimethylpropane;E-Guggulsterone;tibolone	4.16239e+06	9.39918e+06	8.26817e+06	3.69353e+06	2.71934e+06	4.53009e+06	7.27658e+06	3.64765e+06	1.9949	up	0.105604	0.280247	no
NEG_331.228_7.0156	331.228	Alfaxalone	C21H32O3	Lipids and lipid-like molecules	Steroids and steroid derivatives	NA	NA	NA	16-a-Hydroxypregnenolone;17a-Hydroxypregnenolone;21-Hydroxypregnenolone;17alpha,20alpha-Dihydroxypregn-4-en-3-one;[10]-Shogaol;(15alpha,20R)-15,20-Dihydroxypregn-4-en-3-one;5alpha-Dihydrodeoxycorticosterone;7alpha-Hydroxypregnenolone;5beta-dihydrodeoxycorticosterone;(20R)-17,20-Dihydroxypregn-4-en-3-one;16-Hydroxypregnenolone;3,17-Dihydroxypregn-5-en-20-one;(5R,8R,9S,10S,13S,14S,17S)-17-(2-Hydrox…	1.57755e+07	443643	1.89399e+06	3.12313e+07	2.77083e+07	5.86134e+06	6.03771e+06	2.16003e+07	0.2795	down	0.18817	0.370875	no
NEG_844.606_9.6013	844.606	PC 36:2	C44H84NO8P	Lipids and lipid-like molecules	Glycerophospholipids	NA	NA	NA	PS(16:0/24:1(15Z));PS(16:1(9Z)/24:0);PS(18:0/22:1(13Z));PS(18:1(11Z)/22:0);PS(18:1(9Z)/22:0);PS(20:0/20:1(11Z));PS(20:1(11Z)/20:0);PS(22:0/18:1(11Z));PS(22:0/18:1(9Z));PS(22:1(13Z)/18:0);PS(24:0/16:1(9Z));PS(24:1(15Z)/16:0);PC(20:1(11Z)/18:1(12Z)-2OH(9,10));PC(18:1(12Z)-2OH(9,10)/20:1(11Z));PC(P-18:0/PGF1alpha);PC(PGF1alpha/P-18:0);PC(15:0/22:2(13Z,16Z));PC(22:2(13Z,16Z)/15:0);PE(16:1(9Z)/24:1(15…	6.29607e+06	5.6546e+06	4.58785e+06	1.04597e+07	7.43756e+06	9.04612e+06	5.51284e+06	8.98113e+06	0.6138	down	0.023114	0.171535	yes
POS_612.468_9.1811	612.468	17-{[2-(diethylamino)ethyl]oxycarbonyl}-1,2,6,6,10,17,20-heptamethyl-12-oxopen tacyclo[12.8.0.0&lt;2,11&gt;.0&lt;5,10&gt;.0&lt;15,20&gt;]docos-13-en-7-yl acetate	C38H61NO5	Lipids and lipid-like molecules	Prenol lipids	NA	NA	NA	NA	1.79099e+07	1.58987e+07	1.51953e+07	2.67663e+07	2.24025e+07	3.0326e+07	1.63346e+07	2.64983e+07	0.6164	down	0.015955	0.159521	yes
POS_435.12_4.0627	435.12	Engeletin	C21H22O10	Phenylpropanoids and polyketides	Flavonoids	NA	NA	NA	Sivelestat;Eremopetasitenin A2;gamma-Mangostin;Curcumin I;4-(1,1-Dimethyl-2-propenyl)-1,3,5,6-tetrahydroxy-7-prenylxanthone;17-Iodoheptadecanoic acid;Dimethylcurcumin;Cudratricusxanthone A;Pradofloxacin;Tiaprost;Isonormangostin;O-Deethylated candesartan;(2S,3S,4S,5R)-6-(Benzo[b][1]benzazepine-11-carbonylamino)-3,4,5-trihydroxyoxane-2-carboxylic acid;Nigrosin	1.53076e+07	4.79295e+07	9.10901e+06	1.07361e+07	2.19358e+07	3.59925e+07	2.41154e+07	2.28881e+07	1.0536	up	0.902452	0.941755	no
POS_834.596_8.1375	834.596	PC(20:3(5Z,8Z,11Z)/20:3(8Z,11Z,14Z))	C48H84NO8P	Lipids and lipid-like molecules	Glycerophospholipids	HMDB0008377	C00157	map00564(Glycerophospholipid metabolism);map00590(Arachidonic acid metabolism);map00591(Linoleic acid metabolism);map00592(alpha-Linolenic acid metabolism);map01100(Metabolic pathways);map01110(Biosynthesis of secondary metabolites);map04723(Retrograde endocannabinoid signaling);map05231(Choline metabolism in cancer)	PC(18:0/22:6(4Z,7Z,10Z,13Z,16Z,19Z));PC(18:1(11Z)/22:5(4Z,7Z,10Z,13Z,16Z));PC(18:1(11Z)/22:5(7Z,10Z,13Z,16Z,19Z));PC(18:1(9Z)/22:5(4Z,7Z,10Z,13Z,16Z));PC(18:1(9Z)/22:5(7Z,10Z,13Z,16Z,19Z));PC(18:2(9Z,12Z)/22:4(7Z,10Z,13Z,16Z));PC(18:4(6Z,9Z,12Z,15Z)/22:2(13Z,16Z));PC(20:1(11Z)/20:5(5Z,8Z,11Z,14Z,17Z));PC(20:2(11Z,14Z)/20:4(5Z,8Z,11Z,14Z));PC(20:2(11Z,14Z)/20:4(8Z,11Z,14Z,17Z));PC(20:3(5Z,8Z,11Z)/…	9.25774e+07	7.93813e+07	7.06184e+07	1.35542e+08	1.1467e+08	1.4235e+08	8.0859e+07	1.30854e+08	0.6179	down	0.00981	0.147262	yes
NEG_225.186_7.6432	225.186	2,4,7,9-Tetramethyl-5-decyne-4,7-diol	C14H26O2	Organic oxygen compounds	Organooxygen compounds	NA	NA	NA	5-Tetradecenoic acid;Myristoleic acid;Tsuzuic acid;trans-Tetra-dec-2-enoic acid;(R)-14-Methyloxacyclotetradecan-2-one;Ethyl (E)-2-dodecenoate;12-Methyl-13-tridecanolide;Acetaldehyde di-cis-3-hexenyl acetal;2-Hexenyl octanoate;Houttuynin;Rhodinyl butyrate;Rhodinyl isobutyrate;Citronellyl butyrate;Citronellyl isobutyrate;Butyl 2-decenoate;xi-Tetrahydro-3-nonyl-2H-pyran-2-one;delta-Tetradecalactone;…	2.5576e+07	2.84595e+07	2.58142e+07	4.38078e+07	4.57105e+07	3.91987e+07	2.66166e+07	4.29057e+07	0.6204	down	0.001578	0.123401	yes
NEG_183.139_4.8951	183.139	Citronellyl formate	C11H20O2	Lipids and lipid-like molecules	Fatty Acyls	HMDB0033371	C12295	NA	NA	1.88897e+08	1.90063e+08	3.55085e+08	3.39476e+08	3.61277e+08	4.99184e+08	2.44682e+08	3.99979e+08	0.6117	down	0.11345	0.288764	no
POS_611.299_8.0778	611.299	Daurisoline	C37H42N2O6	Organoheterocyclic compounds	Isoquinolines and derivatives	NA	NA	NA	NA	1.69419e+07	1.11699e+07	1.23931e+07	2.19268e+07	1.89954e+07	2.37167e+07	1.35016e+07	2.15463e+07	0.6266	down	0.042408	0.200311	yes
NEG_325.094_1.3299	325.094	Coumaroyl Hexoside (isomer of 690, 692)	C15H18O8	NA	NA	NA	NA	NA	Bilobalide A;1-O-p-Coumaroyl-beta-D-glucose;2-O-p-Coumaroyl-D-glucose;6-O-p-Coumaroyl-D-glucose;trans-p-Coumaric acid 4-glucoside;Bilobalide;trans-p-Coumaroyl beta-D-glucopyranoside;cis-o-Coumaric acid 2-glucoside;hydroxymedioresinol;Argininosuccinic acid;N2-(3-Hydroxysuccinoyl)arginine;N2-(3-Carboxy-2-hydroxy-1-oxopropyl)arginine;ARGININOSUCCINATE;Glycine, N-[1-(phenylacetyl)-L-prolyl]-;Pterin;G…	6.34387e+06	4.20617e+06	4.65733e+06	6.41793e+06	7.03596e+06	4.16161e+06	5.06912e+06	5.87183e+06	0.8633	down	0.538052	0.683671	no
POS_231.083_1.3723	231.083	BENZANTHRONE	C17H10O	Benzenoids	Phenanthrenes and derivatives	NA	NA	NA	Ethyl beta-D-glucopyranoside;Dambonitol;Ethyl glucoside;3-Methyl-1-propylxanthine;7-Ethyltheophylline;Isobutylxanthine;2'',6''-O-Diacetyloninin;Ethyl beta-D-fructofuranoside	7.34972e+06	8.38596e+06	2.51156e+06	1.70629e+07	2.3474e+07	1.17475e+07	6.08241e+06	1.74281e+07	0.349	down	0.077061	0.244836	no
NEG_87.0086_3.364	87.0086	Malonic semialdehyde	C3H4O3	Organic oxygen compounds	Organooxygen compounds	HMDB0011111	C00222	map00240(Pyrimidine metabolism);map00410(beta-Alanine metabolism);map00562(Inositol phosphate metabolism);map00625(Chloroalkane and chloroalkene degradation);map00640(Propanoate metabolism);map00720(Carbon fixation pathways in prokaryotes);map01100(Metabolic pathways);map01120(Microbial metabolism in diverse environments);map01200(Carbon metabolism)	Pyruvic acid;Malonic semialdehyde;Glucosereductone;2-hydroxyacrylic Acid;Ethylene carbonate;Ketene;Ethynol;Oxirene;Carbon monoxide	1.67609e+07	1.27882e+07	1.2719e+07	1.7052e+07	1.53976e+07	1.83982e+07	1.40894e+07	1.69493e+07	0.8313	down	0.161301	0.342457	no
POS_746.602_8.3236	746.602	PC 34:1e	C42H84NO7P	Lipids and lipid-like molecules	Glycerophospholipids	NA	NA	NA	PC(16:0/P-18:0);PC(18:0/P-16:0);PC(P-16:0/18:0);PC(P-18:0/16:0);PC(O-16:1(9Z)/18:0);PC(O-18:1(11Z)/16:0);PC(O-18:1(9Z)/16:0);Ubiquinol 8	9.25906e+07	8.87302e+07	7.97448e+07	2.18608e+08	1.00097e+08	2.03915e+08	8.70219e+07	1.74207e+08	0.4995	down	0.12035	0.297377	no
NEG_801.481_8.0898	801.481	PG(18:3(6Z,9Z,12Z)/18:1(12Z)-2OH(9,10))	C42H75O12P	Lipids and lipid-like molecules	Glycerophospholipids	NA	NA	NA	PA(20:0/20:4(6E,8Z,11Z,14Z)+=O(5));PA(20:4(6E,8Z,11Z,14Z)+=O(5)/20:0);PA(20:0/20:4(5Z,8Z,11Z,13E)+=O(15));PA(20:4(5Z,8Z,11Z,13E)+=O(15)/20:0);PA(20:0/20:5(5Z,8Z,11Z,14Z,16E)-OH(18R));PA(20:5(5Z,8Z,11Z,14Z,16E)-OH(18R)/20:0);PA(20:0/20:5(5Z,8Z,11Z,14Z,16E)-OH(18));PA(20:5(5Z,8Z,11Z,14Z,16E)-OH(18)/20:0);PA(20:0/20:5(5Z,8Z,10E,14Z,17Z)-OH(12));PA(20:5(5Z,8Z,10E,14Z,17Z)-OH(12)/20:0);PA(20:0/20:5(6E…	1.26981e+08	9.96855e+07	1.08388e+08	1.01552e+08	1.24909e+08	1.84425e+08	1.11685e+08	1.36962e+08	0.8154	down	0.423998	0.589261	no
POS_333.203_6.167	333.203	Gibberellin A116	C20H28O4	Lipids and lipid-like molecules	Prenol lipids	NA	NA	NA	Perillic acid;Wine lactone;Cyromazine;6-Pentyl-2H-pyran-2-one;2-tert-Butyl-1,4-benzenediol;2-Methoxy-4-propylphenol;Pentyl 2-furyl ketone;1,1-Dimethoxy-2-phenylethane;alpha-Teresantalic acid;Epinepetalactone;2,4,7-Decatrienoic acid;Perilla ketone;Marmelolactone A;Isomintlactone;1,4-Epidioxy-p-mentha-2,8-diene;1,2:3,4-Diepoxy-p-menth-8-ene;5-Hydroxy-p-mentha-6,8-dien-2-one;2-Hydroxy-p-mentha-1,8-d…	2.38624e+08	4.44738e+08	2.51397e+08	3.07143e+08	3.43715e+08	7.07451e+07	3.11586e+08	2.40534e+08	1.2954	up	0.502121	0.655594	no
NEG_277.208_7.661	277.208	Linolenelaidic acid	C18H30O2	Lipids and lipid-like molecules	Fatty Acyls	HMDB0030964	NA	NA	NA	8.76659e+06	3.97419e+06	8.58481e+06	1.18727e+07	1.08058e+07	4.58651e+06	7.10853e+06	9.08834e+06	0.7822	down	0.602805	0.733856	no
NEG_757.403_6.2887	757.403	SMGDG O-12:0_18:5	C39H66O12S	Lipids and lipid-like molecules	Glycerolipids	NA	NA	NA	Glucoconvallasaponin B;Bioside	2.28836e+06	1.29812e+06	1.44965e+06	2.85939e+06	975764	696383	1.67871e+06	1.51051e+06	1.1114	up	0.6094	0.738807	no
NEG_417.104_2.0367	417.104	C17H22O12	C17H22O12	NA	NA	NA	NA	NA	Farnesyl pyrophosphate;Benzyl edta;Diphosphoric acid,P-(3,7,11-trimethyl-2,6,10-dodecatrienyl) ester;Veranisatin C;Dihydroferulic acid 4-O-glucuronide;Dihydroisoferulic acid 3-glucuronide;N1-(5-Phospho-a-D-ribosyl)-5,6-dimethylbenzimidazole;Dihydrocaffeic acid 3-O-glucuronide;6-[3-(2-carboxyethyl)-5-hydroxyphenoxy]-3,4,5-trihydroxyoxane-2-carboxylic acid;Homovanillic acid 4-glucuronide;4-(4,5-Dip…	2.69948e+06	2.90621e+06	2.99339e+06	2.17913e+06	8.13719e+06	936842	2.86636e+06	3.75105e+06	0.7641	down	0.871432	0.921817	no
POS_409.109_3.6441	409.109	NCGC00180457-02!4-(1,3-benzodioxol-5-ylmethyl)-3-[(3,4-dimethoxyphenyl)methyl]oxolan-2-one	C21H22O6	Lignans, neolignans and related compounds	Furanoid lignans	NA	NA	NA	Cellulose, microcrystalline;1-[4-(Cyclooctylamino)pyridin-3-yl]sulfonyl-3-ethylthiourea;Brivanib;Telenzepine;1-O-Sinapoylglucose;3,4-Dihydroxyphenylvaleric acid 3 glucuronide;3,4-Dihydroxyphenylvaleric acid 4 glucuronide;3,5-Dihydroxyphenylvaleric acid glucuronide;N-Methyl-2-[[3-[2-(2-pyridinyl)ethenyl]-1H-indazol-6-yl]thio]benzamide;Diphenyl-1-pyrenylphosphine;1-O-Sinapoyl-beta-D-glucose;4'-O-Gl…	1.39541e+07	8.89095e+06	1.16155e+07	2.85478e+07	1.92219e+07	1.04744e+07	1.14868e+07	1.94147e+07	0.5917	down	0.25174	0.433839	no
POS_756.553_9.0932	756.553	PC 34:3	C42H78NO8P	Lipids and lipid-like molecules	Glycerophospholipids	NA	NA	NA	PC(14:0/20:3(5Z,8Z,11Z));PC(14:0/20:3(8Z,11Z,14Z));PC(14:1(9Z)/20:2(11Z,14Z));PC(16:0/18:3(6Z,9Z,12Z));PC(16:0/18:3(9Z,12Z,15Z));PC(16:1(9Z)/18:2(9Z,12Z));PC(18:2(9Z,12Z)/16:1(9Z));PC(18:3(6Z,9Z,12Z)/16:0);PC(18:3(9Z,12Z,15Z)/16:0);PC(20:2(11Z,14Z)/14:1(9Z));PC(20:3(5Z,8Z,11Z)/14:0);PC(20:3(8Z,11Z,14Z)/14:0);PE-NMe(14:1(9Z)/22:2(13Z,16Z));PE-NMe(16:0/20:3(5Z,8Z,11Z));PE-NMe(16:0/20:3(8Z,11Z,14Z))…	4.86748e+06	4.09502e+06	4.16025e+06	6.09592e+06	7.37976e+06	7.43804e+06	4.37425e+06	6.97124e+06	0.6275	down	0.005933	0.142321	yes
NEG_359.222_8.498	359.222	5-cis Iloprost	C22H32O4	NA	NA	NA	NA	NA	Neuroprotectin D1;Resolvin D5;Calycanthidine;Macrophorin A;6-beta-hydroxymedroxyprogesterone;2-beta-hydroxymedroxyprogesterone;1-beta-hydroxymedroxyprogesterone;(4Z,7Z,11E,13Z,16Z,19Z)-10-Hydroperoxydocosahexaenoic acid;10S,17S-DiHDoHE;Maresin 1;Iloprost R-isomer;cannabigerolate;2,2,7,7-Tetramethyl-1,6-dioxaspiro[4.4]nona-3,8-diene;Jasmolone;2-Phenylpropionaldehyde dimethyl acetal;Dihydroactinidi…	7.69426e+07	2.22911e+08	1.50944e+08	7.83946e+07	6.15451e+07	4.98992e+07	1.50266e+08	6.32796e+07	2.3746	up	0.110576	0.285564	no
POS_760.585_9.0648	760.585	PC 15:0_19:1	C42H82NO8P	Lipids and lipid-like molecules	Glycerophospholipids	NA	NA	NA	PC(14:0/20:1(11Z));PC(14:1(9Z)/20:0);PC(16:0/18:1(11Z));PC(16:0/18:1(9Z));PC(16:1(9Z)/18:0);PC(18:0/16:1(9Z));PC(18:1(11Z)/16:0);PC(18:1(9Z)/16:0);PC(20:0/14:1(9Z));PC(20:1(11Z)/14:0);PE(15:0/22:1(13Z));PE(22:1(13Z)/15:0);PE-NMe(18:0/18:1(9Z));PE-NMe(18:0/18:1(11Z));PE-NMe(14:1(9Z)/22:0);PE-NMe(16:0/20:1(11Z));PE-NMe(16:1(9Z)/20:0);PE-NMe(14:0/22:1(13Z));PE-NMe(18:1(11Z)/18:0);PE-NMe(18:1(9Z)/18:…	1.31638e+09	1.10969e+09	7.48189e+08	1.45049e+09	1.62885e+09	2.12079e+09	1.05809e+09	1.73338e+09	0.6104	down	0.074347	0.241518	no
POS_760.585_7.9122	760.585	PC 19:0_15:1	C42H82NO8P	Lipids and lipid-like molecules	Glycerophospholipids	NA	NA	NA	PC(14:0/20:1(11Z));PC(14:1(9Z)/20:0);PC(16:0/18:1(11Z));PC(16:0/18:1(9Z));PC(16:1(9Z)/18:0);PC(18:0/16:1(9Z));PC(18:1(11Z)/16:0);PC(18:1(9Z)/16:0);PC(20:0/14:1(9Z));PC(20:1(11Z)/14:0);PE(15:0/22:1(13Z));PE(22:1(13Z)/15:0);PE-NMe(18:0/18:1(9Z));PE-NMe(18:0/18:1(11Z));PE-NMe(14:1(9Z)/22:0);PE-NMe(16:0/20:1(11Z));PE-NMe(16:1(9Z)/20:0);PE-NMe(14:0/22:1(13Z));PE-NMe(18:1(11Z)/18:0);PE-NMe(18:1(9Z)/18:…	9.1677e+08	7.04336e+08	1.40089e+09	3.67506e+09	1.11442e+09	9.72471e+08	1.00733e+09	1.92065e+09	0.5245	down	0.371536	0.543841	no
POS_788.615_7.9077	788.615	PC 20:0_16:1	C44H86NO8P	Lipids and lipid-like molecules	Glycerophospholipids	NA	NA	NA	PC(14:0/22:1(13Z));PC(14:1(9Z)/22:0);PC(16:0/20:1(11Z));PC(16:1(9Z)/20:0);PC(18:0/18:1(11Z));PC(18:0/18:1(9Z));PC(18:1(11Z)/18:0);PC(18:1(9Z)/18:0);PC(20:0/16:1(9Z));PC(20:1(11Z)/16:0);PC(22:0/14:1(9Z));PC(22:1(13Z)/14:0);PE(15:0/24:1(15Z));PE(24:1(15Z)/15:0);PE-NMe(14:0/24:1(15Z));PE-NMe(14:1(9Z)/24:0);PE-NMe(16:0/22:1(13Z));PE-NMe(16:1(9Z)/22:0);PE-NMe(18:0/20:1(11Z));PE-NMe(18:1(11Z)/20:0);PE-…	2.03605e+08	1.63016e+08	3.45313e+08	7.54981e+08	2.84857e+08	2.8092e+08	2.37311e+08	4.40252e+08	0.539	down	0.243107	0.425247	no
POS_99.0803_2.8932	99.0803	2-Hexenal	C6H10O	Organic oxygen compounds	Organooxygen compounds	HMDB0031496	C08497	NA	Cyclohexanone;2-Methyl-4-pentenal;4-Methyl-2-pentenal;2-Hexenal;3-Hexenal;4-Methyl-3-penten-2-one, 9CI;4-Methyl-4-penten-2-one;(E)-4-Hexenal;2-Methyl-2-pentenal;4-Hexen-3-one;(Z)-2-Hexenal;(Z)-4-Hexenal;cis-Cyclohexene Oxide;1,4-Epoxycyclohexane;3-Methyl-1-pentyn-3-ol;Allyl ether;Hexenal;Hex-cis-3-en-1-al;2,4-Hexadien-1-ol;1-hexen-3-one	1.69017e+06	2.08064e+06	1.96245e+06	4.9716e+06	4.12924e+06	1.31745e+06	1.91108e+06	3.47276e+06	0.5503	down	0.387337	0.557109	no
POS_76.0391_9.936	76.0391	Glycine	C2H5NO2	Organic acids and derivatives	Carboxylic acids and derivatives	HMDB0000123	C00037	map00120(Primary bile acid biosynthesis);map00230(Purine metabolism);map00260(Glycine, serine and threonine metabolism);map00310(Lysine degradation);map00440(Phosphonate and phosphinate metabolism);map00460(Cyanoamino acid metabolism);map00470(D-Amino acid metabolism);map00480(Glutathione metabolism);map00630(Glyoxylate and dicarboxylate metabolism);map00680(Methane metabolism);map00730(Thiamine …	Glycine;Acetohydroxamic Acid;Ethyl nitrite;2-Hydroxyacetamide;o-Acetylhydroxylamine;METHYL CARBAMATE;Methylcarbamic acid;Nitroethane;Methylcarbonyloxy;Glyoxal	567406	599610	464309	784810	755947	1.05739e+06	543775	866048	0.6279	down	0.028835	0.179618	yes
POS_516.315_6.0009	516.315	LPC 18:4-SN1	C26H46NO7P	Lipids and lipid-like molecules	Glycerophospholipids	NA	NA	NA	NA	2.54992e+06	1.2695e+06	1.59559e+06	3.37761e+06	2.92695e+06	9.90214e+06	1.80501e+06	5.40223e+06	0.3341	down	0.10844	0.283383	no
NEG_561.395_8.7118	561.395	Campesteryl caffeate	C37H54O4	Lipids and lipid-like molecules	Steroids and steroid derivatives	HMDB0036284	NA	NA	3-Hexaprenyl-4,5-Dihydroxybenzoic acid;Campesteryl caffeate;Cholesteryl ferulate;TG(8:0/8:0/i-12:0);TG(10:0/10:0/8:0);TG(8:0/10:0/10:0);TG(8:0/8:0/12:0);TG(i-12:0/8:0/8:0);TG(12:0/8:0/8:0)	1.11433e+07	1.34204e+07	1.09564e+07	2.27976e+07	1.67358e+07	1.69462e+07	1.184e+07	1.88265e+07	0.6289	down	0.025289	0.174957	yes
NEG_480.31_7.6	480.31	PE(18:0/0:0)	C23H47N1O7P1	Lipids and lipid-like molecules	Glycerophospholipids	NA	NA	NA	LysoPC(15:0/0:0);LysoPE(0:0/18:0);LysoPE(18:0/0:0);Palmitoyl Ara-C;N6-[2-[5-(Diethylamino)pentan-2-ylamino]-6-methyl-4-pyrimidinyl]-2-methylquinoline-4,6-diamine	8.14167e+06	1.13244e+07	3.32903e+06	1.29051e+07	1.34973e+07	9.79198e+06	7.59837e+06	1.20648e+07	0.6298	down	0.254856	0.436692	no
POS_697.34_4.8909	697.34	Thaliblastine	C41H48N2O8	Alkaloids and derivatives	Aporphines	NA	NA	NA	Enalaprilat;Sarizotan;Olitorin	1.73062e+06	1.80602e+06	2.25564e+06	1.15861e+06	1.02932e+06	4.23262e+06	1.93076e+06	2.14019e+06	0.9021	down	0.830121	0.895968	no
POS_218.161_4.6293	218.161	beta-Alanyl-L-lysine	C9H19N3O3	Organic acids and derivatives	Peptidomimetics	HMDB0060442	C05341	map00410(beta-Alanine metabolism);map01100(Metabolic pathways)	Ecgoninium Methyl Ester(1+);1-Pyrrolidinyloxy, 3-(methoxycarbonyl)-2,2,5,5-tetramethyl-	2.73832e+06	2.42773e+06	1.1775e+06	2.45075e+06	2.37989e+06	4.23791e+06	2.11451e+06	3.02285e+06	0.6995	down	0.308175	0.486388	no
NEG_859.532_8.3799	859.532	PI 36:3	C45H81O13P	Lipids and lipid-like molecules	Glycerophospholipids	HMDB0009886	NA	NA	PI(16:0/20:3(5Z,8Z,11Z));PI(16:0/20:3(8Z,11Z,14Z));PI(18:0/18:3(6Z,9Z,12Z));PI(18:0/18:3(9Z,12Z,15Z));PG(i-19:0/PGE2);PG(PGE2/i-19:0);PG(i-19:0/PGD2);PG(PGD2/i-19:0);PG(i-19:0/20:4(7E,9E,11Z,13E)-3OH(5S,6R,15S));PG(20:4(7E,9E,11Z,13E)-3OH(5S,6R,15S)/i-19:0);PG(18:0/22:5(4Z,7Z,10Z,13Z,16Z));PG(18:0/22:5(7Z,10Z,13Z,16Z,19Z));PG(18:1(11Z)/22:4(7Z,10Z,13Z,16Z));PG(18:1(9Z)/22:4(7Z,10Z,13Z,16Z));PG(20…	9.27526e+06	1.17123e+07	7.3741e+06	7.78764e+06	1.14242e+07	9.76624e+06	9.45387e+06	9.65934e+06	0.9787	down	0.883972	0.929641	no
POS_624.287_9.0467	624.287	Thr Phe Asp Glu Ile	C28H41N5O11	NA	NA	NA	NA	NA	Phaeophorbide b	1.42305e+07	1.2355e+07	1.46783e+07	4.02093e+06	8.79225e+06	2.4258e+07	1.37546e+07	1.23571e+07	1.1131	up	0.553973	0.69628	no
NEG_231.16_4.3002	231.16	3,5-Dihydroxydodecanoic acid	C12H24O4	NA	NA	NA	NA	NA	Caproic acid;Isocaproic acid;Methyl (S)-2-Methylbutanoate;Methyl 3-methylbutanoate;Isopropyl propionate;Propyl propionate;Methyl pentanoate;2-Ethylbutanoic acid;2-Methylpropyl acetate;Ethyl 2-methylpropanoate;n-Butyl acetate;Diacetone alcohol;(&#177;)-2-Methylpentanoic acid;3-Methylpentanoic acid;Ethyl butyrate;3-Methylbutyl formate;2,2,4-Trimethyl-1,3-dioxolane;2,4,5-Trimethyl-1,3-dioxolane;Pent…	5.12957e+06	1.39994e+07	1.43592e+07	2.38976e+07	3.096e+07	2.07953e+07	1.11628e+07	2.52176e+07	0.4427	down	0.104862	0.279453	no
POS_203.178_7.8609	203.178	beta-Vetivenene	C15H22	Lipids and lipid-like molecules	Prenol lipids	HMDB0059857	NA	NA	NA	4.16285e+06	7.91228e+06	7.75018e+06	3.59554e+06	4.4308e+06	6.40326e+06	6.60844e+06	4.80987e+06	1.3739	up	0.323417	0.500288	no
POS_271.059_5.0904	271.059	Pelargonidin	C15H11O5	Phenylpropanoids and polyketides	Flavonoids	HMDB0003263	C05904	map00941(Flavonoid biosynthesis);map00942(Anthocyanin biosynthesis);map01100(Metabolic pathways);map01110(Biosynthesis of secondary metabolites)	Genistein;2'-Hydroxydaidzein;Norizalpinin;Aloeemodin;6-Hydroxydaidzein;1,2,8-Trihydroxy-3-methylanthraquinone;8-Hydroxydaidzein;3,4',7-Trihydroxyflavone;Rhababerone;Emodin;Rheinanthrone;3'-Hydroxydaidzein;Sulfuretin;trihydroxyflavone;Glycerol 1-propanoate diacetate;Coriandrone E;6-Chloro-2,3,4,9-tetrahydro-1H-carbazole-1-carboxamide;3-(3-(Pyridin-3-yl)-1,2,4-oxadiazol-5-yl)benzonitrile;Chloroethy…	2.42033e+06	3.72325e+06	3.58939e+06	4.32758e+06	9.41894e+06	9.70051e+06	3.24432e+06	7.81568e+06	0.4151	down	0.067534	0.234295	no
NEG_293.249_8.8878	293.249	FA 19:2	C19H34O2	Lipids and lipid-like molecules	Fatty Acyls	NA	NA	NA	Methyl linoleate;(2E,4E)-Nonadeca-2,4-dienoic acid;methyl (9E,12Z)-octadeca-9,12-dienoate;Sterculic acid;(5Z,8Z)-1,5,8-Heptadecatriene;(Z,Z)-1,8,11-Heptadecatriene	5.03828e+06	5.90748e+06	6.54362e+06	7.47057e+06	1.18375e+07	3.27199e+06	5.82979e+06	7.52669e+06	0.7745	down	0.761542	0.849896	no
POS_180.094_1.4158	180.094	PARA-METHOXYPHENYLTRIMETHYLSILANE	C10H16OSi	Benzenoids	Phenol ethers	NA	NA	NA	NA	7.78804e+06	8.79535e+06	3.69148e+06	4.339e+06	3.50325e+06	1.43102e+07	6.75829e+06	7.38416e+06	0.9152	down	0.92796	0.957448	no
NEG_747.511_8.5986	747.511	PG(16:0_18:1) - [2,3-dihydroxypropoxy][3-(hexadecanoyloxy)-2-[octadec-9-enoyloxy]propoxy]phosphinic acid	NA	Lipids and lipid-like molecules	Glycerophospholipids	NA	NA	NA	PG(16:0/18:1(11Z));PG(16:0/18:1(9Z));PG(16:1(9Z)/18:0);PG(18:0/16:1(9Z));PG(18:1(11Z)/16:0);PG(18:1(9Z)/16:0);20-Deoxynarasin;1-Palmitoyl-2-oleoylglycero-3-phosphoglycerol;PA(19:0/18:1(12Z)-2OH(9,10));PA(18:1(12Z)-2OH(9,10)/19:0);PA(i-19:0/18:1(12Z)-2OH(9,10));PA(18:1(12Z)-2OH(9,10)/i-19:0);SM(d17:2(4E,8Z)/20:4(6E,8Z,11Z,14Z)+=O(5));SM(d17:2(4E,8Z)/20:4(5Z,8Z,11Z,13E)+=O(15));SM(d17:2(4E,8Z)/20:5…	1.36933e+08	1.04427e+08	9.84015e+07	7.75104e+07	9.02594e+07	5.74876e+07	1.13254e+08	7.50858e+07	1.5083	up	0.070981	0.238224	no
NEG_842.591_7.1185	842.591	PC(18:1(11Z)/18:2(9Z,12Z))	C44H82NO8P	Lipids and lipid-like molecules	Glycerophospholipids	HMDB0008072	C00157	map00564(Glycerophospholipid metabolism);map00590(Arachidonic acid metabolism);map00591(Linoleic acid metabolism);map00592(alpha-Linolenic acid metabolism);map01100(Metabolic pathways);map01110(Biosynthesis of secondary metabolites);map04723(Retrograde endocannabinoid signaling);map05231(Choline metabolism in cancer)	PS(16:1(9Z)/24:1(15Z));PS(18:0/22:2(13Z,16Z));PS(18:1(11Z)/22:1(13Z));PS(18:1(9Z)/22:1(13Z));PS(18:2(9Z,12Z)/22:0);PS(20:0/20:2(11Z,14Z));PS(20:1(11Z)/20:1(11Z));PS(20:2(11Z,14Z)/20:0);PS(22:0/18:2(9Z,12Z));PS(22:1(13Z)/18:1(11Z));PS(22:1(13Z)/18:1(9Z));PS(22:2(13Z,16Z)/18:0);PS(24:1(15Z)/16:1(9Z));PC(18:0/20:3(8Z,11Z,14Z)-2OH(5,6));PC(20:3(8Z,11Z,14Z)-2OH(5,6)/18:0);PC(20:2(11Z,14Z)/18:1(12Z)-2O…	2.63664e+07	2.11886e+07	2.23805e+07	4.20679e+07	3.15079e+07	3.75574e+07	2.33118e+07	3.70444e+07	0.6293	down	0.014122	0.155914	yes
POS_762.59_6.9597	762.59	PC(16:0/18:0)	C42H85N1O8P1	Lipids and lipid-like molecules	Glycerophospholipids	HMDB0007970	C00157	map00564(Glycerophospholipid metabolism);map00590(Arachidonic acid metabolism);map00591(Linoleic acid metabolism);map00592(alpha-Linolenic acid metabolism);map01100(Metabolic pathways);map01110(Biosynthesis of secondary metabolites);map04723(Retrograde endocannabinoid signaling);map05231(Choline metabolism in cancer)	NA	1.46651e+08	1.8965e+08	2.47587e+08	1.27573e+08	2.02685e+08	1.60175e+08	1.94629e+08	1.63477e+08	1.1906	up	0.448953	0.611243	no
POS_123.092_9.6284	123.092	4-Dimethylaminopyridine	C7H10N2	Organic nitrogen compounds	Organonitrogen compounds	NA	NA	NA	Trimethylpyrazine;2-Ethyl-3-methylpyrazine, 9CI;2-Ethyl-5-methylpyrazine, 9CI, 8CI;2-Ethyl-6-methylpyrazine;Isopropylpyrazine;Propylpyrazine;2,4-Toluenediamine;2,6-Toluenediamine;2-(2-Aminoethyl)pyridine;2-Dimethylaminopyridine;2,3-Diaminotoluene;3,4-Diaminotoluene;4-Dimethylaminopyridine;Benzylhydrazine;Tetrahydroindazole;2-Vinylpyridine;4-Vinylpyridine;Heptatrienenitrile	676258	638382	518602	935320	1.00945e+06	962000	611081	968923	0.6307	down	0.022109	0.170326	yes
POS_760.585_6.9237	760.585	PC 18:0_16:1	C42H82NO8P	Lipids and lipid-like molecules	Glycerophospholipids	NA	NA	NA	PC(14:0/20:1(11Z));PC(14:1(9Z)/20:0);PC(16:0/18:1(11Z));PC(16:0/18:1(9Z));PC(16:1(9Z)/18:0);PC(18:0/16:1(9Z));PC(18:1(11Z)/16:0);PC(18:1(9Z)/16:0);PC(20:0/14:1(9Z));PC(20:1(11Z)/14:0);PE(15:0/22:1(13Z));PE(22:1(13Z)/15:0);PE-NMe(18:0/18:1(9Z));PE-NMe(18:0/18:1(11Z));PE-NMe(14:1(9Z)/22:0);PE-NMe(16:0/20:1(11Z));PE-NMe(16:1(9Z)/20:0);PE-NMe(14:0/22:1(13Z));PE-NMe(18:1(11Z)/18:0);PE-NMe(18:1(9Z)/18:…	8.88617e+08	1.06061e+09	1.34151e+09	7.09602e+08	1.15962e+09	7.79682e+08	1.09691e+09	8.82967e+08	1.2423	up	0.307405	0.485534	no
POS_729.366_4.8969	729.366	2-((7-acetamido-1,2,3-trimethoxy-9-oxo-5,6,7,9-tetrahydrobenzo[a]heptalen-10-yl)amino)-N-(3-(3,4-dimethoxyphenethyl)-1H-1,2,4-triazol-5-yl)-3-methylpentanamide	C39H48N6O8	Organic acids and derivatives	Carboxylic acids and derivatives	NA	NA	NA	3'-O-beta-D-glucopyranosyl-2'-O-isovaleryl-2beta-(2-desoxy-atractyligenin)-beta-D-glucopyranoside	1.85032e+06	3.32904e+06	2.83345e+06	3.02786e+06	1.69074e+06	1.05342e+07	2.67094e+06	5.08427e+06	0.5253	down	0.565089	0.705058	no
NEG_106.041_4.7028	106.041	2-OH-benzyl	C7H7O	Benzenoids	Phenols	NA	NA	NA	1H-Imidazo[1,2-b]pyrazole	7.12068e+07	6.57508e+07	6.24848e+07	1.01275e+08	1.0173e+08	1.1297e+08	6.64808e+07	1.05325e+08	0.6312	down	0.000926	0.11252	yes
POS_650.436_8.0754	650.436	PC(18:0/7:0(CHO))	C33H65N1O9P1	Lipids and lipid-like molecules	Glycerophospholipids	NA	NA	NA	Methyl helicterate;PA(12:0/18:1(12Z)-O(9S,10R));PA(18:1(12Z)-O(9S,10R)/12:0);PA(12:0/18:1(9Z)-O(12,13));PA(18:1(9Z)-O(12,13)/12:0);PA(i-12:0/18:1(12Z)-O(9S,10R));PA(18:1(12Z)-O(9S,10R)/i-12:0);PA(i-12:0/18:1(9Z)-O(12,13));PA(18:1(9Z)-O(12,13)/i-12:0)	5.77059e+06	8.38167e+06	5.65343e+06	5.17032e+06	6.95816e+06	3.54243e+06	6.6019e+06	5.22364e+06	1.2639	up	0.346076	0.520855	no
POS_786.598_9.5668	786.598	PC(18:0/18:2(9Z,12Z))	C44H84NO8P	Lipids and lipid-like molecules	Glycerophospholipids	HMDB0008039	C00157	map00564(Glycerophospholipid metabolism);map00590(Arachidonic acid metabolism);map00591(Linoleic acid metabolism);map00592(alpha-Linolenic acid metabolism);map01100(Metabolic pathways);map01110(Biosynthesis of secondary metabolites);map04723(Retrograde endocannabinoid signaling);map05231(Choline metabolism in cancer)	PC(18:1(9Z)/18:1(9Z));PC(14:0/22:2(13Z,16Z));PC(14:1(9Z)/22:1(13Z));PC(16:0/20:2(11Z,14Z));PC(16:1(9Z)/20:1(11Z));PC(18:0/18:2(9Z,12Z));PC(18:1(11Z)/18:1(11Z));PC(18:1(11Z)/18:1(9Z));PC(18:1(9Z)/18:1(11Z));PC(18:2(9Z,12Z)/18:0);PC(20:1(11Z)/16:1(9Z));PC(20:2(11Z,14Z)/16:0);PC(22:1(13Z)/14:1(9Z));PC(22:2(13Z,16Z)/14:0);PE-NMe(14:1(9Z)/24:1(15Z));PE-NMe(16:0/22:2(13Z,16Z));PE-NMe(16:1(9Z)/22:1(13Z)…	9.15634e+07	7.93827e+07	7.02365e+07	1.34572e+08	1.12658e+08	1.33779e+08	8.03942e+07	1.27003e+08	0.633	down	0.010418	0.149035	yes
POS_760.585_9.5603	760.585	PC(16:0/18:1)	C42H83N1O8P1	Lipids and lipid-like molecules	Glycerophospholipids	HMDB0007971	C00157	map00564(Glycerophospholipid metabolism);map00590(Arachidonic acid metabolism);map00591(Linoleic acid metabolism);map00592(alpha-Linolenic acid metabolism);map01100(Metabolic pathways);map01110(Biosynthesis of secondary metabolites);map04723(Retrograde endocannabinoid signaling);map05231(Choline metabolism in cancer)	PC(14:0/20:1(11Z));PC(14:1(9Z)/20:0);PC(16:0/18:1(11Z));PC(16:0/18:1(9Z));PC(16:1(9Z)/18:0);PC(18:0/16:1(9Z));PC(18:1(11Z)/16:0);PC(18:1(9Z)/16:0);PC(20:0/14:1(9Z));PC(20:1(11Z)/14:0);PE(15:0/22:1(13Z));PE(22:1(13Z)/15:0);PE-NMe(18:0/18:1(9Z));PE-NMe(18:0/18:1(11Z));PE-NMe(14:1(9Z)/22:0);PE-NMe(16:0/20:1(11Z));PE-NMe(16:1(9Z)/20:0);PE-NMe(14:0/22:1(13Z));PE-NMe(18:1(11Z)/18:0);PE-NMe(18:1(9Z)/18:…	9.67357e+08	8.34506e+08	7.05613e+08	1.40322e+09	1.19403e+09	1.34699e+09	8.35825e+08	1.31475e+09	0.6357	down	0.020481	0.167209	yes
NEG_199.17_7.7848	199.17	3-methylundecanoic acid	C12H24O2	Lipids and lipid-like molecules	Fatty Acyls	NA	NA	NA	Dodecanoic acid;Ethyl decanoate;2-Heptyl butyrate;Nonanal propyleneglycol acetal;Hexyl hexanoate;Isopropyl nonanoate;Octyl butanoate;Octyl 2-methylpropanoate;(R)-Dihydrocitronellol acetate;Pentyl heptanoate;Decyl acetate;Isobutyl octanoate;Isohexyl isocaproate;2-(L-Menthoxy)ethanol;2-Nonanone propyleneglycol acetal;heptyl 2-methylbutyrate;butyl octanoate;3-Hexanone;4-Methylpentanal;Methyl isobuty…	9.00975e+06	9.56101e+06	7.04516e+06	1.38137e+07	1.143e+07	1.48948e+07	8.53864e+06	1.33795e+07	0.6382	down	0.022015	0.170326	yes
NEG_185.119_4.6815	185.119	2-Methylbutyl 3-hydroxy-2-methylidenebutanoate	C10H18O3	Organic acids and derivatives	Hydroxy acids and derivatives	HMDB0040204	NA	NA	3-Oxodecanoic acid;Ethyl (3R,5Z)-3-hydroxy-5-octenoate;3-Hydroxy-5Z-octenyl acetate;(1S,2S,4S,5R)-1,8-Epoxy-p-menthane-2,5-diol;6-Methyl-2-methylene-6-octene-1,3,8-triol;(1beta,2beta,5beta)-p-Menth-3-ene-1,2,5-triol;(E)-10-Hydroxy-8-decenoic acid;6-Hexyl-1,4-dioxan-2-one;5-Hexyl-1,4-dioxan-2-one;2-Methylbutyl 3-hydroxy-2-methylidenebutanoate;3-Methylbutyl 3-hydroxy-2-methylidenebutanoate;exo,exo-…	8.28769e+06	5.93668e+06	7.3052e+06	5.49282e+06	6.16773e+06	7.23284e+06	7.17652e+06	6.2978e+06	1.1395	up	0.369445	0.542224	no
NEG_292.2_6.7344	292.2	Nordihydrocapsaicin	C17H27NO3	Benzenoids	Phenols	HMDB0036328	C20216	NA	NA	6.9568e+07	7.99156e+07	1.01287e+08	7.10848e+07	6.62312e+07	4.28833e+07	8.35902e+07	6.00664e+07	1.3916	up	0.158794	0.339937	no
NEG_311.056_3.7903	311.056	Betavulgarin	C17H12O6	Phenylpropanoids and polyketides	Isoflavonoids	NA	C10201	NA	Aflatoxin B1;3-Hydroxy-8,9-dimethoxycoumestan;3',4,4'-Trihydroxypulvinone;De-O-methyldihydrosterigmatocystin;Aloe emodin w-acetate;Wairol;8-Hydroxy-3-methoxy-1-methylanthraquinone-2-carboxylic acid;(E)-Antibiotic BE 23372M;Betavulgarin;Methoxybrassinin;4-Methoxybrassinin;Fenobam;1-(3-Chlorophenyl)-3-(4-hydroxy-1-methylimidazol-2-yl)urea	1.48229e+07	1.41942e+07	1.25337e+07	1.71084e+08	3.18011e+06	1.67853e+07	1.38503e+07	6.36832e+07	0.2175	down	0.754521	0.84515	no
POS_128.953_9.7518	128.953	Chloromethyl chloroformate	C2H2Cl2O2	Organic acids and derivatives	Organic carbonic acids and derivatives	NA	NA	NA	Sodium carbonate	3.24542e+06	2.97345e+06	2.66632e+06	4.23513e+06	4.01787e+06	5.61281e+06	2.96173e+06	4.62194e+06	0.6408	down	0.032525	0.185345	yes
POS_909.481_6.8378	909.481	PC(15:0/LTE4)	C46H83N2O11PS	Lipids and lipid-like molecules	Glycerophospholipids	NA	NA	NA	3alpha-(Sulfonatooxy)-5beta-cholan-24-oate;alpha-Guttiferin;PGP(18:0/PGJ2);PGP(PGJ2/18:0);PGP(18:1(11Z)/20:4(6Z,8E,10E,14Z)-2OH(5S,12R));PGP(20:4(6Z,8E,10E,14Z)-2OH(5S,12R)/18:1(11Z));PGP(18:1(11Z)/20:4(6E,8Z,11Z,13E)-2OH(5S,15S));PGP(20:4(6E,8Z,11Z,13E)-2OH(5S,15S)/18:1(11Z));PGP(18:1(11Z)/20:4(8Z,11Z,14Z,17Z)-2OH(5S,6R));PGP(20:4(8Z,11Z,14Z,17Z)-2OH(5S,6R)/18:1(11Z));PGP(18:1(9Z)/20:4(6Z,8E,10E…	9.93094e+06	4.398e+06	7.04052e+06	8.69666e+06	1.09693e+07	1.876e+07	7.12315e+06	1.28087e+07	0.5561	down	0.148021	0.328535	no
POS_147.044_3.018	147.044	2-Benzofurancarboxaldehyde	C9H6O2	Organoheterocyclic compounds	Benzofurans	HMDB0033183	NA	NA	Coumarin;Phenylpropiolic acid;Chromone;2-Benzofurancarboxaldehyde;1H-Indene-1,2(3H)-dione;Purpald;Isocoumarin	3.69113e+08	3.89564e+08	3.09483e+08	2.99605e+07	6.82307e+07	2.33654e+08	3.56053e+08	1.10615e+08	3.2188	up	0.125038	0.303115	no
NEG_205.16_7.4708	205.16	4-Octylphenol	C14H22O	Benzenoids	Phenols	NA	NA	NA	4-(1,1,3,3-Tetramethylbutyl)-phenol;delta-Methylionone;3-Methyl-4-(2,6,6-trimethyl-2-cyclohexen-1-yl)-3-buten-2-one;Methyl-delta-ionone;1-(2,6,6-Trimethyl-2-cyclohexen-1-yl)-1-penten-3-one;alpha-Irone;Etaspirene;10-Isopropyl-2,7-dimethyl-1-oxaspiro[4.5]deca-3,6-diene;1-(2,6,6-Trimethyl-1-cyclohexen-1-yl)-1-penten-3-one;(Z)-alpha-Irone;4-(1,1-Dimethylhexyl)phenol;4-Octylphenol;4-(2,5,6,6-Tetrameth…	2.01963e+08	1.78497e+08	1.60133e+08	2.87437e+08	2.56158e+08	2.99311e+08	1.80198e+08	2.80969e+08	0.6413	down	0.007528	0.144973	yes
[truncated: 1,161 more rows]
