# Supplementary material for: Chromatin accessibility directly governs flavonoid biosynthesis and indirectly orchestrates cannabinoid production in Cannabis
Source: Front Plant Sci. 2026 Jan 19;16:1687700. doi: 10.3389/fpls.2025.1687700 (PMC12861918; doi:10.3389/fpls.2025.1687700)
Supplement: Supplementary file 6 [file Table3.xlsx]

## Sheet: Sheet1
TableS3:Summary of Transcriptome Data
Sample	Raw Data	Valid Data	Valid Ratio(reads)	Q20%	Q30%	GC content%	Mapped reads	Unique Mapped reads	Multi Mapped reads	PE Mapped reads
H_1	41591030	40539176	97.47	99.63	96.84	45	32944528(81.27%)	30821121(76.03%)	2123407(5.24%)	29348242(72.39%)
H_2	43014766	41568970	96.64	99.62	96.62	45	34728576(83.54%)	32340167(77.80%)	2388409(5.75%)	30143964(72.52%)
H_3	43996202	42765298	97.2	99.63	96.73	45	35515395(83.05%)	33146647(77.51%)	2368748(5.54%)	31413636(73.46%)
O_1	42110986	41005034	97.37	99.62	97.25	43	30915680(75.39%)	29738090(72.52%)	1177590(2.87%)	27586314(67.28%)
O_2	42322072	41241346	97.45	99.61	96.53	43	31698766(76.86%)	30480233(73.91%)	1218533(2.95%)	28376134(68.81%)
O_3	43400192	42233250	97.31	99.62	96.57	43	31994996(75.76%)	30782897(72.89%)	1212099(2.87%)	28549744(67.60%)
