# Supplementary material for: Chromatin accessibility directly governs flavonoid biosynthesis and indirectly orchestrates cannabinoid production in Cannabis
Source: Front Plant Sci. 2026 Jan 19;16:1687700. doi: 10.3389/fpls.2025.1687700 (PMC12861918; doi:10.3389/fpls.2025.1687700)
Supplement: Supplementary file 7 [file Table4.xlsx]

## Sheet: Sheet1
TableS4: different expressed genes between two varieties
gene_id	gene_name	EntrezID	transcript_id	GO	KEGG	KO_ENTRY	EC	TF_Family	Description	trans_type	FPKM.H_1	FPKM.H_2	FPKM.H_3	FPKM.O_1	FPKM.O_2	FPKM.O_3	fc	log2(fc)	pval	qval	regulation	significant
115724710	LOC115724710		XM_030654047.1	GO:0003700(DNA binding transcription factor activity);GO:0005634(nucleus);GO:0006355(regulation of transcription, DNA-templated);GO:0043565(sequence-specific DNA binding)	04075(Plant hormone signal transduction)	K14494	NA		GRAS transcription factor [Trema orientale]	NA	25.2652	27.0806	22.744	329.604	371.447	373.098	0.0699062	-3.83844	0	0	down	yes
115705088	LOC115705088		XM_030632325.1	GO:0004197(cysteine-type endopeptidase activity);GO:0005615(extracellular space);GO:0005764(lysosome);GO:0051603(proteolysis involved in cellular protein catabolic process)	NA	NA	NA		Cyseine protease [Trema orientale]	NA	155.061	158.027	149.928	2.08294	2.02475	1.51666	82.3235	6.36323	0	0	up	yes
115699637	LOC115699637		XM_030627144.1	GO:0005576(extracellular region);GO:0006694(steroid biosynthetic process);GO:0016021(integral component of membrane);GO:0016491(oxidoreductase activity);GO:0055114(oxidation-reduction process)	NA	NA	NA		Short-chain dehydrogenase/reductase [Trema orientale]	NA	140.58	152.242	151.507	1.40881	1.18135	0.951848	125.446	6.97092	0	0	up	yes
115718819	LOC115718819		XM_030647636.1	GO:0005576(extracellular region);GO:0030145(manganese ion binding);GO:0045735(nutrient reservoir activity);GO:0048046(apoplast)	00450(Selenocompound metabolism)	K00384	EC:1.8.1.9		Germin [Parasponia andersonii]	NA	1316.21	896.832	933.281	8.03768	7.56683	9.29046	126.384	6.98167	0	0	up	yes
115709404	LOC115709404		XM_030637501.1	GO:0000015(phosphopyruvate hydratase complex);GO:0000287(magnesium ion binding);GO:0004634(phosphopyruvate hydratase activity);GO:0006096(glycolytic process);GO:0009507(chloroplast);GO:0009570(chloroplast stroma);GO:0009735(response to cytokinin);GO:0010090(trichome morphogenesis)	00010(Glycolysis / Gluconeogenesis);03018(RNA degradation)	K01689	EC:4.2.1.11		enolase 1, chloroplastic [Ziziphus jujuba]	NA	82.9254	82.4343	83.5855	9.29193	9.71929	9.62266	8.69407	3.12003	0	0	up	yes
115719123	LOC115719123		XM_030648046.1	GO:0000322(storage vacuole);GO:0008150(biological_process);GO:0045735(nutrient reservoir activity)	NA	NA	NA		Albumin [Cannabis sativa]	NA	3006.85	3374.03	3606.29	31.7593	28.6561	29.4623	111.119	6.79597	0	0	up	yes
115715855	LOC115715855		XM_030644521.1;XM_030644522.1	GO:0005737(cytoplasm);GO:0005856(cytoskeleton);GO:0046872(metal ion binding);GO:0051015(actin filament binding);GO:0051017(actin filament bundle assembly);GO:0051017(actin filament bundle assembly)	NA	NA	NA		Zinc finger, LIM-type [Parasponia andersonii]	NA	354.28	328.929	347.757	7.03523	8.1151	7.51146	45.4936	5.50759	0	0	up	yes
115717362	LOC115717362		XM_030646330.1	GO:0003677(DNA binding);GO:0003700(DNA binding transcription factor activity);GO:0005634(nucleus);GO:0006351(transcription, DNA-templated);GO:0006355(regulation of transcription, DNA-templated);GO:0009738(abscisic acid-activated signaling pathway);GO:0019760(glucosinolate metabolic process);GO:0043565(sequence-specific DNA binding)	NA	NA	NA		AP2/ERF domain containing protein [Trema orientale]	NA	9.11683	9.67891	9.12912	212.36	204.619	193.754	0.0457236	-4.45092	0	0	down	yes
115713726	LOC115713726		XM_030642208.1	GO:0003677(DNA binding);GO:0003700(DNA binding transcription factor activity);GO:0005634(nucleus);GO:0006351(transcription, DNA-templated);GO:0006355(regulation of transcription, DNA-templated);GO:0007275(multicellular organism development);GO:0009611(response to wounding);GO:0009788(negative regulation of abscisic acid-activated signaling pathway)	04141(Protein processing in endoplasmic reticulum);04120(Ubiquitin mediated proteolysis)	K03094	NA		NAC domain containing protein [Parasponia andersonii]	NA	9.5933	11.2766	10.1399	122.929	135.423	129.586	0.0799349	-3.64503	0	0	down	yes
115713155	LOC115713155		XM_030641641.1	GO:0005576(extracellular region);GO:0006631(fatty acid metabolic process);GO:0008126(acetylesterase activity);GO:0016042(lipid catabolic process);GO:0052689(carboxylic ester hydrolase activity)	00901(Indole alkaloid biosynthesis)	K21026	EC:3.1.1.80		Lipase [Trema orientale]	NA	52.5205	46.8192	48.6051	2.59455	2.77055	2.50354	18.8018	4.2328	0	0	up	yes
115718392	LOC115718392		XM_030647155.1	GO:0003674(molecular_function);GO:0008150(biological_process);GO:0009507(chloroplast)	NA	NA	NA		Pollen Ole e 1 allergen and extensin family protein [Trema orientale]	NA	106.593	109.596	104.883	7.30943	6.46648	6.1392	16.122	4.01096	0	0	up	yes
115720645	LOC115720645		XM_030649810.1	GO:0003713(transcription coactivator activity);GO:0005515(protein binding);GO:0005634(nucleus);GO:0006351(transcription, DNA-templated);GO:0006355(regulation of transcription, DNA-templated);GO:0008283(cell proliferation);GO:0009955(adaxial/abaxial pattern specification);GO:0045944(positive regulation of transcription by RNA polymerase II);GO:0048366(leaf development)	NA	NA	NA		SS18 family [Parasponia andersonii]	NA	59.5768	59.8396	62.8103	4.29591	4.30174	3.77842	14.7241	3.88011	0	0	up	yes
115715123	LOC115715123		XM_030643935.1	GO:0004620(phospholipase activity);GO:0005737(cytoplasm);GO:0016020(membrane);GO:0047372(acylglycerol lipase activity)	NA	NA	NA		Patatin-related protein [Trema orientale]	NA	480.311	524.983	540.701	4118.07	4448.21	4393.14	0.119295	-3.06739	0	0	down	yes
115709616	LOC115709616		XM_030637755.1	GO:0003993(acid phosphatase activity);GO:0004722(protein serine/threonine phosphatase activity);GO:0005576(extracellular region);GO:0016311(dephosphorylation);GO:0046872(metal ion binding)	NA	NA	NA		Acid phosphatase [Trema orientale]	NA	45.9907	43.2592	44.5627	210.047	223.496	234.177	0.200402	-2.31903	0	0	down	yes
115718612	LOC115718612		XM_030647428.1	GO:0046593(mandelonitrile lyase activity);GO:0050660(flavin adenine dinucleotide binding);GO:0050898(nitrile metabolic process)	00460(Cyanoamino acid metabolism)	K08248	EC:4.1.2.10		Long-chain-alcohol oxidase [Trema orientale]	NA	3.38031	3.12073	3.43449	50.2551	53.3014	50.4786	0.0645016	-3.95452	0	0	down	yes
115714400	LOC115714400		XM_030643089.1;XM_030643090.1	GO:0004672(protein kinase activity);GO:0004675(transmembrane receptor protein serine/threonine kinase activity);GO:0005524(ATP binding);GO:0005886(plasma membrane);GO:0006468(protein phosphorylation);GO:0007166(cell surface receptor signaling pathway);GO:0009738(abscisic acid-activated signaling pathway);GO:0009845(seed germination);GO:0016021(integral component of membrane);GO:0019722(calcium-me…	NA	NA	NA		Mitogen-activated protein kinase kinase kinase [Trema orientale]	NA	65.4833	61.0726	58.833	1.20948	1.4922	0.910465	51.3237	5.68155	0	0	up	yes
115722165	LOC115722165		XM_030651298.1;XM_030651297.1	GO:0000035(acyl binding);GO:0000036(acyl carrier activity);GO:0005829(cytosol);GO:0006633(fatty acid biosynthetic process);GO:0009245(lipid A biosynthetic process);GO:0009507(chloroplast);GO:0009651(response to salt stress);GO:0031177(phosphopantetheine binding);GO:0031177(phosphopantetheine binding)	00010(Glycolysis / Gluconeogenesis);00030(Pentose phosphate pathway);00051(Fructose and mannose metabolism);00052(Galactose metabolism);03018(RNA degradation);03018(RNA degradation)	K00850	EC:2.7.1.11		Acyl carrier protein [Parasponia andersonii]	NA	321.959	307.499	321.031	25.9291	24.4876	24.3972	12.7047	3.66729	0	0	up	yes
115718061	LOC115718061		XM_030647024.1	GO:0005199(structural constituent of cell wall);GO:0005576(extracellular region);GO:0005618(cell wall);GO:0005634(nucleus);GO:0071555(cell wall organization)	NA	NA	NA		LRR domain containing protein [Trema orientale]	NA	92.476	80.3148	67.7877	6.37816	6.25032	6.44789	12.6113	3.65665	0	0	up	yes
115725652	LOC115725652		XM_030655233.1;XM_030655235.1	NA	NA	NA	NA		Cytochrome C biogenesis protein, transmembrane domain containing protein [Parasponia andersonii]	NA	25.2582	23.4248	23.4344	126.179	136.422	139.157	0.179505	-2.47791	0	0	down	yes
115705419	LOC115705419		XM_030632752.1	GO:0004674(protein serine/threonine kinase activity);GO:0005515(protein binding);GO:0005524(ATP binding);GO:0005886(plasma membrane);GO:0006468(protein phosphorylation);GO:0007338(single fertilization);GO:0009860(pollen tube growth);GO:0016021(integral component of membrane);GO:0016301(kinase activity);GO:0016324(apical plasma membrane);GO:0046777(protein autophosphorylation);GO:0090404(pollen tu…	NA	NA	NA		Mitogen-activated protein kinase kinase kinase [Parasponia andersonii]	NA	22.9047	25.2591	20.6799	0.514131	0.432376	0.613107	44.1415	5.46406	0	0	up	yes
115698817	LOC115698817		XM_030626004.1	GO:0009658(chloroplast organization);GO:0009707(chloroplast outer membrane)	04144(Endocytosis)	K05747	NA		hydroxyproline-rich glycoprotein family protein [Parasponia andersonii]	NA	18.4184	18.613	16.4234	0.367351	0.383983	0.361323	48.0424	5.58624	0	0	up	yes
115704683	LOC115704683		XM_030631885.1	GO:0003674(molecular_function);GO:0005737(cytoplasm);GO:0005886(plasma membrane);GO:0007623(circadian rhythm);GO:0009409(response to cold);GO:0009414(response to water deprivation);GO:0009507(chloroplast);GO:0009644(response to high light intensity);GO:0009651(response to salt stress);GO:0009737(response to abscisic acid)	04144(Endocytosis)	K19366	NA		Senescence/spartin-associated [Trema orientale]	NA	31.8246	35.1979	31.5623	298.105	302.194	287.909	0.110993	-3.17146	0	0	down	yes
115711041	LOC115711041		XM_030639379.1	GO:0005451(monovalent cation:proton antiporter activity);GO:0006812(cation transport);GO:0006813(potassium ion transport);GO:0006885(regulation of pH);GO:0009507(chloroplast);GO:0012505(endomembrane system);GO:0015299(solute:proton antiporter activity);GO:0015385(sodium:proton antiporter activity);GO:0015672(monovalent inorganic cation transport);GO:0016021(integral component of membrane)	NA	NA	NA		Cation/H(+) exchanger CHX21/CHX [Trema orientale]	NA	30.2648	30.1502	26.3793	0.824625	0.768964	1.08307	32.4264	5.0191	0	0	up	yes
115694822	LOC115694822		XM_030621912.1	GO:0005515(protein binding);GO:0005576(extracellular region);GO:0005783(endoplasmic reticulum);GO:0005794(Golgi apparatus);GO:0009505(plant-type cell wall);GO:0009860(pollen tube growth);GO:0030599(pectinesterase activity);GO:0042545(cell wall modification);GO:0045330(aspartyl esterase activity);GO:0045490(pectin catabolic process);GO:0050829(defense response to Gram-negative bacterium);GO:009040…	00040(Pentose and glucuronate interconversions)	K01051	EC:3.1.1.11		Pectinesterase, Tyr active site [Trema orientale]	NA	439.094	400.953	413.185	7.96654	7.84038	6.68122	55.7286	5.80035	0	0	up	yes
115719000	LOC115719000		XM_030647846.1	GO:0006636(unsaturated fatty acid biosynthetic process);GO:0016717(oxidoreductase activity, acting on paired donors, with oxidation of a pair of donors resulting in the reduction of molecular oxygen to two molecules of water)	01040(Biosynthesis of unsaturated fatty acids)	K10256	EC:1.14.19.6;EC:1.14.19.22		delta 12 desaturase [Cannabis sativa]	NA	699.424	707.846	688.271	6.85881	5.68695	5.98628	113.077	6.82116	0	0	up	yes
115723272	LOC115723272		XM_030652714.1	GO:0003674(molecular_function);GO:0005811(lipid droplet);GO:0009737(response to abscisic acid);GO:0009793(embryo development ending in seed dormancy);GO:0010344(seed oilbody biogenesis);GO:0019915(lipid storage)	NA	NA	NA		hypothetical protein PanWU01x14_330100 [Parasponia andersonii]	NA	111.826	140.402	119.053	1.71583	1.38063	1.19496	86.5169	6.43491	0	0	up	yes
115723157	LOC115723157		XM_030652589.1	GO:0003674(molecular_function);GO:0005739(mitochondrion);GO:0008150(biological_process)	NA	NA	NA		hypothetical protein PanWU01x14_355260 [Parasponia andersonii]	NA	65.0213	64.2049	54.8174	1.27311	1.2364	1.12488	50.6395	5.66219	0	0	up	yes
115711410	LOC115711410		XM_030639743.1	GO:0003674(molecular_function);GO:0008150(biological_process);GO:0009507(chloroplast);GO:0009706(chloroplast inner membrane);GO:0009941(chloroplast envelope);GO:0016021(integral component of membrane)	NA	NA	NA		HPP [Trema orientale]	NA	26.084	26.2199	26.0921	154.694	171.397	174.214	0.156697	-2.67395	0	0	down	yes
115711164	LOC115711164		XM_030639496.1	GO:0008422(beta-glucosidase activity);GO:1901657(glycosyl compound metabolic process)	00500(Starch and sucrose metabolism);00460(Cyanoamino acid metabolism);00940(Phenylpropanoid biosynthesis)	K01188	EC:3.2.1.21		PREDICTED: beta-glucosidase 24-like isoform X1 [Fragaria vesca subsp. vesca]	NA	52.1302	55.1734	51.2238	1.11904	0.954898	1.13238	49.4422	5.62767	0	0	up	yes
115708908	LOC115708908		XM_030636933.1	GO:0008643(carbohydrate transport);GO:0016021(integral component of membrane);GO:0051119(sugar transmembrane transporter activity)	NA	NA	NA		Bidirectional sugar transporter SWEET10-like [Parasponia andersonii]	NA	91.8347	62.2767	89.6596	1.30791	1.00155	1.26148	68.2651	6.09308	0	0	up	yes
115720819	LOC115720819		XM_030649994.1	GO:0003682(chromatin binding);GO:0004521(endoribonuclease activity);GO:0005515(protein binding);GO:0005634(nucleus);GO:0005654(nucleoplasm);GO:0005719(nuclear euchromatin);GO:0005730(nucleolus);GO:0005829(cytosol);GO:0006306(DNA methylation);GO:0006342(chromatin silencing);GO:0006351(transcription, DNA-templated);GO:0006417(regulation of translation);GO:0009816(defense response to bacterium, inco…	NA	NA	NA		protein argonaute 4 [Morus notabilis]	NA	199.954	210.179	194.639	24.3363	26.8102	27.5593	7.68397	2.94185	0	0	up	yes
115711057	LOC115711057		XM_030639395.1	GO:0031226(intrinsic component of plasma membrane)	04626(Plant-pathogen interaction)	K13412	EC:2.7.11.1		Serine/threonine protein kinase [Parasponia andersonii]	NA	15.1085	13.4655	14.5573	82.2254	84.5069	84.6535	0.171574	-2.5431	0	0	down	yes
115703216	LOC115703216		XM_030630731.1	GO:0005199(structural constituent of cell wall);GO:0005576(extracellular region);GO:0005618(cell wall);GO:0005634(nucleus);GO:0071555(cell wall organization)	NA	NA	NA		LRR domain containing protein [Trema orientale]	NA	58.3764	51.0095	49.0395	4.71237	4.88816	4.85586	10.9589	3.45402	0	0	up	yes
115715020	LOC115715020		XM_030643803.1	GO:0005886(plasma membrane);GO:0009506(plasmodesma);GO:0016020(membrane);GO:0016021(integral component of membrane);GO:0022857(transmembrane transporter activity);GO:0055085(transmembrane transport)	NA	NA	NA		Xanthine/uracil/vitamin C permease [Parasponia andersonii]	NA	45.3069	48.4441	39.5237	1.64846	2.15817	1.94639	23.166	4.53394	0	0	up	yes
115700633	LOC115700633		XM_030628245.1	GO:0006952(defense response);GO:0009506(plasmodesma);GO:0046658(anchored component of plasma membrane)	NA	NA	NA		Late embryogenesis abundant protein [Parasponia andersonii]	NA	51.8902	52.0208	49.2881	369.28	367.908	346.193	0.141408	-2.82206	0	0	down	yes
115707253	LOC115707253		XM_030635150.1	GO:0005576(extracellular region);GO:0005618(cell wall);GO:0009505(plant-type cell wall);GO:0030599(pectinesterase activity);GO:0042545(cell wall modification);GO:0045330(aspartyl esterase activity);GO:0045490(pectin catabolic process)	00040(Pentose and glucuronate interconversions)	K01051	EC:3.1.1.11		Pectinesterase, Tyr active site [Parasponia andersonii]	NA	345.514	328.445	335.78	5.58216	6.04268	7.66256	52.3523	5.71018	0	0	up	yes
115710286	LOC115710286		XM_030638649.1	GO:0004601(peroxidase activity);GO:0005576(extracellular region);GO:0006979(response to oxidative stress);GO:0009044(xylan 1,4-beta-xylosidase activity);GO:0020037(heme binding);GO:0042744(hydrogen peroxide catabolic process);GO:0046872(metal ion binding);GO:0055114(oxidation-reduction process)	00940(Phenylpropanoid biosynthesis)	K00430	EC:1.11.1.7		Peroxidase [Trema orientale]	NA	61.7304	60.2292	57.6315	1.06739	1.03786	0.972219	58.3567	5.86683	0	0	up	yes
115706982	LOC115706982		XM_030634769.1	GO:0000976(transcription regulatory region sequence-specific DNA binding);GO:0000981(RNA polymerase II transcription factor activity, sequence-specific DNA binding);GO:0003677(DNA binding);GO:0003700(DNA binding transcription factor activity);GO:0005634(nucleus);GO:0006351(transcription, DNA-templated);GO:0006355(regulation of transcription, DNA-templated);GO:0007275(multicellular organism develo…	NA	NA	NA		AP2/ERF transcription factor [Parasponia andersonii]	NA	58.321	55.1701	52.2916	1.32497	1.56256	1.40109	38.6565	5.27264	0	0	up	yes
115722084	LOC115722084		XM_030651204.1	GO:0000287(magnesium ion binding);GO:0004743(pyruvate kinase activity);GO:0005524(ATP binding);GO:0005829(cytosol);GO:0006096(glycolytic process);GO:0006629(lipid metabolic process);GO:0009507(chloroplast);GO:0009570(chloroplast stroma);GO:0010431(seed maturation);GO:0016301(kinase activity);GO:0030955(potassium ion binding);GO:0046686(response to cadmium ion)	00010(Glycolysis / Gluconeogenesis);00620(Pyruvate metabolism);00230(Purine metabolism)	K00873	EC:2.7.1.40		Pyruvate kinase [Trema orientale]	NA	162.829	154.222	155.605	28.4027	30.6547	31.0464	5.24568	2.39113	0	0	up	yes
115714906	LOC115714906		XM_030643668.1	GO:0005575(cellular_component);GO:0019863(IgE binding);GO:0045490(pectin catabolic process);GO:0047911(galacturan 1,4-alpha-galacturonidase activity)	00040(Pentose and glucuronate interconversions)	K01213	EC:3.2.1.67		Glycoside hydrolase [Parasponia andersonii]	NA	68.8502	67.4087	67.1346	1.11396	1.09125	1.19721	59.7792	5.90157	0	0	up	yes
115716124	LOC115716124		XM_030644853.1	GO:0003779(actin binding);GO:0005622(intracellular);GO:0005634(nucleus);GO:0005737(cytoplasm);GO:0005884(actin filament);GO:0015629(actin cytoskeleton);GO:0030042(actin filament depolymerization)	NA	NA	NA		ADF/Cofilin/Destrin [Parasponia andersonii]	NA	61.4662	59.6418	65.4402	1.18757	1.45813	1.23407	48.0823	5.58743	0	0	up	yes
115706868	LOC115706868		XM_030634627.1	GO:0003676(nucleic acid binding);GO:0003677(DNA binding);GO:0003700(DNA binding transcription factor activity);GO:0005515(protein binding);GO:0005634(nucleus);GO:0006351(transcription, DNA-templated);GO:0006355(regulation of transcription, DNA-templated);GO:0009793(embryo development ending in seed dormancy);GO:0030154(cell differentiation);GO:0046872(metal ion binding)	NA	NA	NA		Zinc finger, CCCH-type [Parasponia andersonii]	NA	86.5832	111.23	95.2934	0.927012	0.948976	1.02131	101.165	6.66057	0	0	up	yes
115697018	LOC115697018		XM_030623916.1	GO:0005507(copper ion binding);GO:0009505(plant-type cell wall);GO:0009506(plasmodesma);GO:0016722(oxidoreductase activity, oxidizing metal ions)	00053(Ascorbate and aldarate metabolism)	K00423	EC:1.10.3.3		Copper-resistance protein [Trema orientale]	NA	112.897	112.044	114.235	1.86774	1.94359	1.67429	61.8299	5.95023	0	0	up	yes
115705267	LOC115705267		XM_030632550.1	GO:0005887(integral component of plasma membrane);GO:0015116(sulfate transmembrane transporter activity)	NA	NA	NA		Sulfate transporter [Parasponia andersonii]	NA	48.5133	45.3965	47.6037	1.55797	2.17259	1.59961	26.5495	4.73061	0	0	up	yes
115698723	LOC115698723		XM_030625867.1	GO:0006631(fatty acid metabolic process);GO:0006633(fatty acid biosynthetic process);GO:0009507(chloroplast);GO:0009570(chloroplast stroma);GO:0045300(acyl-[acyl-carrier-protein] desaturase activity);GO:0046872(metal ion binding);GO:0055114(oxidation-reduction process);GO:0102786(stearoyl-[acp] desaturase activity)	00061(Fatty acid biosynthesis);01040(Biosynthesis of unsaturated fatty acids)	K03921	EC:1.14.19.2;EC:1.14.19.11		stearoyl-[acyl-carrier-protein] 9-desaturase chloroplastic [Prunus yedoensis var. nudiflora]	NA	147.45	143.741	150.878	13.9345	13.6956	14.2369	10.5589	3.40039	0	0	up	yes
115724170	LOC115724170		XM_030653640.1	GO:0009715(chalcone biosynthetic process);GO:0016210(naringenin-chalcone synthase activity);GO:0034081(polyketide synthase complex);GO:1901696(cannabinoid biosynthetic process)	00941(Flavonoid biosynthesis);04712(Circadian rhythm - plant)	K00660	EC:2.3.1.74		RecName: Full=Naringenin-chalcone synthase	NA	123.27	112.48	134.696	8.40496	8.0313	9.29332	14.3977	3.84776	0	0	up	yes
115721891	LOC115721891		XM_030650993.1	GO:0016020(membrane);GO:0016709(oxidoreductase activity, acting on paired donors, with incorporation or reduction of molecular oxygen, NAD(P)H as one donor, and incorporation of one atom of oxygen);GO:0044550(secondary metabolite biosynthetic process)	NA	NA	NA		cytochrome P450 93A3 [Morus notabilis]	NA	8.08043	7.45434	8.40596	63.3156	69.5613	67.2702	0.119616	-3.06352	0	0	down	yes
115723022	LOC115723022		XM_030652420.1	GO:0005576(extracellular region);GO:0009505(plant-type cell wall);GO:0009615(response to virus);GO:0009735(response to cytokinin);GO:0045735(nutrient reservoir activity)	NA	NA	NA		Bicupin, oxalate decarboxylase/oxidase [Trema orientale]	NA	2068.2	2516.53	2285.01	23.784	21.0544	22.5834	101.892	6.6709	0	0	up	yes
115722385	LOC115722385		XM_030651588.1	GO:0003993(acid phosphatase activity);GO:0004722(protein serine/threonine phosphatase activity);GO:0005576(extracellular region);GO:0009845(seed germination);GO:0009846(pollen germination);GO:0046872(metal ion binding)	NA	NA	NA		Acid phosphatase [Parasponia andersonii]	NA	116.909	103.667	127.273	0.975241	1.35883	0.963698	105.48	6.72083	0	0	up	yes
115699665	LOC115699665		XM_030627183.1	GO:0005576(extracellular region);GO:0005634(nucleus)	00230(Purine metabolism);00240(Pyrimidine metabolism);03020(RNA polymerase)	K03006	EC:2.7.7.6		hypothetical protein TorRG33x02_135200 [Trema orientale]	NA	200.985	186.831	193.534	18.1829	17.9311	15.5673	11.2488	3.49169	0	0	up	yes
115697084	LOC115697084		XM_030623994.1	GO:0005737(cytoplasm);GO:0008757(S-adenosylmethionine-dependent methyltransferase activity);GO:0032259(methylation)	NA	NA	NA		Methyltransferase FkbM [Trema orientale]	NA	24.0595	24.7459	22.9308	181.23	199.624	193.443	0.124911	-3.00103	0	0	down	yes
115725029	LOC115725029		XM_030654430.1	GO:0005886(plasma membrane);GO:0006071(glycerol metabolic process);GO:0006629(lipid metabolic process);GO:0008889(glycerophosphodiester phosphodiesterase activity);GO:0031225(anchored component of membrane);GO:0048046(apoplast)	00564(Glycerophospholipid metabolism)	K01126	EC:3.1.4.46		Glycerophosphoryl diester phosphodiesterase [Trema orientale]	NA	53.6694	47.9549	45.7921	0.98456	1.03746	1.1697	46.1871	5.52942	0	0	up	yes
115720530	LOC115720530		XM_030649675.1	GO:0016165(linoleate 13S-lipoxygenase activity)	00591(Linoleic acid metabolism);00592(alpha-Linolenic acid metabolism)	K00454	EC:1.13.11.12		Lipoxygenase [Parasponia andersonii]	NA	68.7189	75.6489	77.7993	880.45	1035.22	1044.7	0.0750471	-3.73606	0	0	down	yes
115711309	LOC115711309		XM_030639646.1	GO:0003674(molecular_function);GO:0005576(extracellular region);GO:0008150(biological_process)	04016(MAPK signaling pathway - plant);04075(Plant hormone signal transduction);04626(Plant-pathogen interaction)	K13449	NA		Ves allergen [Parasponia andersonii]	NA	106.689	98.5823	99.6792	2.18699	1.53454	2.19191	51.5691	5.68843	0	0	up	yes
115694758	LOC115694758		XM_030621849.1	GO:0004674(protein serine/threonine kinase activity);GO:0005515(protein binding);GO:0005524(ATP binding);GO:0006468(protein phosphorylation);GO:0009507(chloroplast);GO:0016021(integral component of membrane);GO:0016301(kinase activity);GO:0016324(apical plasma membrane);GO:0080092(regulation of pollen tube growth)	NA	NA	NA		Mitogen-activated protein kinase kinase kinase [Trema orientale]	NA	84.9121	86.9765	75.1276	1.45802	1.65773	1.52544	53.2226	5.73397	0	0	up	yes
115697294	LOC115697294		XM_030624241.1	GO:0004312(fatty acid synthase activity);GO:0004315(3-oxoacyl-[acyl-carrier-protein] synthase activity);GO:0006633(fatty acid biosynthetic process);GO:0006636(unsaturated fatty acid biosynthetic process);GO:0009507(chloroplast);GO:0009536(plastid);GO:0009570(chloroplast stroma);GO:0009631(cold acclimation);GO:0009793(embryo development ending in seed dormancy)	00061(Fatty acid biosynthesis);00780(Biotin metabolism)	K09458	EC:2.3.1.179		3-oxoacyl-[acyl-carrier-protein] synthase I, chloroplastic [Cucurbita moschata]	NA	162.165	140.911	147.624	23.6512	23.7772	26.6466	6.08437	2.60511	0	0	up	yes
115709525	LOC115709525		XM_030637645.1	GO:0004672(protein kinase activity);GO:0005524(ATP binding);GO:0005886(plasma membrane);GO:0006468(protein phosphorylation);GO:0006950(response to stress);GO:0016301(kinase activity);GO:0016787(hydrolase activity);GO:0046777(protein autophosphorylation)	NA	NA	NA		Phosphorylase kinase, gamma catalytic subunit [Parasponia andersonii]	NA	30.2121	31.193	25.6228	0.701887	0.761026	0.795862	38.5288	5.26786	0	0	up	yes
115719549	LOC115719549		XM_030648641.1	GO:0005576(extracellular region);GO:0008150(biological_process);GO:0009506(plasmodesma);GO:0045735(nutrient reservoir activity)	NA	NA	NA		7S vicilin-like protein [Cannabis sativa]	NA	762.119	926.171	842.221	10.6664	11.4118	11.2269	75.9797	6.24754	0	0	up	yes
115702162	LOC115702162		XM_030629619.1	GO:0005507(copper ion binding);GO:0005829(cytosol);GO:0008483(transaminase activity);GO:0009089(lysine biosynthetic process via diaminopimelate);GO:0009507(chloroplast);GO:0009570(chloroplast stroma);GO:0009735(response to cytokinin);GO:0009862(systemic acquired resistance, salicylic acid mediated signaling pathway);GO:0010285(L,L-diaminopimelate aminotransferase activity);GO:0030170(pyridoxal ph…	00300(Lysine biosynthesis)	K10206	EC:2.6.1.83		LL-diaminopimelate aminotransferase [Trema orientale]	NA	8.866	8.54148	8.85797	74.0637	80.778	81.1336	0.111306	-3.1674	0	0	down	yes
115717554	LOC115717554		XM_030646540.1	GO:0004650(polygalacturonase activity);GO:0005576(extracellular region);GO:0005975(carbohydrate metabolic process);GO:0016829(lyase activity);GO:0071555(cell wall organization)	00040(Pentose and glucuronate interconversions)	K01184	EC:3.2.1.15		Glycoside hydrolase [Trema orientale]	NA	85.3546	80.2686	83.1431	1.15139	1.16274	0.767004	80.7384	6.33518	0	0	up	yes
115700377	LOC115700377		XM_030627939.1	GO:0004674(protein serine/threonine kinase activity);GO:0005515(protein binding);GO:0005524(ATP binding);GO:0005634(nucleus);GO:0005886(plasma membrane);GO:0006468(protein phosphorylation);GO:0009506(plasmodesma);GO:0009755(hormone-mediated signaling pathway);GO:0010183(pollen tube guidance);GO:0016020(membrane);GO:0016021(integral component of membrane);GO:0016301(kinase activity);GO:0090406(pol…	NA	NA	NA		MDIS1-interacting receptor like kinase 2, partial [Mucuna pruriens]	NA	0.456644	0.549383	0.461872	10.3985	11.2125	12.8074	0.0426486	-4.55136	0	0	down	yes
115705246	LOC115705246		XM_030632530.1	GO:0005351(carbohydrate:proton symporter activity);GO:0005886(plasma membrane);GO:0005887(integral component of plasma membrane);GO:0005985(sucrose metabolic process);GO:0008506(sucrose:proton symporter activity);GO:0008515(sucrose transmembrane transporter activity);GO:0009915(phloem sucrose loading);GO:0015144(carbohydrate transmembrane transporter activity);GO:0015770(sucrose transport);GO:001…	NA	NA	NA		Sucrose/H+ symporter [Parasponia andersonii]	NA	39.3619	47.789	42.1813	0.345509	0.413265	0.266435	126.152	6.97902	0	0	up	yes
115714189	LOC115714189		XM_030642767.1;XM_030642765.1;XM_030642766.1	GO:0003714(transcription corepressor activity);GO:0005634(nucleus);GO:0009611(response to wounding);GO:0031347(regulation of defense response);GO:1903507(negative regulation of nucleic acid-templated transcription);GO:2000022(regulation of jasmonic acid mediated signaling pathway);GO:2000022(regulation of jasmonic acid mediated signaling pathway)	04075(Plant hormone signal transduction);04075(Plant hormone signal transduction)	K13464	NA		Jasmonate-zim domain protein [Trema orientale]	NA	59.7865	58.016	60.9041	264.528	290.611	298.532	0.209339	-2.25609	0	0	down	yes
115707105	LOC115707105		XM_030634953.1	GO:0016165(linoleate 13S-lipoxygenase activity)	00591(Linoleic acid metabolism);00592(alpha-Linolenic acid metabolism)	K00454	EC:1.13.11.12		Lipoxygenase [Trema orientale]	NA	11.5796	13.504	14.6668	179.014	200.355	203.546	0.0681926	-3.87424	0	0	down	yes
115706720	LOC115706720		XM_030634451.1;XM_030634443.1;XM_030634455.1	GO:0004672(protein kinase activity);GO:0005524(ATP binding);GO:0005634(nucleus);GO:0006468(protein phosphorylation);GO:0006950(response to stress);GO:0016301(kinase activity);GO:0016787(hydrolase activity);GO:0005886(plasma membrane);GO:0016310(phosphorylation);GO:0016310(phosphorylation)	NA	NA	NA		Phosphorylase kinase, gamma catalytic subunit [Parasponia andersonii]	NA	49.6086	48.4575	44.1327	1.53201	1.62297	1.62319	29.7601	4.89531	0	0	up	yes
115721452	LOC115721452		XM_030650740.1	GO:0001666(response to hypoxia);GO:0003674(molecular_function);GO:0005576(extracellular region);GO:0005615(extracellular space);GO:0005794(Golgi apparatus);GO:0009505(plant-type cell wall);GO:0040007(growth);GO:0048046(apoplast)	NA	NA	NA		Phosphate-induced protein [Trema orientale]	NA	21.9613	22.4775	27.9932	302.516	316.376	301.513	0.0786958	-3.66757	0	0	down	yes
115721870	LOC115721870		XM_030650959.1;XM_030650960.1	GO:0001666(response to hypoxia);GO:0005829(cytosol);GO:0005982(starch metabolic process);GO:0005985(sucrose metabolic process);GO:0005986(sucrose biosynthetic process);GO:0008194(UDP-glycosyltransferase activity);GO:0009505(plant-type cell wall);GO:0010431(seed maturation);GO:0016020(membrane);GO:0016157(sucrose synthase activity);GO:0016757(transferase activity, transferring glycosyl groups);GO:…	00500(Starch and sucrose metabolism);00500(Starch and sucrose metabolism)	K00695	EC:2.4.1.13		Sucrose synthase [Parasponia andersonii]	NA	2135.97	1983.38	2050.09	18.4933	17.0923	19.2321	112.545	6.81435	0	0	up	yes
115724695	LOC115724695		XM_030654034.1	GO:0004674(protein serine/threonine kinase activity);GO:0004675(transmembrane receptor protein serine/threonine kinase activity);GO:0005524(ATP binding);GO:0005886(plasma membrane);GO:0006468(protein phosphorylation);GO:0007166(cell surface receptor signaling pathway);GO:0007169(transmembrane receptor protein tyrosine kinase signaling pathway);GO:0009507(chloroplast);GO:0012505(endomembrane syste…	NA	NA	NA		Tyrosine-protein kinase [Trema orientale]	NA	20.5924	20.224	19.8812	0.306423	0.419088	0.493162	49.8063	5.63826	0	0	up	yes
115703245	LOC115703245		XM_030630762.1	GO:0003674(molecular_function);GO:0008150(biological_process);GO:0009506(plasmodesma);GO:0016021(integral component of membrane)	NA	NA	NA		late embryogenesis abundant domain-containing protein / LEA domain-containing protein [Trema orientale]	NA	80.3037	94.5148	87.5885	1.14317	0.907085	0.838745	90.8296	6.50509	0	0	up	yes
115709223	LOC115709223		XM_030637274.1	GO:0004683(calmodulin-dependent protein kinase activity);GO:0005516(calmodulin binding);GO:0005634(nucleus);GO:0005737(cytoplasm);GO:0005886(plasma membrane);GO:0009738(abscisic acid-activated signaling pathway);GO:0009931(calcium-dependent protein serine/threonine kinase activity);GO:0018105(peptidyl-serine phosphorylation);GO:0035556(intracellular signal transduction);GO:0046777(protein autopho…	04626(Plant-pathogen interaction)	K13412	EC:2.7.11.1		Serine/threonine protein kinase [Trema orientale]	NA	7.41154	7.80767	7.35513	68.8986	79.3414	79.7334	0.0990219	-3.33611	0	0	down	yes
115709567	LOC115709567		XM_030637698.1	GO:0005737(cytoplasm);GO:0008757(S-adenosylmethionine-dependent methyltransferase activity);GO:0032259(methylation)	00564(Glycerophospholipid metabolism)	K05929	EC:2.1.1.103		Phosphoethanolamine N-methyltransferase [Trema orientale]	NA	2.76277	2.89125	2.48536	47.5367	55.1884	52.1044	0.0525699	-4.24962	0	0	down	yes
115712320	LOC115712320		XM_030640582.1	GO:0005575(cellular_component);GO:0019863(IgE binding);GO:0045490(pectin catabolic process);GO:0047911(galacturan 1,4-alpha-galacturonidase activity)	00040(Pentose and glucuronate interconversions)	K01213	EC:3.2.1.67		Glycoside hydrolase [Trema orientale]	NA	69.7037	61.5248	71.322	0.81801	1.06564	1.18561	65.9933	6.04425	0	0	up	yes
115704867	LOC115704867		XM_030632075.1	GO:0003674(molecular_function);GO:0005575(cellular_component);GO:0008150(biological_process)	00350(Tyrosine metabolism);00360(Phenylalanine metabolism);00380(Tryptophan metabolism);00901(Indole alkaloid biosynthesis);00950(Isoquinoline alkaloid biosynthesis);00965(Betalain biosynthesis)	K01593	EC:4.1.1.28;EC:4.1.1.105		hypothetical protein L484_018114 [Morus notabilis]	NA	1.30407	1.06871	1.31829	28.2154	29.708	27.6034	0.0431569	-4.53426	0	0	down	yes
115700756	LOC115700756		XM_030628397.1	GO:0003674(molecular_function);GO:0005575(cellular_component);GO:0008150(biological_process)	00564(Glycerophospholipid metabolism);00565(Ether lipid metabolism);00440(Phosphonate and phosphinate metabolism)	K00993	EC:2.7.8.1		hypothetical protein TorRG33x02_194920 [Trema orientale]	NA	15.6531	16.7424	15.9383	190.5	192.838	191.351	0.0841043	-3.57168	0	0	down	yes
115718075	LOC115718075		XM_030647038.1	GO:0003674(molecular_function);GO:0005634(nucleus);GO:0008150(biological_process)	NA	NA	NA		hypothetical protein PanWU01x14_259480 [Parasponia andersonii]	NA	270.573	269.298	289.889	4.57284	6.32769	5.55808	50.4149	5.65578	0	0	up	yes
115719124	LOC115719124		XM_030648047.1	GO:0000322(storage vacuole);GO:0008150(biological_process);GO:0045735(nutrient reservoir activity)	NA	NA	NA		Albumin [Cannabis sativa]	NA	35520.5	40053.7	39590.2	409.357	374.036	401.483	97.1952	6.60281	0	0	up	yes
115715951	LOC115715951		XM_030644629.1	GO:0004650(polygalacturonase activity);GO:0005576(extracellular region);GO:0005975(carbohydrate metabolic process);GO:0016829(lyase activity);GO:0071555(cell wall organization)	00040(Pentose and glucuronate interconversions)	K01213	EC:3.2.1.67		Glycoside hydrolase [Trema orientale]	NA	198.508	173.563	199.728	2.93643	3.37499	2.33305	66.1462	6.04759	0	0	up	yes
115697114	LOC115697114		XM_030624021.1	GO:0003700(DNA binding transcription factor activity);GO:0005515(protein binding);GO:0005634(nucleus);GO:0006351(transcription, DNA-templated);GO:0006355(regulation of transcription, DNA-templated);GO:0006970(response to osmotic stress);GO:0009408(response to heat);GO:0009409(response to cold);GO:0009414(response to water deprivation);GO:0009651(response to salt stress);GO:0010120(camalexin biosy…	04016(MAPK signaling pathway - plant);04626(Plant-pathogen interaction)	K13424	NA		WRKY domain containing protein [Parasponia andersonii]	NA	2.56976	1.99277	2.59997	34.8849	41.7619	39.4586	0.0616897	-4.01883	0	0	down	yes
115725323	LOC115725323		XM_030654804.1	GO:0005887(integral component of plasma membrane);GO:0006857(oligopeptide transport);GO:0015031(protein transport);GO:0016020(membrane);GO:0035673(oligopeptide transmembrane transporter activity)	NA	NA	NA		oligopeptide transporter 1 [Morus notabilis]	NA	59.0239	55.6658	51.7175	5.60691	5.41586	6.43648	9.53117	3.25265	0	0	up	yes
115711221	LOC115711221		XM_030639550.1	GO:0005887(integral component of plasma membrane);GO:0009705(plant-type vacuole membrane);GO:0009992(cellular water homeostasis);GO:0015250(water channel activity);GO:0015254(glycerol channel activity);GO:0034220(ion transmembrane transport);GO:0042807(central vacuole)	NA	NA	NA		Tonoplast intrinsic protein [Trema orientale]	NA	485.918	561.01	572.446	5.31488	4.6585	5.66024	103.583	6.69464	0	0	up	yes
115707342	LOC115707342		XM_030635272.1	GO:0005576(extracellular region);GO:0005618(cell wall);GO:0009505(plant-type cell wall);GO:0030599(pectinesterase activity);GO:0042545(cell wall modification);GO:0045330(aspartyl esterase activity);GO:0045490(pectin catabolic process)	00040(Pentose and glucuronate interconversions)	K01051	EC:3.1.1.11		Pectinesterase, Tyr active site [Parasponia andersonii]	NA	168.961	163.697	171.092	3.45229	3.19609	3.95046	47.5287	5.57073	0	0	up	yes
115722144	LOC115722144		XM_030651275.1	GO:0004497(monooxygenase activity);GO:0016125(sterol metabolic process)	00592(alpha-Linolenic acid metabolism)	K01723	EC:4.2.1.92		Cytochrome P [Trema orientale]	NA	62.7845	69.6804	56.8282	0.753948	0.606308	0.681991	92.6886	6.53432	0	0	up	yes
115706182	LOC115706182		XM_030633736.1	GO:0005739(mitochondrion);GO:0008150(biological_process);GO:0016021(integral component of membrane);GO:0016787(hydrolase activity)	NA	NA	NA		MENTAL domain containing protein [Parasponia andersonii]	NA	5.34039	5.84597	4.79696	59.1413	62.5143	62.1293	0.0869675	-3.52338	0	0	down	yes
115699684	LOC115699684		XM_030627208.1	GO:0004553(hydrolase activity, hydrolyzing O-glycosyl compounds);GO:0004575(sucrose alpha-glucosidase activity);GO:0005576(extracellular region);GO:0005618(cell wall);GO:0005975(carbohydrate metabolic process);GO:0048046(apoplast)	00052(Galactose metabolism);00500(Starch and sucrose metabolism)	K01193	EC:3.2.1.26		beta-fructofuranosidase, insoluble isoenzyme CWINV2 [Litchi chinensis]	NA	107.132	103.869	105.465	9.44024	11.4711	10.5958	10.0442	3.3283	0	0	up	yes
115713298	LOC115713298		XM_030641775.1	NA	NA	NA	NA			NA	836.321	760.89	698.206	6.31702	7.78318	7.17069	107.914	6.75373	0	0	up	yes
115697985	LOC115697985		XM_030625162.1	GO:0003674(molecular_function);GO:0005886(plasma membrane);GO:0031225(anchored component of membrane)	NA	NA	NA		fasciclin-like arabinogalactan protein 14 [Morus notabilis]	NA	150.539	127.939	135.29	2.99162	2.72655	3.1325	46.75	5.54689	0	0	up	yes
115705664	LOC115705664		XM_030633064.1	GO:0006633(fatty acid biosynthetic process);GO:0009507(chloroplast);GO:0016020(membrane);GO:0045300(acyl-[acyl-carrier-protein] desaturase activity);GO:0046872(metal ion binding);GO:0055114(oxidation-reduction process);GO:0102786(stearoyl-[acp] desaturase activity)	00061(Fatty acid biosynthesis);01040(Biosynthesis of unsaturated fatty acids)	K03921	EC:1.14.19.2;EC:1.14.19.11		Fatty acid desaturase, type [Trema orientale]	NA	288.261	280.711	268.134	1.97806	2.85031	2.87666	108.644	6.76347	0	0	up	yes
115716454	LOC115716454		XM_030645259.1	GO:0004430(1-phosphatidylinositol 4-kinase activity);GO:0005524(ATP binding);GO:0005634(nucleus);GO:0005773(vacuole);GO:0009651(response to salt stress);GO:0016020(membrane);GO:0019941(modification-dependent protein catabolic process);GO:0070628(proteasome binding)	NA	NA	NA		Phosphatidylinositol 3-kinase, Vps34 type [Parasponia andersonii]	NA	104.015	109.508	102.863	3.21124	3.41618	3.62637	30.8555	4.94746	0	0	up	yes
115703792	LOC115703792		XM_030631026.1	GO:0005509(calcium ion binding);GO:0005544(calcium-dependent phospholipid binding);GO:0005634(nucleus);GO:0009408(response to heat);GO:0009409(response to cold);GO:0009414(response to water deprivation);GO:0009651(response to salt stress)	NA	NA	NA		Annexin [Trema orientale]	NA	438.306	309.107	405.21	4.34836	4.24371	5.85654	79.774	6.31785	0	0	up	yes
115696797	LOC115696797		XM_030623681.1	GO:0003674(molecular_function);GO:0005634(nucleus);GO:0008150(biological_process)	NA	NA	NA		F-box domain containing protein [Trema orientale]	NA	34.8092	33.4498	35.6191	315.761	338.571	336.898	0.104797	-3.25433	0	0	down	yes
115718881	LOC115718881		XM_030647687.1	GO:0000145(exocyst);GO:0005634(nucleus);GO:0005829(cytosol);GO:0006887(exocytosis);GO:0006904(vesicle docking involved in exocytosis)	NA	NA	NA		Exocyst complex protein [Trema orientale]	NA	40.5038	42.7959	43.3635	344.977	389.868	402.675	0.11135	-3.16682	0	0	down	yes
115698520	LOC115698520		XM_030625602.1	GO:0005886(plasma membrane);GO:0016829(lyase activity);GO:0030570(pectate lyase activity);GO:0045490(pectin catabolic process);GO:0046872(metal ion binding)	00040(Pentose and glucuronate interconversions)	K01728	EC:4.2.2.2		Pectate lyase [Trema orientale]	NA	136.945	124.303	124.323	2.42851	2.36639	2.46297	53.1246	5.73131	0	0	up	yes
115713123	LOC115713123		XM_030641609.1	NA	NA	NA	NA			NA	189.497	158.745	171.833	4.81894	2.96147	3.80194	44.9024	5.48872	0	0	up	yes
115704833	LOC115704833		XM_030632044.1	GO:0005576(extracellular region);GO:0005618(cell wall);GO:0009505(plant-type cell wall);GO:0030599(pectinesterase activity);GO:0042545(cell wall modification);GO:0045330(aspartyl esterase activity);GO:0045490(pectin catabolic process)	00040(Pentose and glucuronate interconversions)	K01051	EC:3.1.1.11		Pectinesterase, Tyr active site [Trema orientale]	NA	37.4585	35.2441	34.1746	0.765478	0.701695	0.640527	50.7079	5.66414	0	0	up	yes
115713898	LOC115713898		XM_030642378.1	GO:0000326(protein storage vacuole);GO:0005634(nucleus);GO:0009737(response to abscisic acid);GO:0010431(seed maturation);GO:0045735(nutrient reservoir activity);GO:0071215(cellular response to abscisic acid stimulus)	NA	NA	NA		edestin 1 [Cannabis sativa]	NA	17227.4	20977.2	19561.6	187.882	170.985	178.98	107.403	6.74689	0	0	up	yes
115698811	LOC115698811		XM_030625999.1	GO:0004367(glycerol-3-phosphate dehydrogenase [NAD+] activity);GO:0005975(carbohydrate metabolic process);GO:0006072(glycerol-3-phosphate metabolic process);GO:0006650(glycerophospholipid metabolic process);GO:0008654(phospholipid biosynthetic process);GO:0009331(glycerol-3-phosphate dehydrogenase complex);GO:0009507(chloroplast);GO:0042803(protein homodimerization activity);GO:0046167(glycerol-3…	00564(Glycerophospholipid metabolism)	K00006	EC:1.1.1.8		Glycerol-3-phosphate dehydrogenase, NAD-dependent [Trema orientale]	NA	69.0429	70.9906	67.4813	2.72909	2.81602	3.28876	23.4908	4.55403	0	0	up	yes
115720084	LOC115720084		XM_030649246.1	GO:0003674(molecular_function);GO:0005576(extracellular region);GO:0009505(plant-type cell wall);GO:0009506(plasmodesma);GO:0051707(response to other organism)	03440(Homologous recombination)	K12173	NA		Thaumatin [Trema orientale]	NA	191.614	163.32	190.709	3.3206	3.59198	2.68293	56.8643	5.82945	0	0	up	yes
115720865	LOC115720865		XM_030650054.1	NA	NA	NA	NA		DNA-binding protein S1FA [Morus notabilis]	NA	122.701	123.56	134.982	0.945304	0.831379	0.707843	153.447	7.2616	0	0	up	yes
115719614	LOC115719614		XM_030648717.1	GO:0016165(linoleate 13S-lipoxygenase activity)	00591(Linoleic acid metabolism);00592(alpha-Linolenic acid metabolism)	K00454	EC:1.13.11.12		Lipoxygenase [Parasponia andersonii]	NA	204.36	224.244	215.426	1987.22	2299.03	2431.09	0.0958756	-3.38269	0	0	down	yes
115699573	LOC115699573		XM_030627051.1	GO:0005634(nucleus);GO:0006355(regulation of transcription, DNA-templated)	NA	NA	NA		LOB domain-containing protein [Parasponia andersonii]	NA	131.209	129.97	127.555	4.80895	5.04882	4.77669	26.5629	4.73134	0	0	up	yes
115716190	LOC115716190		XM_030644931.1	GO:0000287(magnesium ion binding);GO:0004743(pyruvate kinase activity);GO:0005524(ATP binding);GO:0005739(mitochondrion);GO:0005829(cytosol);GO:0006096(glycolytic process);GO:0006629(lipid metabolic process);GO:0006633(fatty acid biosynthetic process);GO:0009507(chloroplast);GO:0009570(chloroplast stroma);GO:0010431(seed maturation);GO:0016301(kinase activity);GO:0030955(potassium ion binding);GO…	00010(Glycolysis / Gluconeogenesis);00620(Pyruvate metabolism);00230(Purine metabolism)	K00873	EC:2.7.1.40		Pyruvate kinase [Parasponia andersonii]	NA	57.1552	54.9742	54.968	6.17574	5.90389	6.4133	9.03574	3.17564	0	0	up	yes
115716871	LOC115716871		XM_030645781.1;XM_030645782.1	GO:0008150(biological_process);GO:0016021(integral component of membrane);GO:0016021(integral component of membrane)	NA	NA	NA		Transmembrane protein [Parasponia andersonii]	NA	180.44	209.786	194.484	15.7636	16.6637	16.2884	12.0025	3.58526	0	0	up	yes
115721333	LOC115721333		XM_030650606.1	GO:0003674(molecular_function);GO:0005634(nucleus);GO:0008150(biological_process)	NA	NA	NA		hypothetical protein TorRG33x02_249200 [Trema orientale]	NA	69.7249	63.8322	66.2099	1.35952	1.26806	1.38908	49.7346	5.63618	0	0	up	yes
115723258	LOC115723258		XM_030652700.1	GO:0008202(steroid metabolic process)	00100(Steroid biosynthesis)	K09828	EC:1.3.1.72;EC:1.3.1.-		Calcium-dependent calmodulin-binding protein [Parasponia andersonii]	NA	262.118	197.453	217.353	15.6502	14.68	13.4263	15.4702	3.95142	0	0	up	yes
115702109	LOC115702109		XM_030629566.1	GO:0051213(dioxygenase activity)	00270(Cysteine and methionine metabolism)	K05933	EC:1.14.17.4		Oxoglutarate/iron-dependent dioxygenase [Trema orientale]	NA	51.4396	50.8657	58.208	0.484454	0.405469	0.401436	124.298	6.95766	0	0	up	yes
115711440	LOC115711440		XM_030639782.1	GO:0004089(carbonate dehydratase activity);GO:0006730(one-carbon metabolic process);GO:0008270(zinc ion binding);GO:0009507(chloroplast);GO:0009570(chloroplast stroma)	00910(Nitrogen metabolism)	K01674	EC:4.2.1.1		Carbonic anhydrase, alpha-class [Trema orientale]	NA	80.2314	71.3639	75.6503	0.967474	1.80036	1.70201	50.8397	5.66788	0	0	up	yes
115722464	LOC115722464		XM_030651681.1	GO:0002020(protease binding);GO:0004869(cysteine-type endopeptidase inhibitor activity);GO:0005576(extracellular region);GO:0006952(defense response);GO:2000117(negative regulation of cysteine-type endopeptidase activity)	NA	NA	NA		Cystatin [Trema orientale]	NA	445.888	360.642	506.926	20.0313	20.3469	17.2733	22.7827	4.50987	0	0	up	yes
115724825	LOC115724825		XM_030654172.1;XM_030654171.1	GO:0005887(integral component of plasma membrane);GO:0008553(proton-exporting ATPase activity, phosphorylative mechanism);GO:0043231(intracellular membrane-bounded organelle);GO:0051453(regulation of intracellular pH);GO:1902600(proton transmembrane transport);GO:1902600(proton transmembrane transport)	00190(Oxidative phosphorylation);00190(Oxidative phosphorylation)	K01535	EC:3.6.3.6		ATPase 8, plasma membrane-type [Morus notabilis]	NA	257.752	254.512	216.756	4.35536	4.81296	4.64683	52.7696	5.72164	0	0	up	yes
115712366	LOC115712366		XM_030640634.1	GO:0000139(Golgi membrane);GO:0005215(transporter activity);GO:0005886(plasma membrane);GO:0006810(transport);GO:0008526(phosphatidylinositol transporter activity);GO:0015031(protein transport);GO:0015914(phospholipid transport)	00970(Aminoacyl-tRNA biosynthesis)	K02433	EC:6.3.5.6;EC:6.3.5.7		Cellular retinaldehyde binding/alpha-tocopherol transport [Trema orientale]	NA	87.8009	85.2699	83.902	1.5532	1.53031	2.34903	47.3026	5.56385	0	0	up	yes
115717363	LOC115717363		XM_030646331.1	GO:0005515(protein binding);GO:0005576(extracellular region);GO:0005783(endoplasmic reticulum);GO:0005794(Golgi apparatus);GO:0009505(plant-type cell wall);GO:0009860(pollen tube growth);GO:0030599(pectinesterase activity);GO:0042545(cell wall modification);GO:0045330(aspartyl esterase activity);GO:0045490(pectin catabolic process);GO:0050829(defense response to Gram-negative bacterium);GO:009040…	00040(Pentose and glucuronate interconversions)	K01051	EC:3.1.1.11		Pectinesterase, Tyr active site [Parasponia andersonii]	NA	103.215	99.3057	103.535	2.52273	1.91119	1.70952	49.8184	5.63861	0	0	up	yes
115714877	LOC115714877		XM_030643639.1	GO:0004553(hydrolase activity, hydrolyzing O-glycosyl compounds);GO:0005576(extracellular region);GO:0005618(cell wall);GO:0005887(integral component of plasma membrane);GO:0009831(plant-type cell wall modification involved in multidimensional cell growth);GO:0010411(xyloglucan metabolic process);GO:0016762(xyloglucan:xyloglucosyl transferase activity);GO:0016798(hydrolase activity, acting on gly…	NA	NA	NA		Xyloglucan endotransglucosylase/hydrolase [Trema orientale]	NA	21.5584	22.0168	22.2079	153.794	163.88	168.599	0.13528	-2.88598	0	0	down	yes
115723392	LOC115723392		XM_030652865.1	GO:0030599(pectinesterase activity);GO:0046910(pectinesterase inhibitor activity);GO:0071944(cell periphery)	00040(Pentose and glucuronate interconversions)	K01051	EC:3.1.1.11		Pectinesterase inhibitor domain containing protein [Parasponia andersonii]	NA	76.3011	69.5507	72.6347	0.908545	1.27863	1.17846	64.9167	6.02052	0	0	up	yes
115723340	LOC115723340		XM_030652783.1	GO:0030599(pectinesterase activity);GO:0046910(pectinesterase inhibitor activity);GO:0071944(cell periphery)	00040(Pentose and glucuronate interconversions)	K01051	EC:3.1.1.11		Pectinesterase inhibitor domain containing protein [Parasponia andersonii]	NA	212.797	198.155	190.224	2.87378	3.1751	3.60692	62.2606	5.96025	0	0	up	yes
115705237	LOC115705237		XM_030632519.1	GO:0004565(beta-galactosidase activity);GO:0005618(cell wall);GO:0005773(vacuole)	00052(Galactose metabolism);00600(Sphingolipid metabolism);00531(Glycosaminoglycan degradation);00604(Glycosphingolipid biosynthesis - ganglio series);00511(Other glycan degradation)	K12309	EC:3.2.1.23		Glycoside hydrolase [Trema orientale]	NA	51.4854	52.0963	47.8764	0.854022	0.971595	1.07838	52.1551	5.70474	0	0	up	yes
115696994	LOC115696994		XM_030623890.1	GO:0005886(plasma membrane);GO:0009055(electron transfer activity);GO:0009507(chloroplast);GO:0016614(oxidoreductase activity, acting on CH-OH group of donors);GO:0048046(apoplast);GO:0050660(flavin adenine dinucleotide binding);GO:0055114(oxidation-reduction process)	00052(Galactose metabolism);00500(Starch and sucrose metabolism)	K01187	EC:3.2.1.20		FAD-binding, type [Trema orientale]	NA	169.111	160.771	161.424	3.25876	3.38147	3.51891	48.3609	5.59577	0	0	up	yes
115710473	LOC115710473		XM_030638836.1	GO:0005737(cytoplasm);GO:0009733(response to auxin);GO:0009941(chloroplast envelope);GO:0016874(ligase activity)	04075(Plant hormone signal transduction)	K14487	NA		GH3-like hormone conjugating enzyme [Trema orientale]	NA	59.407	42.2957	63.0252	0.38809	0.489753	0.552839	115.139	6.84724	0	0	up	yes
115722793	LOC115722793		XM_030652120.1	GO:0005783(endoplasmic reticulum)	NA	NA	NA		edestin 2 [Cannabis sativa]	NA	14187.4	16813.1	16214.5	159.075	139.596	152.303	104.695	6.71005	0	0	up	yes
115697005	LOC115697005		XM_030623906.1	GO:0004356(glutamate-ammonia ligase activity);GO:0005737(cytoplasm);GO:0005829(cytosol);GO:0008017(microtubule binding);GO:0009399(nitrogen fixation);GO:0009617(response to bacterium);GO:0009737(response to abscisic acid);GO:0010311(lateral root formation);GO:0043015(gamma-tubulin binding);GO:0043621(protein self-association);GO:0048829(root cap development)	00630(Glyoxylate and dicarboxylate metabolism);00910(Nitrogen metabolism);00250(Alanine, aspartate and glutamate metabolism);00220(Arginine biosynthesis)	K01915	EC:6.3.1.2		Glutamine synthetase, type III [Trema orientale]	NA	13.7938	12.9322	11.8331	97.4558	105.828	105.701	0.124793	-3.00239	0	0	down	yes
115709109	LOC115709109		XM_030637142.1	GO:0005737(cytoplasm);GO:0030001(metal ion transport);GO:0046914(transition metal ion binding);GO:0046916(cellular transition metal ion homeostasis)	NA	NA	NA		Heavy metal-associated domain containing protein [Parasponia andersonii]	NA	138.372	131.034	141.77	7.8931	6.16415	6.5953	19.9092	4.31536	0	0	up	yes
115714396	LOC115714396		XM_030643084.1	GO:0008150(biological_process)	NA	NA	NA		Bicupin, oxalate decarboxylase/oxidase [Parasponia andersonii]	NA	57.1918	72.4264	65.4605	1.09146	0.8687	0.99392	66.037	6.0452	0	0	up	yes
115723023	LOC115723023		XM_030652421.1	GO:0005576(extracellular region);GO:0009505(plant-type cell wall);GO:0009615(response to virus);GO:0009735(response to cytokinin);GO:0045735(nutrient reservoir activity)	NA	NA	NA		Bicupin, oxalate decarboxylase/oxidase [Trema orientale]	NA	1732.62	1976.25	1518.89	16.6733	14.4246	16.6963	109.381	6.77322	0	0	up	yes
115702488	LOC115702488		XM_030629929.1	GO:0003674(molecular_function);GO:0005576(extracellular region);GO:0042742(defense response to bacterium)	04016(MAPK signaling pathway - plant);04075(Plant hormone signal transduction);04626(Plant-pathogen interaction)	K13449	NA		Cysteine-rich secretory protein, allergen V5/Tpx-1-related [Trema orientale]	NA	420.367	389.73	451.394	10.4672	13.9536	10.474	36.1513	5.17597	0	0	up	yes
115719116	LOC115719116		XM_030648037.1	GO:0005794(Golgi apparatus);GO:0016413(O-acetyltransferase activity);GO:0071554(cell wall organization or biogenesis)	NA	NA	NA		Trichome birefringence-like family [Trema orientale]	NA	54.7566	54.8249	57.0163	1.1424	0.918751	0.994363	54.5237	5.76881	0	0	up	yes
115707106	LOC115707106		XM_030634954.1	GO:0030599(pectinesterase activity);GO:0046910(pectinesterase inhibitor activity);GO:0071944(cell periphery)	00040(Pentose and glucuronate interconversions)	K01051	EC:3.1.1.11		Pectinesterase inhibitor domain containing protein [Trema orientale]	NA	54.1207	54.7895	50.7869	0.885656	0.960234	0.767295	61.1121	5.93339	0	0	up	yes
115699051	LOC115699051		XM_030626260.1	GO:0004650(polygalacturonase activity);GO:0005576(extracellular region);GO:0005975(carbohydrate metabolic process);GO:0016829(lyase activity);GO:0071555(cell wall organization)	00040(Pentose and glucuronate interconversions)	K01213	EC:3.2.1.67		Glycoside hydrolase [Parasponia andersonii]	NA	432.718	376.146	434.726	7.43882	6.49108	7.14004	59.022	5.88318	0	0	up	yes
115720710	LOC115720710		XM_030649877.1;XM_030649878.1	GO:0006629(lipid metabolic process);GO:0006633(fatty acid biosynthetic process);GO:0006636(unsaturated fatty acid biosynthetic process);GO:0009266(response to temperature stimulus);GO:0009507(chloroplast);GO:0009941(chloroplast envelope);GO:0016021(integral component of membrane);GO:0016717(oxidoreductase activity, acting on paired donors, with oxidation of a pair of donors resulting in the reduc…	NA	NA	NA		delta 15 desaturase [Cannabis sativa]	NA	232.892	266.452	210.83	5.09573	5.99141	6.08676	41.3519	5.36988	0	0	up	yes
115724871	LOC115724871		XM_030654232.1	NA	NA	NA	NA			NA	410.571	518.059	457.293	7.51166	6.22823	7.29709	65.8803	6.04177	0	0	up	yes
115720616	LOC115720616		XM_030649778.1	GO:0004722(protein serine/threonine phosphatase activity);GO:0005634(nucleus);GO:0006470(protein dephosphorylation);GO:0009536(plastid);GO:0009611(response to wounding);GO:0009620(response to fungus);GO:0009738(abscisic acid-activated signaling pathway);GO:0046872(metal ion binding);GO:0050832(defense response to fungus)	NA	NA	NA		Protein phosphatase [Trema orientale]	NA	26.4308	24.8559	21.8605	188.778	190.957	189.418	0.128519	-2.95994	0	0	down	yes
115706047	LOC115706047		XM_030633548.1	GO:0006486(protein glycosylation);GO:0016021(integral component of membrane);GO:0016757(transferase activity, transferring glycosyl groups);GO:0046872(metal ion binding)	NA	NA	NA		Glycosyl hydrolase [Trema orientale]	NA	20.6083	19.5587	18.9119	84.2961	90.0024	91.4235	0.222333	-2.1692	0	0	down	yes
115700720	LOC115700720		XM_030628350.1;XM_030628349.1	GO:0004318(enoyl-[acyl-carrier-protein] reductase (NADH) activity);GO:0005507(copper ion binding);GO:0005835(fatty acid synthase complex);GO:0006633(fatty acid biosynthetic process);GO:0009507(chloroplast);GO:0009570(chloroplast stroma);GO:0009579(thylakoid);GO:0009941(chloroplast envelope);GO:0016491(oxidoreductase activity);GO:0016631(enoyl-[acyl-carrier-protein] reductase activity);GO:0055114(…	00061(Fatty acid biosynthesis);00780(Biotin metabolism);00333(Prodigiosin biosyntheses);00333(Prodigiosin biosyntheses)	K00208	EC:1.3.1.9;EC:1.3.1.10		Glucose/ribitol dehydrogenase [Trema orientale]	NA	105.44	90.5629	92.0277	3.57726	2.67779	3.52801	29.4417	4.87979	0	0	up	yes
115700760	LOC115700760		XM_030628400.1	GO:0004430(1-phosphatidylinositol 4-kinase activity);GO:0005524(ATP binding);GO:0005575(cellular_component);GO:0016301(kinase activity);GO:0016310(phosphorylation);GO:0046777(protein autophosphorylation);GO:0046854(phosphatidylinositol phosphorylation)	03008(Ribosome biogenesis in eukaryotes)	K14544	NA		phosphatidylinositol 4-kinase gamma 5-like [Ziziphus jujuba]	NA	49.3618	49.985	43.8154	1.57203	2.23083	1.85634	25.2973	4.66091	0	0	up	yes
115695927	LOC115695927		XM_030623023.1	GO:0006631(fatty acid metabolic process);GO:0009247(glycolipid biosynthetic process);GO:0009507(chloroplast);GO:0009707(chloroplast outer membrane);GO:0016036(cellular response to phosphate starvation);GO:0016757(transferase activity, transferring glycosyl groups);GO:0019374(galactolipid metabolic process);GO:0019375(galactolipid biosynthetic process);GO:0035250(UDP-galactosyltransferase activity…	00561(Glycerolipid metabolism)	K03715	EC:2.4.1.46		Diacylglycerol glucosyltransferase [Parasponia andersonii]	NA	25.4633	24.3563	23.043	0.666916	0.770075	0.679841	34.4206	5.1052	0	0	up	yes
115713897	LOC115713897		XM_030642377.1	GO:0005215(transporter activity);GO:0005634(nucleus);GO:0005829(cytosol);GO:0005886(plasma membrane);GO:0006810(transport);GO:0007049(cell cycle);GO:0008289(lipid binding);GO:0051301(cell division);GO:0071365(cellular response to auxin stimulus);GO:1901703(protein localization involved in auxin polar transport)	NA	NA	NA		CRAL-TRIO lipid binding domain containing protein [Parasponia andersonii]	NA	39.536	35.5468	39.2747	0.917432	1.02437	0.768008	42.2013	5.39921	0	0	up	yes
115717088	LOC115717088		XM_030646027.1	GO:0010344(seed oilbody biogenesis);GO:0012511(monolayer-surrounded lipid storage body);GO:0019915(lipid storage);GO:0050826(response to freezing)	NA	NA	NA		oleosin 18.2 kDa [Morus notabilis]	NA	1059.04	1290.12	1254.09	11.8557	12.2506	11.9694	99.8801	6.64213	0	0	up	yes
115718831	LOC115718831		XM_030647647.1	GO:0004675(transmembrane receptor protein serine/threonine kinase activity);GO:0005524(ATP binding);GO:0005886(plasma membrane);GO:0006468(protein phosphorylation);GO:0007166(cell surface receptor signaling pathway);GO:0010183(pollen tube guidance);GO:0016301(kinase activity);GO:0090404(pollen tube tip)	NA	NA	NA		Serine/threonine protein kinase [Trema orientale]	NA	43.4012	43.3958	39.9018	1.1917	0.842836	1.0684	40.8319	5.35162	0	0	up	yes
115695768	LOC115695768		XM_030622844.1	GO:0005515(protein binding)	00630(Glyoxylate and dicarboxylate metabolism);00710(Carbon fixation in photosynthetic organisms)	K01602	EC:4.1.1.39		Ribulose bisphosphate carboxylase, small chain [Parasponia andersonii]	NA	143.304	144.707	158.036	2.32971	2.31535	1.92098	67.9325	6.08603	0	0	up	yes
115697541	LOC115697541		XM_030624595.1;XM_030624597.1	GO:0004252(serine-type endopeptidase activity);GO:0005618(cell wall);GO:0005618(cell wall)	NA	NA	NA		Subtilase [Parasponia andersonii]	NA	202.435	202.581	177.132	21.8585	24.447	24.572	8.21345	3.03799	0	0	up	yes
115711426	LOC115711426		XM_030639762.1	GO:0005634(nucleus);GO:0005737(cytoplasm);GO:0008429(phosphatidylethanolamine binding);GO:0009737(response to abscisic acid);GO:0009738(abscisic acid-activated signaling pathway);GO:0010030(positive regulation of seed germination)	04712(Circadian rhythm - plant)	K16223	NA		Phosphatidylethanolamine-binding protein PEBP [Trema orientale]	NA	694.272	759.803	710.303	7.95994	5.85489	6.45261	106.791	6.73864	0	0	up	yes
115707726	LOC115707726		XM_030635757.1;XM_030635759.1;XM_030635758.1	GO:0004190(aspartic-type endopeptidase activity);GO:0006508(proteolysis);GO:0030163(protein catabolic process);GO:0030163(protein catabolic process)	NA	NA	NA		Aspartic peptidase [Trema orientale]	NA	353.15	286.899	356.107	7.31251	7.95732	8.471	41.9596	5.39093	0	0	up	yes
115719336	LOC115719336		XM_030648324.1	GO:0016165(linoleate 13S-lipoxygenase activity)	00591(Linoleic acid metabolism)	K15718	EC:1.13.11.58		Lipoxygenase [Trema orientale]	NA	168.5	161.473	174.864	906.584	1025.25	1052.18	0.16918	-2.56337	0	0	down	yes
115697816	LOC115697816		XM_030624950.1	GO:0005507(copper ion binding);GO:0009505(plant-type cell wall);GO:0009506(plasmodesma);GO:0016722(oxidoreductase activity, oxidizing metal ions)	00053(Ascorbate and aldarate metabolism)	K00423	EC:1.10.3.3		Copper-resistance protein [Trema orientale]	NA	323.524	311.88	282.477	5.41525	5.71766	6.82659	51.1084	5.67549	0	0	up	yes
115704991	LOC115704991		XM_030632216.1	GO:0051213(dioxygenase activity)	00270(Cysteine and methionine metabolism)	K05933	EC:1.14.17.4		Oxoglutarate/iron-dependent dioxygenase [Parasponia andersonii]	NA	64.9468	60.5692	70.3945	0.525525	0.553457	0.428275	129.978	7.02212	0	0	up	yes
115722095	LOC115722095		XM_030651217.1	NA	NA	NA	NA		Late embryogenesis abundant protein [Trema orientale]	NA	235.442	267.76	245.184	2.57928	2.39525	3.15447	92.0639	6.52456	0	0	up	yes
115709624	LOC115709624		XM_030637766.1	GO:0003993(acid phosphatase activity);GO:0004722(protein serine/threonine phosphatase activity);GO:0005576(extracellular region);GO:0016311(dephosphorylation);GO:0046872(metal ion binding)	NA	NA	NA		Acid phosphatase [Trema orientale]	NA	97.6269	94.0867	94.7488	442.976	473.679	499.398	0.202296	-2.30546	0	0	down	yes
115718882	LOC115718882		XM_030647688.1;XM_030647689.1	GO:0005634(nucleus);GO:0010264(myo-inositol hexakisphosphate biosynthetic process);GO:0016787(hydrolase activity);GO:0016787(hydrolase activity)	NA	NA	NA		P-loop containing nucleoside triphosphate hydrolase [Trema orientale]	NA	108.214	124.916	111.506	8.46289	8.67385	8.54525	13.4194	3.74625	0	0	up	yes
115715104	LOC115715104		XM_030643909.1	GO:0000326(protein storage vacuole);GO:0005634(nucleus);GO:0009737(response to abscisic acid);GO:0010431(seed maturation);GO:0045735(nutrient reservoir activity);GO:0071215(cellular response to abscisic acid stimulus)	NA	NA	NA		edestin 3 [Cannabis sativa]	NA	25770.7	29497.1	28372.4	267.912	239.882	266.559	108.013	6.75506	0	0	up	yes
115697783	LOC115697783		XM_030624910.1	GO:0003674(molecular_function);GO:0005737(cytoplasm)	NA	NA	NA		myosin heavy chain-like protein [Trema orientale]	NA	52.8332	52.8203	53.4351	1.26815	1.22052	1.29923	41.9991	5.39229	0	0	up	yes
115723347	LOC115723347		XM_030652790.1	GO:0005634(nucleus);GO:0010088(phloem development);GO:0042803(protein homodimerization activity);GO:0043621(protein self-association)	NA	NA	NA		Sieve element occlusion [Trema orientale]	NA	533.385	508.226	561.378	3852.63	4063.49	4269.64	0.131546	-2.92636	0	0	down	yes
115710644	LOC115710644		XM_030639001.1	GO:0000166(nucleotide binding);GO:0001666(response to hypoxia);GO:0004022(alcohol dehydrogenase (NAD) activity);GO:0005737(cytoplasm);GO:0005794(Golgi apparatus);GO:0005829(cytosol);GO:0005886(plasma membrane);GO:0006970(response to osmotic stress);GO:0008270(zinc ion binding);GO:0009409(response to cold);GO:0009413(response to flooding);GO:0009414(response to water deprivation);GO:0009651(respon…	00010(Glycolysis / Gluconeogenesis);00071(Fatty acid degradation);00592(alpha-Linolenic acid metabolism);00350(Tyrosine metabolism)	K18857	EC:1.1.1.1		Alcohol dehydrogenase superfamily, zinc-type [Parasponia andersonii]	NA	237.668	225.422	206.217	6.52273	7.71689	7.50799	30.7761	4.94374	0	0	up	yes
115722794	LOC115722794		XM_030652121.1	GO:0005783(endoplasmic reticulum)	NA	NA	NA		edestin 2 [Cannabis sativa]	NA	16386.7	21265.5	20174.7	197.299	179.923	190.865	101.792	6.66948	0	0	up	yes
115708693	LOC115708693		XM_030636678.1	GO:0005576(extracellular region);GO:0005618(cell wall);GO:0006949(syncytium formation);GO:0009505(plant-type cell wall);GO:0009664(plant-type cell wall organization);GO:0009739(response to gibberellin);GO:0009826(unidimensional cell growth);GO:0009828(plant-type cell wall loosening);GO:0010114(response to red light);GO:0010119(regulation of stomatal movement);GO:0016020(membrane)	NA	NA	NA		Expansin [Trema orientale]	NA	65.6434	62.3839	60.1245	0.489545	0.316005	0.701298	124.864	6.96422	0	0	up	yes
115701984	LOC115701984		XM_030629449.1	NA	NA	NA	NA			NA	156.034	140.584	131.689	3.29671	2.38641	3.6743	45.7718	5.51639	0	0	up	yes
115723245	LOC115723245		XM_030652688.1	NA	NA	NA	NA		late embryogenesis abundant protein 1 [Prunus persica]	NA	293.306	269.459	304.478	4.08855	5.24479	4.82578	61.2498	5.93663	0	0	up	yes
115710331	LOC115710331		XM_030638699.1	GO:0010344(seed oilbody biogenesis);GO:0012511(monolayer-surrounded lipid storage body);GO:0019915(lipid storage);GO:0050826(response to freezing)	NA	NA	NA		Oleosin [Parasponia andersonii]	NA	2084.47	2276.74	2161.59	19.5575	18.1247	21.6958	109.852	6.77942	0	0	up	yes
115722168	LOC115722168		XM_030651302.1	GO:0005634(nucleus);GO:0005737(cytoplasm);GO:0008379(thioredoxin peroxidase activity);GO:0009269(response to desiccation);GO:0010231(maintenance of seed dormancy);GO:0016209(antioxidant activity);GO:0045454(cell redox homeostasis);GO:0055114(oxidation-reduction process)	00940(Phenylpropanoid biosynthesis)	K11188	EC:1.11.1.7;EC:1.11.1.15		1-Cys peroxiredoxin [Ziziphus jujuba]	NA	798.364	1001.04	927.743	9.01527	8.96126	8.92396	101.379	6.66362	0	0	up	yes
115705878	LOC115705878		XM_030633325.1	GO:0004565(beta-galactosidase activity);GO:0005618(cell wall);GO:0005773(vacuole)	00052(Galactose metabolism);00600(Sphingolipid metabolism);00531(Glycosaminoglycan degradation);00604(Glycosphingolipid biosynthesis - ganglio series);00511(Other glycan degradation)	K12309	EC:3.2.1.23		Glycoside hydrolase [Parasponia andersonii]	NA	99.2246	96.8159	101.075	9.75722	9.24929	8.87078	10.658	3.41386	0	0	up	yes
115704244	LOC115704244		XM_030631459.1	GO:0005575(cellular_component);GO:0019863(IgE binding);GO:0045490(pectin catabolic process);GO:0047911(galacturan 1,4-alpha-galacturonidase activity)	00040(Pentose and glucuronate interconversions)	K01213	EC:3.2.1.67		Glycoside hydrolase [Trema orientale]	NA	326.406	301.403	315.334	5.56277	5.60173	5.81736	55.5382	5.79541	0	0	up	yes
115708046	LOC115708046		XM_030636216.1	GO:0019915(lipid storage)	NA	NA	NA		Oleosin [Parasponia andersonii]	NA	172.07	182.117	186.811	2.42243	1.54453	1.9957	90.7311	6.50353	0	0	up	yes
115712336	LOC115712336		XM_030640609.1	GO:0004197(cysteine-type endopeptidase activity);GO:0005615(extracellular space);GO:0005764(lysosome);GO:0051603(proteolysis involved in cellular protein catabolic process)	NA	NA	NA		Cyseine protease [Trema orientale]	NA	77.7012	60.3658	77.5678	0.961959	1.31746	0.88695	68.1017	6.08962	0	0	up	yes
115709345	LOC115709345		XM_030637431.1	GO:0003700(DNA binding transcription factor activity);GO:0005515(protein binding);GO:0005634(nucleus);GO:0005886(plasma membrane);GO:0006355(regulation of transcription, DNA-templated);GO:0010629(negative regulation of gene expression);GO:1900037(regulation of cellular response to hypoxia)	NA	NA	NA		sequence-specific DNA binding transcription factor [Trema orientale]	NA	68.3182	68.0605	61.0522	2.44792	2.60692	2.55525	25.9433	4.69729	0	0	up	yes
115722671	LOC115722671		XM_030651938.1	GO:0004392(heme oxygenase (decyclizing) activity);GO:0004497(monooxygenase activity);GO:0005509(calcium ion binding);GO:0005783(endoplasmic reticulum);GO:0005811(lipid droplet);GO:0006952(defense response);GO:0009737(response to abscisic acid);GO:0009793(embryo development ending in seed dormancy);GO:0016021(integral component of membrane);GO:0031090(organelle membrane);GO:0031408(oxylipin biosyn…	00073(Cutin, suberine and wax biosynthesis)	K17991	EC:1.11.2.3		Caleosin-related [Parasponia andersonii]	NA	550.218	650.506	640.816	5.90471	5.95792	5.95073	103.38	6.69181	0	0	up	yes
115708791	LOC115708791		XM_030636803.1;XM_030636802.1;XM_030636801.1	NA	NA	NA	NA		hypothetical protein PanWU01x14_230450, partial [Parasponia andersonii]	NA	864.889	789.282	824.333	12.6734	8.59345	10.6853	77.5693	6.27741	0	0	up	yes
115713899	LOC115713899		XM_030642379.1	GO:0000326(protein storage vacuole);GO:0005634(nucleus);GO:0009737(response to abscisic acid);GO:0010431(seed maturation);GO:0045735(nutrient reservoir activity);GO:0071215(cellular response to abscisic acid stimulus)	NA	NA	NA		edestin 1 [Cannabis sativa]	NA	16443.3	20172.5	18771.5	185.447	167.434	178.664	104.201	6.70322	0	0	up	yes
115716286	LOC115716286		XM_030645047.1	GO:0004197(cysteine-type endopeptidase activity);GO:0006624(vacuolar protein processing);GO:0051603(proteolysis involved in cellular protein catabolic process)	NA	NA	NA		Peptidase C13, legumain [Trema orientale]	NA	381.188	493.43	364.626	6.12054	6.30486	6.8254	64.3736	6.0084	0	0	up	yes
115712928	LOC115712928		XM_030641388.1	GO:0030599(pectinesterase activity);GO:0046910(pectinesterase inhibitor activity);GO:0071944(cell periphery)	00040(Pentose and glucuronate interconversions)	K01051	EC:3.1.1.11		Pectinesterase inhibitor domain containing protein [Trema orientale]	NA	456.625	455.347	445.045	9.94076	8.83864	10.8401	45.815	5.51775	0	0	up	yes
115705195	LOC115705195		XM_030632451.1	GO:0005634(nucleus);GO:0005774(vacuolar membrane);GO:0005886(plasma membrane);GO:0009507(chloroplast);GO:0016020(membrane)	NA	NA	NA		protein ALP1-like [Jatropha curcas]	NA	44.2544	36.061	34.8803	286.766	313.44	305.468	0.127193	-2.9749	0	0	down	yes
115699012	LOC115699012		XM_030626221.1	GO:0003674(molecular_function);GO:0005829(cytosol);GO:0006970(response to osmotic stress);GO:0009409(response to cold);GO:0009414(response to water deprivation);GO:0009793(embryo development ending in seed dormancy);GO:0048316(seed development)	NA	NA	NA		PREDICTED: LOW QUALITY PROTEIN: 18 kDa seed maturation protein [Prunus mume]	NA	265.275	279.609	293.327	7.32393	6.62545	6.71209	40.5688	5.3423	0	0	up	yes
115709090	LOC115709090		XM_030637125.1	GO:0000210(NAD+ diphosphatase activity);GO:0005634(nucleus);GO:0005737(cytoplasm);GO:0005829(cytosol);GO:0009507(chloroplast);GO:0016787(hydrolase activity);GO:0016818(hydrolase activity, acting on acid anhydrides, in phosphorus-containing anhydrides);GO:0046872(metal ion binding);GO:0047631(ADP-ribose diphosphatase activity)	NA	NA	NA		nudix hydrolase 18, mitochondrial [Morus notabilis]	NA	88.5002	88.6204	86.0002	426.044	458.357	447.927	0.197489	-2.34015	0	0	down	yes
115720291	LOC115720291		XM_030649445.1	GO:0016165(linoleate 13S-lipoxygenase activity)	00591(Linoleic acid metabolism)	K15718	EC:1.13.11.58		Lipoxygenase [Trema orientale]	NA	21.4827	19.5025	21.4258	0.275412	0.1723	0.315963	81.7245	6.3527	0	0	up	yes
115705351	LOC115705351		XM_030632675.1	NA	NA	NA	NA			NA	616.446	720.5	537.106	7.97686	6.21956	8.7988	81.4974	6.34868	0	0	up	yes
115721738	LOC115721738		XM_030650809.1	GO:0005096(GTPase activator activity);GO:0005515(protein binding);GO:0005543(phospholipid binding);GO:0005634(nucleus);GO:0005829(cytosol);GO:0005886(plasma membrane);GO:0006952(defense response);GO:0009651(response to salt stress);GO:0009738(abscisic acid-activated signaling pathway);GO:0009789(positive regulation of abscisic acid-activated signaling pathway);GO:0046872(metal ion binding);GO:190…	NA	NA	NA		C2 domain containing protein [Parasponia andersonii]	NA	25.2085	23.4601	27.7939	233.511	239.489	232.932	0.108314	-3.20671	0	0	down	yes
115701322	LOC115701322		XM_030629080.1	GO:0006855(drug transmembrane transport)	NA	NA	NA		Multi antimicrobial extrusion protein [Parasponia andersonii]	NA	7.32404	6.54424	6.82266	48.3755	49.9592	48.9343	0.140498	-2.83138	0	0	down	yes
115695992	LOC115695992		XM_030623109.1	GO:0000322(storage vacuole);GO:0008150(biological_process);GO:0045735(nutrient reservoir activity)	NA	NA	NA		Albumin [Cannabis sativa]	NA	3014.95	3054.17	3331.42	29.83	29.4081	30.0112	105.329	6.71876	0	0	up	yes
115709487	LOC115709487		XM_030637604.1	GO:0005509(calcium ion binding)	04626(Plant-pathogen interaction)	K13448	NA		Parvalbumin [Parasponia andersonii]	NA	17.9119	15.2714	15.353	101.96	108.509	102.351	0.155157	-2.6882	0	0	down	yes
115709248	LOC115709248		XM_030637306.1	GO:0003674(molecular_function);GO:0008150(biological_process);GO:0009507(chloroplast);GO:0016021(integral component of membrane)	NA	NA	NA		Protein BYPASS-related [Trema orientale]	NA	39.1993	34.849	37.6486	185.136	186.458	185.266	0.200584	-2.31772	0	0	down	yes
115714699	LOC115714699		XM_030643455.1	GO:0004805(trehalose-phosphatase activity);GO:0005634(nucleus);GO:0005730(nucleolus);GO:0005737(cytoplasm);GO:0005992(trehalose biosynthetic process);GO:0046686(response to cadmium ion)	00500(Starch and sucrose metabolism)	K01087	EC:3.1.3.12		Trehalose-phosphatase [Trema orientale]	NA	6.67193	6.0049	6.09508	66.5505	72.3896	68.254	0.0906006	-3.46434	0	0	down	yes
115694714	LOC115694714		XM_030621803.1;XM_030621804.1	NA	NA	NA	NA			NA	196.777	176.167	188.033	2.95745	3.13538	3.14642	60.7165	5.92402	0	0	up	yes
115716291	LOC115716291		XM_030645053.1	GO:0006869(lipid transport);GO:0008289(lipid binding)	NA	NA	NA		Hydrophobic seed protein [Parasponia andersonii]	NA	224.208	143.24	189.713	2.43104	2.35171	2.1181	80.7381	6.33518	0	0	up	yes
115709480	LOC115709480		XM_030637596.1	NA	NA	NA	NA		Protein BPS [Parasponia andersonii]	NA	43.8283	42.5224	47.4747	331.425	330.671	321.211	0.136097	-2.87729	0	0	down	yes
115704029	LOC115704029		XM_030631252.1	GO:0003674(molecular_function);GO:0005615(extracellular space);GO:0008150(biological_process);GO:0009507(chloroplast);GO:0048046(apoplast)	NA	NA	NA		Phosphate-induced protein [Parasponia andersonii]	NA	194.122	168.499	183.746	4.70517	3.3721	4.29333	44.1666	5.46488	0	0	up	yes
115698743	LOC115698743		XM_030625898.1	GO:0004022(alcohol dehydrogenase (NAD) activity);GO:0005829(cytosol);GO:0006561(proline biosynthetic process);GO:0009408(response to heat);GO:0009414(response to water deprivation);GO:0009688(abscisic acid biosynthetic process);GO:0009750(response to fructose);GO:0010115(regulation of abscisic acid biosynthetic process);GO:0010182(sugar mediated signaling pathway);GO:0010301(xanthoxin dehydrogena…	00904(Diterpenoid biosynthesis)	K13070	EC:1.1.1.295		Short-chain dehydrogenase/reductase [Trema orientale]	NA	19.2833	18.362	22.9822	225.298	236.644	221.013	0.0887722	-3.49375	0	0	down	yes
115704778	LOC115704778		XM_030631983.1	GO:0004806(triglyceride lipase activity);GO:0006629(lipid metabolic process);GO:0009534(chloroplast thylakoid);GO:0015908(fatty acid transport);GO:0019432(triglyceride biosynthetic process);GO:0052739(phosphatidylserine 1-acylhydrolase activity)	NA	NA	NA		uncharacterized protein LOC21400580 [Morus notabilis]	NA	42.9173	50.1442	40.9417	0.672234	0.398654	0.536531	83.3654	6.38138	0	0	up	yes
115723219	LOC115723219		XM_030652654.1	GO:0004601(peroxidase activity);GO:0005576(extracellular region);GO:0006979(response to oxidative stress);GO:0020037(heme binding);GO:0042744(hydrogen peroxide catabolic process);GO:0046872(metal ion binding);GO:0055114(oxidation-reduction process);GO:0071456(cellular response to hypoxia)	00940(Phenylpropanoid biosynthesis)	K00430	EC:1.11.1.7		Peroxidase [Trema orientale]	NA	25.415	25.9741	28.3491	249.99	274.154	280.456	0.0991029	-3.33493	0	0	down	yes
115698190	LOC115698190		XM_030625378.1	GO:0005789(endoplasmic reticulum membrane);GO:0016021(integral component of membrane);GO:0016491(oxidoreductase activity);GO:0030148(sphingolipid biosynthetic process);GO:0042284(sphingolipid delta-4 desaturase activity);GO:0046513(ceramide biosynthetic process);GO:0055114(oxidation-reduction process)	00600(Sphingolipid metabolism)	K04712	EC:1.14.19.17;EC:1.14.18.5		sphingolipid delta(4)-desaturase DES1-like [Quercus suber]	NA	69.9345	67.5654	66.6251	2.433	2.53672	3.32118	24.6204	4.62178	0	0	up	yes
115718489	LOC115718489		XM_030647287.1	GO:0003674(molecular_function);GO:0005783(endoplasmic reticulum);GO:0005789(endoplasmic reticulum membrane);GO:0006629(lipid metabolic process);GO:0010344(seed oilbody biogenesis);GO:0016021(integral component of membrane);GO:0019915(lipid storage);GO:0030176(integral component of endoplasmic reticulum membrane);GO:0034389(lipid particle organization);GO:0048316(seed development)	NA	NA	NA		Seipin family [Parasponia andersonii]	NA	69.115	77.8049	74.2481	1.85605	1.73939	2.02554	39.3469	5.29818	0	0	up	yes
115698554	LOC115698554		XM_030625645.1	GO:0003989(acetyl-CoA carboxylase activity);GO:0005515(protein binding);GO:0006633(fatty acid biosynthetic process);GO:0009317(acetyl-CoA carboxylase complex);GO:0009374(biotin binding);GO:0009507(chloroplast);GO:0009570(chloroplast stroma);GO:0009941(chloroplast envelope)	00620(Pyruvate metabolism);00640(Propanoate metabolism);00061(Fatty acid biosynthesis)	K02160	NA		biotin carboxyl carrier protein of acetyl-CoA carboxylase 2, chloroplastic isoform X1 [Morus notabilis]	NA	95.078	88.0567	91.5859	11.592	11.7494	10.9678	8.00719	3.0013	0	0	up	yes
115701162	LOC115701162		XM_030628871.1;XR_004008518.1;XR_004008517.1	GO:0004657(proline dehydrogenase activity);GO:0005739(mitochondrion);GO:0006537(glutamate biosynthetic process);GO:0006562(proline catabolic process);GO:0006970(response to osmotic stress);GO:0009414(response to water deprivation);GO:0010133(proline catabolic process to glutamate);GO:0055114(oxidation-reduction process);GO:0055114(oxidation-reduction process)	00330(Arginine and proline metabolism);00330(Arginine and proline metabolism)	K00318	EC:1.5.-.-		Proline oxidase family [Trema orientale]	NA	124.377	106.002	94.1823	5.11247	5.40256	5.51662	20.245	4.3395	0	0	up	yes
115720678	LOC115720678		XM_030649846.1	GO:0005618(cell wall);GO:0033609(oxalate metabolic process);GO:0046564(oxalate decarboxylase activity)	00450(Selenocompound metabolism)	K00384	EC:1.8.1.9		Germin [Parasponia andersonii]	NA	145.767	97.1359	109.7	1.10013	0.966643	1.16829	108.994	6.76811	0	0	up	yes
115725363	LOC115725363		XM_030654853.1	GO:0005515(protein binding)	00630(Glyoxylate and dicarboxylate metabolism);00710(Carbon fixation in photosynthetic organisms)	K01602	EC:4.1.1.39		Ribulose bisphosphate carboxylase, small chain [Parasponia andersonii]	NA	146.477	150.226	162.769	2.29385	2.23437	2.26997	67.5873	6.07868	0	0	up	yes
115723232	LOC115723232		XM_030652665.1	GO:0005886(plasma membrane);GO:0006071(glycerol metabolic process);GO:0006629(lipid metabolic process);GO:0008889(glycerophosphodiester phosphodiesterase activity);GO:0009506(plasmodesma);GO:0010026(trichome differentiation);GO:0010442(guard cell morphogenesis);GO:0031225(anchored component of membrane);GO:0046658(anchored component of plasma membrane);GO:0052541(plant-type cell wall cellulose me…	00564(Glycerophospholipid metabolism)	K01126	EC:3.1.4.46		Glycerophosphoryl diester phosphodiesterase [Trema orientale]	NA	35.3335	33.6711	36.5645	0.586793	0.632007	0.86075	50.7654	5.66577	0	0	up	yes
115706971	LOC115706971		XM_030634757.1;XM_030634755.1	GO:0003700(DNA binding transcription factor activity);GO:0005515(protein binding);GO:0005634(nucleus);GO:0006351(transcription, DNA-templated);GO:0006355(regulation of transcription, DNA-templated);GO:0009738(abscisic acid-activated signaling pathway);GO:0033613(activating transcription factor binding);GO:0043565(sequence-specific DNA binding);GO:0045893(positive regulation of transcription, DNA-…	NA	NA	NA		nuclear transcription factor Y subunit B-6 [Rosa chinensis];nuclear transcription factor Y subunit B-6-like [Durio zibethinus]	NA	136.096	110.132	129.221	1.52075	1.2362	1.21991	94.4088	6.56085	0	0	up	yes
115704667	LOC115704667		XM_030631870.1	GO:0005509(calcium ion binding);GO:0005544(calcium-dependent phospholipid binding);GO:0005634(nucleus);GO:0009408(response to heat);GO:0009409(response to cold);GO:0009414(response to water deprivation);GO:0009651(response to salt stress)	NA	NA	NA		Annexin [Trema orientale]	NA	218.64	162.831	201.033	1.84056	1.90472	1.76758	105.663	6.72332	0	0	up	yes
115700795	LOC115700795		XM_030628444.1;XM_030628446.1;XM_030628445.1;XM_030628448.1	GO:0005634(nucleus);GO:0006950(response to stress);GO:0016787(hydrolase activity);GO:0005737(cytoplasm);GO:0005737(cytoplasm)	NA	NA	NA		universal stress protein A-like protein [Morus notabilis]	NA	399.683	449.752	383.519	3.71759	3.70556	3.45114	113.383	6.82505	0	0	up	yes
115716827	LOC115716827		XM_030645735.1	GO:0005739(mitochondrion);GO:0005743(mitochondrial inner membrane);GO:0009409(response to cold);GO:0009916(alternative oxidase activity);GO:0016021(integral component of membrane);GO:0031930(mitochondria-nucleus signaling pathway);GO:0045333(cellular respiration);GO:0046872(metal ion binding);GO:0055114(oxidation-reduction process);GO:0070469(respiratory chain);GO:0102721(ubiquinol:oxygen oxidore…	NA	NA	NA		Alternative oxidase [Trema orientale]	NA	24.9308	27.0745	27.3308	191.747	202.738	191.137	0.135473	-2.88392	0	0	down	yes
115707589	LOC115707589		XM_030635606.1	GO:0004190(aspartic-type endopeptidase activity);GO:0006508(proteolysis);GO:0030163(protein catabolic process)	NA	NA	NA		Aspartic peptidase [Parasponia andersonii]	NA	38.372	38.125	39.6842	197.364	207.469	214.463	0.187602	-2.41425	0	0	down	yes
115724619	LOC115724619		XM_030653944.1;XM_030653945.1	GO:0000981(RNA polymerase II transcription factor activity, sequence-specific DNA binding);GO:0001135(transcription factor activity, RNA polymerase II transcription factor recruiting);GO:0003677(DNA binding);GO:0003700(DNA binding transcription factor activity);GO:0005634(nucleus);GO:0006351(transcription, DNA-templated);GO:0006355(regulation of transcription, DNA-templated);GO:0006357(regulation…	NA	NA	NA		MYB transcription factor [Trema orientale]	NA	84.8003	82.175	73.198	1.76607	2.25223	2.53692	36.6385	5.19529	0	0	up	yes
115723494	LOC115723494		XM_030652991.1	GO:0005576(extracellular region);GO:0005618(cell wall);GO:0009505(plant-type cell wall);GO:0030599(pectinesterase activity);GO:0042545(cell wall modification);GO:0045330(aspartyl esterase activity);GO:0045490(pectin catabolic process)	00040(Pentose and glucuronate interconversions)	K01051	EC:3.1.1.11		Pectinesterase, Tyr active site [Parasponia andersonii]	NA	89.2127	81.5772	89.5756	4.03533	4.08194	4.31873	20.9364	4.38794	0	0	up	yes
115699412	LOC115699412		XM_030626803.1	GO:0009693(ethylene biosynthetic process);GO:0051213(dioxygenase activity)	00270(Cysteine and methionine metabolism)	K05933	EC:1.14.17.4		Oxoglutarate/iron-dependent dioxygenase [Trema orientale]	NA	96.9945	99.6167	107.971	782.002	820.116	770.112	0.128395	-2.96134	0	0	down	yes
115712431	LOC115712431		XM_030640706.1	GO:0004620(phospholipase activity);GO:0005737(cytoplasm);GO:0016020(membrane);GO:0047372(acylglycerol lipase activity)	NA	NA	NA		Patatin-related protein [Parasponia andersonii]	NA	154.697	131.838	159.254	1.77882	1.15407	1.61126	98.1018	6.61621	0	0	up	yes
115717360	LOC115717360		XM_030646329.1	NA	NA	NA	NA			NA	443.955	403.995	450.938	11.3677	9.01566	9.17514	43.9429	5.45756	0	0	up	yes
115700129	LOC115700129		XM_030627691.1	GO:0004650(polygalacturonase activity);GO:0005576(extracellular region);GO:0005975(carbohydrate metabolic process);GO:0016829(lyase activity);GO:0071555(cell wall organization)	00040(Pentose and glucuronate interconversions)	K01213	EC:3.2.1.67		Glycoside hydrolase [Trema orientale]	NA	74.812	67.2877	80.334	1.03706	0.881544	1.45937	65.8483	6.04108	0	0	up	yes
115698677	LOC115698677		XM_030625813.1	GO:0000139(Golgi membrane);GO:0000271(polysaccharide biosynthetic process);GO:0000977(RNA polymerase II regulatory region sequence-specific DNA binding);GO:0005794(Golgi apparatus);GO:0005886(plasma membrane);GO:0009833(plant-type primary cell wall biogenesis);GO:0016021(integral component of membrane);GO:0016740(transferase activity);GO:0016757(transferase activity, transferring glycosyl groups)…	NA	NA	NA		Cellulose synthase [Parasponia andersonii]	NA	6.39653	6.70818	5.89033	46.9326	49.5672	49.0597	0.130497	-2.93791	0	0	down	yes
115703090	LOC115703090		XM_030630578.1	GO:0000271(polysaccharide biosynthetic process);GO:0005794(Golgi apparatus);GO:0016757(transferase activity, transferring glycosyl groups)	NA	NA	NA		Glycosyl transferase [Parasponia andersonii]	NA	50.0114	50.0156	50.774	2.35344	2.06766	2.70472	21.1626	4.40344	0	0	up	yes
115705119	LOC115705119		XM_030632360.1	GO:0005515(protein binding);GO:0005737(cytoplasm);GO:0005739(mitochondrion);GO:0006979(response to oxidative stress);GO:0009751(response to salicylic acid);GO:0009816(defense response to bacterium, incompatible interaction);GO:0019441(tryptophan catabolic process to kynurenine);GO:0020037(heme binding);GO:0046872(metal ion binding)	NA	NA	NA		nematode resistance protein-like HSPRO2 [Morus notabilis]	NA	43.5857	43.5325	43.2006	340.861	369.992	367.052	0.1209	-3.04811	0	0	down	yes
115720709	LOC115720709		XM_030649876.1	GO:0005576(extracellular region);GO:0030145(manganese ion binding);GO:0045735(nutrient reservoir activity);GO:0048046(apoplast)	NA	NA	NA		Germin [Parasponia andersonii]	NA	167.371	154.239	187.302	1.59812	1.76632	1.64453	101.6	6.66676	0	0	up	yes
115700740	LOC115700740		XM_030628372.1	GO:0003674(molecular_function);GO:0005634(nucleus);GO:0008150(biological_process)	NA	NA	NA		hypothetical protein TorRG33x02_077510 [Trema orientale]	NA	17.5628	17.153	16.7213	114.56	117.454	115.508	0.148011	-2.75622	0	0	down	yes
115702535	LOC115702535		XM_030629963.1	GO:0003674(molecular_function);GO:0005576(extracellular region);GO:0042742(defense response to bacterium)	04016(MAPK signaling pathway - plant);04075(Plant hormone signal transduction);04626(Plant-pathogen interaction)	K13449	NA		basic form of pathogenesis-related protein 1-like [Morus notabilis]	NA	262.987	230.199	287.141	4.78085	3.48843	4.52234	61.003	5.93081	0	0	up	yes
115715977	LOC115715977		XM_030644655.1	GO:0004252(serine-type endopeptidase activity);GO:0005618(cell wall)	NA	NA	NA		Subtilase [Trema orientale]	NA	90.6193	85.5026	93.4764	1.42899	1.38553	1.28239	65.8051	6.04013	0	0	up	yes
115709632	LOC115709632		XM_030637781.1	GO:0005634(nucleus);GO:0005737(cytoplasm)	NA	NA	NA		Beta-catenin [Trema orientale]	NA	1.53437	1.68817	1.54594	23.4371	26.4702	27.8741	0.0613061	-4.02782	0	0	down	yes
115714822	LOC115714822		XM_030643588.1	GO:0009507(chloroplast);GO:0010197(polar nucleus fusion);GO:0030599(pectinesterase activity);GO:0046910(pectinesterase inhibitor activity);GO:0071944(cell periphery)	NA	NA	NA		Pectinesterase inhibitor domain containing protein [Trema orientale]	NA	171.758	158.184	175.051	3.63757	4.25666	3.00522	46.332	5.53394	0	0	up	yes
115704722	LOC115704722		XM_030631927.1	GO:0005515(protein binding);GO:0005516(calmodulin binding);GO:0005634(nucleus);GO:0005777(peroxisome);GO:0009733(response to auxin)	04075(Plant hormone signal transduction)	K14488	NA		Small auxin-up RNA [Trema orientale]	NA	72.9095	74.6306	72.5895	1.54774	1.10886	1.29611	55.6907	5.79936	0	0	up	yes
115696906	LOC115696906		XM_030623804.1	GO:0003924(GTPase activity);GO:0005198(structural molecule activity);GO:0005200(structural constituent of cytoskeleton);GO:0005525(GTP binding);GO:0005737(cytoplasm);GO:0005773(vacuole);GO:0005874(microtubule);GO:0007017(microtubule-based process);GO:0009416(response to light stimulus);GO:0009826(unidimensional cell growth)	04145(Phagosome)	K07375	NA		PREDICTED: tubulin beta chain [Cucumis sativus]	NA	52.4345	49.9984	50.5914	1.37015	1.00304	1.1422	43.5299	5.44393	0	0	up	yes
115721903	LOC115721903		XM_030651007.1	GO:0030599(pectinesterase activity);GO:0046910(pectinesterase inhibitor activity);GO:0071944(cell periphery)	00040(Pentose and glucuronate interconversions)	K01051	EC:3.1.1.11		Pectinesterase inhibitor domain containing protein [Trema orientale]	NA	118.773	114.623	120.43	2.08163	2.09597	1.38573	63.5998	5.99095	0	0	up	yes
115707701	LOC115707701		XM_030635728.1	GO:0005887(integral component of plasma membrane);GO:0015179(L-amino acid transmembrane transporter activity);GO:0015297(antiporter activity)	NA	NA	NA		Amino acid/polyamine transporter [Trema orientale]	NA	39.5924	36.5404	42.2878	1.44796	1.41571	1.17426	29.3271	4.87416	0	0	up	yes
115721849	LOC115721849		XM_030650936.1;XM_030650935.1	GO:0003674(molecular_function);GO:0005576(extracellular region);GO:0008150(biological_process);GO:0016021(integral component of membrane);GO:0016021(integral component of membrane)	NA	NA	NA		AWPM-19-like [Trema orientale]	NA	217.159	262.678	169.344	3.58264	3.66486	3.05884	62.9884	5.97702	0	0	up	yes
115715205	LOC115715205		XM_030644049.1	GO:0004601(peroxidase activity);GO:0005509(calcium ion binding);GO:0005515(protein binding);GO:0005634(nucleus);GO:0005794(Golgi apparatus);GO:0005886(plasma membrane);GO:0006952(defense response);GO:0007231(osmosensory signaling pathway);GO:0009408(response to heat);GO:0009611(response to wounding);GO:0016021(integral component of membrane);GO:0016174(NAD(P)H oxidase activity);GO:0033500(carbohy…	04016(MAPK signaling pathway - plant);04626(Plant-pathogen interaction)	K13447	EC:1.6.3.-;EC:1.11.1.-		Respiratory burst oxidase [Trema orientale]	NA	15.6221	17.3319	16.4292	110.098	119.156	127.261	0.138516	-2.85187	0	0	down	yes
115702129	LOC115702129		XM_030629587.1	GO:0030599(pectinesterase activity);GO:0046910(pectinesterase inhibitor activity);GO:0071944(cell periphery)	00040(Pentose and glucuronate interconversions)	K01051	EC:3.1.1.11		Pectinesterase inhibitor domain containing protein [Trema orientale]	NA	36.2017	35.2494	33.7757	0.732743	0.794071	0.792977	45.3605	5.50336	0	0	up	yes
115707832	LOC115707832		XM_030635914.1	GO:0005089(Rho guanyl-nucleotide exchange factor activity);GO:0005634(nucleus);GO:0005737(cytoplasm);GO:0005886(plasma membrane);GO:0009793(embryo development ending in seed dormancy);GO:0009860(pollen tube growth);GO:0080092(regulation of pollen tube growth);GO:0090406(pollen tube)	NA	NA	NA		PRONE domain containing protein [Trema orientale]	NA	45.1484	46.4024	41.315	1.10685	0.975021	1.33381	38.8989	5.28166	0	0	up	yes
115715781	LOC115715781		XM_030644454.1	GO:0051213(dioxygenase activity)	NA	NA	NA		Oxoglutarate/iron-dependent dioxygenase [Trema orientale]	NA	279.563	225.458	258.853	10.7239	9.59952	9.84883	25.3171	4.66204	0	0	up	yes
115706493	LOC115706493		XM_030634155.1	GO:0003677(DNA binding);GO:0003700(DNA binding transcription factor activity);GO:0005515(protein binding);GO:0005634(nucleus);GO:0006355(regulation of transcription, DNA-templated);GO:0009409(response to cold);GO:0010200(response to chitin);GO:0046872(metal ion binding);GO:0050832(defense response to fungus)	NA	NA	NA		Transmembrane protein [Parasponia andersonii]	NA	18.9819	18.8496	17.505	132.246	153.311	157.099	0.12501	-2.99988	0	0	down	yes
115713410	LOC115713410		XM_030641894.1	GO:0004672(protein kinase activity);GO:0004674(protein serine/threonine kinase activity);GO:0005524(ATP binding);GO:0006468(protein phosphorylation);GO:0007169(transmembrane receptor protein tyrosine kinase signaling pathway);GO:0016021(integral component of membrane);GO:0016301(kinase activity);GO:0080092(regulation of pollen tube growth)	NA	NA	NA		Tyrosine-protein kinase [Trema orientale]	NA	32.2154	33.67	29.1022	0.617248	0.447567	0.738061	52.6867	5.71937	0	0	up	yes
115709421	LOC115709421		XM_030637521.1	GO:0005576(extracellular region);GO:0005618(cell wall);GO:0009507(chloroplast);GO:0009664(plant-type cell wall organization);GO:0009826(unidimensional cell growth);GO:0009828(plant-type cell wall loosening);GO:0009831(plant-type cell wall modification involved in multidimensional cell growth);GO:0016020(membrane)	NA	NA	NA		Expansin [Trema orientale]	NA	186.282	175.03	184.446	4.02385	2.84336	3.14555	54.5062	5.76835	0	0	up	yes
115707725	LOC115707725		XM_030635756.1	GO:0003700(DNA binding transcription factor activity);GO:0005515(protein binding);GO:0005634(nucleus);GO:0006351(transcription, DNA-templated);GO:0006355(regulation of transcription, DNA-templated);GO:0009873(ethylene-activated signaling pathway);GO:0010200(response to chitin);GO:0016036(cellular response to phosphate starvation);GO:0043565(sequence-specific DNA binding);GO:0044212(transcription …	00970(Aminoacyl-tRNA biosynthesis)	K01892	EC:6.1.1.21		WRKY domain containing protein [Trema orientale]	NA	7.46975	7.55439	7.69952	51.3699	58.9741	57.1985	0.135629	-2.88226	0	0	down	yes
115720654	LOC115720654		XM_030649816.1	GO:0005618(cell wall);GO:0033609(oxalate metabolic process);GO:0046564(oxalate decarboxylase activity)	00450(Selenocompound metabolism)	K00384	EC:1.8.1.9		Germin [Parasponia andersonii]	NA	633.5	413.642	441.585	4.75411	4.41955	4.56494	108.361	6.7597	0	0	up	yes
115702541	LOC115702541		XM_030629966.1	NA	NA	NA	NA		cotton fiber protein [Parasponia andersonii]	NA	133.385	122.465	128.978	3.02247	3.14973	2.73131	43.222	5.43369	0	0	up	yes
115709670	LOC115709670		XM_030637834.1	GO:0003674(molecular_function);GO:0005737(cytoplasm);GO:0008150(biological_process);GO:0016021(integral component of membrane)	NA	NA	NA		Zein-binding domain containing protein [Parasponia andersonii]	NA	89.0009	87.6444	79.393	1.82112	1.44434	2.01757	48.4644	5.59885	0	0	up	yes
115720728	LOC115720728		XM_030649896.1	GO:0003674(molecular_function);GO:0005576(extracellular region);GO:0008150(biological_process);GO:0048046(apoplast)	NA	NA	NA		Pollen allergen Ole e 1 family [Trema orientale]	NA	328.753	290.632	322.782	7.29001	5.21145	6.21076	50.3504	5.65393	0	0	up	yes
115716040	LOC115716040		XM_030644727.1;XM_030644728.1	GO:0005886(plasma membrane);GO:0006810(transport);GO:0022857(transmembrane transporter activity);GO:0022857(transmembrane transporter activity)	NA	NA	NA		Plant-drug/metabolite exporter [Trema orientale]	NA	50.6671	55.4179	46.1543	1.86911	1.84283	2.04754	26.4329	4.72426	0	0	up	yes
115719122	LOC115719122		XM_030648045.1	GO:0005576(extracellular region);GO:0008150(biological_process)	NA	NA	NA		hypothetical protein TorRG33x02_245570 [Trema orientale]	NA	131.639	120.66	134.759	2.18875	2.10662	2.08959	60.6203	5.92173	0	0	up	yes
115710100	LOC115710100		XM_030638433.1	GO:0005618(cell wall);GO:0005773(vacuole);GO:0008810(cellulase activity);GO:0030247(polysaccharide binding);GO:0046658(anchored component of plasma membrane)	00500(Starch and sucrose metabolism)	K19891	EC:3.2.1.39		glucan endo-1,3-beta-glucosidase, basic isoform [Morus notabilis]	NA	12.5589	14.8062	13.7305	156.525	181.166	162.623	0.08214	-3.60577	0	0	down	yes
115723210	LOC115723210		XM_030652646.1;XM_030652647.1	GO:0005744(mitochondrial inner membrane presequence translocase complex);GO:0030150(protein import into mitochondrial matrix);GO:0031305(integral component of mitochondrial inner membrane);GO:0031305(integral component of mitochondrial inner membrane)	NA	NA	NA		PREDICTED: outer envelope pore protein 16-2, chloroplastic isoform X2 [Juglans regia];outer envelope pore protein 16-2, chloroplastic isoform X2 [Morus notabilis]	NA	444.486	495.103	454.278	9.96359	8.41456	9.84371	49.3896	5.62614	0	0	up	yes
115724651	LOC115724651		XM_030653987.1;XM_030653989.1;XM_030653986.1;XM_030653990.1;XM_030653988.1;XM_030653984.1;XM_030653983.1;XM_030653982.1	GO:0004553(hydrolase activity, hydrolyzing O-glycosyl compounds);GO:0005576(extracellular region);GO:0005618(cell wall);GO:0005794(Golgi apparatus);GO:0010411(xyloglucan metabolic process);GO:0016762(xyloglucan:xyloglucosyl transferase activity);GO:0016798(hydrolase activity, acting on glycosyl bonds);GO:0042546(cell wall biogenesis);GO:0048046(apoplast);GO:0071555(cell wall organization);GO:0071…	04075(Plant hormone signal transduction);04075(Plant hormone signal transduction)	K14504	EC:2.4.1.207		Xyloglucan endotransglucosylase/hydrolase [Trema orientale];Xyloglucan endotransglucosylase/hydrolase [Parasponia andersonii]	NA	19.3012	18.5516	16.8259	114.081	117.741	113.632	0.158281	-2.65944	0	0	down	yes
115702490	LOC115702490		XM_030629931.1	GO:0003674(molecular_function);GO:0005576(extracellular region);GO:0042742(defense response to bacterium)	04016(MAPK signaling pathway - plant);04075(Plant hormone signal transduction);04626(Plant-pathogen interaction)	K13449	NA		Cysteine-rich secretory protein, allergen V5/Tpx-1-related [Trema orientale]	NA	272.091	235.333	279.628	8.02718	9.79287	7.7797	30.7445	4.94226	0	0	up	yes
115721947	LOC115721947		XM_030651055.1	GO:0005351(carbohydrate:proton symporter activity);GO:0005355(glucose transmembrane transporter activity);GO:0005887(integral component of plasma membrane);GO:0046323(glucose import)	NA	NA	NA		Sugar/inositol transporter [Parasponia andersonii]	NA	380.764	364.76	356.533	12.0508	13.6196	13.6727	28.0114	4.80794	0	0	up	yes
115715862	LOC115715862		XM_030644534.1	GO:0030599(pectinesterase activity);GO:0046910(pectinesterase inhibitor activity);GO:0071944(cell periphery)	NA	NA	NA		Pectinesterase inhibitor domain containing protein [Trema orientale]	NA	146.335	142.122	139.641	2.35595	2.40507	3.22918	53.5778	5.74356	0	0	up	yes
115704907	LOC115704907		XM_030632128.1	GO:0000724(double-strand break repair via homologous recombination);GO:0003677(DNA binding);GO:0005515(protein binding);GO:0005634(nucleus);GO:0005737(cytoplasm);GO:0005829(cytosol);GO:0005886(plasma membrane);GO:0006281(DNA repair);GO:0006334(nucleosome assembly);GO:0009294(DNA mediated transformation);GO:0016444(somatic cell DNA recombination);GO:0042393(histone binding);GO:0042802(identical pr…	NA	NA	NA		Nucleosome assembly protein like [Actinidia chinensis var. chinensis]	NA	67.4838	66.272	66.6076	1.44798	1.09289	1.13976	54.4373	5.76652	0	0	up	yes
115718446	LOC115718446		XM_030647228.1	GO:0030176(integral component of endoplasmic reticulum membrane)	01040(Biosynthesis of unsaturated fatty acids)	K10256	EC:1.14.19.6;EC:1.14.19.22		delta 12 desaturase [Cannabis sativa]	NA	63.5817	58.6574	65.8123	4.13839	4.21303	4.12509	15.0724	3.91384	0	0	up	yes
115709579	LOC115709579		XM_030637713.1	GO:0005096(GTPase activator activity);GO:0005515(protein binding);GO:0005543(phospholipid binding);GO:0005634(nucleus);GO:0005829(cytosol);GO:0005886(plasma membrane);GO:0006952(defense response);GO:0009651(response to salt stress);GO:0009738(abscisic acid-activated signaling pathway);GO:0009789(positive regulation of abscisic acid-activated signaling pathway);GO:0046872(metal ion binding);GO:190…	NA	NA	NA		C2 domain containing protein [Parasponia andersonii]	NA	226.665	202.571	215.844	5.00206	4.36914	4.12205	47.8076	5.57917	0	0	up	yes
115705144	LOC115705144		XM_030632386.1	GO:0004650(polygalacturonase activity);GO:0005576(extracellular region);GO:0005975(carbohydrate metabolic process);GO:0009505(plant-type cell wall);GO:0016829(lyase activity);GO:0071555(cell wall organization)	00040(Pentose and glucuronate interconversions)	K01213	EC:3.2.1.67		Glycoside hydrolase [Parasponia andersonii]	NA	365.762	335.975	345.455	7.23604	6.8931	7.69715	47.9784	5.58431	0	0	up	yes
115717555	LOC115717555		XM_030646541.1	GO:0004650(polygalacturonase activity);GO:0005576(extracellular region);GO:0005975(carbohydrate metabolic process);GO:0016829(lyase activity);GO:0071555(cell wall organization)	00040(Pentose and glucuronate interconversions)	K01213	EC:3.2.1.67		Glycoside hydrolase [Trema orientale]	NA	91.8192	82.6613	91.387	1.42415	1.29812	1.85701	58.0588	5.85944	0	0	up	yes
115709628	LOC115709628		XM_030637772.1	NA	NA	NA	NA		nuclear polyadenylated RNA-binding protein 3 [Morus notabilis]	NA	117.653	102.975	106.676	2.36321	2.54456	1.96576	47.618	5.57344	0	0	up	yes
115700926	LOC115700926		XM_030628604.1	GO:0005576(extracellular region);GO:0009664(plant-type cell wall organization);GO:0016829(lyase activity);GO:0030570(pectate lyase activity);GO:0045490(pectin catabolic process);GO:0046872(metal ion binding)	00040(Pentose and glucuronate interconversions)	K01728	EC:4.2.2.2		Pectate lyase [Trema orientale]	NA	256.447	244.433	250.922	4.21554	5.06773	4.82749	53.2786	5.73549	0	0	up	yes
115709479	LOC115709479		XM_030637595.1	GO:0008150(biological_process);GO:0016020(membrane)	00620(Pyruvate metabolism)	K01759	EC:4.4.1.5		C2 domain containing protein [Parasponia andersonii]	NA	40.1751	37.8174	34.4718	0.760387	0.787001	1.06918	42.9816	5.42565	0	0	up	yes
115721982	LOC115721982		XM_030651099.1	GO:0003674(molecular_function);GO:0005576(extracellular region);GO:0060320(rejection of self pollen)	NA	NA	NA		Self-incompatibility protein [Trema orientale]	NA	217.183	189.244	215.063	3.43696	4.3801	2.41725	60.7262	5.92425	0	0	up	yes
115706719	LOC115706719		XM_030634437.1	GO:0005381(iron ion transmembrane transporter activity);GO:0005384(manganese ion transmembrane transporter activity);GO:0006880(intracellular sequestering of iron ion);GO:0016020(membrane);GO:0030026(cellular manganese ion homeostasis);GO:0071281(cellular response to iron ion);GO:0071421(manganese ion transmembrane transport)	NA	NA	NA		uncharacterized protein LOC112025365 [Quercus suber]	NA	57.0308	58.8548	61.1661	1.92729	1.67718	1.9021	32.1528	5.00687	0	0	up	yes
115721147	LOC115721147		XM_030650399.1	GO:0005886(plasma membrane);GO:0006810(transport);GO:0022857(transmembrane transporter activity)	NA	NA	NA		Plant-drug/metabolite exporter [Trema orientale]	NA	140.172	152.786	185.271	1.38555	1.59542	1.24186	113.249	6.82335	0	0	up	yes
115723504	LOC115723504		XM_030653000.1	GO:0005575(cellular_component);GO:0019863(IgE binding);GO:0045490(pectin catabolic process);GO:0047911(galacturan 1,4-alpha-galacturonidase activity)	00040(Pentose and glucuronate interconversions)	K01213	EC:3.2.1.67		exopolygalacturonase [Morus notabilis]	NA	50.1153	50.6028	51.851	0.775258	1.00495	1.20889	51.0418	5.67361	0	0	up	yes
115715260	LOC115715260		XM_030644104.1	GO:0000326(protein storage vacuole);GO:0005634(nucleus);GO:0009737(response to abscisic acid);GO:0010431(seed maturation);GO:0045735(nutrient reservoir activity);GO:0071215(cellular response to abscisic acid stimulus)	NA	NA	NA		edestin 3 [Cannabis sativa]	NA	10878.1	12627	12130.8	114.819	97.2042	109.388	110.873	6.79277	0	0	up	yes
115715727	LOC115715727		XM_030644394.1	GO:0005509(calcium ion binding);GO:0005794(Golgi apparatus);GO:0008150(biological_process)	NA	NA	NA		Parvalbumin [Trema orientale]	NA	109.002	104.026	107.468	1.95635	2.63748	1.99259	48.6603	5.60467	0	0	up	yes
115703883	LOC115703883		XM_030631120.1	GO:0000139(Golgi membrane);GO:0005794(Golgi apparatus);GO:0005886(plasma membrane);GO:0006810(transport);GO:0008526(phosphatidylinositol transporter activity);GO:0009908(flower development);GO:0015031(protein transport)	00970(Aminoacyl-tRNA biosynthesis)	K02433	EC:6.3.5.6;EC:6.3.5.7		phosphatidylinositol/phosphatidylcholine transfer protein SFH3 [Morus notabilis]	NA	31.0152	32.3951	28.7976	0.463798	0.629077	0.688814	51.7531	5.69357	0	0	up	yes
115716054	LOC115716054		XM_030644752.1	GO:0004601(peroxidase activity);GO:0009505(plant-type cell wall);GO:0009664(plant-type cell wall organization)	00940(Phenylpropanoid biosynthesis)	K00430	EC:1.11.1.7		Peroxidase [Trema orientale]	NA	82.3147	58.4367	60.156	0.554245	0.531521	0.565482	121.67	6.92683	0	0	up	yes
115719163	LOC115719163		XM_030648093.1	GO:0008422(beta-glucosidase activity);GO:0009251(glucan catabolic process)	00500(Starch and sucrose metabolism);00460(Cyanoamino acid metabolism);00940(Phenylpropanoid biosynthesis)	K05349	EC:3.2.1.21		Glycoside hydrolase [Parasponia andersonii]	NA	13.3177	12.8015	12.6637	65.8841	75.3176	73.6415	0.180517	-2.4698	0	0	down	yes
115706175	LOC115706175		XM_030633726.1	GO:0001558(regulation of cell growth);GO:0005524(ATP binding);GO:0005576(extracellular region);GO:0005739(mitochondrion);GO:0005886(plasma membrane);GO:0006468(protein phosphorylation);GO:0009664(plant-type cell wall organization);GO:0009944(polarity specification of adaxial/abaxial axis);GO:0009965(leaf morphogenesis);GO:0010087(phloem or xylem histogenesis);GO:0010103(stomatal complex morphogen…	04016(MAPK signaling pathway - plant)	K20718	EC:2.7.11.1		LRR receptor-like serine/threonine-protein kinase ERECTA isoform X1 [Prunus persica]	NA	49.9836	51.303	44.8285	2.99074	3.13346	2.61415	16.7211	4.0636	0	0	up	yes
115709383	LOC115709383		XM_030637471.1	GO:0005515(protein binding);GO:0005737(cytoplasm);GO:0006559(L-phenylalanine catabolic process);GO:0006952(defense response);GO:0006979(response to oxidative stress);GO:0009555(pollen development);GO:0009611(response to wounding);GO:0009699(phenylpropanoid biosynthetic process);GO:0009800(cinnamic acid biosynthetic process);GO:0009819(drought recovery);GO:0010224(response to UV-B);GO:0045548(phen…	00360(Phenylalanine metabolism);00940(Phenylpropanoid biosynthesis)	K10775	EC:4.3.1.24		phenylalanine ammonia lyase [Humulus lupulus]	NA	9.12398	9.4034	8.23489	60.2469	68.4977	67.2468	0.136548	-2.87252	0	0	down	yes
115718650	LOC115718650		XM_030647472.1	GO:0000145(exocyst);GO:0005634(nucleus);GO:0005829(cytosol);GO:0006887(exocytosis);GO:0006904(vesicle docking involved in exocytosis)	NA	NA	NA		Exocyst complex protein [Trema orientale]	NA	36.7409	33.1287	37.3668	1.3792	1.00786	1.07272	30.9952	4.95397	0	0	up	yes
115714736	LOC115714736		XM_030643492.1	GO:0030599(pectinesterase activity);GO:0046910(pectinesterase inhibitor activity);GO:0071944(cell periphery)	00040(Pentose and glucuronate interconversions)	K01051	EC:3.1.1.11		Pectinesterase [Parasponia andersonii]	NA	77.8009	71.4523	77.8186	1.15714	1.09785	1.48002	60.7955	5.92589	0	0	up	yes
115719332	LOC115719332		XM_030648323.1	GO:0004650(polygalacturonase activity);GO:0005576(extracellular region);GO:0005975(carbohydrate metabolic process);GO:0016829(lyase activity);GO:0071555(cell wall organization)	00040(Pentose and glucuronate interconversions)	K01184	EC:3.2.1.15		Glycoside hydrolase [Trema orientale]	NA	42.9484	40.0176	48.7048	0.386663	0.578521	0.502901	89.6888	6.48686	0	0	up	yes
115721431	LOC115721431		XM_030650727.1	GO:0003674(molecular_function);GO:0005576(extracellular region);GO:0005615(extracellular space);GO:0005618(cell wall);GO:0005794(Golgi apparatus);GO:0005829(cytosol);GO:0009505(plant-type cell wall);GO:0009741(response to brassinosteroid);GO:0048046(apoplast)	NA	NA	NA		Phosphate-induced protein [Trema orientale]	NA	87.5166	75.3403	81.6407	612.614	646.958	634.88	0.12906	-2.95389	0	0	down	yes
115706848	LOC115706848		XM_030634606.1	GO:0005576(extracellular region);GO:0019915(lipid storage);GO:0019953(sexual reproduction)	NA	NA	NA		oleosin L-isoform [Ficus pumila var. awkeotsang]	NA	4162.44	4487.56	4653.58	42.8797	41.8219	46.2088	101.624	6.66709	0	0	up	yes
115722790	LOC115722790		XM_030652116.1	NA	NA	NA	NA			NA	742.643	571.471	721.268	44.1463	39.5947	38.587	16.6387	4.05647	0	0	up	yes
115721816	LOC115721816		XM_030650896.1	GO:0004842(ubiquitin-protein transferase activity);GO:0005634(nucleus);GO:0010200(response to chitin);GO:0016567(protein ubiquitination)	04120(Ubiquitin mediated proteolysis)	K10260	NA		Coatomer beta subunit [Trema orientale]	NA	6.09907	6.55538	6.78091	67.64	73.8513	66.5521	0.0934197	-3.42013	0	0	down	yes
115715128	LOC115715128		XM_030643941.1	GO:0002213(defense response to insect);GO:0004568(chitinase activity);GO:0005576(extracellular region);GO:0006032(chitin catabolic process)	00520(Amino sugar and nucleotide sugar metabolism);04016(MAPK signaling pathway - plant)	K20547	EC:3.2.1.14		hypothetical protein TorRG33x02_165460, partial [Trema orientale]	NA	3856.29	4585.47	4995.48	58487.6	64734.7	63603.9	0.0719237	-3.79739	0	0	down	yes
115703019	LOC115703019		XM_030630501.1;XM_030630509.1;XM_030630517.1	GO:0003700(DNA binding transcription factor activity);GO:0005515(protein binding);GO:0005634(nucleus);GO:0006351(transcription, DNA-templated);GO:0008285(negative regulation of cell proliferation);GO:0009734(auxin-activated signaling pathway);GO:0009737(response to abscisic acid);GO:0009911(positive regulation of flower development);GO:0010047(fruit dehiscence);GO:0010150(leaf senescence);GO:0010…	04075(Plant hormone signal transduction);04075(Plant hormone signal transduction)	K14486	NA		Auxin response factor [Trema orientale]	NA	38.8017	26.1026	30.5804	0.462418	0.457911	0.418057	71.3432	6.1567	0	0	up	yes
115721275	LOC115721275		XM_030650543.1	GO:0004568(chitinase activity);GO:0005576(extracellular region);GO:0006032(chitin catabolic process);GO:0008061(chitin binding)	00520(Amino sugar and nucleotide sugar metabolism)	K01183	EC:3.2.1.14		1,4-alpha-glucan-branching enzyme [Trema orientale]	NA	9.13998	8.92422	9.16881	142.685	159.061	168.517	0.0579102	-4.11004	0	0	down	yes
115719630	LOC115719630		XM_030648739.1	GO:0004066(asparagine synthase (glutamine-hydrolyzing) activity);GO:0005829(cytosol);GO:0006529(asparagine biosynthetic process);GO:0006541(glutamine metabolic process);GO:0009646(response to absence of light);GO:0042803(protein homodimerization activity)	00250(Alanine, aspartate and glutamate metabolism)	K01953	EC:6.3.5.4		Asparagine synthase, glutamine-hydrolyzing [Trema orientale]	NA	300.395	303.684	330.822	1677.77	1775.58	1822.7	0.177197	-2.49657	1e-307	9e-306	down	yes
115715934	LOC115715934		XM_030644615.1	GO:0000287(magnesium ion binding);GO:0004743(pyruvate kinase activity);GO:0005524(ATP binding);GO:0005739(mitochondrion);GO:0005829(cytosol);GO:0006096(glycolytic process);GO:0006629(lipid metabolic process);GO:0006633(fatty acid biosynthetic process);GO:0009507(chloroplast);GO:0009570(chloroplast stroma);GO:0010431(seed maturation);GO:0016301(kinase activity);GO:0030955(potassium ion binding);GO…	00010(Glycolysis / Gluconeogenesis);00620(Pyruvate metabolism);00230(Purine metabolism)	K00873	EC:2.7.1.40		Pyruvate kinase [Parasponia andersonii]	NA	85.5278	78.0739	80.4379	10.5125	12.9163	11.9864	6.89081	2.78467	1e-304	1e-302	up	yes
115698889	LOC115698889		XM_030626093.1;XM_030626092.1	GO:0004607(phosphatidylcholine-sterol O-acyltransferase activity);GO:0006071(glycerol metabolic process);GO:0006629(lipid metabolic process);GO:0008374(O-acyltransferase activity);GO:0009507(chloroplast);GO:0016021(integral component of membrane);GO:0046027(phospholipid:diacylglycerol acyltransferase activity);GO:0046027(phospholipid:diacylglycerol acyltransferase activity)	00561(Glycerolipid metabolism);00561(Glycerolipid metabolism)	K00679	EC:2.3.1.158		Lecithin:cholesterol/phospholipid:diacylglycerol acyltransferase [Trema orientale]	NA	27.6095	34.8168	29.3929	0.392358	0.305599	0.238455	98.0543	6.61551	5e-304	4e-302	up	yes
115708836	LOC115708836		XM_030636856.1	GO:0003924(GTPase activity);GO:0005622(intracellular);GO:0006412(translation)	NA	NA	NA		GTP-binding protein TypA [Trema orientale]	NA	45.2363	44.6125	43.4856	174.838	196.414	196.374	0.234898	-2.08989	3e-302	3e-300	down	yes
115721418	LOC115721418		XM_030650711.1	GO:0003674(molecular_function);GO:0005634(nucleus);GO:0008150(biological_process)	NA	NA	NA		PB1 domain containing protein [Trema orientale]	NA	93.28	86.2289	83.5843	8.51804	9.8388	8.04715	9.96415	3.31675	3e-301	3e-299	up	yes
115712006	LOC115712006		XM_030640208.1	GO:0005507(copper ion binding);GO:0016722(oxidoreductase activity, oxidizing metal ions)	00053(Ascorbate and aldarate metabolism)	K00423	EC:1.10.3.3		L-ascorbate oxidase [Trema orientale]	NA	1.95246	2.69725	2.50908	45.8324	48.3916	49.2979	0.0498793	-4.32541	6e-300	5e-298	down	yes
115698013	LOC115698013		XM_030625193.1	GO:0006952(defense response)	NA	NA	NA		LURP1-related protein domain containing protein [Trema orientale]	NA	22.9173	20.5117	23.0525	149.811	152.851	145.095	0.148477	-2.75169	7e-300	6e-298	down	yes
115714062	LOC115714062		XM_030642595.1	GO:0004316(3-oxoacyl-[acyl-carrier-protein] reductase (NADPH) activity);GO:0005507(copper ion binding);GO:0006633(fatty acid biosynthetic process);GO:0009507(chloroplast);GO:0009536(plastid);GO:0009570(chloroplast stroma);GO:0009941(chloroplast envelope);GO:0051287(NAD binding);GO:0055114(oxidation-reduction process);GO:0102131(3-oxo-glutaryl-[acp] methyl ester reductase activity);GO:0102132(3-ox…	00061(Fatty acid biosynthesis);01040(Biosynthesis of unsaturated fatty acids);00780(Biotin metabolism);00333(Prodigiosin biosyntheses)	K00059	EC:1.1.1.100		3-oxoacyl-[acyl-carrier-protein] reductase 4 [Ziziphus jujuba]	NA	54.2865	48.6125	44.705	2.4113	3.02493	2.4567	18.7008	4.22503	1e-299	1e-297	up	yes
115725002	LOC115725002		XM_030654398.1	GO:0008422(beta-glucosidase activity);GO:0009651(response to salt stress);GO:0009725(response to hormone);GO:0019762(glucosinolate catabolic process)	NA	NA	NA		vicianin hydrolase-like [Quercus suber]	NA	10.4022	8.57301	9.2599	69.1726	69.2613	66.8589	0.137536	-2.86212	2e-299	1e-297	down	yes
115702328	LOC115702328		XM_030629780.1	GO:0004672(protein kinase activity);GO:0004674(protein serine/threonine kinase activity);GO:0005524(ATP binding);GO:0005886(plasma membrane);GO:0006468(protein phosphorylation);GO:0009755(hormone-mediated signaling pathway);GO:0016021(integral component of membrane);GO:0016301(kinase activity);GO:0042803(protein homodimerization activity)	NA	NA	NA		Mitogen-activated protein kinase kinase kinase [Trema orientale]	NA	1.63069	2.24275	1.94949	34.6106	38.6019	39.158	0.0518191	-4.27037	2e-298	2e-296	down	yes
115699313	LOC115699313		XM_030626659.1	GO:0005739(mitochondrion);GO:0008453(alanine-glyoxylate transaminase activity);GO:0030170(pyridoxal phosphate binding);GO:0042802(identical protein binding)	00250(Alanine, aspartate and glutamate metabolism);00260(Glycine, serine and threonine metabolism);00270(Cysteine and methionine metabolism);00280(Valine, leucine and isoleucine degradation)	K00827	EC:2.6.1.44;EC:2.6.1.40		Aminotransferase class-III [Parasponia andersonii]	NA	55.9813	49.2398	52.1011	2.49536	1.95845	2.88225	21.445	4.42257	8e-297	7.10616e-295	up	yes
115708041	LOC115708041		XM_030636207.1	GO:0004124(cysteine synthase activity);GO:0005737(cytoplasm);GO:0006535(cysteine biosynthetic process from serine);GO:0030170(pyridoxal phosphate binding)	00920(Sulfur metabolism);00270(Cysteine and methionine metabolism)	K01738	EC:2.5.1.47		cysteine synthase-like [Ziziphus jujuba]	NA	56.762	53.0192	54.855	203.148	218.911	223.296	0.25511	-1.97081	3e-295	3.22157e-293	down	yes
115719236	LOC115719236		XM_030648193.1	NA	NA	NA	NA		uncharacterized protein LOC110811944 [Carica papaya]	NA	70.6521	65.0589	72.7392	491.911	488.217	454.07	0.145343	-2.78247	2.16415e-294	1.81726e-292	down	yes
115711958	LOC115711958		XM_030640158.1	GO:0002213(defense response to insect);GO:0004568(chitinase activity);GO:0005576(extracellular region);GO:0006032(chitin catabolic process)	00520(Amino sugar and nucleotide sugar metabolism);04016(MAPK signaling pathway - plant)	K20547	EC:3.2.1.14		hevein-like protein [Sambucus nigra]	NA	33.1992	34.4839	29.9408	185.711	200.38	213.262	0.162882	-2.6181	3.88001e-294	3.24637e-292	down	yes
115696773	LOC115696773		XM_030623658.1	GO:0004190(aspartic-type endopeptidase activity);GO:0006508(proteolysis);GO:0030163(protein catabolic process)	NA	NA	NA		Aspartic peptidase [Trema orientale]	NA	43.5962	37.9914	46.0924	1.13733	1.17001	1.50728	33.4713	5.06485	5.79979e-293	4.83524e-291	up	yes
115723013	LOC115723013		XM_030652409.1;XM_030652410.1	GO:0000287(magnesium ion binding);GO:0006518(peptide metabolic process);GO:0016854(racemase and epimerase activity);GO:0016854(racemase and epimerase activity)	NA	NA	NA		Mandelate racemase/muconate lactonizing enzyme/methylaspartate ammonia-lyase [Parasponia andersonii]	NA	9.92323	11.3926	12.0645	110.375	113.071	119.365	0.0973724	-3.36034	1.12834e-291	9.37331e-290	down	yes
115725418	LOC115725418		XM_030654967.1	GO:0003674(molecular_function);GO:0005576(extracellular region);GO:0008150(biological_process)	NA	NA	NA		Desiccation-related protein [Trema orientale]	NA	51.2399	38.4899	50.9225	0.619548	0.345057	0.44551	99.7453	6.64018	1.13804e-291	9.42019e-290	up	yes
115706622	LOC115706622		XM_030634333.1;XM_030634334.1	GO:0004526(ribonuclease P activity);GO:0005655(nucleolar ribonuclease P complex);GO:0090502(RNA phosphodiester bond hydrolysis, endonucleolytic);GO:0090502(RNA phosphodiester bond hydrolysis, endonucleolytic)	NA	NA	NA		protein INVOLVED IN DE NOVO 2-like isoform X2 [Ziziphus jujuba]	NA	55.3489	66.8894	59.5136	0.619373	0.975868	0.711836	78.7802	6.29976	1.91516e-291	1.57967e-289	up	yes
115698079	LOC115698079		XM_030625259.1	GO:0005737(cytoplasm)	00010(Glycolysis / Gluconeogenesis);00040(Pentose and glucuronate interconversions);00561(Glycerolipid metabolism)	K00002	EC:1.1.1.2		aldose reductase [Cicer arietinum]	NA	73.7295	102.54	78.1356	0.933208	0.718189	1.15536	90.6401	6.50208	1.03609e-290	8.51572e-289	up	yes
115717918	LOC115717918		XM_030646886.1	GO:0005576(extracellular region);GO:0016042(lipid catabolic process);GO:0016298(lipase activity);GO:0052689(carboxylic ester hydrolase activity)	00561(Glycerolipid metabolism)	K00679	EC:2.3.1.158		Lipase [Trema orientale]	NA	107.518	66.0224	99.3203	0.705602	0.890667	0.69813	118.925	6.89391	1.31219e-290	1.0747e-288	up	yes
115717037	LOC115717037		XM_030645977.1;XM_030645978.1	GO:0005737(cytoplasm);GO:0016747(transferase activity, transferring acyl groups other than amino-acyl groups);GO:0016747(transferase activity, transferring acyl groups other than amino-acyl groups)	NA	NA	NA		Transferase [Trema orientale]	NA	1.2638	1.05468	1.33278	28.8112	30.5759	36.2935	0.0381609	-4.71176	2.22084e-289	1.81252e-287	down	yes
115715122	LOC115715122		XM_030643934.1	GO:0004565(beta-galactosidase activity);GO:0005618(cell wall);GO:0005773(vacuole)	00052(Galactose metabolism);00600(Sphingolipid metabolism);00531(Glycosaminoglycan degradation);00604(Glycosphingolipid biosynthesis - ganglio series);00511(Other glycan degradation)	K12309	EC:3.2.1.23		Glycoside hydrolase [Parasponia andersonii]	NA	44.31	55.1575	43.1954	2.34513	2.56284	2.16741	20.1633	4.33366	1.36343e-287	1.10886e-285	up	yes
115699565	LOC115699565		XM_030627046.1	GO:0003674(molecular_function);GO:0008150(biological_process);GO:0016021(integral component of membrane)	NA	NA	NA		Transmembrane protein [Trema orientale]	NA	117.444	157.309	143.107	2.34768	2.51185	2.39656	57.5876	5.84769	5.18296e-287	4.20054e-285	up	yes
115712502	LOC115712502		XM_030640788.1	GO:0004332(fructose-bisphosphate aldolase activity);GO:0005739(mitochondrion);GO:0006094(gluconeogenesis);GO:0006096(glycolytic process);GO:0006098(pentose-phosphate shunt);GO:0006979(response to oxidative stress);GO:0009507(chloroplast);GO:0009534(chloroplast thylakoid);GO:0009536(plastid);GO:0009570(chloroplast stroma);GO:0010287(plastoglobule);GO:0046686(response to cadmium ion)	00010(Glycolysis / Gluconeogenesis);00030(Pentose phosphate pathway);00051(Fructose and mannose metabolism);00710(Carbon fixation in photosynthetic organisms)	K01623	EC:4.1.2.13		fructose-bisphosphate aldolase 3, chloroplastic [Arachis duranensis]	NA	125.712	111.225	118.388	19.8764	18.9478	19.8553	6.05535	2.59821	9.5218e-287	7.69018e-285	up	yes
115711687	LOC115711687		XM_030640066.1	GO:0000981(RNA polymerase II transcription factor activity, sequence-specific DNA binding);GO:0001135(transcription factor activity, RNA polymerase II transcription factor recruiting);GO:0003677(DNA binding);GO:0003700(DNA binding transcription factor activity);GO:0005634(nucleus);GO:0006351(transcription, DNA-templated);GO:0006355(regulation of transcription, DNA-templated);GO:0006357(regulation…	NA	NA	NA		GAMYB transcription factor [Parasponia andersonii]	NA	2.66292	2.33452	2.07545	32.8604	34.4543	37.0273	0.0677856	-3.88288	1.34757e-286	1.08458e-284	down	yes
115718987	LOC115718987		XM_030647820.1	GO:0003700(DNA binding transcription factor activity);GO:0005515(protein binding);GO:0005634(nucleus);GO:0006351(transcription, DNA-templated);GO:0006355(regulation of transcription, DNA-templated);GO:0006970(response to osmotic stress);GO:0009408(response to heat);GO:0009409(response to cold);GO:0009414(response to water deprivation);GO:0009651(response to salt stress);GO:0010120(camalexin biosy…	04016(MAPK signaling pathway - plant);04626(Plant-pathogen interaction)	K13424	NA		WRKY domain containing protein [Parasponia andersonii]	NA	12.3377	12.8939	13.4405	81.7828	92.1307	94.9672	0.143826	-2.7976	1.57571e-286	1.26383e-284	down	yes
115698325	LOC115698325		XM_030625543.1	GO:0005783(endoplasmic reticulum);GO:0006631(fatty acid metabolic process);GO:0080132(fatty acid alpha-hydroxylase activity)	NA	NA	NA		Fatty acid hydroxylase [Trema orientale]	NA	72.678	63.316	70.0215	4.47952	5.32504	4.26183	14.6459	3.87243	3.32346e-286	2.65648e-284	up	yes
115713111	LOC115713111		XM_030641600.1	GO:0005739(mitochondrion);GO:0005773(vacuole);GO:0005829(cytosol);GO:0005886(plasma membrane);GO:0006809(nitric oxide biosynthetic process);GO:0008940(nitrate reductase activity);GO:0009416(response to light stimulus);GO:0009610(response to symbiotic fungus);GO:0009635(response to herbicide);GO:0009703(nitrate reductase (NADH) activity);GO:0020037(heme binding);GO:0030151(molybdenum ion binding);…	00910(Nitrogen metabolism)	K10534	EC:1.7.1.1;EC:1.7.1.2		nitrate reductase [Morus alba]	NA	80.7523	89.7195	93.2064	581.547	628.553	644.069	0.142208	-2.81392	1.28884e-285	1.02666e-283	down	yes
115711470	LOC115711470		XM_030639810.1	GO:0005634(nucleus);GO:0005737(cytoplasm);GO:0008429(phosphatidylethanolamine binding);GO:0009737(response to abscisic acid);GO:0009738(abscisic acid-activated signaling pathway);GO:0010030(positive regulation of seed germination)	04712(Circadian rhythm - plant)	K16223	NA		Phosphatidylethanolamine-binding protein PEBP [Trema orientale]	NA	118.964	114.147	150.585	1.2898	0.726101	0.839943	134.355	7.0699	2.04125e-284	1.62046e-282	up	yes
115702949	LOC115702949		XM_030630422.1;XM_030630423.1	GO:0004144(diacylglycerol O-acyltransferase activity);GO:0005886(plasma membrane);GO:0019432(triglyceride biosynthetic process);GO:0047196(long-chain-alcohol O-fatty-acyltransferase activity);GO:0047196(long-chain-alcohol O-fatty-acyltransferase activity)	00073(Cutin, suberine and wax biosynthesis);00073(Cutin, suberine and wax biosynthesis)	K15406	EC:2.3.1.75;EC:2.3.1.20		O-acyltransferase [Trema orientale]	NA	14.7936	13.6352	14.2675	70.9213	73.2219	71.6369	0.19787	-2.33738	2.32053e-284	1.8359e-282	down	yes
115705520	LOC115705520		XM_030632862.1	GO:0005737(cytoplasm);GO:0005794(Golgi apparatus);GO:0009055(electron transfer activity);GO:0016491(oxidoreductase activity);GO:0055114(oxidation-reduction process)	NA	NA	NA		FAD/NAD(P)-binding domain containing protein [Parasponia andersonii]	NA	14.3249	17.8977	15.4477	158.048	171.091	165.602	0.0963543	-3.37551	4.95123e-284	3.90392e-282	down	yes
115701316	LOC115701316		XM_030629074.1;XM_030629075.1	GO:0004725(protein tyrosine phosphatase activity);GO:0008138(protein tyrosine/serine/threonine phosphatase activity);GO:0009555(pollen development);GO:0016311(dephosphorylation);GO:0016314(phosphatidylinositol-3,4,5-trisphosphate 3-phosphatase activity);GO:0016791(phosphatase activity);GO:0046856(phosphatidylinositol dephosphorylation);GO:0052866(phosphatidylinositol phosphate phosphatase activit…	00562(Inositol phosphate metabolism);04070(Phosphatidylinositol signaling system);04070(Phosphatidylinositol signaling system)	K01110	EC:3.1.3.16;EC:3.1.3.48		phosphatidylinositol 3,4,5-trisphosphate 3-phosphatase and protein-tyrosine-phosphatase PTEN1 [Ziziphus jujuba];Atypical dual specificity phosphatase, subfamily A [Trema orientale]	NA	30.6919	29.8024	28.0567	0.479869	0.536507	0.748063	50.1865	5.64923	7.30664e-283	5.74164e-281	up	yes
115710572	LOC115710572		XM_030638934.1	GO:0005509(calcium ion binding)	04626(Plant-pathogen interaction)	K13448	NA		Parvalbumin [Parasponia andersonii]	NA	24.5268	20.5754	20.5507	132.96	140.934	134.491	0.160762	-2.637	2.91602e-282	2.28373e-280	down	yes
115718615	LOC115718615		XM_030647429.1	GO:0000139(Golgi membrane);GO:0005794(Golgi apparatus);GO:0010192(mucilage biosynthetic process);GO:0016021(integral component of membrane);GO:0016757(transferase activity, transferring glycosyl groups);GO:0047259(glucomannan 4-beta-mannosyltransferase activity);GO:0048359(mucilage metabolic process involved in seed coat development);GO:0051753(mannan synthase activity);GO:0071555(cell wall organ…	NA	NA	NA		glucomannan 4-beta-mannosyltransferase 2 [Morus notabilis]	NA	62.6591	61.6932	60.2297	10.1825	11.3957	11.482	5.5832	2.48109	2.01318e-281	1.57136e-279	up	yes
115706478	LOC115706478		XM_030634138.1	GO:0004029(aldehyde dehydrogenase (NAD) activity);GO:0005575(cellular_component);GO:0006081(cellular aldehyde metabolic process)	00010(Glycolysis / Gluconeogenesis);00053(Ascorbate and aldarate metabolism);00620(Pyruvate metabolism);00071(Fatty acid degradation);00561(Glycerolipid metabolism);00260(Glycine, serine and threonine metabolism);00280(Valine, leucine and isoleucine degradation);00310(Lysine degradation);00330(Arginine and proline metabolism);00340(Histidine metabolism);00380(Tryptophan metabolism);00410(beta-Ala…	K14085	EC:1.2.1.31;EC:1.2.1.8		aldehyde dehydrogenase family 7 member A1 [Morus notabilis]	NA	250.579	206.51	234.489	40.7866	43.1604	42.1569	5.48418	2.45528	1.94997e-279	1.51693e-277	up	yes
115704143	LOC115704143		XM_030631360.1	GO:0005576(extracellular region);GO:0005773(vacuole);GO:0005783(endoplasmic reticulum);GO:0008131(primary amine oxidase activity);GO:0009690(cytokinin metabolic process);GO:0009823(cytokinin catabolic process);GO:0016021(integral component of membrane);GO:0016614(oxidoreductase activity, acting on CH-OH group of donors);GO:0019139(cytokinin dehydrogenase activity);GO:0050660(flavin adenine dinucl…	00908(Zeatin biosynthesis)	K00279	EC:1.5.99.12		Cytokinin oxidase [Parasponia andersonii]	NA	47.3315	38.2212	36.2555	2.2239	2.26637	2.72662	16.8782	4.07709	2.82674e-279	2.19166e-277	up	yes
115711127	LOC115711127		XM_030639466.1	GO:0000981(RNA polymerase II transcription factor activity, sequence-specific DNA binding);GO:0001135(transcription factor activity, RNA polymerase II transcription factor recruiting);GO:0003677(DNA binding);GO:0003700(DNA binding transcription factor activity);GO:0005515(protein binding);GO:0005634(nucleus);GO:0006351(transcription, DNA-templated);GO:0006355(regulation of transcription, DNA-temp…	NA	NA	NA		MYB transcription factor [Trema orientale]	NA	105.987	94.3959	109.762	490.539	538.801	534.82	0.198282	-2.33437	3.09292e-279	2.39008e-277	down	yes
115718690	LOC115718690		XM_030647515.1	GO:0004675(transmembrane receptor protein serine/threonine kinase activity);GO:0005515(protein binding);GO:0005524(ATP binding);GO:0005576(extracellular region);GO:0005886(plasma membrane);GO:0006468(protein phosphorylation);GO:0007166(cell surface receptor signaling pathway);GO:0008061(chitin binding);GO:0016021(integral component of membrane);GO:0016301(kinase activity);GO:0042803(protein homod…	NA	NA	NA		lysm-containing receptor kinase 10 [Parasponia rugosa]	NA	8.84709	8.18196	8.10495	40.3378	43.4024	44.5537	0.19591	-2.35174	1.55689e-278	1.19911e-276	down	yes
115701282	LOC115701282		XM_030629033.1	GO:0002679(respiratory burst involved in defense response);GO:0004842(ubiquitin-protein transferase activity);GO:0005737(cytoplasm);GO:0005829(cytosol);GO:0006952(defense response);GO:0009414(response to water deprivation);GO:0010200(response to chitin);GO:0016567(protein ubiquitination);GO:0051865(protein autoubiquitination)	NA	NA	NA		Coatomer beta subunit [Parasponia andersonii]	NA	4.2079	5.89708	5.49485	88.597	95.6943	96.3843	0.0555796	-4.1693	5.6486e-278	4.33619e-276	down	yes
115698006	LOC115698006		XM_030625185.1	GO:0009506(plasmodesma);GO:0019722(calcium-mediated signaling)	NA	NA	NA		Rapid ALkalinization Factor [Parasponia andersonii]	NA	67.7842	59.2819	62.6058	1.54413	0.844488	1.24303	52.2275	5.70674	1.70432e-277	1.30403e-275	up	yes
115722664	LOC115722664		XM_030651927.1	GO:0005739(mitochondrion);GO:0016787(hydrolase activity)	NA	NA	NA		Universal stress protein [Trema orientale]	NA	82.4612	73.9427	70.2731	1.69385	2.34481	1.6065	40.1542	5.32748	1.87688e-277	1.43136e-275	up	yes
115713783	LOC115713783		XM_030642267.1	GO:0004096(catalase activity);GO:0005737(cytoplasm);GO:0020037(heme binding);GO:0042542(response to hydrogen peroxide);GO:0042744(hydrogen peroxide catabolic process)	00630(Glyoxylate and dicarboxylate metabolism);00380(Tryptophan metabolism);04016(MAPK signaling pathway - plant);04146(Peroxisome)	K03781	EC:1.11.1.6		catalase [Morus notabilis]	NA	394.627	389.574	405.148	1539.32	1584.66	1564.97	0.253649	-1.97909	2.3691e-277	1.80083e-275	down	yes
115720685	LOC115720685		XM_030649851.1	GO:0005576(extracellular region);GO:0030145(manganese ion binding);GO:0045735(nutrient reservoir activity);GO:0048046(apoplast)	00450(Selenocompound metabolism)	K00384	EC:1.8.1.9		Germin [Parasponia andersonii]	NA	109.168	71.2068	82.7025	0.895289	0.574921	0.956952	108.389	6.76007	1.16609e-276	8.83497e-275	up	yes
115714259	LOC115714259		XM_030642889.1	GO:0005634(nucleus);GO:0005794(Golgi apparatus);GO:0008150(biological_process)	NA	NA	NA		Glycosyltransferase [Trema orientale]	NA	9.40915	9.15217	8.64171	46.0807	50.2413	47.9091	0.188607	-2.40654	4.95928e-276	3.74522e-274	down	yes
115699366	LOC115699366		XM_030626725.1	GO:0005737(cytoplasm);GO:0006537(glutamate biosynthetic process);GO:0015930(glutamate synthase activity);GO:0019676(ammonia assimilation cycle)	00630(Glyoxylate and dicarboxylate metabolism);00910(Nitrogen metabolism)	K00284	EC:1.4.7.1		Glutamate synthase [Parasponia andersonii]	NA	51.8201	54.8921	50.6926	238.536	262.315	275.357	0.202787	-2.30196	3.43234e-275	2.58369e-273	down	yes
115700118	LOC115700118		XM_030627679.1	GO:0005887(integral component of plasma membrane);GO:0008553(proton-exporting ATPase activity, phosphorylative mechanism);GO:0043231(intracellular membrane-bounded organelle)	NA	NA	NA		P-type ATPase, subfamily IIA, SERCA-type [Trema orientale]	NA	0.833043	0.686386	0.636158	25.2919	26.2094	26.5102	0.0276316	-5.17754	6.24713e-275	4.68736e-273	down	yes
115719700	LOC115719700		XM_030648845.1	GO:0000175(3'-5'-exoribonuclease activity);GO:0000288(nuclear-transcribed mRNA catabolic process, deadenylation-dependent decay);GO:0030014(CCR4-NOT complex)	03018(RNA degradation)	K12581	NA		PREDICTED: probable CCR4-associated factor 1 homolog 11 [Pyrus x bretschneideri]	NA	87.0629	74.554	86.2215	487.027	480.65	459.692	0.173633	-2.52589	1.01589e-274	7.59797e-273	down	yes
115724110	LOC115724110		XM_030653574.1	GO:0003674(molecular_function);GO:0005737(cytoplasm);GO:0008150(biological_process)	NA	NA	NA		NTF2-like domain containing protein [Parasponia andersonii]	NA	18.9462	18.6483	18.8211	101.876	107.831	102.471	0.180716	-2.4682	1.02018e-274	7.60557e-273	down	yes
115711165	LOC115711165		XM_030639497.1	GO:0008422(beta-glucosidase activity);GO:0009651(response to salt stress);GO:0009725(response to hormone);GO:0019762(glucosinolate catabolic process)	00500(Starch and sucrose metabolism);00460(Cyanoamino acid metabolism);00940(Phenylpropanoid biosynthesis)	K01188	EC:3.2.1.21		PREDICTED: beta-glucosidase 24-like isoform X1 [Fragaria vesca subsp. vesca]	NA	48.7698	47.272	47.759	1.34429	0.779469	0.862575	48.1529	5.58955	9.01884e-274	6.70218e-272	up	yes
115699581	LOC115699581		XM_030627067.1	GO:0004693(cyclin-dependent protein serine/threonine kinase activity);GO:0005634(nucleus);GO:0005886(plasma membrane);GO:0006468(protein phosphorylation);GO:0016301(kinase activity)	NA	NA	NA		GPCR kinase [Trema orientale]	NA	38.4858	37.1153	33.476	3.03509	2.45813	2.84237	13.0857	3.70992	4.21664e-273	3.12354e-271	up	yes
115707759	LOC115707759		XM_030635814.1	GO:0004601(peroxidase activity);GO:0009505(plant-type cell wall);GO:0009664(plant-type cell wall organization)	00940(Phenylpropanoid biosynthesis)	K00430	EC:1.11.1.7		Peroxidase [Trema orientale]	NA	856.719	748.298	860.554	157.585	169.652	168.4	4.97455	2.31456	3.99117e-272	2.94713e-270	up	yes
115697651	LOC115697651		XM_030624734.1	GO:0005634(nucleus);GO:0006351(transcription, DNA-templated);GO:0043565(sequence-specific DNA binding);GO:0080167(response to karrikin)	NA	NA	NA		protein DOG1-like 4 [Morus notabilis]	NA	77.2282	92.5375	78.5742	0.582901	0.691595	0.833817	117.791	6.88008	5.67718e-271	4.17884e-269	up	yes
115707926	LOC115707926		XM_030636029.1;XM_030636030.1	GO:0002237(response to molecule of bacterial origin);GO:0003700(DNA binding transcription factor activity);GO:0005515(protein binding);GO:0005634(nucleus);GO:0006351(transcription, DNA-templated);GO:0006355(regulation of transcription, DNA-templated);GO:0009611(response to wounding);GO:0009751(response to salicylic acid);GO:0010200(response to chitin);GO:0031347(regulation of defense response);GO…	04626(Plant-pathogen interaction);04626(Plant-pathogen interaction)	K18834	NA		WRKY transcription factor [Humulus lupulus]	NA	27.3041	28.0155	29.9952	155.841	168.237	167.311	0.17362	-2.526	7.4848e-271	5.492e-269	down	yes
115698594	LOC115698594		XM_030625709.1;XM_030625702.1;XM_030625703.1;XM_030625706.1;XM_030625704.1;XM_030625705.1;XM_030625708.1	GO:0006812(cation transport);GO:0009705(plant-type vacuole membrane);GO:0015368(calcium:cation antiporter activity);GO:0015369(calcium:proton antiporter activity);GO:0015491(cation:cation antiporter activity);GO:0016021(integral component of membrane);GO:0005773(vacuole);GO:0006816(calcium ion transport);GO:0006828(manganese ion transport);GO:0006874(cellular calcium ion homeostasis);GO:0012505(e…	NA	NA	NA		Calcium/proton exchanger CAX [Parasponia andersonii]	NA	19.4129	19.7142	18.271	0.643096	0.747457	0.630874	28.3948	4.82756	2.55588e-270	1.86949e-268	up	yes
115724887	LOC115724887		XM_030654253.1	NA	NA	NA	NA		kiwellin [Actinidia arguta]	NA	8.22304	7.17783	8.86415	111.169	124.746	100.763	0.0720719	-3.79442	1.54505e-269	1.12658e-267	down	yes
115701493	LOC115701493		XM_030629309.1	GO:0003674(molecular_function);GO:0005576(extracellular region);GO:0008150(biological_process)	NA	NA	NA		1,4-alpha-glucan-branching enzyme [Trema orientale]	NA	30.362	25.1968	30.7903	1.25544	1.3511	1.518	20.9355	4.38788	2.62293e-269	1.90654e-267	up	yes
115721051	LOC115721051		XM_030650282.1	GO:0003700(DNA binding transcription factor activity);GO:0005634(nucleus);GO:0010200(response to chitin);GO:0043565(sequence-specific DNA binding);GO:0044212(transcription regulatory region DNA binding)	NA	NA	NA		TFIIH C1-like domain containing protein [Trema orientale]	NA	38.5961	40.0543	40.2674	250.743	246.733	239.234	0.161417	-2.63113	1.69339e-268	1.22705e-266	down	yes
115700173	LOC115700173		XM_030627737.1	GO:0005737(cytoplasm);GO:0008115(sarcosine oxidase activity);GO:0046653(tetrahydrofolate metabolic process);GO:0055114(oxidation-reduction process)	00260(Glycine, serine and threonine metabolism);00310(Lysine degradation);04146(Peroxisome)	K00306	EC:1.5.3.1;EC:1.5.3.7		Sarcosine oxidase, monomeric [Trema orientale]	NA	36.3998	30.6025	31.8698	1.72776	2.29138	1.91588	16.6591	4.05824	3.56041e-268	2.5719e-266	up	yes
115722255	LOC115722255		XM_030651415.1	GO:0004148(dihydrolipoyl dehydrogenase activity);GO:0005739(mitochondrion);GO:0005829(cytosol);GO:0009507(chloroplast);GO:0009570(chloroplast stroma);GO:0009941(chloroplast envelope)	00010(Glycolysis / Gluconeogenesis);00020(Citrate cycle (TCA cycle));00620(Pyruvate metabolism);00630(Glyoxylate and dicarboxylate metabolism);00640(Propanoate metabolism);00260(Glycine, serine and threonine metabolism);00280(Valine, leucine and isoleucine degradation)	K00382	EC:1.8.1.4		Trypanothione reductase [Trema orientale]	NA	86.9636	85.8102	83.8848	14.808	16.7898	15.2461	5.47901	2.45392	9.4902e-268	6.83412e-266	up	yes
115715108	LOC115715108		XM_030643918.1	GO:0003674(molecular_function);GO:0005886(plasma membrane);GO:0009506(plasmodesma);GO:0016021(integral component of membrane);GO:0042742(defense response to bacterium)	NA	NA	NA		Late embryogenesis abundant (LEA) hydroxyproline-rich glycoprotein family [Parasponia andersonii]	NA	59.9145	57.0703	56.4816	1.382	1.72239	0.893714	43.3872	5.4392	2.37384e-267	1.70418e-265	up	yes
115700848	LOC115700848		XM_030628512.1	GO:0005215(transporter activity);GO:0005886(plasma membrane);GO:0006857(oligopeptide transport);GO:0015293(symporter activity);GO:0016020(membrane);GO:0016021(integral component of membrane);GO:0042128(nitrate assimilation);GO:0055085(transmembrane transport)	NA	NA	NA		Proton-dependent oligopeptide transporter [Trema orientale]	NA	30.5936	30.2	33.7637	164.904	175.081	179.517	0.182015	-2.45787	6.21208e-267	4.44593e-265	down	yes
115723385	LOC115723385		XM_030652857.1	GO:0000226(microtubule cytoskeleton organization);GO:0004722(protein serine/threonine phosphatase activity);GO:0005737(cytoplasm);GO:0005886(plasma membrane);GO:0006470(protein dephosphorylation);GO:0009819(drought recovery);GO:0045926(negative regulation of growth);GO:0046872(metal ion binding)	NA	NA	NA		Protein phosphatase [Trema orientale]	NA	5.76665	6.00503	5.49078	48.9235	60.1083	53.8835	0.10596	-3.23841	7.20135e-267	5.13814e-265	down	yes
115712810	LOC115712810		XM_030641188.1	GO:0003989(acetyl-CoA carboxylase activity);GO:0006633(fatty acid biosynthetic process)	00620(Pyruvate metabolism);00640(Propanoate metabolism);00061(Fatty acid biosynthesis)	K01961	EC:6.4.1.2;EC:6.3.4.14		PREDICTED: biotin carboxylase 1, chloroplastic isoform X1 [Juglans regia]	NA	119.223	107.643	111.554	23.5093	26.518	24.9925	4.51107	2.17347	4.74491e-266	3.37513e-264	up	yes
115706541	LOC115706541		XM_030634219.1	GO:0005737(cytoplasm);GO:0051015(actin filament binding);GO:0051017(actin filament bundle assembly)	NA	NA	NA		Zinc finger, LIM-type [Trema orientale]	NA	62.9819	51.6549	60.006	1.1322	1.98932	1.36177	38.9541	5.2837	1.57596e-264	1.11759e-262	up	yes
115699863	LOC115699863		XM_030627406.1	NA	NA	NA	NA		hydroxyproline-rich glycoprotein family protein [Parasponia andersonii]	NA	68.1742	60.5525	60.2099	1.05177	2.00266	1.22753	44.1238	5.46349	2.54448e-264	1.79892e-262	up	yes
115710226	LOC115710226		XM_030638574.1	GO:0004197(cysteine-type endopeptidase activity);GO:0005615(extracellular space);GO:0005764(lysosome);GO:0051603(proteolysis involved in cellular protein catabolic process)	NA	NA	NA		Cysteine Protease [Parasponia andersonii]	NA	109.493	78.2676	101.267	5.44824	6.46115	5.60908	16.4984	4.04426	1.35014e-263	9.51643e-262	up	yes
115706021	LOC115706021		XM_030633519.1	GO:0003674(molecular_function);GO:0005739(mitochondrion);GO:0008150(biological_process);GO:0016021(integral component of membrane)	NA	NA	NA		ribosome biogenesis NEP1-like protein [Trema orientale]	NA	80.085	65.572	82.9181	1.39606	1.12517	1.98997	50.6685	5.66302	2.37396e-262	1.66823e-260	up	yes
115694739	LOC115694739		XM_030621833.1;XM_030621832.1	GO:0000139(Golgi membrane);GO:0005794(Golgi apparatus);GO:0005886(plasma membrane);GO:0006810(transport);GO:0008526(phosphatidylinositol transporter activity);GO:0009908(flower development);GO:0015031(protein transport);GO:0015031(protein transport)	00970(Aminoacyl-tRNA biosynthesis);00970(Aminoacyl-tRNA biosynthesis)	K02433	EC:6.3.5.6;EC:6.3.5.7		phosphatidylinositol/phosphatidylcholine transfer protein SFH3 [Morus notabilis]	NA	27.564	27.4535	26.4543	0.849951	1.40712	1.16372	23.8167	4.5739	4.64112e-262	3.25158e-260	up	yes
115702318	LOC115702318		XM_030629764.1	GO:0003824(catalytic activity);GO:0004467(long-chain fatty acid-CoA ligase activity);GO:0005524(ATP binding);GO:0005739(mitochondrion);GO:0006631(fatty acid metabolic process);GO:0006633(fatty acid biosynthetic process);GO:0008152(metabolic process);GO:0009507(chloroplast);GO:0009536(plastid);GO:0009941(chloroplast envelope);GO:0016020(membrane);GO:0102391(decanoate-CoA ligase activity)	00061(Fatty acid biosynthesis);00071(Fatty acid degradation);04146(Peroxisome)	K01897	EC:6.2.1.3		Propionate-CoA ligase [Trema orientale]	NA	47.6036	45.4045	44.4518	7.09795	7.35198	8.02318	6.11664	2.61274	3.24825e-260	2.2689e-258	up	yes
115722326	LOC115722326		XM_030651518.1	GO:0051213(dioxygenase activity)	00402(Benzoxazinoid biosynthesis)	K13229	EC:1.14.11.59		Oxoglutarate/iron-dependent dioxygenase [Trema orientale]	NA	11.0628	9.22785	10.2004	70.9029	69.818	69.9439	0.144737	-2.78849	8.73615e-260	6.08392e-258	down	yes
115721327	LOC115721327		XM_030650598.1	GO:0005737(cytoplasm);GO:0005794(Golgi apparatus);GO:0009055(electron transfer activity);GO:0016491(oxidoreductase activity);GO:0055114(oxidation-reduction process)	NA	NA	NA		FAD/NAD(P)-binding domain containing protein [Parasponia andersonii]	NA	5.13363	5.65552	5.66641	55.9651	56.2722	52.5091	0.0998842	-3.3236	7.64791e-259	5.31016e-257	down	yes
115721209	LOC115721209		XM_030650467.1	GO:0016787(hydrolase activity)	04075(Plant hormone signal transduction)	K14432	NA		Basic-leucine zipper transcription factor [Parasponia andersonii]	NA	55.2497	72.5488	68.1182	0.557058	0.63267	0.493139	116.418	6.86318	3.72543e-258	2.57897e-256	up	yes
115713964	LOC115713964		XM_030642463.1	GO:0004176(ATP-dependent peptidase activity);GO:0005739(mitochondrion);GO:0006508(proteolysis);GO:0008237(metallopeptidase activity);GO:0009535(chloroplast thylakoid membrane);GO:0009941(chloroplast envelope);GO:0010027(thylakoid membrane organization);GO:0010205(photoinhibition);GO:0010206(photosystem II repair);GO:0010304(PSII associated light-harvesting complex II catabolic process)	NA	NA	NA		Peptidase [Trema orientale]	NA	37.0262	34.4347	38.4968	155.365	170.787	169.167	0.221994	-2.17141	3.87885e-258	2.67721e-256	down	yes
115712148	LOC115712148		XM_030640391.1	GO:0005794(Golgi apparatus);GO:0008375(acetylglucosaminyltransferase activity);GO:0016757(transferase activity, transferring glycosyl groups)	00510(N-Glycan biosynthesis)	K00737	EC:2.4.1.144		Glycosyl transferase [Trema orientale]	NA	12.5401	11.2627	11.5609	53.3942	55.7087	57.1754	0.212677	-2.23326	4.00751e-258	2.75783e-256	down	yes
115714631	LOC115714631		XM_030643377.1	GO:0008150(biological_process)	NA	NA	NA		Lateral organ boundaries domain containing protein [Trema orientale]	NA	41.9278	40.1203	42.5286	0.559564	0.471309	0.658829	73.727	6.20412	1.32199e-257	9.07062e-256	up	yes
115705593	LOC115705593		XM_030632967.1	GO:0003677(DNA binding);GO:0003700(DNA binding transcription factor activity);GO:0005515(protein binding);GO:0005634(nucleus);GO:0006355(regulation of transcription, DNA-templated);GO:0009409(response to cold);GO:0010200(response to chitin);GO:0046872(metal ion binding);GO:0050832(defense response to fungus)	NA	NA	NA		Transmembrane protein [Parasponia andersonii]	NA	31.5134	32.392	30.5197	141.165	164.061	167.929	0.199565	-2.32507	2.34196e-256	1.60218e-254	down	yes
115715087	LOC115715087		XM_030643886.1	GO:0003674(molecular_function);GO:0009507(chloroplast)	NA	NA	NA		hypothetical protein PanWU01x14_096010 [Parasponia andersonii]	NA	7.82398	8.80771	8.23441	69.7761	73.6099	73.5733	0.114612	-3.12517	1.15741e-255	7.89483e-254	down	yes
115698845	LOC115698845		XM_030626042.1	GO:0004451(isocitrate lyase activity);GO:0006097(glyoxylate cycle);GO:0009514(glyoxysome);GO:0046912(transferase activity, transferring acyl groups, acyl groups converted into alkyl on transfer)	00630(Glyoxylate and dicarboxylate metabolism)	K01637	EC:4.1.3.1		isocitrate lyase [Morus notabilis]	NA	74.6786	100.121	101.463	4.25063	4.12021	4.09661	22.1587	4.4698	1.5373e-255	1.04554e-253	up	yes
115710016	LOC115710016		XM_030638310.1;XM_030638311.1	GO:0003674(molecular_function);GO:0009507(chloroplast);GO:0009535(chloroplast thylakoid membrane);GO:0010190(cytochrome b6f complex assembly);GO:0010190(cytochrome b6f complex assembly)	NA	NA	NA		hypothetical protein TorRG33x02_348180 [Trema orientale]	NA	6.94993	6.06532	5.9551	53.0827	57.2868	55.3673	0.114461	-3.12708	5.49622e-254	3.72718e-252	down	yes
115700527	LOC115700527		XM_030628076.1	GO:0004672(protein kinase activity);GO:0005524(ATP binding);GO:0005886(plasma membrane);GO:0006468(protein phosphorylation);GO:0016021(integral component of membrane)	NA	NA	NA		leucine-rich repeat receptor protein kinase EMS1 [Morus notabilis]	NA	2.94162	3.12421	3.15736	23.0186	27.0861	27.0134	0.119598	-3.06373	1.77201e-253	1.19816e-251	down	yes
115704743	LOC115704743		XM_030631950.1	GO:0003677(DNA binding);GO:0003700(DNA binding transcription factor activity);GO:0005634(nucleus);GO:0006351(transcription, DNA-templated);GO:0006355(regulation of transcription, DNA-templated);GO:0007275(multicellular organism development);GO:0009873(ethylene-activated signaling pathway);GO:1905392(plant organ morphogenesis)	NA	NA	NA		AP2/ERF transcription factor [Trema orientale]	NA	21.3175	25.4781	20.8991	0.469594	0.376956	0.342831	56.9159	5.83076	2.58949e-253	1.74584e-251	up	yes
115705323	LOC115705323		XM_030632632.1	GO:0003674(molecular_function);GO:0009507(chloroplast);GO:0009570(chloroplast stroma);GO:0009579(thylakoid);GO:0010478(chlororespiration)	NA	NA	NA		post-illumination chlorophyll fluorescence increase [Trema orientale]	NA	62.1863	62.8251	64.7788	261.406	273.655	277.466	0.23358	-2.09801	3.05291e-251	2.05233e-249	down	yes
115709257	LOC115709257		XM_030637318.1	GO:0050832(defense response to fungus)	NA	NA	NA		Bicupin, oxalate decarboxylase/oxidase [Trema orientale]	NA	482.67	675.45	604.811	6.11271	5.08515	5.65217	104.625	6.70908	5.17745e-251	3.47053e-249	up	yes
115706817	LOC115706817		XM_030634562.1	GO:0003714(transcription corepressor activity);GO:0005634(nucleus);GO:0009611(response to wounding);GO:0031347(regulation of defense response);GO:1903507(negative regulation of nucleic acid-templated transcription);GO:2000022(regulation of jasmonic acid mediated signaling pathway)	04075(Plant hormone signal transduction)	K13464	NA		Jasmonate-zim domain protein [Trema orientale]	NA	11.4465	11.2049	10.7185	65.8839	67.2449	64.8566	0.168547	-2.56877	5.82978e-251	3.89657e-249	down	yes
115701254	LOC115701254		XM_030629003.1	GO:0004672(protein kinase activity);GO:0004674(protein serine/threonine kinase activity);GO:0005515(protein binding);GO:0005524(ATP binding);GO:0005576(extracellular region);GO:0005886(plasma membrane);GO:0007338(single fertilization);GO:0009506(plasmodesma);GO:0009723(response to ethylene);GO:0009738(abscisic acid-activated signaling pathway);GO:0009741(response to brassinosteroid);GO:0009742(br…	NA	NA	NA		Mitogen-activated protein kinase kinase kinase [Trema orientale]	NA	14.2088	13.9495	14.8916	63.8966	70.4442	70.6118	0.210048	-2.25121	6.71178e-250	4.47324e-248	down	yes
115709267	LOC115709267		XM_030637326.1	GO:0005975(carbohydrate metabolic process);GO:0005986(sucrose biosynthetic process);GO:0006000(fructose metabolic process);GO:0006002(fructose 6-phosphate metabolic process);GO:0006094(gluconeogenesis);GO:0009507(chloroplast);GO:0009570(chloroplast stroma);GO:0009579(thylakoid);GO:0009941(chloroplast envelope);GO:0016051(carbohydrate biosynthetic process);GO:0019252(starch biosynthetic process);G…	00710(Carbon fixation in photosynthetic organisms)	K01100	EC:3.1.3.37		Sedoheptulose-1,7-bisphosphatase [Trema orientale]	NA	108.21	105.749	114.718	457.83	499.221	473.426	0.229767	-2.12176	2.12993e-249	1.41549e-247	down	yes
115712755	LOC115712755		XM_030641109.1	GO:0004497(monooxygenase activity);GO:0044550(secondary metabolite biosynthetic process)	00906(Carotenoid biosynthesis)	K09838	EC:1.14.15.21		Zeaxanthin epoxidase [Parasponia andersonii]	NA	35.5878	35.2073	35.8991	139.886	162.36	158.923	0.231356	-2.11181	1.65817e-248	1.09883e-246	down	yes
115709010	LOC115709010		XM_030637030.1	GO:0004332(fructose-bisphosphate aldolase activity);GO:0005507(copper ion binding);GO:0005515(protein binding);GO:0005634(nucleus);GO:0005737(cytoplasm);GO:0005739(mitochondrion);GO:0005829(cytosol);GO:0005886(plasma membrane);GO:0006094(gluconeogenesis);GO:0006096(glycolytic process);GO:0006098(pentose-phosphate shunt);GO:0009506(plasmodesma);GO:0009651(response to salt stress);GO:0009735(respon…	00010(Glycolysis / Gluconeogenesis);00030(Pentose phosphate pathway);00051(Fructose and mannose metabolism);00710(Carbon fixation in photosynthetic organisms)	K01623	EC:4.1.2.13		Fructose-bisphosphate aldolase, class-I [Trema orientale]	NA	340.66	260.393	288.64	45.4704	48.388	45.9614	6.36314	2.66974	6.69266e-247	4.42248e-245	up	yes
115711280	LOC115711280		XM_030639620.1	GO:0000050(urea cycle);GO:0000053(argininosuccinate metabolic process);GO:0004055(argininosuccinate synthase activity);GO:0005737(cytoplasm);GO:0006526(arginine biosynthetic process)	00250(Alanine, aspartate and glutamate metabolism);00220(Arginine biosynthesis)	K01940	EC:6.3.4.5		argininosuccinate synthase, chloroplastic isoform X2 [Morus notabilis]	NA	59.6469	55.0859	57.4184	9.19665	8.82878	9.30843	6.29809	2.65491	6.91975e-247	4.55959e-245	up	yes
115715052	LOC115715052		XM_030643844.1	GO:0016020(membrane);GO:0016709(oxidoreductase activity, acting on paired donors, with incorporation or reduction of molecular oxygen, NAD(P)H as one donor, and incorporation of one atom of oxygen);GO:0044550(secondary metabolite biosynthetic process)	00460(Cyanoamino acid metabolism)	K00495	EC:1.14.14.44		cytochrome P450 71A1 [Morus notabilis]	NA	1.75384	2.19195	2.59892	40.9001	45.7607	43.7472	0.0501865	-4.31656	2.57331e-246	1.69082e-244	down	yes
115698181	LOC115698181		XM_030625366.1	GO:0005576(extracellular region);GO:0005618(cell wall);GO:0006869(lipid transport);GO:0008289(lipid binding);GO:0009414(response to water deprivation);GO:0009737(response to abscisic acid);GO:0016020(membrane);GO:0048046(apoplast)	NA	NA	NA		Lipid transfer protein/Par allergen [Parasponia andersonii]	NA	202.159	211.789	256.915	2421.05	2492.44	2150.39	0.094971	-3.39637	1.3062e-245	8.55839e-244	down	yes
115705461	LOC115705461		XM_030632797.1	GO:0005524(ATP binding);GO:0005886(plasma membrane);GO:0016887(ATPase activity)	NA	NA	NA		Spastin [Trema orientale]	NA	13.1232	12.2664	12.164	55.5452	55.7442	58.4901	0.221191	-2.17664	1.3839e-245	9.04203e-244	down	yes
115697326	LOC115697326		XM_030624279.1	GO:0005886(plasma membrane);GO:0009055(electron transfer activity);GO:0009507(chloroplast);GO:0016614(oxidoreductase activity, acting on CH-OH group of donors);GO:0048046(apoplast);GO:0050660(flavin adenine dinucleotide binding);GO:0055114(oxidation-reduction process)	00052(Galactose metabolism);00500(Starch and sucrose metabolism)	K01187	EC:3.2.1.20		Xanthine dehydrogenase C subunit [Trema orientale]	NA	15.7794	15.96	18.701	117.359	123.325	122.853	0.138749	-2.84945	1.22402e-244	7.97498e-243	down	yes
115697485	LOC115697485		XM_030624508.1	GO:0003674(molecular_function);GO:0005576(extracellular region);GO:0008150(biological_process)	NA	NA	NA		Pistil-specific extensin-like protein [Parasponia andersonii]	NA	48.7886	44.9364	53.9376	2.1404	2.3616	1.70914	23.7738	4.5713	2.45046e-244	1.59212e-242	up	yes
115701478	LOC115701478		XM_030629291.1	GO:0005200(structural constituent of cytoskeleton);GO:0005618(cell wall);GO:0005737(cytoplasm);GO:0005829(cytosol);GO:0005856(cytoskeleton);GO:0005886(plasma membrane);GO:0007010(cytoskeleton organization);GO:0009506(plasmodesma);GO:0048589(developmental growth);GO:0048767(root hair elongation)	NA	NA	NA		actin [Prunus persica]	NA	31.0657	29.6819	32.3241	0.466518	0.407429	0.582928	63.8845	5.99739	6.54963e-244	4.24358e-242	up	yes
115702002	LOC115702002		XM_030629468.1	GO:0005829(cytosol);GO:0006094(gluconeogenesis);GO:0006096(glycolytic process);GO:0043456(regulation of pentose-phosphate shunt);GO:0046538(2,3-bisphosphoglycerate-dependent phosphoglycerate mutase activity)	00010(Glycolysis / Gluconeogenesis);00260(Glycine, serine and threonine metabolism)	K01834	EC:5.4.2.11		uncharacterized protein LOC21404399 isoform X1 [Morus notabilis]	NA	59.5666	67.7609	64.5333	6.55527	6.39438	6.57695	9.82562	3.29655	2.15733e-243	1.39387e-241	up	yes
115720648	LOC115720648		XM_030649812.1	GO:0000272(polysaccharide catabolic process);GO:0000427(plastid-encoded plastid RNA polymerase complex);GO:0003677(DNA binding);GO:0003723(RNA binding);GO:0003824(catalytic activity);GO:0005515(protein binding);GO:0005773(vacuole);GO:0005777(peroxisome);GO:0005794(Golgi apparatus);GO:0005840(ribosome);GO:0005996(monosaccharide metabolic process);GO:0006364(rRNA processing);GO:0007623(circadian rh…	00640(Propanoate metabolism);00280(Valine, leucine and isoleucine degradation);00410(beta-Alanine metabolism)	K05605	EC:3.1.2.4		NAD(P)-binding domain containing protein [Trema orientale]	NA	76.8742	77.2998	79.3501	299.031	313.363	326.881	0.248622	-2.00798	2.8166e-243	1.8148e-241	down	yes
115714950	LOC115714950		XM_030643713.1	GO:0016020(membrane);GO:0016709(oxidoreductase activity, acting on paired donors, with incorporation or reduction of molecular oxygen, NAD(P)H as one donor, and incorporation of one atom of oxygen);GO:0044550(secondary metabolite biosynthetic process)	00460(Cyanoamino acid metabolism)	K00495	EC:1.14.14.44		cytochrome P450 71A1 [Morus notabilis]	NA	10.1714	10.4803	10.5945	56.6302	63.8853	63.4026	0.169892	-2.55731	1.2037e-242	7.7343e-241	down	yes
115710187	LOC115710187		XM_030638529.1	GO:0005515(protein binding);GO:0005737(cytoplasm);GO:0006559(L-phenylalanine catabolic process);GO:0006952(defense response);GO:0006979(response to oxidative stress);GO:0009555(pollen development);GO:0009611(response to wounding);GO:0009699(phenylpropanoid biosynthetic process);GO:0009800(cinnamic acid biosynthetic process);GO:0009819(drought recovery);GO:0010224(response to UV-B);GO:0045548(phen…	00360(Phenylalanine metabolism);00940(Phenylpropanoid biosynthesis)	K10775	EC:4.3.1.24		Phenylalanine ammonia-lyase [Trema orientale]	NA	1.72042	1.46874	1.65071	18.1857	19.6137	18.0702	0.086628	-3.52902	2.02059e-242	1.29474e-240	down	yes
115724105	LOC115724105		XM_030653565.1	GO:0009061(anaerobic respiration);GO:0018171(peptidyl-cysteine oxidation);GO:0070483(detection of hypoxia)	00430(Taurine and hypotaurine metabolism)	K10712	EC:1.13.11.19		Cysteine oxygenase/2-aminoethanethiol dioxygenase [Trema orientale]	NA	37.6458	39.403	32.2829	0.927706	0.645664	0.715462	47.7675	5.57796	4.82235e-242	3.08153e-240	up	yes
115712179	LOC115712179		XM_030640428.1;XM_030640427.1	GO:0004089(carbonate dehydratase activity);GO:0005737(cytoplasm);GO:0005829(cytosol);GO:0008270(zinc ion binding);GO:0009507(chloroplast);GO:0009535(chloroplast thylakoid membrane);GO:0009570(chloroplast stroma);GO:0009941(chloroplast envelope);GO:0015976(carbon utilization);GO:0042742(defense response to bacterium);GO:0048046(apoplast);GO:0005515(protein binding);GO:0005886(plasma membrane);GO:0…	00910(Nitrogen metabolism);00910(Nitrogen metabolism)	K01673	EC:4.2.1.1		Carbonic anhydrase [Trema orientale];carbonic anhydrase 2 isoform X1 [Morus notabilis]	NA	75.8291	71.8028	77.7634	298.342	304.635	298.986	0.249894	-2.00061	2.18808e-241	1.39437e-239	down	yes
115709818	LOC115709818		XM_030638049.1	GO:0003674(molecular_function);GO:0005739(mitochondrion);GO:0007275(multicellular organism development);GO:0009507(chloroplast);GO:0009536(plastid);GO:0009706(chloroplast inner membrane);GO:0009941(chloroplast envelope);GO:0016021(integral component of membrane)	00760(Nicotinate and nicotinamide metabolism)	K00858	EC:2.7.1.23		protein RETICULATA-RELATED 4, chloroplastic [Prunus persica]	NA	24.7605	30.2584	28.124	205.68	225.077	225.026	0.126784	-2.97955	2.34595e-241	1.4909e-239	down	yes
115702780	LOC115702780		XM_030630217.1	GO:0005515(protein binding)	00195(Photosynthesis)	K02641	EC:1.18.1.2		Ferredoxin--NADP reductase [Trema orientale]	NA	71.807	70.2862	76.55	301.267	316.851	321.927	0.232588	-2.10415	2.40835e-241	1.52638e-239	down	yes
115725267	LOC115725267		XM_030654723.1	NA	NA	NA	NA		hypothetical protein TorRG33x02_335130 [Trema orientale]	NA	186.643	113.653	176.723	3.67233	3.58239	4.00524	42.3642	5.40477	5.16671e-241	3.2657e-239	up	yes
115701050	LOC115701050		XM_030628739.1	GO:0004176(ATP-dependent peptidase activity);GO:0005739(mitochondrion);GO:0006508(proteolysis);GO:0008237(metallopeptidase activity);GO:0009535(chloroplast thylakoid membrane);GO:0009941(chloroplast envelope);GO:0010027(thylakoid membrane organization);GO:0010205(photoinhibition);GO:0010206(photosystem II repair);GO:0010304(PSII associated light-harvesting complex II catabolic process)	NA	NA	NA		Peptidase [Trema orientale]	NA	61.1764	60.2483	66.2474	274.274	294.651	308.28	0.213943	-2.2247	1.33744e-240	8.43057e-239	down	yes
115695993	LOC115695993		XM_030623110.1	GO:0003700(DNA binding transcription factor activity);GO:0005515(protein binding);GO:0005634(nucleus);GO:0006351(transcription, DNA-templated);GO:0006355(regulation of transcription, DNA-templated);GO:0009751(response to salicylic acid);GO:0009753(response to jasmonic acid);GO:0009862(systemic acquired resistance, salicylic acid mediated signaling pathway);GO:0009864(induced systemic resistance, …	04626(Plant-pathogen interaction)	K13459	NA		WRKY domain containing protein [Parasponia andersonii]	NA	12.61	12.3004	13.9416	77.8186	86.715	84.0227	0.15631	-2.67751	2.59551e-240	1.63167e-238	down	yes
115721896	LOC115721896		XM_030650999.1	GO:0003723(RNA binding);GO:0004521(endoribonuclease activity);GO:0005576(extracellular region);GO:0007568(aging);GO:0033897(ribonuclease T2 activity)	NA	NA	NA		Ribonuclease T2-like [Trema orientale]	NA	53.8091	58.6916	63.5381	383.585	403.948	386.969	0.149884	-2.73808	3.27843e-240	2.05543e-238	down	yes
115699486	LOC115699486		XM_030626927.1	GO:0004553(hydrolase activity, hydrolyzing O-glycosyl compounds);GO:0004575(sucrose alpha-glucosidase activity);GO:0005576(extracellular region);GO:0005618(cell wall);GO:0005975(carbohydrate metabolic process);GO:0048046(apoplast)	00052(Galactose metabolism);00500(Starch and sucrose metabolism)	K01193	EC:3.2.1.26		Glycoside hydrolase [Trema orientale]	NA	24.9762	30.9554	25.5236	0.337902	0.290952	0.207284	97.4184	6.60612	7.86675e-239	4.91883e-237	up	yes
115715656	LOC115715656		XM_030644314.1	GO:0000139(Golgi membrane);GO:0000271(polysaccharide biosynthetic process);GO:0000977(RNA polymerase II regulatory region sequence-specific DNA binding);GO:0005794(Golgi apparatus);GO:0005886(plasma membrane);GO:0009833(plant-type primary cell wall biogenesis);GO:0016021(integral component of membrane);GO:0016740(transferase activity);GO:0016757(transferase activity, transferring glycosyl groups)…	NA	NA	NA		Cellulose synthase, partial [Trema orientale]	NA	1.99876	1.95133	2.04491	18.8568	20.6285	19.0526	0.102412	-3.28754	9.15143e-239	5.70676e-237	down	yes
115725510	LOC115725510		XM_030655060.1	GO:0005618(cell wall);GO:0006633(fatty acid biosynthetic process);GO:0009507(chloroplast);GO:0009534(chloroplast thylakoid);GO:0009941(chloroplast envelope);GO:0016020(membrane);GO:0016836(hydro-lyase activity);GO:0019171(3-hydroxyacyl-[acyl-carrier-protein] dehydratase activity)	00061(Fatty acid biosynthesis);00780(Biotin metabolism)	K02372	EC:4.2.1.59		Beta-hydroxyacyl-(acyl-carrier-protein) dehydratase FabZ [Trema orientale]	NA	65.0479	55.9449	62.1648	7.50625	7.64672	7.78221	7.98588	2.99745	1.72169e-238	1.07076e-236	up	yes
115712087	LOC115712087		XM_030640317.1	GO:0005515(protein binding)	NA	NA	NA		agamous-like MADS-box protein AGL9 homolog isoform X2 [Morus notabilis]	NA	36.155	34.5321	32.7605	0.851526	0.651481	1.18481	38.4875	5.26632	3.16653e-238	1.96409e-236	up	yes
115715768	LOC115715768		XM_030644441.1	GO:0016020(membrane);GO:0016709(oxidoreductase activity, acting on paired donors, with incorporation or reduction of molecular oxygen, NAD(P)H as one donor, and incorporation of one atom of oxygen);GO:0044550(secondary metabolite biosynthetic process)	NA	NA	NA		cytochrome P450 93A3 [Morus notabilis]	NA	2.38671	2.28785	2.72852	27.6466	32.8241	30.3605	0.0815037	-3.61699	5.30469e-238	3.28157e-236	down	yes
115719663	LOC115719663		XM_030648784.1	GO:0004842(ubiquitin-protein transferase activity);GO:0005576(extracellular region);GO:0005886(plasma membrane);GO:0008270(zinc ion binding);GO:0009814(defense response, incompatible interaction);GO:0009816(defense response to bacterium, incompatible interaction);GO:0010200(response to chitin);GO:0016021(integral component of membrane);GO:0016567(protein ubiquitination);GO:0043161(proteasome-medi…	NA	NA	NA		Zinc finger transcription factor [Trema orientale]	NA	13.3692	12.159	13.9103	74.1573	81.9751	76.6495	0.169422	-2.5613	5.52701e-238	3.41003e-236	down	yes
115707354	LOC115707354		XM_030635285.1	NA	NA	NA	NA			NA	890.121	612.216	838.695	68.6957	68.7922	64.3685	11.5975	3.53574	1.41307e-237	8.69524e-236	up	yes
115700499	LOC115700499		XM_030628042.1	GO:0003824(catalytic activity);GO:0005575(cellular_component);GO:0009809(lignin biosynthetic process);GO:0016621(cinnamoyl-CoA reductase activity);GO:0050662(coenzyme binding)	00940(Phenylpropanoid biosynthesis)	K09753	EC:1.2.1.44		NAD(P)-binding domain containing protein [Trema orientale]	NA	8.9104	9.01658	9.73128	74.6184	73.6736	69.1183	0.127217	-2.97464	6.76026e-237	4.14891e-235	down	yes
115709743	LOC115709743		XM_030637929.1;XM_030637927.1;XM_030637928.1;XM_030637931.1	GO:0051219(phosphoprotein binding);GO:0051219(phosphoprotein binding)	NA	NA	NA		Interactor of constitutive active ROPs [Trema orientale]	NA	18.3549	20.2767	19.1624	1.26549	1.40688	1.3028	14.5388	3.86183	2.23355e-236	1.36717e-234	up	yes
115713627	LOC115713627		XM_030642115.1	GO:0003700(DNA binding transcription factor activity);GO:0005634(nucleus);GO:0043565(sequence-specific DNA binding);GO:0044212(transcription regulatory region DNA binding)	NA	NA	NA		Zinc finger transcription factor [Trema orientale]	NA	81.3592	74.666	73.6596	303.351	307.852	290.214	0.254804	-1.97254	2.82744e-236	1.72615e-234	down	yes
115703078	LOC115703078		XM_030630564.1	GO:0003700(DNA binding transcription factor activity);GO:0005634(nucleus);GO:0010200(response to chitin);GO:0043565(sequence-specific DNA binding);GO:0044212(transcription regulatory region DNA binding)	NA	NA	NA		Zinc finger transcription factor [Parasponia andersonii]	NA	44.5137	39.6254	43.3708	178.109	178.806	178.161	0.238302	-2.06913	3.76295e-236	2.29126e-234	down	yes
115708105	LOC115708105		XM_030636295.1;XM_030636296.1	GO:0005524(ATP binding);GO:0005618(cell wall);GO:0005634(nucleus);GO:0009409(response to cold);GO:0009416(response to light stimulus);GO:0009507(chloroplast);GO:0009535(chloroplast thylakoid membrane);GO:0009570(chloroplast stroma);GO:0009579(thylakoid);GO:0009753(response to jasmonic acid);GO:0009941(chloroplast envelope);GO:0010150(leaf senescence);GO:0010287(plastoglobule);GO:0010319(stromule)…	03010(Ribosome);03010(Ribosome)	K02960	NA		ATPase, AAA-type, core [Trema orientale]	NA	1208.22	1264.08	1311.93	5317.84	5630.61	5897.29	0.22464	-2.15431	1.24755e-234	7.57652e-233	down	yes
115706306	LOC115706306		XM_030633906.1;XM_030633907.1	GO:0004674(protein serine/threonine kinase activity);GO:0005886(plasma membrane);GO:0005886(plasma membrane)	NA	NA	NA		Serine/threonine protein kinase [Trema orientale]	NA	11.4256	11.8926	12.465	71.0738	69.7137	71.2735	0.16874	-2.56712	1.43624e-234	8.69972e-233	down	yes
115704859	LOC115704859		XM_030632069.1	GO:0004864(protein phosphatase inhibitor activity);GO:0005634(nucleus);GO:0005737(cytoplasm);GO:0009738(abscisic acid-activated signaling pathway);GO:0010427(abscisic acid binding);GO:0080163(regulation of protein serine/threonine phosphatase activity)	NA	NA	NA		Bet v I/Major latex protein [Trema orientale]	NA	19.0667	14.8407	17.8259	171.288	176.368	150.076	0.103938	-3.2662	1.96992e-234	1.19014e-232	down	yes
115698667	LOC115698667		XM_030625800.1;XR_004008217.1	GO:0004553(hydrolase activity, hydrolyzing O-glycosyl compounds);GO:0030247(polysaccharide binding);GO:0046658(anchored component of plasma membrane);GO:0046658(anchored component of plasma membrane)	00500(Starch and sucrose metabolism);00500(Starch and sucrose metabolism)	K19891	EC:3.2.1.39		Glycoside hydrolase [Parasponia andersonii]	NA	109.156	96.2022	99.3494	20.6473	20.2422	19.2782	5.06431	2.34036	4.13362e-234	2.49088e-232	up	yes
115709903	LOC115709903		XM_030638156.1	GO:0008422(beta-glucosidase activity);GO:1901657(glycosyl compound metabolic process)	00500(Starch and sucrose metabolism);00460(Cyanoamino acid metabolism);00940(Phenylpropanoid biosynthesis)	K05350	EC:3.2.1.21		Glycoside hydrolase [Trema orientale]	NA	20.3033	19.1477	20.3735	0.294021	0.208861	0.275989	76.8093	6.26321	2.92276e-233	1.75667e-231	up	yes
115710982	LOC115710982		XM_030639332.1	GO:0006855(drug transmembrane transport)	NA	NA	NA		protein DETOXIFICATION 16-like [Abrus precatorius]	NA	69.6701	49.372	59.0195	0.262328	0.609696	0.644007	117.452	6.87593	1.91644e-232	1.14887e-230	up	yes
115697766	LOC115697766		XM_030624893.1	GO:0005634(nucleus);GO:0016874(ligase activity)	03050(Proteasome)	K03029	NA		hypothetical protein PanWU01x14_035370 [Parasponia andersonii]	NA	12.5972	13.1211	11.7747	0.563294	0.612203	0.57016	21.4779	4.42478	2.06492e-232	1.2347e-230	up	yes
115712642	LOC115712642		XM_030640947.1	GO:0005215(transporter activity);GO:0005524(ATP binding);GO:0005886(plasma membrane);GO:0009624(response to nematode);GO:0016887(ATPase activity)	NA	NA	NA		Phosphonate C-P lyase system [Trema orientale]	NA	29.1899	28.177	27.347	96.0918	101.046	106.486	0.279009	-1.84162	3.9383e-232	2.34884e-230	down	yes
115707511	LOC115707511		XM_030635507.1;XM_030635506.1	GO:0003700(DNA binding transcription factor activity);GO:0005515(protein binding);GO:0005634(nucleus);GO:0006351(transcription, DNA-templated);GO:0006355(regulation of transcription, DNA-templated);GO:0009751(response to salicylic acid);GO:0031347(regulation of defense response);GO:0043565(sequence-specific DNA binding);GO:1900056(negative regulation of leaf senescence);GO:1900056(negative regula…	04626(Plant-pathogen interaction);04626(Plant-pathogen interaction)	K18834	NA		WRKY domain containing protein [Parasponia andersonii]	NA	15.1488	13.4884	14.1425	70.7348	76.422	69.8275	0.197156	-2.34259	6.56862e-232	3.90757e-230	down	yes
115725032	LOC115725032		XM_030654432.1	GO:0003676(nucleic acid binding);GO:0004553(hydrolase activity, hydrolyzing O-glycosyl compounds);GO:0004857(enzyme inhibitor activity);GO:0005737(cytoplasm);GO:0005975(carbohydrate metabolic process);GO:0046872(metal ion binding);GO:0047274(galactinol-sucrose galactosyltransferase activity)	00052(Galactose metabolism)	K06617	EC:2.4.1.82		PREDICTED: probable galactinol--sucrose galactosyltransferase 1 [Juglans regia]	NA	34.4085	27.0115	30.3098	2.25861	2.15728	2.70621	12.8796	3.68702	1.56047e-231	9.25935e-230	up	yes
115725592	LOC115725592		XM_030655171.1;XM_030655170.1	GO:0005886(plasma membrane);GO:0006869(lipid transport);GO:0008289(lipid binding);GO:0031225(anchored component of membrane);GO:0046658(anchored component of plasma membrane);GO:0046658(anchored component of plasma membrane)	NA	NA	NA		non-specific lipid-transfer protein-like protein At5g64080 [Morus notabilis]	NA	158.697	132.4	153.689	22.0926	24.2268	23.545	6.36641	2.67048	1.75555e-231	1.03904e-229	up	yes
115719792	LOC115719792		XM_030648980.1	GO:0005829(cytosol);GO:0008233(peptidase activity);GO:0019760(glucosinolate metabolic process)	NA	NA	NA		Glutamine amidotransferase [Trema orientale]	NA	63.2993	59.2983	58.5731	6.00154	7.5835	7.38975	8.63755	3.11062	6.51417e-230	3.84567e-228	up	yes
115699028	LOC115699028		XM_030626237.1	GO:0000981(RNA polymerase II transcription factor activity, sequence-specific DNA binding);GO:0001135(transcription factor activity, RNA polymerase II transcription factor recruiting);GO:0003677(DNA binding);GO:0003700(DNA binding transcription factor activity);GO:0005634(nucleus);GO:0006351(transcription, DNA-templated);GO:0006355(regulation of transcription, DNA-templated);GO:0006357(regulation…	NA	NA	NA		MYB transcription factor [Parasponia andersonii]	NA	19.471	18.3185	17.8657	0.324114	0.289141	0.480359	50.8911	5.66934	2.03769e-229	1.19991e-227	up	yes
115725080	LOC115725080		XM_030654498.1	GO:0046593(mandelonitrile lyase activity);GO:0050660(flavin adenine dinucleotide binding);GO:0050898(nitrile metabolic process)	00460(Cyanoamino acid metabolism)	K08248	EC:4.1.2.10		Long-chain-alcohol oxidase [Trema orientale]	NA	0.987982	0.937468	0.898237	16.8124	16.6878	16.1856	0.0568309	-4.13718	5.35494e-229	3.14535e-227	down	yes
115707582	LOC115707582		XM_030635594.1	GO:0004674(protein serine/threonine kinase activity);GO:0005524(ATP binding);GO:0005576(extracellular region);GO:0006468(protein phosphorylation);GO:0016021(integral component of membrane);GO:0016301(kinase activity);GO:0016310(phosphorylation)	NA	NA	NA		Mitogen-activated protein kinase kinase kinase [Parasponia andersonii]	NA	6.31552	6.49914	6.64899	34.9955	39.8613	40.6235	0.168545	-2.56879	8.3011e-229	4.86357e-227	down	yes
115709748	LOC115709748		XM_030637941.1;XM_030637940.1	GO:0004012(phospholipid-translocating ATPase activity);GO:0005802(trans-Golgi network);GO:0005886(plasma membrane);GO:0048194(Golgi vesicle budding);GO:0048194(Golgi vesicle budding)	NA	NA	NA		P-type ATPase, subfamily IV [Trema orientale]	NA	3.19675	3.17244	3.20733	17.618	20.5693	20.4342	0.163362	-2.61386	7.16773e-227	4.18898e-225	down	yes
115695889	LOC115695889		XM_030622988.1	GO:0005829(cytosol);GO:0007157(heterophilic cell-cell adhesion via plasma membrane cell adhesion molecules);GO:0017148(negative regulation of translation);GO:0030246(carbohydrate binding);GO:0030598(rRNA N-glycosylase activity);GO:0044533(positive regulation of apoptotic process in other organism)	NA	NA	NA		ribosome inactivating protein Euserratin 2 precursor [Euphorbia serrata]	NA	104.635	95.7329	117.6	610.889	677.076	624.777	0.166237	-2.58869	1.2294e-226	7.16691e-225	down	yes
115702670	LOC115702670		XM_030630096.1	GO:0003677(DNA binding);GO:0005515(protein binding);GO:0005634(nucleus);GO:0006351(transcription, DNA-templated);GO:0006355(regulation of transcription, DNA-templated);GO:0010167(response to nitrate);GO:0015706(nitrate transport);GO:0071249(cellular response to nitrate);GO:0071705(nitrogen compound transport);GO:1901698(response to nitrogen compound)	03050(Proteasome)	K03029	NA		hypothetical protein TorRG33x02_149060 [Trema orientale]	NA	12.6295	13.5915	12.6218	0.306332	0.235956	0.341533	43.9487	5.45775	2.56694e-226	1.49268e-224	up	yes
115705762	LOC115705762		XM_030633192.1;XM_030633193.1;XM_030633194.1	GO:0016787(hydrolase activity);GO:0016787(hydrolase activity)	03010(Ribosome);03010(Ribosome)	K02952	NA		Alpha/beta hydrolase fold [Trema orientale]	NA	24.4231	19.9971	20.8654	0.372221	0.405936	0.290288	61.1034	5.93318	3.90435e-226	2.26472e-224	up	yes
115716064	LOC115716064		XM_030644768.1	GO:0010334(sesquiterpene synthase activity);GO:0051762(sesquiterpene biosynthetic process)	00902(Monoterpenoid biosynthesis)	K07385	EC:4.2.3.108		RecName: Full=(-)-limonene synthase, chloroplastic; AltName: Full=(-)-(4S)-limonene synthase; AltName: Full=CsTPS1; Flags: Precursor	NA	26.7898	21.0887	30.6845	0.315611	0.353792	0.484027	68.1125	6.08985	7.58656e-226	4.38964e-224	up	yes
115719350	LOC115719350		XM_030648345.1;XM_030648346.1	GO:0000771(agglutination involved in conjugation);GO:0005536(glucose binding);GO:0005537(mannose binding);GO:0005575(cellular_component);GO:0005575(cellular_component)	NA	NA	NA		RecName: Full=Mannose/glucose-specific lectin;mannose/glucose-specific lectin isoform X4 [Populus trichocarpa]	NA	67.2335	63.3465	75.0639	366.93	426.355	425.296	0.168757	-2.56698	3.84185e-225	2.21741e-223	down	yes
115709596	LOC115709596		XM_030637730.1	GO:0004674(protein serine/threonine kinase activity);GO:0005886(plasma membrane)	NA	NA	NA		Phosphorylase kinase, gamma catalytic subunit [Parasponia andersonii]	NA	2.39279	2.32663	2.15019	17.8661	20.6415	21.3136	0.114836	-3.12236	3.88633e-225	2.23752e-223	down	yes
115718806	LOC115718806		XM_030647627.1	GO:0016787(hydrolase activity)	00860(Porphyrin and chlorophyll metabolism)	K13544	EC:3.1.1.82		Methyl esterase [Trema orientale]	NA	23.9364	25.9829	26.2209	149.667	145.506	154.691	0.169252	-2.56276	1.09481e-224	6.28774e-223	down	yes
115702926	LOC115702926		XM_030630398.1	GO:0005739(mitochondrion);GO:0005829(cytosol);GO:0009507(chloroplast);GO:0009570(chloroplast stroma);GO:0010167(response to nitrate);GO:0016020(membrane);GO:0020037(heme binding);GO:0042128(nitrate assimilation);GO:0046872(metal ion binding);GO:0047889(ferredoxin-nitrate reductase activity);GO:0048046(apoplast);GO:0048307(ferredoxin-nitrite reductase activity);GO:0050421(nitrite reductase (NO-for…	00910(Nitrogen metabolism)	K00366	EC:1.7.7.1		Sulphite reductase, assimilatory [Trema orientale]	NA	34.785	35.1197	34.9156	136.131	135.142	139.921	0.254917	-1.9719	3.77877e-224	2.16488e-222	down	yes
115705324	LOC115705324		XM_030632633.1	GO:0004142(diacylglycerol cholinephosphotransferase activity);GO:0016021(integral component of membrane);GO:0046470(phosphatidylcholine metabolic process)	00053(Ascorbate and aldarate metabolism);00480(Glutathione metabolism)	K21888	EC:1.8.5.1;EC:2.5.1.18		Phosphatidylcholine:diacylglycerol cholinephosphotransferase [Parasponia andersonii]	NA	116.764	100.194	101.376	20.3628	21.9437	21.6971	4.97369	2.31432	1.01681e-222	5.81105e-221	up	yes
115699909	LOC115699909		XM_030627454.1;XM_030627453.1	GO:0003674(molecular_function);GO:0005576(extracellular region);GO:0005634(nucleus);GO:0008150(biological_process);GO:0008150(biological_process)	NA	NA	NA		NHL repeat [Trema orientale]	NA	15.7959	17.748	17.3665	0.578324	0.571752	0.622344	28.7237	4.84417	1.80938e-222	1.03152e-220	up	yes
115700893	LOC115700893		XM_030628560.1	GO:0003674(molecular_function);GO:0005634(nucleus);GO:0008150(biological_process)	NA	NA	NA		hypothetical protein PanWU01x14_284550 [Parasponia andersonii]	NA	78.0353	75.6264	80.5155	14.1644	15.0637	15.3363	5.2548	2.39364	4.78681e-222	2.72228e-220	up	yes
115700070	LOC115700070		XM_030627628.1	GO:0004601(peroxidase activity);GO:0005576(extracellular region);GO:0006979(response to oxidative stress);GO:0020037(heme binding);GO:0042744(hydrogen peroxide catabolic process);GO:0046872(metal ion binding);GO:0055114(oxidation-reduction process)	00940(Phenylpropanoid biosynthesis)	K00430	EC:1.11.1.7		Peroxidase [Parasponia andersonii]	NA	31.1086	27.8513	22.8987	0.257844	0.331185	0.340384	88.0756	6.46067	1.10489e-221	6.26822e-220	up	yes
115713969	LOC115713969		XM_030642468.1;XM_030642466.1;XM_030642469.1;XM_030642467.1	GO:0003674(molecular_function);GO:0005634(nucleus);GO:0005737(cytoplasm);GO:0008150(biological_process);GO:0008150(biological_process)	NA	NA	NA		hypothetical protein TorRG33x02_283670 [Trema orientale]	NA	23.9129	20.9979	22.2397	91.7153	98.8735	93.9713	0.23598	-2.08326	1.62635e-221	9.20412e-220	down	yes
115724653	LOC115724653		XM_030653992.1	GO:0004553(hydrolase activity, hydrolyzing O-glycosyl compounds);GO:0005576(extracellular region);GO:0005618(cell wall);GO:0005794(Golgi apparatus);GO:0010411(xyloglucan metabolic process);GO:0016762(xyloglucan:xyloglucosyl transferase activity);GO:0016798(hydrolase activity, acting on glycosyl bonds);GO:0042546(cell wall biogenesis);GO:0048046(apoplast);GO:0071555(cell wall organization)	04075(Plant hormone signal transduction)	K14504	EC:2.4.1.207		Xyloglucan endotransglucosylase/hydrolase [Trema orientale]	NA	19.6657	17.9994	17.1133	103.481	109.441	97.0711	0.176708	-2.50056	2.8106e-221	1.58676e-219	down	yes
115696976	LOC115696976		XM_030623872.1	GO:0003714(transcription corepressor activity);GO:0005634(nucleus);GO:0009611(response to wounding);GO:0031347(regulation of defense response);GO:1903507(negative regulation of nucleic acid-templated transcription);GO:2000022(regulation of jasmonic acid mediated signaling pathway)	NA	NA	NA		Jasmonate-zim domain protein [Parasponia andersonii]	NA	5.36874	6.49771	7.09793	120.926	118.324	100.653	0.0557936	-4.16376	3.28565e-221	1.85046e-219	down	yes
115707703	LOC115707703		XM_030635729.1;XR_004009769.1	GO:0005227(calcium activated cation channel activity);GO:0005886(plasma membrane);GO:0006812(cation transport);GO:0016021(integral component of membrane);GO:0016021(integral component of membrane)	NA	NA	NA		calcium permeable stress-gated cation channel 1 [Morus notabilis]	NA	20.0754	18.7979	19.2881	64.4227	72.4967	72.4005	0.277859	-1.84758	7.56532e-221	4.25047e-219	down	yes
115708056	LOC115708056		XM_030636226.1	GO:0003779(actin binding);GO:0005515(protein binding);GO:0005618(cell wall);GO:0005634(nucleus);GO:0005886(plasma membrane);GO:0016020(membrane);GO:0016021(integral component of membrane);GO:0030036(actin cytoskeleton organization);GO:0045010(actin nucleation);GO:0051015(actin filament binding);GO:0051016(barbed-end actin filament capping)	NA	NA	NA		Formin, FH2 domain containing protein [Trema orientale]	NA	40.5206	37.5336	34.6162	6.68654	7.25775	6.72668	5.45066	2.44643	1.49348e-220	8.37068e-219	up	yes
115699654	LOC115699654		XM_030627162.1	GO:0003674(molecular_function);GO:0005575(cellular_component);GO:0008150(biological_process)	00564(Glycerophospholipid metabolism);00565(Ether lipid metabolism);00440(Phosphonate and phosphinate metabolism)	K00993	EC:2.7.8.1		hypothetical protein PanWU01x14_266070 [Parasponia andersonii]	NA	27.2019	23.8978	22.5853	130.967	124.867	122.68	0.194669	-2.3609	2.54655e-220	1.42386e-218	down	yes
115716021	LOC115716021		XM_030644709.1	NA	NA	NA	NA		low-temperature-induced 78 kDa protein isoform X3 [Morus notabilis]	NA	24.2858	22.1235	21.0614	2.49354	2.86807	2.90403	8.16279	3.02906	4.74962e-220	2.64931e-218	up	yes
115719763	LOC115719763		XM_030648949.1	GO:0005524(ATP binding);GO:0005618(cell wall);GO:0005634(nucleus);GO:0009409(response to cold);GO:0009416(response to light stimulus);GO:0009507(chloroplast);GO:0009535(chloroplast thylakoid membrane);GO:0009570(chloroplast stroma);GO:0009579(thylakoid);GO:0009753(response to jasmonic acid);GO:0009941(chloroplast envelope);GO:0010150(leaf senescence);GO:0010287(plastoglobule);GO:0010319(stromule)…	03010(Ribosome)	K02960	NA		ATPase, AAA-type, core [Trema orientale]	NA	113.328	106.933	111.979	333.686	350.646	363.224	0.317158	-1.65673	4.8182e-220	2.68113e-218	down	yes
115707347	LOC115707347		XM_030635277.1	GO:0005215(transporter activity);GO:0016021(integral component of membrane);GO:0098656(anion transmembrane transport)	NA	NA	NA		Sodium/sulfate symporter [Parasponia andersonii]	NA	53.2149	55.6522	55.7053	223.752	242.716	258.59	0.226978	-2.13937	1.19875e-219	6.65461e-218	down	yes
115704674	LOC115704674		XM_030631872.1	GO:0005515(protein binding);GO:0005516(calmodulin binding);GO:0005634(nucleus);GO:0005777(peroxisome);GO:0009733(response to auxin)	04075(Plant hormone signal transduction)	K14488	NA		Small auxin-up RNA [Trema orientale]	NA	50.0627	47.5925	50.1891	2.43271	2.61453	3.68948	16.9222	4.08084	1.213e-219	6.71771e-218	up	yes
115699396	LOC115699396		XM_030626784.1	GO:0000272(polysaccharide catabolic process);GO:0004568(chitinase activity);GO:0005576(extracellular region);GO:0005618(cell wall);GO:0006032(chitin catabolic process);GO:0006952(defense response);GO:0008061(chitin binding);GO:0009611(response to wounding);GO:0009617(response to bacterium);GO:0009626(plant-type hypersensitive response);GO:0010262(somatic embryogenesis);GO:0016998(cell wall macrom…	00520(Amino sugar and nucleotide sugar metabolism)	K01183	EC:3.2.1.14		PREDICTED: endochitinase PR4-like [Populus euphratica]	NA	45.4604	44.8788	51.0797	252.849	263.7	251.901	0.184031	-2.44198	2.70527e-219	1.49464e-217	down	yes
115706226	LOC115706226		XM_030633804.1	GO:0003714(transcription corepressor activity);GO:0005634(nucleus);GO:0009611(response to wounding);GO:0031347(regulation of defense response);GO:1903507(negative regulation of nucleic acid-templated transcription);GO:2000022(regulation of jasmonic acid mediated signaling pathway)	04075(Plant hormone signal transduction)	K13464	NA		Jasmonate-zim domain protein [Trema orientale]	NA	35.3785	31.5635	32.435	117.779	122.116	121.398	0.275059	-1.86219	4.0261e-219	2.21912e-217	down	yes
115706831	LOC115706831		XM_030634582.1	GO:0006629(lipid metabolic process);GO:0016020(membrane);GO:0016298(lipase activity)	00561(Glycerolipid metabolism)	K01054	EC:3.1.1.23		Alpha/beta hydrolase fold [Trema orientale]	NA	9.84739	8.08533	9.32111	58.9117	58.4337	59.8664	0.153792	-2.70094	9.88865e-219	5.43759e-217	down	yes
115706811	LOC115706811		XM_030634551.1	GO:0003824(catalytic activity);GO:0005829(cytosol);GO:0008460(dTDP-glucose 4,6-dehydratase activity);GO:0009225(nucleotide-sugar metabolic process);GO:0009506(plasmodesma);GO:0009507(chloroplast);GO:0010253(UDP-rhamnose biosynthetic process);GO:0010280(UDP-L-rhamnose synthase activity);GO:0010315(auxin efflux);GO:0016491(oxidoreductase activity);GO:0016853(isomerase activity);GO:0030154(cell diff…	00520(Amino sugar and nucleotide sugar metabolism)	K12450	EC:4.2.1.76		dTDP-glucose 4,6-dehydratase [Trema orientale]	NA	70.5706	63.1287	62.7084	205.016	233.152	237.082	0.290866	-1.78157	2.62015e-218	1.43737e-216	down	yes
115700866	LOC115700866		XM_030628529.1	GO:0003674(molecular_function);GO:0005886(plasma membrane);GO:0008150(biological_process);GO:0031225(anchored component of membrane);GO:0046658(anchored component of plasma membrane)	NA	NA	NA		Transmembrane protein [Parasponia andersonii]	NA	37.1297	34.335	34.0714	4.63852	4.60665	4.45348	7.70412	2.94563	3.04856e-218	1.66846e-216	up	yes
115707744	LOC115707744		XM_030635789.1	GO:0003756(protein disulfide isomerase activity);GO:0005783(endoplasmic reticulum);GO:0006457(protein folding);GO:0034976(response to endoplasmic reticulum stress)	04141(Protein processing in endoplasmic reticulum)	K09580	EC:5.3.4.1		Protein disulfide isomerase [Parasponia andersonii]	NA	706.382	669.246	681.512	211.902	225.074	230.483	3.08204	1.62389	6.88292e-218	3.75814e-216	up	yes
115699172	LOC115699172		XM_030626439.1	GO:0004742(dihydrolipoyllysine-residue acetyltransferase activity);GO:0005739(mitochondrion);GO:0005829(cytosol);GO:0006086(acetyl-CoA biosynthetic process from pyruvate);GO:0006096(glycolytic process);GO:0009507(chloroplast);GO:0009534(chloroplast thylakoid);GO:0009570(chloroplast stroma);GO:0009941(chloroplast envelope);GO:0016020(membrane);GO:0022626(cytosolic ribosome)	00010(Glycolysis / Gluconeogenesis);00020(Citrate cycle (TCA cycle));00620(Pyruvate metabolism)	K00627	EC:2.3.1.12		Lipoamide Acyltransferase [Parasponia andersonii]	NA	79.9636	70.9266	73.7222	11.7772	13.1869	14.5845	5.6794	2.50574	1.60976e-217	8.76884e-216	up	yes
115723147	LOC115723147		XM_030652582.1	GO:0005524(ATP binding);GO:0005737(cytoplasm);GO:0005829(cytosol);GO:0006000(fructose metabolic process);GO:0008865(fructokinase activity);GO:0016301(kinase activity);GO:0019252(starch biosynthetic process)	00051(Fructose and mannose metabolism);00500(Starch and sucrose metabolism);00520(Amino sugar and nucleotide sugar metabolism)	K00847	EC:2.7.1.4		Ribokinase [Trema orientale]	NA	262.868	224.901	256.587	50.1481	50.5828	48.2763	4.99543	2.32061	3.38608e-217	1.84019e-215	up	yes
115700446	LOC115700446		XM_030627984.1	GO:0003674(molecular_function);GO:0005886(plasma membrane)	NA	NA	NA		hypothetical protein TorRG33x02_079260 [Trema orientale]	NA	45.7909	40.8108	41.0338	6.1342	5.9794	5.44376	7.26962	2.86188	4.7527e-216	2.57687e-214	up	yes
115707313	LOC115707313		XM_030635227.1	GO:0003700(DNA binding transcription factor activity);GO:0005634(nucleus);GO:0006355(regulation of transcription, DNA-templated);GO:0043565(sequence-specific DNA binding)	04075(Plant hormone signal transduction)	K14494	NA		GRAS transcription factor [Trema orientale]	NA	15.2087	13.7862	15.5256	65.8798	69.2346	73.9368	0.212965	-2.23131	7.9199e-216	4.28411e-214	down	yes
115714238	LOC115714238		XM_030642864.1	GO:0003735(structural constituent of ribosome);GO:0006412(translation)	NA	NA	NA		Mitochondrial carrier protein [Trema orientale]	NA	26.8091	29.1487	27.3077	2.37085	2.2028	2.41686	11.9112	3.57425	1.47889e-215	7.98121e-214	up	yes
115703151	LOC115703151		XM_030630654.1	GO:0005351(carbohydrate:proton symporter activity);GO:0005355(glucose transmembrane transporter activity);GO:0005887(integral component of plasma membrane);GO:0046323(glucose import)	NA	NA	NA		Sugar/inositol transporter [Trema orientale]	NA	33.3493	34.0976	36.0769	143.67	150.356	151.939	0.232135	-2.10696	6.29139e-215	3.38745e-213	down	yes
115703032	LOC115703032		XM_030630515.1	GO:0009813(flavonoid biosynthetic process);GO:0043231(intracellular membrane-bounded organelle);GO:0052696(flavonoid glucuronidation);GO:0080043(quercetin 3-O-glucosyltransferase activity);GO:0080044(quercetin 7-O-glucosyltransferase activity)	00906(Carotenoid biosynthesis)	K14595	EC:2.4.1.263		UDP-glucuronosyl/UDP-glucosyltransferase [Trema orientale]	NA	1.96623	1.87195	2.60683	33.8725	32.6412	34.4424	0.0638397	-3.9694	7.40316e-215	3.97685e-213	down	yes
115714608	LOC115714608		XM_030643353.1	GO:0007275(multicellular organism development);GO:0009507(chloroplast);GO:0016020(membrane);GO:0016021(integral component of membrane);GO:0046872(metal ion binding);GO:0055114(oxidation-reduction process)	NA	NA	NA		DOMON domain containing protein [Trema orientale]	NA	33.0547	31.4397	33.4224	0.648732	0.601481	0.558051	54.1496	5.75888	1.32703e-213	7.11217e-212	up	yes
115719119	LOC115719119		XM_030648040.1	GO:0005576(extracellular region);GO:0008150(biological_process)	NA	NA	NA		hypothetical protein TorRG33x02_030130 [Trema orientale]	NA	47.6789	40.4172	48.254	0.927235	0.947462	0.899117	49.1562	5.6193	1.94212e-211	1.03848e-209	up	yes
115722196	LOC115722196		XM_030651332.1	GO:0004356(glutamate-ammonia ligase activity)	00630(Glyoxylate and dicarboxylate metabolism);00910(Nitrogen metabolism);00250(Alanine, aspartate and glutamate metabolism);00220(Arginine biosynthesis)	K01915	EC:6.3.1.2		Glutamine synthetase [Trema orientale]	NA	168.174	173.124	186.443	721.643	769.829	773.277	0.233024	-2.10145	4.63923e-211	2.47496e-209	down	yes
115720676	LOC115720676		XM_030649844.1;XM_030649843.1	GO:0004674(protein serine/threonine kinase activity);GO:0005634(nucleus);GO:0005737(cytoplasm);GO:0005886(plasma membrane);GO:0035556(intracellular signal transduction);GO:0035556(intracellular signal transduction)	NA	NA	NA		putative LOV domain-containing protein [Cannabis sativa]	NA	10.1637	9.60402	10.4412	44.2689	49.0153	52.732	0.206887	-2.27308	6.29186e-211	3.34894e-209	down	yes
115709225	LOC115709225		XM_030637275.1	GO:0004672(protein kinase activity);GO:0004674(protein serine/threonine kinase activity);GO:0005524(ATP binding);GO:0005774(vacuolar membrane);GO:0005886(plasma membrane);GO:0006468(protein phosphorylation);GO:0007169(transmembrane receptor protein tyrosine kinase signaling pathway);GO:0009506(plasmodesma);GO:0016021(integral component of membrane);GO:0016301(kinase activity)	NA	NA	NA		Mitogen-activated protein kinase kinase kinase [Trema orientale]	NA	32.8297	29.9681	30.5129	5.71512	6.11119	6.14172	5.19315	2.37661	7.87375e-211	4.18136e-209	up	yes
115719615	LOC115719615		XM_030648718.1	GO:0016165(linoleate 13S-lipoxygenase activity)	00591(Linoleic acid metabolism);00592(alpha-Linolenic acid metabolism)	K00454	EC:1.13.11.12		Lipoxygenase [Parasponia andersonii]	NA	36.0481	32.61	33.3731	107.153	120.743	124.198	0.289784	-1.78695	1.32997e-210	7.0467e-209	down	yes
115706142	LOC115706142		XM_030633678.1	GO:0004564(beta-fructofuranosidase activity);GO:0004575(sucrose alpha-glucosidase activity);GO:0005982(starch metabolic process);GO:0005987(sucrose catabolic process);GO:0009507(chloroplast);GO:0033926(glycopeptide alpha-N-acetylgalactosaminidase activity);GO:0048825(cotyledon development)	03010(Ribosome)	K02986	NA		Glycosyl hydrolase [Trema orientale]	NA	22.4826	21.4631	22.0571	77.1504	88.1069	88.8201	0.259774	-1.94467	2.21148e-210	1.16907e-208	down	yes
115704921	LOC115704921		XM_030632143.1	GO:0004040(amidase activity)	00970(Aminoacyl-tRNA biosynthesis)	K02433	EC:6.3.5.6;EC:6.3.5.7		uncharacterized protein LOC112039351 [Quercus suber]	NA	23.76	28.3693	21.6651	0.835942	0.656422	0.715719	33.4201	5.06264	5.38327e-210	2.83934e-208	up	yes
115716697	LOC115716697		XM_030645559.1	GO:0003674(molecular_function);GO:0005739(mitochondrion);GO:0008150(biological_process);GO:0016021(integral component of membrane)	NA	NA	NA		polypyrimidine tract-binding-like protein [Trema orientale]	NA	26.2687	23.3176	24.4364	0.482854	0.39532	0.522717	52.8397	5.72355	8.72122e-210	4.58949e-208	up	yes
115712417	LOC115712417		XM_030640691.1	GO:0003674(molecular_function);GO:0008150(biological_process);GO:0016021(integral component of membrane)	03018(RNA degradation)	K12600	NA		Transmembrane protein [Trema orientale]	NA	38.7359	43.4134	44.2473	1.05819	0.5836	0.931696	49.115	5.61809	1.40298e-209	7.36642e-208	up	yes
115725469	LOC115725469		XM_030655002.1	GO:0005737(cytoplasm);GO:0005886(plasma membrane);GO:0006508(proteolysis);GO:0008270(zinc ion binding);GO:0042277(peptide binding);GO:0043171(peptide catabolic process);GO:0070006(metalloaminopeptidase activity)	00590(Arachidonic acid metabolism)	K01254	EC:3.3.2.6		Peptidase M1, alanine aminopeptidase/leukotriene A4 hydrolase [Trema orientale]	NA	40.8074	41.3102	40.4266	6.91005	7.03967	7.24503	5.78182	2.53152	3.55201e-209	1.86081e-207	up	yes
115709091	LOC115709091		XM_030637126.1	GO:0003674(molecular_function);GO:0005739(mitochondrion);GO:0008150(biological_process);GO:0043231(intracellular membrane-bounded organelle)	03440(Homologous recombination)	K10683	NA		Tetratricopeptide-like helical domain containing protein [Parasponia andersonii]	NA	1.8931	1.84429	2.24037	27.6928	31.8514	37.3034	0.0617235	-4.01804	4.40528e-209	2.30263e-207	down	yes
115723301	LOC115723301		XM_030652741.1	GO:0004842(ubiquitin-protein transferase activity);GO:0005576(extracellular region);GO:0005886(plasma membrane);GO:0008270(zinc ion binding)	NA	NA	NA		von Willebrand factor, type A [Trema orientale]	NA	17.1541	15.7526	16.0286	60.7833	68.203	68.3893	0.247929	-2.012	9.23352e-209	4.81551e-207	down	yes
115712119	LOC115712119		XM_030640354.1	GO:0005215(transporter activity);GO:0005524(ATP binding);GO:0005886(plasma membrane);GO:0006810(transport);GO:0006979(response to oxidative stress);GO:0007623(circadian rhythm);GO:0009507(chloroplast);GO:0009644(response to high light intensity);GO:0009941(chloroplast envelope);GO:0010150(leaf senescence);GO:0016021(integral component of membrane);GO:0016301(kinase activity);GO:0016310(phosphoryl…	04626(Plant-pathogen interaction)	K13457	NA		protein ACTIVITY OF BC1 COMPLEX KINASE 8, chloroplastic isoform X1 [Morus notabilis]	NA	50.9474	48.8878	47.9182	152.541	167.406	176.857	0.297407	-1.74949	2.05941e-208	1.07163e-206	down	yes
115720765	LOC115720765		XM_030649942.1	NA	NA	NA	NA		ARID DNA-binding domain containing protein [Parasponia andersonii]	NA	59.4834	59.2229	62.8229	9.18026	9.84429	9.60244	6.34119	2.66475	2.11238e-208	1.09674e-206	up	yes
115702931	LOC115702931		XM_030630403.1	GO:0005739(mitochondrion);GO:0005829(cytosol);GO:0009507(chloroplast);GO:0009570(chloroplast stroma);GO:0010167(response to nitrate);GO:0016020(membrane);GO:0020037(heme binding);GO:0042128(nitrate assimilation);GO:0046872(metal ion binding);GO:0047889(ferredoxin-nitrate reductase activity);GO:0048046(apoplast);GO:0048307(ferredoxin-nitrite reductase activity);GO:0050421(nitrite reductase (NO-for…	00910(Nitrogen metabolism)	K00366	EC:1.7.7.1		Sulphite reductase, assimilatory [Trema orientale]	NA	30.4356	31.8571	30.2144	143.289	173.233	181.329	0.185813	-2.42808	3.77848e-208	1.95724e-206	down	yes
115720611	LOC115720611		XM_030649772.1	GO:0003674(molecular_function);GO:0005886(plasma membrane);GO:0009506(plasmodesma);GO:0016021(integral component of membrane);GO:0042742(defense response to bacterium)	NA	NA	NA		Late embryogenesis abundant protein [Trema orientale]	NA	36.6995	28.8945	32.8105	199.157	182.609	192.136	0.171466	-2.54401	3.78658e-208	1.95724e-206	down	yes
115719033	LOC115719033		XM_030647913.1;XM_030647914.1;XM_030647912.1;XM_030647911.1	GO:0004124(cysteine synthase activity);GO:0005737(cytoplasm);GO:0006535(cysteine biosynthetic process from serine);GO:0030170(pyridoxal phosphate binding);GO:0030170(pyridoxal phosphate binding)	00920(Sulfur metabolism);00270(Cysteine and methionine metabolism);00270(Cysteine and methionine metabolism)	K01738	EC:2.5.1.47		Cysteine synthase [Trema orientale]	NA	212.929	200.062	211.93	593.712	626.175	627.66	0.338244	-1.56387	4.42548e-208	2.28241e-206	down	yes
115699700	LOC115699700		XM_030627227.1	GO:0000149(SNARE binding);GO:0005484(SNAP receptor activity);GO:0005886(plasma membrane);GO:0006886(intracellular protein transport);GO:0006887(exocytosis);GO:0006906(vesicle fusion);GO:0012505(endomembrane system);GO:0016021(integral component of membrane);GO:0031201(SNARE complex);GO:0048278(vesicle docking)	04130(SNARE interactions in vesicular transport)	K08486	NA		syntaxin-121 [Morus notabilis]	NA	25.3363	26.6071	23.7873	114.675	115.736	114.809	0.21937	-2.18856	5.95942e-206	3.06673e-204	down	yes
115722507	LOC115722507		XM_030651729.1;XM_030651728.1	GO:0005634(nucleus);GO:0005737(cytoplasm);GO:0005737(cytoplasm)	NA	NA	NA		U-box domain-containing protein 44 [Morus notabilis]	NA	1.15085	1.14196	1.39696	12.6452	14.7003	15.579	0.0859594	-3.5402	9.88432e-206	5.07526e-204	down	yes
115698859	LOC115698859		XM_030626067.1	GO:0000771(agglutination involved in conjugation);GO:0005536(glucose binding);GO:0005537(mannose binding);GO:0005575(cellular_component)	NA	NA	NA		mannose/glucose-specific lectin-like protein isoform X2 [Cinnamomum micranthum f. kanehirae]	NA	43.9288	46.3088	48.2296	245.406	231.996	240.464	0.192887	-2.37417	1.70715e-205	8.74631e-204	down	yes
115715691	LOC115715691		XM_030644351.1	GO:0003674(molecular_function);GO:0005576(extracellular region);GO:0005773(vacuole);GO:0005774(vacuolar membrane);GO:0008150(biological_process);GO:0009505(plant-type cell wall)	NA	NA	NA		uncharacterized protein LOC8274801 [Ricinus communis]	NA	41.9661	45.6113	46.4962	238.062	287.185	305.811	0.161329	-2.63192	1.5982e-204	8.17014e-203	down	yes
115711182	LOC115711182		XM_030639513.1	GO:0004693(cyclin-dependent protein serine/threonine kinase activity);GO:0005515(protein binding);GO:0005634(nucleus);GO:0007049(cell cycle);GO:0010444(guard mother cell differentiation);GO:0042127(regulation of cell proliferation);GO:0048316(seed development);GO:0051301(cell division);GO:0051726(regulation of cell cycle)	04075(Plant hormone signal transduction)	K14505	NA		Cyclin [Trema orientale]	NA	75.4906	86.9025	73.3787	8.87432	8.77076	7.90658	9.22726	3.2059	2.4247e-204	1.23681e-202	up	yes
115705480	LOC115705480		XM_030632819.1	GO:0002238(response to molecule of fungal origin);GO:0003674(molecular_function);GO:0007568(aging);GO:0009620(response to fungus);GO:0009624(response to nematode);GO:0010150(leaf senescence);GO:0010193(response to ozone)	NA	NA	NA		hypothetical protein L484_000803 [Morus notabilis]	NA	280.756	265.155	280.45	830.303	845.794	855.706	0.326392	-1.61532	2.63405e-204	1.34066e-202	down	yes
115724464	LOC115724464		XM_030653755.1	GO:0005319(lipid transporter activity);GO:0005504(fatty acid binding);GO:0005515(protein binding);GO:0005576(extracellular region);GO:0005783(endoplasmic reticulum);GO:0006869(lipid transport);GO:0008270(zinc ion binding);GO:0008289(lipid binding);GO:0009506(plasmodesma);GO:0009627(systemic acquired resistance);GO:0009862(systemic acquired resistance, salicylic acid mediated signaling pathway);GO…	NA	NA	NA		Bifunctional inhibitor/plant lipid transfer protein/seed storage helical domain containing protein [Trema orientale]	NA	57.9436	58.63	68.9953	2.62407	2.56669	2.6951	23.5318	4.55654	3.15306e-204	1.60131e-202	up	yes
115721769	LOC115721769		XR_004012687.1	NA	NA	NA	NA			NA	33.2215	30.7609	36.7274	259.159	242.161	229.381	0.137826	-2.85908	1.10574e-202	5.60337e-201	down	yes
115709998	LOC115709998		XM_030638325.1	GO:0010143(cutin biosynthetic process);GO:0016020(membrane);GO:0016311(dephosphorylation);GO:0016791(phosphatase activity);GO:0090447(glycerol-3-phosphate 2-O-acyltransferase activity)	00561(Glycerolipid metabolism);00564(Glycerophospholipid metabolism)	K13508	EC:2.3.1.15;EC:2.3.1.198		Phospholipid/glycerol acyltransferase [Trema orientale]	NA	9.28925	10.5542	11.4666	78.2772	81.8766	78.5155	0.131186	-2.93032	1.31953e-202	6.67225e-201	down	yes
115698586	LOC115698586		XM_030625692.1	GO:0004601(peroxidase activity);GO:0005515(protein binding);GO:0005576(extracellular region);GO:0005618(cell wall);GO:0005794(Golgi apparatus);GO:0005829(cytosol);GO:0006979(response to oxidative stress);GO:0009809(lignin biosynthetic process);GO:0010089(xylem development);GO:0020037(heme binding);GO:0042744(hydrogen peroxide catabolic process);GO:0046872(metal ion binding);GO:0048046(apoplast);G…	00940(Phenylpropanoid biosynthesis)	K00430	EC:1.11.1.7		Peroxidase [Trema orientale]	NA	4.12683	5.00289	5.18667	48.3462	53.2557	49.849	0.0945283	-3.40311	4.67956e-202	2.3611e-200	down	yes
115710658	LOC115710658		XM_030639016.1	GO:0051213(dioxygenase activity)	00904(Diterpenoid biosynthesis)	K04125	EC:1.14.11.13		Isopenicillin N synthase [Trema orientale]	NA	41.3345	38.3219	35.6951	4.10511	4.43455	4.93989	8.55752	3.09719	7.24428e-202	3.64723e-200	up	yes
115717079	LOC115717079		XM_030646017.1	GO:0003677(DNA binding);GO:0003700(DNA binding transcription factor activity);GO:0005515(protein binding);GO:0005634(nucleus);GO:0006351(transcription, DNA-templated);GO:0009269(response to desiccation);GO:0009611(response to wounding);GO:0009737(response to abscisic acid);GO:0009738(abscisic acid-activated signaling pathway);GO:0009753(response to jasmonic acid);GO:0009867(jasmonic acid mediated…	04016(MAPK signaling pathway - plant);04075(Plant hormone signal transduction)	K13422	NA		Basic helix-loop-helix transcription factor [Parasponia andersonii]	NA	29.0929	26.8894	25.3717	85.3767	94.155	94.9556	0.296385	-1.75445	4.61829e-201	2.32012e-199	down	yes
115711230	LOC115711230		XM_030639558.1	GO:0005829(cytosol);GO:0009793(embryo development ending in seed dormancy);GO:0010227(floral organ abscission)	NA	NA	NA		Late embryogenesis abundant protein LEA [Trema orientale]	NA	17.0714	15.8896	17.8326	0.17469	0.20013	0.250885	81.1783	6.34302	4.98938e-201	2.50114e-199	up	yes
115706280	LOC115706280		XM_030633874.1	GO:0005249(voltage-gated potassium channel activity);GO:0005887(integral component of plasma membrane);GO:0042391(regulation of membrane potential)	04626(Plant-pathogen interaction)	K05391	NA		Voltage dependent potassium channel [Parasponia andersonii]	NA	4.04549	4.13024	4.21143	23.3188	25.244	25.0553	0.168262	-2.57121	6.74188e-201	3.37239e-199	down	yes
115704807	LOC115704807		XM_030632014.1	GO:0003674(molecular_function);GO:0008150(biological_process);GO:0016021(integral component of membrane)	NA	NA	NA		NFU1 iron-sulfur cluster protein [Trema orientale]	NA	57.5329	84.3211	74.9852	1.01504	1.16227	1.74126	55.3364	5.79016	1.04553e-200	5.21867e-199	up	yes
115724972	LOC115724972		XM_030654359.1	GO:0004332(fructose-bisphosphate aldolase activity);GO:0006094(gluconeogenesis);GO:0006096(glycolytic process);GO:0006098(pentose-phosphate shunt);GO:0009507(chloroplast);GO:0009570(chloroplast stroma);GO:0009579(thylakoid);GO:0009737(response to abscisic acid);GO:0009941(chloroplast envelope);GO:0010287(plastoglobule);GO:0016020(membrane);GO:0046686(response to cadmium ion);GO:0048046(apoplast)	00010(Glycolysis / Gluconeogenesis);00030(Pentose phosphate pathway);00051(Fructose and mannose metabolism);00710(Carbon fixation in photosynthetic organisms)	K01623	EC:4.1.2.13		fructose-bisphosphate aldolase 1, chloroplastic [Herrania umbratica]	NA	810.718	836.419	874.5	3279.36	3258.17	3480.74	0.251704	-1.9902	1.40723e-200	7.00905e-199	down	yes
115707332	LOC115707332		XM_030635260.1	GO:0005576(extracellular region);GO:0007275(multicellular organism development);GO:0016020(membrane);GO:0016021(integral component of membrane);GO:0046872(metal ion binding);GO:0055114(oxidation-reduction process)	NA	NA	NA		Cytochrome b561 and DOMON domain-containing protein [Trema orientale]	NA	25.9225	23.1963	26.6565	106.633	110.002	107.791	0.233568	-2.09809	1.78968e-200	8.89487e-199	down	yes
115699206	LOC115699206		XM_030626495.1	GO:0005516(calmodulin binding);GO:0005634(nucleus);GO:0005737(cytoplasm);GO:0008150(biological_process)	00500(Starch and sucrose metabolism)	K01214	EC:3.2.1.68		calmodulin-binding family protein [Parasponia andersonii]	NA	18.565	17.4933	15.8515	1.47123	1.78915	1.67914	10.5091	3.39356	1.82743e-200	9.06311e-199	up	yes
115697314	LOC115697314		XM_030624260.1;XM_030624261.1	GO:0005737(cytoplasm);GO:0005829(cytosol);GO:0005886(plasma membrane);GO:0006979(response to oxidative stress);GO:0032440(2-alkenal reductase [NAD(P)] activity);GO:0055114(oxidation-reduction process);GO:0055114(oxidation-reduction process)	NA	NA	NA		2-alkenal reductase (NADP(+)-dependent) [Morus notabilis]	NA	19.9337	20.8348	23.238	117.451	124.481	128.365	0.172851	-2.5324	2.72336e-200	1.34777e-198	down	yes
115706326	LOC115706326		XM_030633943.1	GO:0003924(GTPase activity);GO:0005622(intracellular);GO:0006412(translation)	NA	NA	NA		Translation initiation factor aIF-2, bacterial-like [Parasponia andersonii]	NA	20.3368	20.627	20.6724	70.7091	77.8436	79.8069	0.269909	-1.88946	5.81236e-200	2.87039e-198	down	yes
115709788	LOC115709788		XM_030637999.1	GO:0000470(maturation of LSU-rRNA);GO:0003723(RNA binding);GO:0005739(mitochondrion);GO:0006412(translation);GO:0022625(cytosolic large ribosomal subunit)	03010(Ribosome)	K02863	NA		Ribosomal protein [Trema orientale]	NA	136.584	141.915	151.277	571.463	628.436	640.523	0.23352	-2.09838	2.15677e-199	1.06285e-197	down	yes
115707628	LOC115707628		XM_030635645.1	GO:0004568(chitinase activity)	00520(Amino sugar and nucleotide sugar metabolism)	K01183	EC:3.2.1.14		endochitinase EP3 [Morus notabilis]	NA	3.59229	4.45521	5.64877	86.5289	98.9166	85.4728	0.050555	-4.306	1.00439e-198	4.93912e-197	down	yes
115723768	LOC115723768		XM_030653243.1	GO:0004742(dihydrolipoyllysine-residue acetyltransferase activity);GO:0005739(mitochondrion);GO:0005886(plasma membrane);GO:0006096(glycolytic process);GO:0009507(chloroplast);GO:0009570(chloroplast stroma);GO:0009793(embryo development ending in seed dormancy);GO:0009941(chloroplast envelope);GO:0022626(cytosolic ribosome)	00010(Glycolysis / Gluconeogenesis);00020(Citrate cycle (TCA cycle));00620(Pyruvate metabolism)	K00627	EC:2.3.1.12		Lipoamide Acyltransferase [Trema orientale]	NA	52.0062	51.2603	52.6345	8.56972	9.50149	8.20716	5.93268	2.56868	1.567e-198	7.68953e-197	up	yes
115712167	LOC115712167		XM_030640416.1;XM_030640418.1;XM_030640417.1	GO:0004674(protein serine/threonine kinase activity);GO:0005886(plasma membrane);GO:0007166(cell surface receptor signaling pathway);GO:0007166(cell surface receptor signaling pathway)	NA	NA	NA		Wall-associated receptor kinase [Parasponia andersonii];LEAF RUST 10 DISEASE-RESISTANCE LOCUS RECEPTOR-LIKE PROTEIN KINASE-like 1.1 isoform X2 [Morus notabilis]	NA	7.30817	6.96884	7.50586	32.0099	38.479	38.4805	0.199899	-2.32266	2.38018e-198	1.16554e-196	down	yes
115704344	LOC115704344		XM_030631556.1	GO:0004564(beta-fructofuranosidase activity);GO:0004575(sucrose alpha-glucosidase activity);GO:0005634(nucleus);GO:0005829(cytosol);GO:0005975(carbohydrate metabolic process);GO:0033926(glycopeptide alpha-N-acetylgalactosaminidase activity)	03010(Ribosome)	K02986	NA		Glycosyl hydrolase [Trema orientale]	NA	42.6774	40.7658	38.0731	7.18914	7.11758	6.94144	5.71891	2.51574	2.97012e-198	1.45136e-196	up	yes
115720329	LOC115720329		XM_030649482.1	GO:0030599(pectinesterase activity);GO:0046910(pectinesterase inhibitor activity);GO:0071944(cell periphery)	00040(Pentose and glucuronate interconversions)	K01051	EC:3.1.1.11		Pectinesterase inhibitor domain containing protein [Parasponia andersonii]	NA	62.6978	54.6008	63.3617	1.51916	1.19951	1.07342	47.6414	5.57415	7.75523e-198	3.78169e-196	up	yes
115709251	LOC115709251		XM_030637305.1	GO:0005515(protein binding);GO:0009507(chloroplast);GO:0010287(plastoglobule);GO:0016702(oxidoreductase activity, acting on single donors with incorporation of molecular oxygen, incorporation of two atoms of oxygen);GO:0046872(metal ion binding);GO:0055114(oxidation-reduction process)	00906(Carotenoid biosynthesis)	K09840	EC:1.13.11.51		Carotenoid oxygenase [Trema orientale]	NA	46.1515	46.813	45.5248	146.733	161.098	160.907	0.295452	-1.75901	9.48225e-197	4.61417e-195	down	yes
115717044	LOC115717044		XM_030645985.1	GO:0005515(protein binding);GO:0005737(cytoplasm);GO:0006952(defense response);GO:0006979(response to oxidative stress);GO:0009611(response to wounding);GO:0009612(response to mechanical stimulus);GO:0009693(ethylene biosynthetic process);GO:0009723(response to ethylene);GO:0009733(response to auxin);GO:0009753(response to jasmonic acid);GO:0009835(fruit ripening);GO:0010087(phloem or xylem histo…	00270(Cysteine and methionine metabolism);04016(MAPK signaling pathway - plant)	K20772	EC:4.4.1.14		L-threonine-O-3-phosphate decarboxylase [Trema orientale]	NA	0.899945	0.759975	1.14601	16.1071	19.3982	18.6399	0.0518223	-4.27028	3.45423e-196	1.67736e-194	down	yes
115718528	LOC115718528		XM_030647328.1;XM_030647329.1	GO:0005886(plasma membrane);GO:0016021(integral component of membrane);GO:0042626(ATPase activity, coupled to transmembrane movement of substances);GO:0042626(ATPase activity, coupled to transmembrane movement of substances)	02010(ABC transporters);02010(ABC transporters)	K05681	NA		ABC transporter G family member 28 [Morus notabilis]	NA	8.59785	7.81621	6.76578	0.274616	0.220368	0.239686	31.5514	4.97963	4.81557e-196	2.33354e-194	up	yes
115723107	LOC115723107		XM_030652533.1	GO:0005509(calcium ion binding);GO:0005544(calcium-dependent phospholipid binding);GO:0005886(plasma membrane)	00270(Cysteine and methionine metabolism);00450(Selenocompound metabolism)	K00549	EC:2.1.1.14		Phosphoribosyltransferase [Trema orientale]	NA	18.2165	20.1235	16.9069	0.741435	0.576497	0.969106	24.1565	4.59434	2.84508e-195	1.37581e-193	up	yes
115705770	LOC115705770		XM_030633208.1	GO:0009507(chloroplast);GO:0009535(chloroplast thylakoid membrane);GO:0009570(chloroplast stroma)	00510(N-Glycan biosynthesis)	K03844	EC:2.4.1.131		ACT domain containing protein [Parasponia andersonii]	NA	33.9083	29.7947	35.6298	2.33055	2.69816	2.34716	13.4673	3.75139	3.69676e-195	1.78395e-193	up	yes
115724625	LOC115724625		XM_030653955.1	GO:0003674(molecular_function);GO:0008150(biological_process);GO:0009507(chloroplast);GO:0016021(integral component of membrane)	04146(Peroxisome)	K13348	NA		Mpv17/PMP [Trema orientale]	NA	204.256	195.293	201.477	547.616	579.023	602.682	0.34755	-1.52471	7.89393e-195	3.80151e-193	down	yes
115714785	LOC115714785		XM_030643537.1;XM_030643538.1	GO:0005515(protein binding);GO:0005524(ATP binding);GO:0005634(nucleus);GO:0006351(transcription, DNA-templated);GO:0006355(regulation of transcription, DNA-templated);GO:0009624(response to nematode);GO:0019760(glucosinolate metabolic process);GO:0043565(sequence-specific DNA binding);GO:0048364(root development);GO:0048366(leaf development);GO:0061062(regulation of nematode larval development);…	NA	NA	NA		Growth-regulating factor [Trema orientale]	NA	43.0604	45.6773	38.1981	2.36179	2.35834	3.46692	15.5045	3.95461	3.37286e-194	1.62092e-192	up	yes
115704444	LOC115704444		XM_030631652.1	GO:0004026(alcohol O-acetyltransferase activity)	00940(Phenylpropanoid biosynthesis);00945(Stilbenoid, diarylheptanoid and gingerol biosynthesis);00941(Flavonoid biosynthesis)	K13065	EC:2.3.1.133		Transferase [Parasponia andersonii]	NA	54.0881	53.0084	59.7998	282.448	276.865	265.353	0.20238	-2.30486	5.27095e-194	2.52788e-192	down	yes
115698798	LOC115698798		XM_030625981.1	GO:0009852(auxin catabolic process);GO:0051213(dioxygenase activity)	00904(Diterpenoid biosynthesis)	K04124	EC:1.14.11.15		Oxoglutarate/iron-dependent dioxygenase [Parasponia andersonii]	NA	41.861	35.9838	49.9556	1.02969	0.553968	0.93338	50.7742	5.66602	1.65839e-193	7.93706e-192	up	yes
115697365	LOC115697365		XM_030624340.1;XM_030624341.1	GO:0005634(nucleus);GO:0005777(peroxisome);GO:0005829(cytosol);GO:0008891(glycolate oxidase activity);GO:0009506(plasmodesma);GO:0009507(chloroplast);GO:0009570(chloroplast stroma);GO:0009735(response to cytokinin);GO:0009854(oxidative photosynthetic carbon pathway);GO:0010181(FMN binding);GO:0016020(membrane);GO:0016491(oxidoreductase activity);GO:0022626(cytosolic ribosome);GO:0042742(defense r…	00630(Glyoxylate and dicarboxylate metabolism);04146(Peroxisome);04146(Peroxisome)	K11517	EC:1.1.3.15		peroxisomal (S)-2-hydroxy-acid oxidase GLO1 isoform X1 [Helianthus annuus];PREDICTED: peroxisomal (S)-2-hydroxy-acid oxidase GLO1 isoform X2 [Nelumbo nucifera]	NA	401.395	409.959	454.898	1744.84	1834	1868.2	0.232466	-2.10491	5.8958e-193	2.81594e-191	down	yes
115713490	LOC115713490		XM_030641975.1	NA	03008(Ribosome biogenesis in eukaryotes)	K14548	NA		hypothetical protein PanWU01x14_061190 [Parasponia andersonii]	NA	47.6798	66.6383	46.5506	2.1851	2.63614	2.55822	21.7995	4.44622	6.65783e-193	3.17338e-191	up	yes
115705379	LOC115705379		XM_030632710.1	GO:0005515(protein binding);GO:0009507(chloroplast);GO:0045717(negative regulation of fatty acid biosynthetic process)	NA	NA	NA		uncharacterized protein LOC21395500 [Morus notabilis]	NA	123.222	116.606	122.522	23.7712	25.7016	28.2184	4.66398	2.22156	4.60886e-192	2.19227e-190	up	yes
115719251	LOC115719251		XM_030648212.1	GO:0030176(integral component of endoplasmic reticulum membrane)	01040(Biosynthesis of unsaturated fatty acids)	K10256	EC:1.14.19.6;EC:1.14.19.22		Fatty acid desaturase [Trema orientale]	NA	30.2368	25.3704	37.7538	0.619406	0.560078	0.496577	55.7026	5.79967	4.96619e-192	2.35742e-190	up	yes
115715911	LOC115715911		XM_030644585.1;XM_030644586.1	GO:0005634(nucleus);GO:0005737(cytoplasm);GO:0005737(cytoplasm)	NA	NA	NA		Mo25-like [Parasponia andersonii]	NA	2.23841	2.37214	2.08993	14.797	17.3355	17.1111	0.136068	-2.8776	7.15236e-192	3.38827e-190	down	yes
115700329	LOC115700329		XM_030627899.1	NA	NA	NA	NA			NA	81.3593	67.6213	79.7953	2.62669	1.4339	1.75438	39.3426	5.29802	7.87628e-191	3.72362e-189	up	yes
115707772	LOC115707772		XM_030635828.1	GO:0004497(monooxygenase activity)	NA	NA	NA		Cytochrome P450, E-class, group I [Parasponia andersonii]	NA	3.85722	4.86796	4.30178	45.3108	43.7408	41.9138	0.0994687	-3.32961	9.81758e-191	4.63199e-189	down	yes
115695698	LOC115695698		XM_030622766.1;XM_030622767.1	GO:0003677(DNA binding);GO:0003700(DNA binding transcription factor activity);GO:0005634(nucleus);GO:0006351(transcription, DNA-templated);GO:0006355(regulation of transcription, DNA-templated);GO:0007275(multicellular organism development);GO:0009791(post-embryonic development);GO:0009845(seed germination);GO:0009873(ethylene-activated signaling pathway);GO:0010311(lateral root formation);GO:004…	NA	NA	NA		AP2-like ethylene-responsive transcription factor AIL5 [Carica papaya]	NA	19.8799	20.5505	16.4496	0.380767	0.537872	0.26392	48.0991	5.58794	1.25256e-190	5.89768e-189	up	yes
115716472	LOC115716472		XM_030645279.1	GO:0006508(proteolysis);GO:0008233(peptidase activity);GO:0009507(chloroplast);GO:0016021(integral component of membrane)	00970(Aminoacyl-tRNA biosynthesis)	K01883	EC:6.1.1.16		CAAX amino terminal protease [Trema orientale]	NA	66.9253	67.0496	69.85	231.635	251.597	262.867	0.273188	-1.87204	1.48645e-190	6.98479e-189	down	yes
115697330	LOC115697330		XM_030624285.1	GO:0005739(mitochondrion);GO:0008453(alanine-glyoxylate transaminase activity);GO:0030170(pyridoxal phosphate binding);GO:0042802(identical protein binding)	00250(Alanine, aspartate and glutamate metabolism);00260(Glycine, serine and threonine metabolism);00270(Cysteine and methionine metabolism);00280(Valine, leucine and isoleucine degradation)	K00827	EC:2.6.1.44;EC:2.6.1.40		Aminotransferase class-III [Trema orientale]	NA	32.7668	32.492	32.9805	3.20287	3.1474	4.0031	9.48863	3.2462	1.63074e-190	7.6474e-189	up	yes
115698640	LOC115698640		XM_030625769.1	GO:0005515(protein binding);GO:0005634(nucleus);GO:0005737(cytoplasm);GO:0009055(electron transfer activity);GO:0009751(response to salicylic acid);GO:0009863(salicylic acid mediated signaling pathway);GO:0009867(jasmonic acid mediated signaling pathway);GO:0015035(protein disulfide oxidoreductase activity);GO:0045454(cell redox homeostasis)	NA	NA	NA		Glutaredoxin-like [Parasponia andersonii]	NA	20.0095	21.2391	23.3055	163.387	157.9	149.176	0.137214	-2.8655	2.39219e-190	1.11957e-188	down	yes
115714211	LOC115714211		XM_030642802.1	GO:0003674(molecular_function);GO:0005634(nucleus)	03050(Proteasome)	K03029	NA		nitrate regulatory gene2 protein-like isoform X1 [Ziziphus jujuba]	NA	14.1566	13.1052	11.9691	0.419652	0.661142	0.679477	22.2868	4.47812	5.27276e-190	2.46274e-188	up	yes
115701450	LOC115701450		XM_030629255.1	GO:0005515(protein binding);GO:0005829(cytosol);GO:0006006(glucose metabolic process);GO:0006096(glycolytic process);GO:0009409(response to cold);GO:0009416(response to light stimulus);GO:0009507(chloroplast);GO:0009535(chloroplast thylakoid membrane);GO:0009570(chloroplast stroma);GO:0009744(response to sucrose);GO:0009941(chloroplast envelope);GO:0010319(stromule);GO:0016020(membrane);GO:001925…	00710(Carbon fixation in photosynthetic organisms)	K05298	EC:1.2.1.13		glyceraldehyde-3-phosphate dehydrogenase A, chloroplastic [Momordica charantia]	NA	229.417	218.659	236.56	704.938	725.559	736.677	0.315912	-1.66241	7.46234e-190	3.47844e-188	down	yes
115712733	LOC115712733		XM_030641079.1	GO:0004601(peroxidase activity);GO:0005576(extracellular region);GO:0006979(response to oxidative stress);GO:0009044(xylan 1,4-beta-xylosidase activity);GO:0020037(heme binding);GO:0042744(hydrogen peroxide catabolic process);GO:0046872(metal ion binding);GO:0055114(oxidation-reduction process)	00940(Phenylpropanoid biosynthesis)	K00430	EC:1.11.1.7		Peroxidase [Trema orientale]	NA	18.7845	17.6263	18.4063	0.457785	0.525447	0.421851	39.0134	5.2859	2.2179e-189	1.03177e-187	up	yes
115708103	LOC115708103		XM_030636294.1	GO:0004672(protein kinase activity);GO:0004674(protein serine/threonine kinase activity);GO:0005524(ATP binding);GO:0005886(plasma membrane);GO:0006468(protein phosphorylation);GO:0007169(transmembrane receptor protein tyrosine kinase signaling pathway);GO:0009506(plasmodesma);GO:0016021(integral component of membrane)	04626(Plant-pathogen interaction)	K13435	NA		Tyrosine-protein kinase [Parasponia andersonii]	NA	20.0763	18.3444	16.3455	1.80897	1.56004	1.69687	10.8108	3.4344	2.52426e-189	1.17194e-187	up	yes
115699678	LOC115699678		XM_030627200.1;XM_030627201.1	GO:0003677(DNA binding);GO:0003700(DNA binding transcription factor activity);GO:0005515(protein binding);GO:0005634(nucleus);GO:0006351(transcription, DNA-templated);GO:0006355(regulation of transcription, DNA-templated);GO:0009585(red, far-red light phototransduction);GO:0009704(de-etiolation);GO:0010017(red or far-red light signaling pathway);GO:0010161(red light signaling pathway);GO:0010244(…	04075(Plant hormone signal transduction);04075(Plant hormone signal transduction)	K16189	NA		Basic helix-loop-helix transcription factor [Trema orientale]	NA	17.7278	18.607	18.4573	72.4778	80.8473	83.1762	0.231678	-2.10981	2.56695e-189	1.18939e-187	down	yes
115696777	LOC115696777		XM_030623661.1	GO:0003674(molecular_function);GO:0005576(extracellular region);GO:0008150(biological_process)	04016(MAPK signaling pathway - plant);04075(Plant hormone signal transduction);04626(Plant-pathogen interaction)	K13449	NA		pathogenesis-related protein 1B [Artemisia annua]	NA	70.7988	60.6874	76.3207	1.96958	1.76793	1.54829	39.3142	5.29698	4.88259e-189	2.25783e-187	up	yes
115719627	LOC115719627		XM_030648736.1	GO:0005249(voltage-gated potassium channel activity);GO:0005887(integral component of plasma membrane);GO:0042391(regulation of membrane potential)	04626(Plant-pathogen interaction)	K05391	NA		Voltage dependent potassium channel [Parasponia andersonii]	NA	1.98959	1.85706	2.10632	15.8155	19.9621	18.0806	0.11053	-3.17749	7.7191e-189	3.56243e-187	down	yes
115718131	LOC115718131		XM_030647090.1	GO:0005451(monovalent cation:proton antiporter activity);GO:0006885(regulation of pH);GO:0012505(endomembrane system)	NA	NA	NA		Cation/H(+) exchanger CHX21/CHX [Trema orientale]	NA	12.9238	14.4977	11.9724	0.380387	0.316086	0.241104	42.0168	5.39289	1.66659e-188	7.6762e-187	up	yes
115698557	LOC115698557		XM_030625649.1	GO:0005385(zinc ion transmembrane transporter activity);GO:0010043(response to zinc ion);GO:0016020(membrane);GO:0061088(regulation of sequestering of zinc ion)	NA	NA	NA		Cation efflux protein [Trema orientale]	NA	15.3189	15.8549	18.3501	0.552988	0.449563	0.529605	32.323	5.01449	3.2132e-188	1.47706e-186	up	yes
115724172	LOC115724172		XM_030653645.1	GO:0003674(molecular_function);GO:0005634(nucleus);GO:0008150(biological_process)	NA	NA	NA		BTB/POZ domain protein [Parasponia andersonii]	NA	24.8901	33.6871	27.7556	0.292626	0.319133	0.466466	80.0695	6.32318	5.2364e-188	2.40234e-186	up	yes
115719231	LOC115719231		XM_030648189.1	GO:0004497(monooxygenase activity);GO:0055114(oxidation-reduction process)	00380(Tryptophan metabolism)	K11816	EC:1.14.13.168		Flavin monooxygenase-like enzyme [Trema orientale]	NA	15.0171	13.6164	15.1611	62.6252	66.3299	62.415	0.228847	-2.12754	1.68443e-187	7.71255e-186	down	yes
115710243	LOC115710243		XM_030638591.1	NA	NA	NA	NA		hypothetical protein TorRG33x02_024370 [Trema orientale]	NA	112.678	101.58	112.767	5.1276	3.4937	2.80827	28.6122	4.83856	2.28638e-187	1.04482e-185	up	yes
115700902	LOC115700902		XM_030628569.1;XM_030628570.1	GO:0004034(aldose 1-epimerase activity);GO:0005634(nucleus);GO:0005975(carbohydrate metabolic process);GO:0006012(galactose metabolic process);GO:0047938(glucose-6-phosphate 1-epimerase activity);GO:0047938(glucose-6-phosphate 1-epimerase activity)	00010(Glycolysis / Gluconeogenesis);00010(Glycolysis / Gluconeogenesis)	K01792	EC:5.1.3.15		Glucose-6-phosphate 1-epimerase [Trema orientale]	NA	55.3222	52.0379	47.8903	9.02037	8.33198	9.01087	5.8889	2.558	2.35735e-187	1.07513e-185	up	yes
115697148	LOC115697148		XM_030624058.1	GO:0003824(catalytic activity);GO:0008265(Mo-molybdopterin cofactor sulfurase activity);GO:0009507(chloroplast);GO:0030151(molybdenum ion binding);GO:0030170(pyridoxal phosphate binding)	00790(Folate biosynthesis)	K15631	EC:2.8.1.9		MOSC, N-terminal beta barrel [Trema orientale]	NA	227.502	273.629	270.446	33.4582	35.2558	32.1259	7.65151	2.93574	4.31837e-187	1.96566e-185	up	yes
115724623	LOC115724623		XM_030653952.1	GO:0005545(1-phosphatidylinositol binding);GO:0005634(nucleus);GO:0005794(Golgi apparatus);GO:0005905(clathrin-coated pit);GO:0006897(endocytosis);GO:0030136(clathrin-coated vesicle);GO:0030276(clathrin binding);GO:0048268(clathrin coat assembly)	NA	NA	NA		putative clathrin assembly protein At5g57200 [Morus notabilis]	NA	25.1911	23.1612	19.0971	0.448235	0.553912	0.86373	36.1489	5.17588	8.79392e-187	3.99505e-185	up	yes
115719629	LOC115719629		XM_030648738.1	GO:0000209(protein polyubiquitination);GO:0043161(proteasome-mediated ubiquitin-dependent protein catabolic process);GO:0061630(ubiquitin protein ligase activity)	NA	NA	NA		43kDa postsynaptic protein [Trema orientale]	NA	17.4839	19.2585	21.052	112.992	121.463	117.943	0.164003	-2.6082	9.42663e-187	4.27414e-185	down	yes
115709169	LOC115709169		XM_030637209.1	GO:0004674(protein serine/threonine kinase activity);GO:0005886(plasma membrane)	NA	NA	NA		Phosphorylase kinase, gamma catalytic subunit [Trema orientale]	NA	4.66091	4.76276	4.74763	23.6376	27.2396	29.0104	0.177391	-2.495	2.67822e-186	1.21197e-184	down	yes
115707880	LOC115707880		XM_030635971.1	GO:0000325(plant-type vacuole);GO:0004427(inorganic diphosphatase activity);GO:0005739(mitochondrion);GO:0005773(vacuole);GO:0005774(vacuolar membrane);GO:0005794(Golgi apparatus);GO:0005829(cytosol);GO:0005886(plasma membrane);GO:0009414(response to water deprivation);GO:0009507(chloroplast);GO:0009651(response to salt stress);GO:0009678(hydrogen-translocating pyrophosphatase activity);GO:000970…	00190(Oxidative phosphorylation)	K01507	EC:3.6.1.1		Pyrophosphate-energised proton pump [Trema orientale]	NA	225.888	210.439	211.453	557.664	618.153	641.276	0.356492	-1.48806	3.14954e-186	1.42249e-184	down	yes
115715034	LOC115715034		XM_030643819.1;XM_030643820.1	GO:0003677(DNA binding);GO:0003700(DNA binding transcription factor activity);GO:0005634(nucleus);GO:0006351(transcription, DNA-templated);GO:0006355(regulation of transcription, DNA-templated);GO:0007275(multicellular organism development);GO:0009873(ethylene-activated signaling pathway);GO:0010311(lateral root formation);GO:0010492(maintenance of shoot apical meristem identity);GO:0060771(phyll…	NA	NA	NA		AP2/ERF transcription factor [Trema orientale]	NA	17.7359	15.7645	15.7015	0.108319	0.0427696	0.0452423	250.608	7.96929	4.88971e-186	2.20416e-184	up	yes
115704620	LOC115704620		XM_030631821.1	GO:0006754(ATP biosynthetic process);GO:0009507(chloroplast);GO:0009534(chloroplast thylakoid);GO:0009535(chloroplast thylakoid membrane);GO:0009544(chloroplast ATP synthase complex);GO:0009579(thylakoid);GO:0009772(photosynthetic electron transport in photosystem II);GO:0009941(chloroplast envelope);GO:0015986(ATP synthesis coupled proton transport);GO:0016020(membrane);GO:0030234(enzyme regulat…	00190(Oxidative phosphorylation);00195(Photosynthesis)	K02115	NA		PREDICTED: ATP synthase gamma chain, chloroplastic [Gossypium hirsutum]	NA	76.4149	78.529	85.4218	327.916	358.673	349.369	0.232023	-2.10766	1.32438e-185	5.95843e-184	down	yes
115694784	LOC115694784		XM_030621883.1	GO:0003824(catalytic activity);GO:0005768(endosome);GO:0005794(Golgi apparatus);GO:0005802(trans-Golgi network);GO:0009225(nucleotide-sugar metabolic process);GO:0016021(integral component of membrane);GO:0032580(Golgi cisterna membrane);GO:0033481(galacturonate biosynthetic process);GO:0050378(UDP-glucuronate 4-epimerase activity);GO:0050829(defense response to Gram-negative bacterium);GO:005083…	00520(Amino sugar and nucleotide sugar metabolism)	K08679	EC:5.1.3.6		Nucleotide sugar epimerase [Parasponia andersonii]	NA	108.862	96.4497	98.0281	264.815	286.827	293.973	0.358721	-1.47906	2.5545e-185	1.14706e-183	down	yes
115707346	LOC115707346		XM_030635275.1	GO:0005515(protein binding)	NA	NA	NA		Mitogen-activated protein kinase kinase kinase [Trema orientale]	NA	2.66138	3.11123	2.90432	25.1333	28.8833	26.6549	0.107559	-3.2168	3.89339e-185	1.7449e-183	down	yes
115714297	LOC115714297		XM_030642943.1	GO:0005634(nucleus);GO:0006807(nitrogen compound metabolic process);GO:0060776(simple leaf morphogenesis)	NA	NA	NA		Lateral organ boundaries domain containing protein [Parasponia andersonii]	NA	76.2162	76.7658	78.525	251.269	259.866	264.384	0.298519	-1.7441	1.80013e-184	8.05212e-183	down	yes
115699568	LOC115699568		XM_030627045.1	GO:0005737(cytoplasm);GO:0006979(response to oxidative stress);GO:0015031(protein transport)	04144(Endocytosis)	K19476	NA		Vacuolar protein sorting-associated protein [Parasponia andersonii]	NA	18.6013	20.0819	17.3908	82.6929	88.7829	92.5993	0.212341	-2.23555	2.98405e-184	1.33223e-182	down	yes
115715836	LOC115715836		XM_030644503.1	GO:0005507(copper ion binding);GO:0005576(extracellular region);GO:0005768(endosome);GO:0005773(vacuole);GO:0005794(Golgi apparatus);GO:0005802(trans-Golgi network);GO:0008131(primary amine oxidase activity);GO:0016021(integral component of membrane);GO:0048038(quinone binding);GO:0055114(oxidation-reduction process)	00260(Glycine, serine and threonine metabolism);00350(Tyrosine metabolism);00360(Phenylalanine metabolism);00410(beta-Alanine metabolism);00950(Isoquinoline alkaloid biosynthesis);00960(Tropane, piperidine and pyridine alkaloid biosynthesis)	K00276	EC:1.4.3.21		Copper amine oxidase [Trema orientale]	NA	45.2379	43.1977	45.2194	9.30629	9.33276	8.83244	4.86523	2.28251	3.02952e-184	1.34993e-182	up	yes
115711183	LOC115711183		XM_030639510.1	GO:0003700(DNA binding transcription factor activity);GO:0005515(protein binding);GO:0005634(nucleus);GO:0006355(regulation of transcription, DNA-templated);GO:0008270(zinc ion binding);GO:0016020(membrane)	04712(Circadian rhythm - plant)	K12135	NA		Zinc finger-domain containing protein [Trema orientale]	NA	10.462	9.51525	10.1558	52.5816	53.4262	49.7456	0.193466	-2.36984	7.03498e-184	3.12875e-182	down	yes
115718822	LOC115718822		XM_030647638.1	GO:0015131(oxaloacetate transmembrane transporter activity);GO:0015140(malate transmembrane transporter activity);GO:0016021(integral component of membrane);GO:0071423(malate transmembrane transport)	NA	NA	NA		Sodium/sulfate symporter [Trema orientale]	NA	35.9435	32.7537	35.0728	108.453	116.954	123.77	0.297185	-1.75057	7.18112e-184	3.18765e-182	down	yes
115704770	LOC115704770		XM_030631975.1;XM_030631976.1	GO:0003746(translation elongation factor activity);GO:0005759(mitochondrial matrix);GO:0070125(mitochondrial translational elongation);GO:0070125(mitochondrial translational elongation)	NA	NA	NA		Translation elongation factor [Trema orientale]	NA	18.9145	18.5547	18.9411	67.156	75.6305	81.3824	0.251642	-1.99056	8.55568e-184	3.79058e-182	down	yes
115719399	LOC115719399		XM_030648434.1	GO:0004683(calmodulin-dependent protein kinase activity);GO:0005516(calmodulin binding);GO:0005634(nucleus);GO:0005737(cytoplasm);GO:0005886(plasma membrane);GO:0009738(abscisic acid-activated signaling pathway);GO:0009931(calcium-dependent protein serine/threonine kinase activity);GO:0018105(peptidyl-serine phosphorylation);GO:0035556(intracellular signal transduction);GO:0046777(protein autopho…	NA	NA	NA		Serine/threonine protein kinase [Trema orientale]	NA	47.042	58.4418	51.0445	4.20306	4.23288	4.82134	11.807	3.56157	1.00118e-183	4.42728e-182	up	yes
115699708	LOC115699708		XM_030627237.1	GO:0003674(molecular_function);GO:0005739(mitochondrion);GO:0009507(chloroplast);GO:0009534(chloroplast thylakoid);GO:0009535(chloroplast thylakoid membrane);GO:0009941(chloroplast envelope);GO:0016020(membrane)	NA	NA	NA		acclimation of photosynthesis to environment [Trema orientale]	NA	29.7206	31.1141	27.8136	123.453	129.833	122.912	0.235643	-2.08532	1.34066e-183	5.9172e-182	down	yes
115724140	LOC115724140		XM_030653608.1	GO:0005737(cytoplasm);GO:0030001(metal ion transport);GO:0046914(transition metal ion binding);GO:0046916(cellular transition metal ion homeostasis)	NA	NA	NA		Heavy metal-associated domain containing protein [Trema orientale]	NA	29.192	32.4125	28.8323	3.93529	3.85216	4.31303	7.47382	2.90185	1.58647e-183	6.98887e-182	up	yes
115718599	LOC115718599		XM_030647409.1	GO:0004089(carbonate dehydratase activity);GO:0006730(one-carbon metabolic process);GO:0008270(zinc ion binding);GO:0009507(chloroplast);GO:0009570(chloroplast stroma)	00910(Nitrogen metabolism)	K01674	EC:4.2.1.1		Carbonic anhydrase, alpha-class [Trema orientale]	NA	26.8226	27.1506	33.6627	239.207	261.19	218.774	0.121857	-3.03674	1.62563e-183	7.14787e-182	down	yes
115704903	LOC115704903		XM_030632122.1	GO:0005829(cytosol);GO:0016618(hydroxypyruvate reductase activity);GO:0030267(glyoxylate reductase (NADP) activity)	00630(Glyoxylate and dicarboxylate metabolism);00260(Glycine, serine and threonine metabolism)	K15893	NA		Erythronate-4-phosphate dehydrogenase [Trema orientale]	NA	166.251	166.119	183.862	635.822	693.941	698.896	0.254469	-1.97444	1.8576e-183	8.15241e-182	down	yes
115698810	LOC115698810		XM_030625997.1	GO:0000981(RNA polymerase II transcription factor activity, sequence-specific DNA binding);GO:0001135(transcription factor activity, RNA polymerase II transcription factor recruiting);GO:0003677(DNA binding);GO:0003700(DNA binding transcription factor activity);GO:0005634(nucleus);GO:0006351(transcription, DNA-templated);GO:0006355(regulation of transcription, DNA-templated);GO:0006357(regulation…	NA	NA	NA		GAMYB transcription factor [Trema orientale]	NA	1.22601	1.95168	1.32393	31.3299	33.3334	33.1567	0.0460194	-4.44161	2.19808e-183	9.6285e-182	down	yes
115722184	LOC115722184		XM_030651318.1	GO:0005545(1-phosphatidylinositol binding);GO:0005739(mitochondrion);GO:0005794(Golgi apparatus);GO:0005905(clathrin-coated pit);GO:0006897(endocytosis);GO:0030136(clathrin-coated vesicle);GO:0030276(clathrin binding);GO:0048268(clathrin coat assembly)	NA	NA	NA		AP180 N-terminal domain containing protein [Trema orientale]	NA	18.0259	16.9349	16.7374	0.463091	0.402032	0.543415	36.7035	5.19785	2.56195e-183	1.12013e-181	up	yes
115715264	LOC115715264		XM_030644108.1	GO:0004857(enzyme inhibitor activity)	NA	NA	NA		Pectinesterase inhibitor domain containing protein [Trema orientale]	NA	32.0923	28.8652	30.4302	1.71082	1.97511	1.49492	17.6395	4.14074	2.89148e-183	1.26184e-181	up	yes
115724430	LOC115724430		XM_030653715.1	GO:0005576(extracellular region);GO:0016042(lipid catabolic process);GO:0016298(lipase activity);GO:0052689(carboxylic ester hydrolase activity)	00561(Glycerolipid metabolism)	K00679	EC:2.3.1.158		Lipase [Trema orientale]	NA	4.29371	5.74404	6.08251	63.4108	64.3324	66.7689	0.0828754	-3.59291	7.12925e-183	3.10536e-181	down	yes
115708141	LOC115708141		XM_030636343.1;XM_030636344.1	GO:0006396(RNA processing);GO:0009507(chloroplast);GO:0009507(chloroplast)	NA	NA	NA		Tetratricopeptide-like helical domain containing protein [Parasponia andersonii]	NA	15.8926	19.1652	14.941	0.729249	0.792453	0.875994	20.8528	4.38217	8.56838e-183	3.72524e-181	up	yes
115714491	LOC115714491		XM_030643212.1	GO:0005730(nucleolus);GO:0043565(sequence-specific DNA binding);GO:2000014(regulation of endosperm development)	NA	NA	NA		High mobility group protein HMGA [Parasponia andersonii]	NA	189.387	131.811	168.814	13.7128	15.3892	12.1443	11.8801	3.57048	1.48138e-182	6.42852e-181	up	yes
115705098	LOC115705098		XM_030632336.1	GO:0004144(diacylglycerol O-acyltransferase activity);GO:0005886(plasma membrane);GO:0019432(triglyceride biosynthetic process);GO:0047196(long-chain-alcohol O-fatty-acyltransferase activity)	00073(Cutin, suberine and wax biosynthesis)	K15406	EC:2.3.1.75;EC:2.3.1.20		O-acyltransferase [Parasponia andersonii]	NA	16.9127	19.0544	18.6112	0.056305	0.190865	0.178448	128.233	7.00262	2.08186e-182	9.01751e-181	up	yes
115706153	LOC115706153		XM_030633690.1	GO:0004252(serine-type endopeptidase activity);GO:0005618(cell wall)	NA	NA	NA		Subtilase [Trema orientale]	NA	92.5623	72.6985	82.0526	12.6615	13.1295	15.3617	6.00965	2.58728	5.71403e-181	2.47042e-179	up	yes
115702815	LOC115702815		XM_030630252.1	GO:0004674(protein serine/threonine kinase activity);GO:0005634(nucleus);GO:0005737(cytoplasm);GO:0005886(plasma membrane);GO:0035556(intracellular signal transduction)	NA	NA	NA		putative LOV domain-containing protein [Cannabis sativa]	NA	22.5273	24.589	21.8913	100.366	119.631	124.738	0.200176	-2.32066	5.00209e-180	2.1586e-178	down	yes
115714944	LOC115714944		XM_030643710.1	GO:0005575(cellular_component);GO:0019863(IgE binding);GO:0045490(pectin catabolic process);GO:0047911(galacturan 1,4-alpha-galacturonidase activity)	00040(Pentose and glucuronate interconversions)	K01213	EC:3.2.1.67		Glycoside hydrolase [Parasponia andersonii]	NA	22.4631	22.5345	21.3065	0.323182	0.762862	0.638917	38.4381	5.26446	1.42717e-179	6.14738e-178	up	yes
115706693	LOC115706693		XM_030634409.1	GO:0000160(phosphorelay signal transduction system);GO:0005634(nucleus);GO:0005737(cytoplasm);GO:0009736(cytokinin-activated signaling pathway);GO:0009927(histidine phosphotransfer kinase activity);GO:0016310(phosphorylation);GO:0043424(protein histidine kinase binding)	04075(Plant hormone signal transduction)	K14490	NA		histidine phosphotransferase [Trema orientale]	NA	46.2677	29.143	41.7538	0.301047	0.314129	0.513954	103.765	6.69718	1.69917e-179	7.30549e-178	up	yes
115716823	LOC115716823		XM_030645731.1	GO:0003676(nucleic acid binding);GO:0003677(DNA binding);GO:0003729(mRNA binding);GO:0005634(nucleus);GO:0005730(nucleolus);GO:0005829(cytosol);GO:0006355(regulation of transcription, DNA-templated);GO:0008270(zinc ion binding);GO:0009409(response to cold);GO:0009793(embryo development ending in seed dormancy);GO:0010154(fruit development)	NA	NA	NA		Cold shock protein [Parasponia andersonii]	NA	62.9199	50.2359	57.7272	8.07845	7.99721	8.08896	7.07162	2.82204	1.56364e-178	6.71039e-177	up	yes
115698701	LOC115698701		XM_030625845.1	GO:0005515(protein binding)	NA	NA	NA		MADS-box transcription factor [Trema orientale]	NA	33.6966	27.0749	26.09	0.620353	0.256568	0.560926	60.4108	5.91673	2.58286e-178	1.1064e-176	up	yes
115720015	LOC115720015		XM_030649183.1	GO:0004674(protein serine/threonine kinase activity);GO:0005886(plasma membrane);GO:0006468(protein phosphorylation);GO:0006952(defense response);GO:0009506(plasmodesma)	NA	NA	NA		uncharacterized protein LOC107430690 isoform X1 [Ziziphus jujuba]	NA	1.1191	1.21454	1.12307	9.5621	10.0468	9.95999	0.116904	-3.09661	3.23897e-178	1.3849e-176	down	yes
115713605	LOC115713605		XM_030642095.1	NA	NA	NA	NA		hypothetical protein TorRG33x02_132930 [Trema orientale]	NA	14.6659	12.8996	13.3892	108.161	107.86	95.9016	0.131298	-2.92909	5.66562e-178	2.41802e-176	down	yes
115698691	LOC115698691		XM_030625829.1	GO:0005524(ATP binding);GO:0005829(cytosol);GO:0005886(plasma membrane);GO:0006897(endocytosis);GO:0007164(establishment of tissue polarity);GO:0009827(plant-type cell wall modification);GO:0009846(pollen germination);GO:0009860(pollen tube growth);GO:0010118(stomatal movement);GO:0016308(1-phosphatidylinositol-4-phosphate 5-kinase activity);GO:0016324(apical plasma membrane);GO:0046488(phosphati…	00562(Inositol phosphate metabolism);04070(Phosphatidylinositol signaling system);04144(Endocytosis)	K00889	EC:2.7.1.68		Phosphatidylinositol-4-phosphate 5-kinase [Parasponia andersonii]	NA	8.86476	8.46781	7.647	0.292829	0.378852	0.340019	24.6907	4.6259	7.42764e-178	3.16423e-176	up	yes
115702684	LOC115702684		XM_030630113.1	GO:0016020(membrane);GO:0016709(oxidoreductase activity, acting on paired donors, with incorporation or reduction of molecular oxygen, NAD(P)H as one donor, and incorporation of one atom of oxygen);GO:0042343(indole glucosinolate metabolic process);GO:0044550(secondary metabolite biosynthetic process);GO:0098542(defense response to other organism)	00943(Isoflavonoid biosynthesis)	K13260	EC:1.14.13.89;EC:1.14.13.53		Cytochrome P450, E-class, group I [Trema orientale]	NA	1.04389	1.31668	1.02491	15.3407	17.4954	16.9339	0.0680227	-3.87784	2.44978e-177	1.04172e-175	down	yes
115706426	LOC115706426		XM_030634076.1	GO:0004674(protein serine/threonine kinase activity);GO:0005524(ATP binding);GO:0005886(plasma membrane);GO:0006468(protein phosphorylation);GO:0009506(plasmodesma);GO:0016021(integral component of membrane);GO:0016301(kinase activity)	NA	NA	NA		Malectin-like carbohydrate-binding domain containing protein [Trema orientale]	NA	51.4059	46.4039	49.7833	138.831	149.265	147.293	0.338992	-1.56068	5.16506e-177	2.19232e-175	down	yes
115708927	LOC115708927		XM_030636954.1	GO:0002229(defense response to oomycetes);GO:0003700(DNA binding transcription factor activity);GO:0005516(calmodulin binding);GO:0005634(nucleus);GO:0006351(transcription, DNA-templated);GO:0006355(regulation of transcription, DNA-templated);GO:0009617(response to bacterium);GO:0009626(plant-type hypersensitive response);GO:0010112(regulation of systemic acquired resistance);GO:0010224(response …	NA	NA	NA		Calmodulin binding protein [Trema orientale]	NA	1.82946	2.06222	2.01549	18.1919	21.1992	20.3419	0.098893	-3.33799	1.97785e-176	8.37975e-175	down	yes
115694961	LOC115694961		XM_030622064.1	GO:0003674(molecular_function);GO:0005634(nucleus);GO:0009611(response to wounding)	NA	NA	NA		Wound-responsive family protein [Parasponia andersonii]	NA	30.4426	26.2548	25.6965	0.907205	1.05398	0.940273	28.3975	4.82769	5.52329e-176	2.33585e-174	up	yes
115706825	LOC115706825		XM_030634577.1	GO:0005516(calmodulin binding);GO:0005634(nucleus);GO:0005737(cytoplasm)	00500(Starch and sucrose metabolism)	K01214	EC:3.2.1.68		IQ domain-containing protein IQM1 [Morus notabilis]	NA	17.7627	15.2093	17.1691	65.6527	76.474	71.2803	0.234956	-2.08954	6.38417e-176	2.69502e-174	down	yes
115710008	LOC115710008		XM_030638299.1;XM_030638298.1	GO:0005515(protein binding);GO:0005773(vacuole);GO:0005774(vacuolar membrane);GO:0005794(Golgi apparatus);GO:0005829(cytosol);GO:0005886(plasma membrane);GO:0009506(plasmodesma);GO:0016020(membrane);GO:0043424(protein histidine kinase binding);GO:0043424(protein histidine kinase binding)	NA	NA	NA		Stomatin family [Trema orientale]	NA	55.3581	50.2185	60.1937	238.192	244.923	240.601	0.229055	-2.12624	1.19551e-175	5.03761e-174	down	yes
115716276	LOC115716276		XM_030645035.1	GO:0003746(translation elongation factor activity);GO:0003924(GTPase activity);GO:0005622(intracellular);GO:0032790(ribosome disassembly)	NA	NA	NA		Translation elongation factor [Trema orientale]	NA	46.8906	45.8264	49.2118	162.572	172.896	188.455	0.270896	-1.88419	2.96071e-175	1.24532e-173	down	yes
115699360	LOC115699360		XM_030626718.1	GO:0004760(serine-pyruvate transaminase activity);GO:0005777(peroxisome);GO:0005886(plasma membrane);GO:0008453(alanine-glyoxylate transaminase activity);GO:0009507(chloroplast);GO:0009570(chloroplast stroma);GO:0009853(photorespiration);GO:0016020(membrane);GO:0019265(glycine biosynthetic process, by transamination of glyoxylate);GO:0048046(apoplast);GO:0050281(serine-glyoxylate transaminase act…	00630(Glyoxylate and dicarboxylate metabolism);00250(Alanine, aspartate and glutamate metabolism);00260(Glycine, serine and threonine metabolism);04146(Peroxisome)	K00830	EC:2.6.1.44;EC:2.6.1.45		Serine-pyruvate aminotransferase/2-aminoethylphosphonate-pyruvate transaminase [Trema orientale]	NA	172.494	180.447	191.728	676.986	709.531	742.331	0.255851	-1.96662	5.61054e-175	2.35562e-173	down	yes
115707161	LOC115707161		XM_030635027.1	GO:0005576(extracellular region);GO:0005615(extracellular space);GO:0009620(response to fungus);GO:0009627(systemic acquired resistance);GO:0009751(response to salicylic acid);GO:0009817(defense response to fungus, incompatible interaction);GO:0009866(induced systemic resistance, ethylene mediated signaling pathway);GO:0009871(jasmonic acid and ethylene-dependent systemic resistance, ethylene med…	00901(Indole alkaloid biosynthesis)	K21026	EC:3.1.1.80		Lipase [Parasponia andersonii]	NA	48.8749	31.1589	45.896	1.8533	1.946	1.98231	21.7811	4.44501	6.18156e-175	2.59068e-173	up	yes
115695812	LOC115695812		XM_030622895.1	GO:0003677(DNA binding);GO:0003700(DNA binding transcription factor activity);GO:0005634(nucleus);GO:0005643(nuclear pore);GO:0006351(transcription, DNA-templated);GO:0006355(regulation of transcription, DNA-templated);GO:0006952(defense response);GO:0009873(ethylene-activated signaling pathway);GO:0010087(phloem or xylem histogenesis);GO:0010200(response to chitin);GO:0045893(positive regulation…	NA	NA	NA		AP2/ERF transcription factor [Trema orientale]	NA	22.3986	17.5952	19.1687	88.14	91.9096	88.8882	0.219986	-2.18452	6.92166e-175	2.89564e-173	down	yes
115720651	LOC115720651		XM_030649815.1	GO:0003677(DNA binding);GO:0003700(DNA binding transcription factor activity);GO:0005515(protein binding);GO:0005634(nucleus);GO:0005737(cytoplasm);GO:0006351(transcription, DNA-templated);GO:0006355(regulation of transcription, DNA-templated);GO:0009736(cytokinin-activated signaling pathway);GO:0009873(ethylene-activated signaling pathway);GO:0048366(leaf development);GO:0048825(cotyledon develo…	04626(Plant-pathogen interaction)	K13434	NA		AP2/ERF transcription factor [Trema orientale]	NA	12.6547	13.2593	12.6824	53.8345	57.7524	57.9775	0.227621	-2.1353	7.12398e-175	2.97493e-173	down	yes
115716950	LOC115716950		XM_030645877.1	GO:0000977(RNA polymerase II regulatory region sequence-specific DNA binding);GO:0001228(transcriptional activator activity, RNA polymerase II transcription regulatory region sequence-specific DNA binding);GO:0003677(DNA binding);GO:0003700(DNA binding transcription factor activity);GO:0005634(nucleus);GO:0006351(transcription, DNA-templated);GO:0006355(regulation of transcription, DNA-templated)…	04075(Plant hormone signal transduction)	K14432	NA		Basic-leucine zipper transcription factor [Parasponia andersonii]	NA	97.0835	91.0483	100.457	19.7973	21.1083	22.5953	4.54464	2.18417	7.19713e-175	3.00009e-173	up	yes
115718129	LOC115718129		XM_030647089.1	GO:0009506(plasmodesma);GO:0019722(calcium-mediated signaling)	NA	NA	NA		Rapid ALkalinization Factor [Trema orientale]	NA	89.1929	89.6665	106.303	2.3231	1.18289	2.05825	51.2491	5.67945	9.15076e-175	3.80763e-173	up	yes
115707749	LOC115707749		XM_030635794.1	GO:0000103(sulfate assimilation);GO:0004604(phosphoadenylyl-sulfate reductase (thioredoxin) activity);GO:0009507(chloroplast);GO:0009534(chloroplast thylakoid);GO:0009570(chloroplast stroma);GO:0009973(adenylyl-sulfate reductase activity);GO:0016671(oxidoreductase activity, acting on a sulfur group of donors, disulfide as acceptor);GO:0019344(cysteine biosynthetic process);GO:0019379(sulfate assi…	00920(Sulfur metabolism)	K05907	EC:1.8.4.9		Thioredoxin-independent 5'-adenylylsulfate reductase [Parasponia andersonii]	NA	138.229	142.253	147.775	473.16	497.989	520.027	0.287194	-1.7999	9.38381e-175	3.89763e-173	down	yes
115697129	LOC115697129		XM_030624044.1	GO:0003333(amino acid transmembrane transport);GO:0005886(plasma membrane);GO:0015171(amino acid transmembrane transporter activity)	04075(Plant hormone signal transduction)	K13946	NA		Auxin influx transporter [Trema orientale]	NA	11.3262	9.58132	9.93435	41.3796	43.1157	40.8065	0.24614	-2.02245	4.68938e-174	1.94429e-172	down	yes
115714574	LOC115714574		XM_030643314.1	GO:0003674(molecular_function);GO:0005737(cytoplasm);GO:0005829(cytosol);GO:0008150(biological_process)	NA	NA	NA		Late embryogenesis abundant protein [Parasponia andersonii]	NA	60.2011	60.3612	64.3544	1.16164	1.3188	0.55547	60.91	5.92861	4.9367e-174	2.0432e-172	up	yes
115716756	LOC115716756		XM_030645652.1	GO:0009718(anthocyanin-containing compound biosynthetic process);GO:0010023(proanthocyanidin biosynthetic process);GO:0051213(dioxygenase activity)	00941(Flavonoid biosynthesis)	K05277	EC:1.14.20.4		Oxoglutarate/iron-dependent dioxygenase [Trema orientale]	NA	27.0445	21.5592	22.0018	1.05452	1.48718	1.43373	17.7605	4.1506	6.52493e-174	2.69573e-172	up	yes
115705632	LOC115705632		XM_030633024.1	GO:0003677(DNA binding);GO:0003700(DNA binding transcription factor activity);GO:0005634(nucleus);GO:0006351(transcription, DNA-templated);GO:0006355(regulation of transcription, DNA-templated);GO:0009873(ethylene-activated signaling pathway);GO:0010200(response to chitin)	NA	NA	NA		AP2/ERF transcription factor [Trema orientale]	NA	45.3051	45.0906	46.2369	143.12	155.411	158.816	0.29875	-1.74299	7.12061e-174	2.93662e-172	down	yes
115697154	LOC115697154		XM_030624063.1	GO:0005886(plasma membrane);GO:0015171(amino acid transmembrane transporter activity);GO:0032973(amino acid export across plasma membrane);GO:0043090(amino acid import);GO:0080144(amino acid homeostasis)	NA	NA	NA		Plant-drug/metabolite exporter [Parasponia andersonii]	NA	29.0914	23.2956	23.4097	1.25875	1.17169	0.789036	23.5432	4.55724	8.93998e-174	3.68042e-172	up	yes
115722823	LOC115722823		XM_030652157.1	GO:0004674(protein serine/threonine kinase activity);GO:0005634(nucleus);GO:0005737(cytoplasm);GO:0006468(protein phosphorylation);GO:0035556(intracellular signal transduction)	NA	NA	NA		CBL-interacting serine/threonine-protein kinase 1 [Morus notabilis]	NA	34.7945	35.8877	34.1511	111.868	119.63	119.682	0.298517	-1.74412	1.37232e-173	5.6396e-172	down	yes
115700562	LOC115700562		XM_030628132.1;XM_030628136.1;XM_030628134.1;XM_030628133.1;XM_030628135.1	GO:0003682(chromatin binding);GO:0005634(nucleus);GO:0005886(plasma membrane);GO:0008270(zinc ion binding);GO:0008536(Ran GTPase binding);GO:0008536(Ran GTPase binding)	04120(Ubiquitin mediated proteolysis);04120(Ubiquitin mediated proteolysis)	K10615	EC:2.3.2.26		PH, RCC1 and FYVE domains-containing protein 1 [Morus notabilis]	NA	18.9144	19.6737	18.1439	2.52201	3.19177	2.9807	6.52506	2.70599	1.70183e-173	6.98142e-172	up	yes
115706051	LOC115706051		XM_030633562.1;XM_030633563.1;XM_030633565.1	GO:0004674(protein serine/threonine kinase activity);GO:0005829(cytosol);GO:0006468(protein phosphorylation);GO:0035556(intracellular signal transduction);GO:0035556(intracellular signal transduction)	NA	NA	NA		Serine/threonine protein kinase [Trema orientale]	NA	22.4087	21.7746	16.8969	1.48667	1.70968	1.82553	12.1628	3.60441	3.79216e-173	1.55292e-171	up	yes
115717164	LOC115717164		XM_030646116.1	GO:0008942(nitrite reductase [NAD(P)H] activity);GO:0009507(chloroplast);GO:0009534(chloroplast thylakoid);GO:0009535(chloroplast thylakoid membrane);GO:0009941(chloroplast envelope);GO:0010207(photosystem II assembly);GO:0042128(nitrate assimilation);GO:0042549(photosystem II stabilization);GO:0051537(2 iron, 2 sulfur cluster binding);GO:0055114(oxidation-reduction process)	NA	NA	NA		uncharacterized protein LOC107643147 [Arachis ipaensis]	NA	34.9964	32.6359	35.64	118.836	133.306	128.884	0.271037	-1.88344	9.22531e-172	3.77119e-170	down	yes
115698925	LOC115698925		XM_030626128.1	GO:0005515(protein binding);GO:0005634(nucleus);GO:0005829(cytosol);GO:0006351(transcription, DNA-templated);GO:0006355(regulation of transcription, DNA-templated);GO:0010072(primary shoot apical meristem specification)	NA	NA	NA		Topless-related protein [Trema orientale]	NA	17.7259	15.0236	15.2098	1.90105	1.87444	2.27967	7.92041	2.98557	1.09123e-171	4.45297e-170	up	yes
115722345	LOC115722345		XM_030651538.1	GO:0004146(dihydrofolate reductase activity);GO:0009507(chloroplast)	04016(MAPK signaling pathway - plant);04070(Phosphatidylinositol signaling system);04626(Plant-pathogen interaction)	K02183	NA		PREDICTED: UPF0483 protein AGAP003155 [Fragaria vesca subsp. vesca]	NA	27.6693	24.5681	25.6318	124.82	132.18	114.388	0.209671	-2.2538	1.42488e-171	5.80433e-170	down	yes
115706813	LOC115706813		XM_030634555.1;XM_030634553.1;XM_030634556.1	GO:0003825(alpha,alpha-trehalose-phosphate synthase (UDP-forming) activity);GO:0005576(extracellular region);GO:0005618(cell wall);GO:0005737(cytoplasm);GO:0005773(vacuole);GO:0005991(trehalose metabolic process);GO:0005992(trehalose biosynthetic process);GO:0009793(embryo development ending in seed dormancy);GO:0009832(plant-type cell wall biogenesis);GO:0010182(sugar mediated signaling pathway)…	00500(Starch and sucrose metabolism);00500(Starch and sucrose metabolism)	K16055	EC:2.4.1.15;EC:3.1.3.12		Trehalose-phosphatase [Trema orientale]	NA	15.122	14.8572	13.2966	2.05119	2.02958	2.21341	6.87553	2.78147	1.65532e-171	6.73126e-170	up	yes
115697202	LOC115697202		XM_030624115.1;XM_030624117.1;XM_030624116.1	GO:0003677(DNA binding);GO:0003700(DNA binding transcription factor activity);GO:0005634(nucleus);GO:0006351(transcription, DNA-templated);GO:0006355(regulation of transcription, DNA-templated);GO:0008289(lipid binding);GO:0009855(determination of bilateral symmetry);GO:0009944(polarity specification of adaxial/abaxial axis);GO:0009955(adaxial/abaxial pattern specification);GO:0010014(meristem in…	NA	NA	NA		Octamer-binding transcription factor [Trema orientale]	NA	12.6856	11.2083	10.5871	1.20473	1.33946	1.35257	8.84864	3.14546	2.1772e-171	8.838e-170	up	yes
115709315	LOC115709315		XM_030637392.1	GO:0005507(copper ion binding);GO:0005777(peroxisome);GO:0008131(primary amine oxidase activity);GO:0009507(chloroplast);GO:0010311(lateral root formation);GO:0048038(quinone binding);GO:0055114(oxidation-reduction process)	00260(Glycine, serine and threonine metabolism);00350(Tyrosine metabolism);00360(Phenylalanine metabolism);00410(beta-Alanine metabolism);00950(Isoquinoline alkaloid biosynthesis);00960(Tropane, piperidine and pyridine alkaloid biosynthesis)	K00276	EC:1.4.3.21		Copper amine oxidase [Trema orientale]	NA	40.8789	38.4768	38.421	8.49108	10.0145	9.13994	4.26025	2.09094	2.51491e-171	1.01911e-169	up	yes
115725453	LOC115725453		XM_030654981.1	NA	03030(DNA replication);03420(Nucleotide excision repair);03430(Mismatch repair);03440(Homologous recombination)	K07466	NA		hypothetical protein TorRG33x02_256540, partial [Trema orientale]	NA	62.4683	64.5302	44.8074	2.93677	2.13097	2.27351	23.4028	4.54861	2.78576e-171	1.1269e-169	up	yes
115717083	LOC115717083		XM_030646021.1	GO:0004806(triglyceride lipase activity);GO:0006629(lipid metabolic process);GO:0008970(phosphatidylcholine 1-acylhydrolase activity);GO:0009507(chloroplast);GO:0016042(lipid catabolic process);GO:0047714(galactolipase activity)	00564(Glycerophospholipid metabolism);00592(alpha-Linolenic acid metabolism)	K16818	EC:3.1.1.32		Fungal lipase-like domain containing protein [Trema orientale]	NA	6.96309	6.18345	6.59269	30.5292	32.13	31.1499	0.210419	-2.24866	6.72629e-171	2.71621e-169	down	yes
115706409	LOC115706409		XM_030634057.1	GO:0005576(extracellular region);GO:0006952(defense response)	NA	NA	NA		Basic secretory protein [Trema orientale]	NA	9.65058	9.13917	9.80944	76.5095	77.7386	65.4954	0.130148	-2.94177	3.43496e-170	1.3847e-168	down	yes
115712250	LOC115712250		XM_030640507.1	GO:0005509(calcium ion binding);GO:0005515(protein binding);GO:0008266(poly(U) RNA binding);GO:0009507(chloroplast);GO:0009534(chloroplast thylakoid);GO:0009535(chloroplast thylakoid membrane);GO:0009543(chloroplast thylakoid lumen);GO:0009570(chloroplast stroma);GO:0009579(thylakoid);GO:0009654(photosystem II oxygen evolving complex);GO:0010205(photoinhibition);GO:0010207(photosystem II assembly…	00195(Photosynthesis)	K02716	NA		Photosystem II PsbO, manganese-stabilising [Trema orientale]	NA	602.645	563.361	611.476	1665.69	1694.73	1727.83	0.349331	-1.51733	5.63424e-170	2.26734e-168	down	yes
115698987	LOC115698987		XM_030626200.1	GO:0005737(cytoplasm);GO:0016491(oxidoreductase activity);GO:0055114(oxidation-reduction process)	00904(Diterpenoid biosynthesis)	K13070	EC:1.1.1.295		Short-chain dehydrogenase/reductase [Trema orientale]	NA	1.46109	1.95778	2.1326	30.8701	37.148	33.0717	0.0549163	-4.18662	6.55528e-170	2.63343e-168	down	yes
115702361	LOC115702361		XM_030629832.1	GO:0009507(chloroplast);GO:0009534(chloroplast thylakoid);GO:0009535(chloroplast thylakoid membrane);GO:0009579(thylakoid);GO:0009735(response to cytokinin);GO:0009941(chloroplast envelope);GO:0015078(proton transmembrane transporter activity);GO:0015986(ATP synthesis coupled proton transport);GO:0016020(membrane);GO:0016021(integral component of membrane);GO:0016787(hydrolase activity);GO:004274…	00190(Oxidative phosphorylation);00195(Photosynthesis)	K02109	NA		ATPase, F0 complex, subunit B/B' [Parasponia andersonii]	NA	164.222	165.473	179.235	663.075	647.936	653.111	0.259113	-1.94835	7.05904e-170	2.83092e-168	down	yes
115725053	LOC115725053		XM_030654466.1	GO:0005249(voltage-gated potassium channel activity);GO:0005887(integral component of plasma membrane);GO:0042391(regulation of membrane potential)	NA	NA	NA		potassium channel AKT2/3 isoform X1 [Morus notabilis]	NA	14.6017	16.5103	16.6577	77.5571	92.6087	93.0718	0.18147	-2.4622	2.76272e-169	1.10604e-167	down	yes
115712660	LOC115712660		XM_030640978.1;XM_030640979.1	GO:0004066(asparagine synthase (glutamine-hydrolyzing) activity);GO:0005829(cytosol);GO:0006529(asparagine biosynthetic process);GO:0006541(glutamine metabolic process);GO:0042803(protein homodimerization activity);GO:0042803(protein homodimerization activity)	00250(Alanine, aspartate and glutamate metabolism);00250(Alanine, aspartate and glutamate metabolism)	K01953	EC:6.3.5.4		Asparagine synthase, glutamine-hydrolyzing [Trema orientale]	NA	25.737	20.9978	22.1947	3.29134	3.5521	3.34116	6.76802	2.75873	3.39676e-169	1.35754e-167	up	yes
115725409	LOC115725409		XM_030654926.1	GO:0005576(extracellular region);GO:0008150(biological_process);GO:0016874(ligase activity)	NA	NA	NA		uncharacterized protein LOC107415018 isoform X1 [Ziziphus jujuba]	NA	50.6378	47.8237	45.9048	11.5594	11.5625	11.8466	4.12846	2.0456	5.43092e-169	2.16678e-167	up	yes
115725035	LOC115725035		XM_030654447.1	GO:0003935(GTP cyclohydrolase II activity);GO:0005525(GTP binding);GO:0008686(3,4-dihydroxy-2-butanone-4-phosphate synthase activity);GO:0009231(riboflavin biosynthetic process);GO:0009507(chloroplast);GO:0009570(chloroplast stroma);GO:0016020(membrane);GO:0046872(metal ion binding)	00740(Riboflavin metabolism);00790(Folate biosynthesis)	K14652	EC:4.1.99.12;EC:3.5.4.25		bifunctional riboflavin biosynthesis protein RIBA 1, chloroplastic [Morus notabilis]	NA	12.2428	12.1974	12.2075	45.8944	51.6107	53.8978	0.242054	-2.0466	6.65182e-169	2.64934e-167	down	yes
115721178	LOC115721178		XM_030650433.1;XM_030650434.1	GO:0005737(cytoplasm);GO:0006898(receptor-mediated endocytosis);GO:0007015(actin filament organization);GO:0009507(chloroplast);GO:0009903(chloroplast avoidance movement);GO:0009904(chloroplast accumulation movement);GO:0030276(clathrin binding);GO:0031982(vesicle);GO:0071483(cellular response to blue light);GO:0072318(clathrin coat disassembly);GO:0072318(clathrin coat disassembly)	NA	NA	NA		DnaJ domain containing protein [Trema orientale]	NA	11.5617	12.1146	12.0177	46.3303	50.0959	50.7419	0.242539	-2.04371	1.09663e-168	4.36028e-167	down	yes
115702667	LOC115702667		XM_030630091.1	GO:0000302(response to reactive oxygen species);GO:0004130(cytochrome-c peroxidase activity);GO:0005515(protein binding);GO:0005739(mitochondrion);GO:0005773(vacuole);GO:0005774(vacuolar membrane);GO:0005777(peroxisome);GO:0005778(peroxisomal membrane);GO:0005794(Golgi apparatus);GO:0005829(cytosol);GO:0006979(response to oxidative stress);GO:0009506(plasmodesma);GO:0009507(chloroplast);GO:000953…	00053(Ascorbate and aldarate metabolism);00480(Glutathione metabolism)	K00434	EC:1.11.1.11		Ascorbate peroxidase [Trema orientale]	NA	99.4584	98.9363	109.024	372.31	390.92	379.274	0.269075	-1.89392	1.27019e-168	5.04175e-167	down	yes
115709841	LOC115709841		XM_030638081.1	GO:0004672(protein kinase activity);GO:0004674(protein serine/threonine kinase activity);GO:0005524(ATP binding);GO:0005886(plasma membrane);GO:0006468(protein phosphorylation);GO:0007169(transmembrane receptor protein tyrosine kinase signaling pathway);GO:0016021(integral component of membrane);GO:0016301(kinase activity);GO:0016310(phosphorylation)	NA	NA	NA		Tyrosine-protein kinase [Parasponia andersonii]	NA	14.469	12.0398	12.5408	0.764168	0.72814	0.571917	18.9173	4.24163	1.96851e-168	7.80024e-167	up	yes
115705453	LOC115705453		XM_030632791.1	GO:0005515(protein binding);GO:0005634(nucleus);GO:0009507(chloroplast);GO:0009536(plastid);GO:0009661(chromoplast organization);GO:0016021(integral component of membrane);GO:0016120(carotene biosynthetic process);GO:0031969(chloroplast membrane);GO:0050821(protein stabilization);GO:1904143(positive regulation of carotenoid biosynthetic process)	03010(Ribosome)	K02955	NA		Heat shock protein DnaJ, cysteine-rich domain containing protein [Trema orientale]	NA	55.3685	57.0384	62.2155	231.914	239.809	251.361	0.241497	-2.04992	2.89653e-168	1.1458e-166	down	yes
115710231	LOC115710231		XM_030638579.1	GO:0003950(NAD+ ADP-ribosyltransferase activity);GO:0005634(nucleus);GO:0005739(mitochondrion);GO:0007275(multicellular organism development);GO:0009651(response to salt stress);GO:0016363(nuclear matrix);GO:0072593(reactive oxygen species metabolic process)	NA	NA	NA		Poly(ADP-ribose) polymerase [Trema orientale]	NA	25.8657	22.141	23.1999	2.59318	3.23602	2.93646	8.12336	3.02208	5.14092e-168	2.03018e-166	up	yes
115725163	LOC115725163		XM_030654597.1	GO:0000977(RNA polymerase II regulatory region sequence-specific DNA binding);GO:0003677(DNA binding);GO:0003700(DNA binding transcription factor activity);GO:0005515(protein binding);GO:0005634(nucleus);GO:0006351(transcription, DNA-templated);GO:0006355(regulation of transcription, DNA-templated);GO:0009908(flower development);GO:0030154(cell differentiation);GO:0044212(transcription regulatory…	NA	NA	NA		MADS-box transcription factor [Parasponia andersonii]	NA	3.5251	3.99888	4.11544	34.6696	36.1432	33.2905	0.111806	-3.16092	8.86797e-168	3.49609e-166	down	yes
115709971	LOC115709971		XM_030638253.1	GO:0005515(protein binding);GO:0005524(ATP binding);GO:0005739(mitochondrion);GO:0009507(chloroplast);GO:0009570(chloroplast stroma);GO:0009706(chloroplast inner membrane);GO:0010007(magnesium chelatase complex);GO:0015979(photosynthesis);GO:0015995(chlorophyll biosynthetic process);GO:0016851(magnesium chelatase activity)	00860(Porphyrin and chlorophyll metabolism)	K03403	EC:6.6.1.1		LOW QUALITY PROTEIN: magnesium-chelatase subunit ChlH, chloroplastic [Morus notabilis]	NA	10.9264	10.9123	9.94081	39.358	44.0881	48.0336	0.241706	-2.04867	9.0637e-168	3.5672e-166	down	yes
115699067	LOC115699067		XM_030626278.1;XR_004008288.1	GO:0004222(metalloendopeptidase activity);GO:0005515(protein binding);GO:0005886(plasma membrane);GO:0006508(proteolysis);GO:0016020(membrane);GO:0071586(CAAX-box protein processing);GO:0071586(CAAX-box protein processing)	NA	NA	NA		uncharacterized protein LOC107427919 isoform X2 [Ziziphus jujuba];uncharacterized protein LOC107427919 isoform X3 [Ziziphus jujuba]	NA	21.885	22.9832	23.7237	95.8811	104.859	97.5178	0.229975	-2.12045	1.03046e-167	4.04873e-166	down	yes
115706821	LOC115706821		XM_030634569.1;XM_030634568.1	GO:0016787(hydrolase activity);GO:0016787(hydrolase activity)	NA	NA	NA		uncharacterized protein LOC21400518 [Morus notabilis]	NA	27.5473	23.4953	23.5922	2.92074	3.81018	3.27275	7.46074	2.89932	1.28925e-167	5.05698e-166	up	yes
115707723	LOC115707723		XM_030635755.1	GO:0009611(response to wounding)	NA	NA	NA		CBS domain containing protein [Parasponia andersonii]	NA	19.1877	21.2422	20.3129	1.27672	1.44569	1.54261	14.2421	3.83209	1.38863e-167	5.43765e-166	up	yes
115714455	LOC115714455		XM_030643174.1	GO:0005509(calcium ion binding)	04626(Plant-pathogen interaction)	K13448	NA		probable calcium-binding protein CML41 [Morus notabilis]	NA	14.3458	14.3039	14.1263	73.3105	75.2005	69.3143	0.196378	-2.3483	1.48269e-167	5.79621e-166	down	yes
115719308	LOC115719308		XM_030648290.1;XM_030648291.1	GO:0008152(metabolic process);GO:0009507(chloroplast);GO:0009534(chloroplast thylakoid);GO:0009535(chloroplast thylakoid membrane);GO:0009570(chloroplast stroma);GO:0010196(nonphotochemical quenching);GO:0016021(integral component of membrane);GO:0016787(hydrolase activity);GO:0042651(thylakoid membrane);GO:0045454(cell redox homeostasis);GO:0046872(metal ion binding);GO:0046872(metal ion binding)	00740(Riboflavin metabolism);00740(Riboflavin metabolism)	K20884	EC:2.7.1.26;EC:3.1.3.102		HAD hydrolase, subfamily IA [Trema orientale]	NA	7.52717	7.00515	7.49811	26.2984	28.3432	29.4488	0.261985	-1.93244	2.58416e-167	1.00852e-165	down	yes
115713375	LOC115713375		XM_030641857.1	GO:0000166(nucleotide binding);GO:0005886(plasma membrane);GO:0006281(DNA repair);GO:0007165(signal transduction);GO:0009411(response to UV);GO:0009507(chloroplast);GO:0009650(UV protection);GO:0042493(response to drug)	NA	NA	NA		LRR domain containing protein [Parasponia andersonii]	NA	79.1946	82.8497	82.4694	10.223	9.75402	7.78843	8.80641	3.13855	3.06716e-167	1.19501e-165	up	yes
115721211	LOC115721211		XM_030650471.1	GO:0005737(cytoplasm);GO:0006596(polyamine biosynthetic process);GO:0008216(spermidine metabolic process);GO:0016740(transferase activity);GO:0080073(spermidine:coumaroyl CoA N-acyltransferase activity)	NA	NA	NA		Transferase [Trema orientale]	NA	3.27955	3.32709	3.48432	23.7874	23.858	24.4373	0.139992	-2.83659	4.33303e-167	1.68539e-165	down	yes
115697896	LOC115697896		XM_030625066.1	GO:0005576(extracellular region);GO:0016042(lipid catabolic process);GO:0016788(hydrolase activity, acting on ester bonds);GO:0052689(carboxylic ester hydrolase activity)	NA	NA	NA		Lipase [Parasponia andersonii]	NA	7.03005	4.94681	6.79291	53.4308	54.7547	55.2192	0.114867	-3.12197	5.47328e-167	2.12535e-165	down	yes
115721992	LOC115721992		XM_030651104.1	GO:0016020(membrane);GO:0016709(oxidoreductase activity, acting on paired donors, with incorporation or reduction of molecular oxygen, NAD(P)H as one donor, and incorporation of one atom of oxygen);GO:0044550(secondary metabolite biosynthetic process)	NA	NA	NA		Cytochrome P450, E-class, group I [Trema orientale]	NA	1.26608	1.46791	1.74886	19.6148	22.5942	21.351	0.0705293	-3.82563	1.16308e-166	4.50553e-165	down	yes
115721204	LOC115721204		XM_030650463.1	GO:0009555(pollen development);GO:0009860(pollen tube growth);GO:0010233(phloem transport);GO:0030410(nicotianamine synthase activity);GO:0030418(nicotianamine biosynthetic process)	NA	NA	NA		Nicotianamine synthase [Parasponia andersonii]	NA	12.0077	11.2327	12.6723	55.0146	56.4675	61.2678	0.207888	-2.26612	1.16415e-166	4.50553e-165	down	yes
115710321	LOC115710321		XM_030638688.1	GO:0008643(carbohydrate transport);GO:0016021(integral component of membrane);GO:0051119(sugar transmembrane transporter activity)	NA	NA	NA		Bidirectional sugar transporter SWEET10-like [Parasponia andersonii]	NA	22.3735	20.7134	25.2069	0.183735	0.150221	0.127418	148.023	7.20968	1.29414e-166	5.00027e-165	up	yes
115696586	LOC115696586		XM_030623479.1	GO:0004197(cysteine-type endopeptidase activity);GO:0005615(extracellular space);GO:0005764(lysosome);GO:0051603(proteolysis involved in cellular protein catabolic process)	04145(Phagosome)	K01365	EC:3.4.22.15		Cysteine Protease [Parasponia andersonii]	NA	29.8659	22.5394	26.311	0.576816	0.308511	0.430541	59.8209	5.90258	1.4552e-166	5.61324e-165	up	yes
115700712	LOC115700712		XM_030628341.1	GO:0003700(DNA binding transcription factor activity);GO:0005622(intracellular);GO:0005634(nucleus);GO:0006355(regulation of transcription, DNA-templated);GO:0008270(zinc ion binding)	NA	NA	NA		B-box-type zinc finger [Trema orientale]	NA	38.5039	34.394	36.0284	112.202	123.902	117.288	0.30823	-1.69792	1.69135e-166	6.51336e-165	down	yes
115724800	LOC115724800		XM_030654150.1;XM_030654151.1	GO:0004620(phospholipase activity);GO:0005737(cytoplasm);GO:0016020(membrane);GO:0047372(acylglycerol lipase activity);GO:0047372(acylglycerol lipase activity)	NA	NA	NA		patatin-like protein 2 [Morus notabilis]	NA	6.4325	7.69705	7.9583	52.4451	55.2819	57.4845	0.133694	-2.90299	1.77505e-166	6.82442e-165	down	yes
115705519	LOC115705519		XM_030632861.1	GO:0010304(PSII associated light-harvesting complex II catabolic process);GO:0015996(chlorophyll catabolic process);GO:0034256(chlorophyll(ide) b reductase activity)	00860(Porphyrin and chlorophyll metabolism)	K13606	EC:1.1.1.294		Short-chain dehydrogenase/reductase [Trema orientale]	NA	11.6886	12.5227	12.3117	49.469	52.7616	52.7552	0.235654	-2.08526	3.21251e-166	1.23305e-164	down	yes
115716589	LOC115716589		XM_030645419.1;XM_030645418.1	GO:0004766(spermidine synthase activity);GO:0006596(polyamine biosynthetic process);GO:0006596(polyamine biosynthetic process)	00270(Cysteine and methionine metabolism);00330(Arginine and proline metabolism);00410(beta-Alanine metabolism);00480(Glutathione metabolism);00480(Glutathione metabolism)	K00797	EC:2.5.1.16		Spermidine/spermine synthase [Parasponia andersonii]	NA	22.8589	23.3708	26.4329	116.896	117.446	119.016	0.205635	-2.28185	3.40748e-166	1.30573e-164	down	yes
115708267	LOC115708267		XM_030636495.1	GO:0005634(nucleus);GO:0005654(nucleoplasm);GO:0005737(cytoplasm);GO:0005829(cytosol);GO:0006979(response to oxidative stress);GO:0032440(2-alkenal reductase [NAD(P)] activity);GO:0046686(response to cadmium ion);GO:0055114(oxidation-reduction process)	NA	NA	NA		Alcohol dehydrogenase superfamily, zinc-type [Trema orientale]	NA	13.7206	14.6574	16.1627	81.0804	89.0979	84.0957	0.175168	-2.51319	4.9864e-166	1.90763e-164	down	yes
115705320	LOC115705320		XM_030632630.1	GO:0006886(intracellular protein transport);GO:0006888(ER to Golgi vesicle-mediated transport);GO:0006890(retrograde vesicle-mediated transport, Golgi to ER);GO:0006891(intra-Golgi vesicle-mediated transport);GO:0030126(COPI vesicle coat)	NA	NA	NA		Coatomer beta subunit [Parasponia andersonii]	NA	4.37485	4.1385	4.61897	30.8662	33.8427	31.3793	0.136669	-2.87124	7.1316e-166	2.72383e-164	down	yes
115718971	LOC115718971		XM_030647804.1	NA	NA	NA	NA		hypothetical protein TorRG33x02_183430 [Trema orientale]	NA	55.8933	54.8024	52.474	13.3009	13.8266	12.988	4.06749	2.02414	9.35666e-166	3.5678e-164	up	yes
115706810	LOC115706810		XM_030634550.1	GO:0005515(protein binding)	NA	NA	NA		Mitogen-activated protein kinase kinase kinase [Trema orientale]	NA	6.6276	6.68503	5.1344	41.3623	43.1607	41.2517	0.146667	-2.76938	1.52849e-165	5.81878e-164	down	yes
115701000	LOC115701000		XM_030628683.1	GO:0005737(cytoplasm);GO:0030001(metal ion transport);GO:0046914(transition metal ion binding);GO:0046916(cellular transition metal ion homeostasis)	NA	NA	NA		hypothetical protein PanWU01x14_268300 [Parasponia andersonii]	NA	21.8888	22.9972	18.769	121.722	124.207	113.296	0.177201	-2.49654	4.13527e-165	1.57167e-163	down	yes
115725706	LOC115725706		XM_030655300.1;XM_030655298.1;XM_030655299.1	NA	NA	NA	NA		uncharacterized protein LOC112091168 isoform X1 [Morus notabilis]	NA	20.7417	23.0594	19.1443	0.365878	0.501632	0.218714	57.9488	5.85671	6.00884e-165	2.28002e-163	up	yes
115706329	LOC115706329		XM_030633947.1	GO:0004674(protein serine/threonine kinase activity);GO:0005886(plasma membrane)	NA	NA	NA		Tyrosine-protein kinase [Trema orientale]	NA	13.0262	13.7554	11.6463	0.64006	0.407274	0.454046	25.5951	4.67779	6.02986e-165	2.28427e-163	up	yes
115700813	LOC115700813		XM_030628472.1	GO:0000272(polysaccharide catabolic process);GO:0005737(cytoplasm);GO:0005829(cytosol);GO:0005983(starch catabolic process);GO:0009507(chloroplast);GO:0016161(beta-amylase activity);GO:0080027(response to herbivore);GO:0102229(amylopectin maltohydrolase activity)	00500(Starch and sucrose metabolism)	K01177	EC:3.2.1.2		Glycoside hydrolase [Parasponia andersonii]	NA	41.04	43.9381	44.2331	6.24148	7.46743	6.77693	6.30734	2.65703	6.51073e-165	2.46243e-163	up	yes
115716646	LOC115716646		XM_030645493.1	GO:0005634(nucleus);GO:0005884(actin filament);GO:0009055(electron transfer activity);GO:0009902(chloroplast relocation);GO:0015035(protein disulfide oxidoreductase activity);GO:0045454(cell redox homeostasis);GO:0051017(actin filament bundle assembly)	NA	NA	NA		Glutaredoxin [Trema orientale]	NA	45.7632	43.564	49.1487	176.192	180.867	174.117	0.260697	-1.93956	1.56595e-164	5.91298e-163	down	yes
115713788	LOC115713788		XM_030642272.1	GO:0004096(catalase activity);GO:0005737(cytoplasm);GO:0020037(heme binding);GO:0042542(response to hydrogen peroxide);GO:0042744(hydrogen peroxide catabolic process)	00630(Glyoxylate and dicarboxylate metabolism);00380(Tryptophan metabolism);04016(MAPK signaling pathway - plant);04146(Peroxisome)	K03781	EC:1.11.1.6		Mono-functional heme-containing catalase [Trema orientale]	NA	233.371	228.611	245.626	691.805	764.159	778.718	0.316648	-1.65905	2.47323e-164	9.32371e-163	down	yes
115706473	LOC115706473		XM_030634130.1;XM_030634131.1	GO:0004034(aldose 1-epimerase activity);GO:0005634(nucleus);GO:0005975(carbohydrate metabolic process);GO:0006012(galactose metabolic process);GO:0047938(glucose-6-phosphate 1-epimerase activity);GO:0047938(glucose-6-phosphate 1-epimerase activity)	00010(Glycolysis / Gluconeogenesis);00010(Glycolysis / Gluconeogenesis)	K01792	EC:5.1.3.15		Glucose-6-phosphate 1-epimerase [Parasponia andersonii]	NA	34.9033	37.2907	40.1551	4.85002	4.57358	5.17679	7.69494	2.94391	2.8806e-164	1.08419e-162	up	yes
115722692	LOC115722692		XM_030651966.1	GO:0004076(biotin synthase activity);GO:0005739(mitochondrion);GO:0008270(zinc ion binding);GO:0009102(biotin biosynthetic process);GO:0051537(2 iron, 2 sulfur cluster binding);GO:0051539(4 iron, 4 sulfur cluster binding)	00780(Biotin metabolism)	K01012	EC:2.8.1.6		biotin synthase, mitochondrial [Morus notabilis]	NA	45.7121	38.4715	39.6791	6.20373	7.58754	7.02344	5.95073	2.57307	3.51633e-164	1.32132e-162	up	yes
115717275	LOC115717275		XM_030646243.1	GO:0005506(iron ion binding);GO:0009507(chloroplast);GO:0009534(chloroplast thylakoid);GO:0009535(chloroplast thylakoid membrane);GO:0009941(chloroplast envelope);GO:0016021(integral component of membrane);GO:0046872(metal ion binding)	NA	NA	NA		SANT/Myb domain [Macleaya cordata]	NA	22.0996	22.4073	22.1379	88.685	88.62	87.6728	0.251511	-1.99131	7.55286e-164	2.83354e-162	down	yes
115697036	LOC115697036		XM_030623932.1	GO:0000287(magnesium ion binding);GO:0001666(response to hypoxia);GO:0004737(pyruvate decarboxylase activity);GO:0005829(cytosol);GO:0016831(carboxy-lyase activity);GO:0030976(thiamine pyrophosphate binding)	00010(Glycolysis / Gluconeogenesis)	K01568	EC:4.1.1.1		hypothetical protein CCACVL1_10482 [Corchorus capsularis]	NA	57.0413	49.8937	46.7644	10.8006	11.1469	10.5857	4.72439	2.24013	1.32489e-163	4.96245e-162	up	yes
115722209	LOC115722209		XM_030651350.1;XM_030651354.1;XM_030651351.1;XM_030651352.1	GO:0003743(translation initiation factor activity);GO:0005515(protein binding);GO:0005737(cytoplasm);GO:0006351(transcription, DNA-templated);GO:0006355(regulation of transcription, DNA-templated);GO:0006417(regulation of translation);GO:0007275(multicellular organism development);GO:0010586(miRNA metabolic process);GO:0031047(gene silencing by RNA);GO:0035019(somatic stem cell population mainten…	NA	NA	NA		Exonuclease/helicase-like [Trema orientale]	NA	19.0662	20.7414	18.1213	3.05067	3.13033	3.14718	6.2101	2.63462	1.45509e-163	5.4414e-162	up	yes
115708651	LOC115708651		XM_030636631.1	GO:0002239(response to oomycetes);GO:0003674(molecular_function);GO:0009506(plasmodesma);GO:0009507(chloroplast);GO:0016021(integral component of membrane);GO:0055085(transmembrane transport)	NA	NA	NA		Major facilitator [Trema orientale]	NA	8.36383	9.17536	9.1363	40.8052	44.8466	45.2305	0.203813	-2.29468	2.81175e-163	1.04978e-161	down	yes
115716769	LOC115716769		XM_030645667.1	GO:0003674(molecular_function);GO:0007568(aging);GO:0009507(chloroplast);GO:0009534(chloroplast thylakoid);GO:0009535(chloroplast thylakoid membrane);GO:0009941(chloroplast envelope)	NA	NA	NA		Rhodanese-like domain containing protein [Trema orientale]	NA	40.6379	38.2019	42.4008	150.411	154.435	150.289	0.266383	-1.90842	5.67675e-163	2.11605e-161	down	yes
115708099	LOC115708099		XM_030636286.1	GO:0004784(superoxide dismutase activity);GO:0005515(protein binding);GO:0009295(nucleoid);GO:0009411(response to UV);GO:0009507(chloroplast);GO:0009534(chloroplast thylakoid);GO:0009579(thylakoid);GO:0042644(chloroplast nucleoid);GO:0046872(metal ion binding);GO:0055114(oxidation-reduction process)	04146(Peroxisome)	K04564	EC:1.15.1.1		superoxide dismutase [Fe], chloroplastic [Morus notabilis]	NA	25.3312	27.5007	25.4682	99.5708	105.557	107.787	0.250228	-1.99868	8.13529e-163	3.02763e-161	down	yes
115719351	LOC115719351		XM_030648348.1	GO:0004325(ferrochelatase activity);GO:0006783(heme biosynthetic process)	00860(Porphyrin and chlorophyll metabolism)	K01772	EC:4.99.1.1;EC:4.99.1.9		ferrochelatase-2, chloroplastic [Morus notabilis]	NA	40.0824	39.5552	39.8198	123.463	140.992	146.798	0.290472	-1.78353	5.17589e-162	1.92318e-160	down	yes
115703182	LOC115703182		XM_030630703.1	GO:0004497(monooxygenase activity);GO:0016125(sterol metabolic process)	00592(alpha-Linolenic acid metabolism)	K01723	EC:4.2.1.92		Allene oxide synthase [Trema orientale]	NA	51.939	43.8027	45.7553	147.446	148.685	147.882	0.318677	-1.64983	5.3421e-162	1.98177e-160	down	yes
115703193	LOC115703193		XM_030630713.1	GO:0001664(G-protein coupled receptor binding);GO:0003924(GTPase activity);GO:0005525(GTP binding);GO:0005634(nucleus);GO:0005834(heterotrimeric G-protein complex);GO:0005886(plasma membrane);GO:0007186(G-protein coupled receptor signaling pathway);GO:0007188(adenylate cyclase-modulating G-protein coupled receptor signaling pathway);GO:0009737(response to abscisic acid);GO:0009744(response to suc…	NA	NA	NA		Guanine nucleotide binding protein (G-protein), alpha subunit [Trema orientale]	NA	2.51524	2.61661	2.68223	16.5458	18.1767	20.919	0.140436	-2.83201	7.22184e-162	2.67484e-160	down	yes
115713941	LOC115713941		XM_030642428.1	GO:0000293(ferric-chelate reductase activity);GO:0006811(ion transport);GO:0009507(chloroplast);GO:0009767(photosynthetic electron transport chain);GO:0016020(membrane);GO:0016021(integral component of membrane);GO:0016491(oxidoreductase activity);GO:0031969(chloroplast membrane);GO:0046872(metal ion binding);GO:0055114(oxidation-reduction process)	NA	NA	NA		Cytochrome b245, heavy chain [Trema orientale]	NA	21.1969	22.151	19.5166	74.1707	81.9896	86.0049	0.259593	-1.94568	7.43746e-162	2.75032e-160	down	yes
115712469	LOC115712469		XM_030640747.1	GO:0003674(molecular_function);GO:0009507(chloroplast);GO:0016021(integral component of membrane);GO:1990641(response to iron ion starvation)	NA	NA	NA		hypothetical protein TorRG33x02_033870 [Trema orientale]	NA	61.7154	63.9034	71.4539	284.063	300.492	285.995	0.226377	-2.1432	1.36327e-161	5.03327e-160	down	yes
115709933	LOC115709933		XM_030638196.1	GO:0016020(membrane);GO:0016709(oxidoreductase activity, acting on paired donors, with incorporation or reduction of molecular oxygen, NAD(P)H as one donor, and incorporation of one atom of oxygen);GO:0044550(secondary metabolite biosynthetic process)	00941(Flavonoid biosynthesis);00944(Flavone and flavonol biosynthesis)	K05280	EC:1.14.14.82		Cytochrome P450, E-class, group I [Parasponia andersonii]	NA	44.7134	37.6668	39.3364	1.75534	2.01992	3.11369	17.6684	4.1431	1.80641e-161	6.6588e-160	up	yes
115712482	LOC115712482		XM_030640762.1;XM_030640763.1	GO:0004674(protein serine/threonine kinase activity);GO:0004675(transmembrane receptor protein serine/threonine kinase activity);GO:0005515(protein binding);GO:0005654(nucleoplasm);GO:0005737(cytoplasm);GO:0005886(plasma membrane);GO:0007166(cell surface receptor signaling pathway);GO:0010091(trichome branching);GO:0016301(kinase activity);GO:0046777(protein autophosphorylation);GO:0050832(defens…	NA	NA	NA		Serine/threonine protein kinase [Trema orientale]	NA	23.6399	21.4261	21.1775	3.08803	3.53594	3.07981	6.82658	2.77116	2.17167e-161	7.99258e-160	up	yes
115718541	LOC115718541		XM_030647340.1	GO:0008202(steroid metabolic process);GO:0009507(chloroplast);GO:0009737(response to abscisic acid);GO:0009741(response to brassinosteroid);GO:0016491(oxidoreductase activity);GO:0070524(11-beta-hydroxysteroid dehydrogenase (NADP+) activity);GO:0072555(17-beta-ketosteroid reductase activity);GO:0072582(17-beta-hydroxysteroid dehydrogenase (NADP+) activity)	NA	NA	NA		Short-chain dehydrogenase/reductase [Parasponia andersonii]	NA	59.3468	82.2917	58.9153	3.38354	2.51597	3.61797	21.0722	4.39727	3.66396e-161	1.34635e-159	up	yes
115706895	LOC115706895		XM_030634658.1	GO:0005249(voltage-gated potassium channel activity);GO:0005887(integral component of plasma membrane);GO:0042391(regulation of membrane potential)	04626(Plant-pathogen interaction)	K05391	NA		Voltage dependent potassium channel [Trema orientale]	NA	14.9332	12.7563	13.1155	0.057603	0.148142	0.103473	131.962	7.04398	5.16063e-161	1.89332e-159	up	yes
115709607	LOC115709607		XM_030637743.1	GO:0003677(DNA binding);GO:0003906(DNA-(apurinic or apyrimidinic site) lyase activity);GO:0005515(protein binding);GO:0005634(nucleus);GO:0005730(nucleolus);GO:0006281(DNA repair);GO:0006284(base-excision repair);GO:0006306(DNA methylation);GO:0006342(chromatin silencing);GO:0006351(transcription, DNA-templated);GO:0019104(DNA N-glycosylase activity);GO:0031936(negative regulation of chromatin si…	NA	NA	NA		DNA-3-methyladenine glycosylase I [Trema orientale]	NA	17.4837	19.4457	15.7868	2.26125	2.51839	2.71713	7.03184	2.8139	5.69048e-161	2.08442e-159	up	yes
115707546	LOC115707546		XM_030635552.1	GO:0009737(response to abscisic acid)	04626(Plant-pathogen interaction)	K16225	NA		WRKY domain containing protein [Trema orientale]	NA	5.75377	5.68848	4.85102	29.3924	33.1772	33.0027	0.170481	-2.55232	8.33207e-161	3.04723e-159	down	yes
115712298	LOC115712298		XM_030640558.1;XM_030640559.1	GO:0001046(core promoter sequence-specific DNA binding);GO:0001228(transcriptional activator activity, RNA polymerase II transcription regulatory region sequence-specific DNA binding);GO:0005634(nucleus);GO:0006366(transcription by RNA polymerase II);GO:0006366(transcription by RNA polymerase II)	NA	NA	NA		Basic helix-loop-helix transcription factor [Trema orientale]	NA	20.1087	21.5718	19.0259	71.4564	75.2938	77.01	0.271301	-1.88203	1.23765e-160	4.51928e-159	down	yes
115712524	LOC115712524		XM_030640815.1	GO:0000184(nuclear-transcribed mRNA catabolic process, nonsense-mediated decay);GO:0003723(RNA binding);GO:0003743(translation initiation factor activity);GO:0005634(nucleus);GO:0005737(cytoplasm);GO:0006397(mRNA processing);GO:0006417(regulation of translation);GO:0060211(regulation of nuclear-transcribed mRNA poly(A) tail shortening)	03013(RNA transport);03015(mRNA surveillance pathway);03018(RNA degradation)	K13126	NA		Polyadenylate binding protein [Parasponia andersonii]	NA	30.9774	25.7329	24.8509	1.31204	1.37683	2.15934	16.823	4.07236	4.84635e-160	1.76687e-158	up	yes
115711627	LOC115711627		XM_030640006.1	GO:0000325(plant-type vacuole);GO:0005524(ATP binding);GO:0005773(vacuole);GO:0005774(vacuolar membrane);GO:0005886(plasma membrane);GO:0008559(xenobiotic transmembrane transporting ATPase activity);GO:0009506(plasmodesma);GO:0010290(chlorophyll catabolite transmembrane transporter activity);GO:0015431(glutathione S-conjugate-exporting ATPase activity);GO:0016021(integral component of membrane);G…	02010(ABC transporters)	K05666	NA		ATP-binding cassette containing protein [Trema orientale]	NA	5.55538	5.43575	4.85418	20.3718	23.6926	22.2009	0.239119	-2.0642	7.83122e-160	2.85061e-158	down	yes
115699259	LOC115699259		XM_030626577.1	GO:0016021(integral component of membrane);GO:0042626(ATPase activity, coupled to transmembrane movement of substances);GO:0055085(transmembrane transport)	02010(ABC transporters)	K05658	EC:3.6.3.44		ATP-binding cassette containing protein [Trema orientale]	NA	17.8392	17.7324	16.7409	3.40725	3.47475	3.8524	4.87335	2.28491	9.2949e-160	3.37811e-158	up	yes
115699371	LOC115699371		XM_030626731.1;XM_030626734.1;XM_030626732.1	GO:0034219(carbohydrate transmembrane transport);GO:0034219(carbohydrate transmembrane transport)	NA	NA	NA		Triose phosphate/phosphoenolpyruvate translocator [Trema orientale]	NA	53.5728	53.3611	58.0127	175.81	187.974	193.788	0.29583	-1.75716	1.20476e-159	4.37172e-158	down	yes
115697503	LOC115697503		XM_030624531.1	GO:0004674(protein serine/threonine kinase activity);GO:0005829(cytosol);GO:0006468(protein phosphorylation);GO:0035556(intracellular signal transduction)	NA	NA	NA		Serine/threonine protein kinase [Parasponia andersonii]	NA	19.4892	20.7601	22.5327	93.5114	110.994	113.619	0.19735	-2.34117	1.3397e-159	4.85381e-158	down	yes
115712843	LOC115712843		XM_030641232.1	GO:0005515(protein binding);GO:0005886(plasma membrane);GO:0009416(response to light stimulus);GO:0016567(protein ubiquitination);GO:0042742(defense response to bacterium)	03050(Proteasome)	K03063	NA		Voltage dependent potassium channel [Trema orientale]	NA	25.6918	26.3851	25.704	79.2396	83.7416	87.6517	0.310338	-1.68809	1.58256e-159	5.72478e-158	down	yes
115699267	LOC115699267		XM_030626599.1	GO:0000226(microtubule cytoskeleton organization);GO:0003729(mRNA binding);GO:0005200(structural constituent of cytoskeleton);GO:0005618(cell wall);GO:0005737(cytoplasm);GO:0005774(vacuolar membrane);GO:0005829(cytosol);GO:0005886(plasma membrane);GO:0007017(microtubule-based process);GO:0009507(chloroplast);GO:0009570(chloroplast stroma);GO:0045298(tubulin complex);GO:0046686(response to cadmium…	04145(Phagosome)	K07374	NA		hypothetical protein AQUCO_00600281v1 [Aquilegia coerulea]	NA	97.7986	71.6064	82.2271	13.4978	14.453	14.0228	5.99501	2.58376	1.65297e-159	5.97021e-158	up	yes
115704971	LOC115704971		XM_030632192.1	GO:0004373(glycogen (starch) synthase activity);GO:0005515(protein binding);GO:0009011(starch synthase activity);GO:0009507(chloroplast);GO:0009569(chloroplast starch grain);GO:0016757(transferase activity, transferring glycosyl groups);GO:0019252(starch biosynthetic process);GO:0102502(ADP-glucose-starch glucosyltransferase activity)	00500(Starch and sucrose metabolism)	K13679	EC:2.4.1.242		granule-bound starch synthase 1, chloroplastic/amyloplastic-like [Prunus avium]	NA	27.2558	26.5641	28.031	85.3936	89.9156	88.7959	0.309918	-1.69004	2.42973e-159	8.76208e-158	down	yes
115705586	LOC115705586		XM_030632959.1	GO:0000325(plant-type vacuole);GO:0004553(hydrolase activity, hydrolyzing O-glycosyl compounds);GO:0004575(sucrose alpha-glucosidase activity);GO:0005773(vacuole);GO:0005775(vacuolar lumen);GO:0005975(carbohydrate metabolic process);GO:0005985(sucrose metabolic process);GO:0009617(response to bacterium);GO:0009738(abscisic acid-activated signaling pathway);GO:0016021(integral component of membran…	00052(Galactose metabolism);00500(Starch and sucrose metabolism)	K01193	EC:3.2.1.26		Glycoside hydrolase [Parasponia andersonii]	NA	15.9244	17.2078	16.1662	61.2498	66.5704	64.4132	0.256451	-1.96325	5.75591e-159	2.07248e-157	down	yes
115717320	LOC115717320		XM_030646290.1;XM_030646291.1	GO:0008643(carbohydrate transport);GO:0016021(integral component of membrane);GO:0051119(sugar transmembrane transporter activity);GO:0051119(sugar transmembrane transporter activity)	NA	NA	NA		SWEET sugar transporter [Trema orientale]	NA	64.7761	44.0852	49.3955	1.55808	2.36582	2.9374	23.0652	4.52764	7.08446e-159	2.5469e-157	up	yes
115696488	LOC115696488		XM_030623386.1	GO:0003674(molecular_function);GO:0005576(extracellular region);GO:0060320(rejection of self pollen)	NA	NA	NA		Self-incompatibility protein [Parasponia andersonii]	NA	64.3543	60.513	69.599	0.930149	1.06384	1.98088	48.924	5.61247	7.89907e-159	2.83538e-157	up	yes
115714663	LOC115714663		XM_030643415.1	GO:0003674(molecular_function);GO:0005634(nucleus);GO:0005783(endoplasmic reticulum);GO:0005789(endoplasmic reticulum membrane);GO:0071458(integral component of cytoplasmic side of endoplasmic reticulum membrane);GO:0071782(endoplasmic reticulum tubular network);GO:0071786(endoplasmic reticulum tubular network organization)	NA	NA	NA		Reticulon [Parasponia andersonii]	NA	48.875	69.8955	59.5493	2.21879	1.37987	1.83865	32.7956	5.03543	8.90851e-159	3.19279e-157	up	yes
115714327	LOC115714327		XM_030642991.1	GO:0005515(protein binding);GO:0005634(nucleus);GO:0005834(heterotrimeric G-protein complex);GO:0007049(cell cycle);GO:0007165(signal transduction);GO:0010997(anaphase-promoting complex binding);GO:0016567(protein ubiquitination);GO:0019900(kinase binding);GO:0033597(mitotic checkpoint complex);GO:0051301(cell division);GO:0097027(ubiquitin-protein transferase activator activity);GO:1904668(posit…	04120(Ubiquitin mediated proteolysis)	K03363	NA		Guanine nucleotide-binding protein, beta subunit [Trema orientale]	NA	42.6894	39.3677	24.877	1.33385	1.65495	1.53699	23.6277	4.56241	1.60828e-158	5.75516e-157	up	yes
115714366	LOC115714366		XM_030643042.1;XM_030643043.1;XM_030643041.1	GO:0003723(RNA binding);GO:0003735(structural constituent of ribosome);GO:0006412(translation);GO:0022625(cytosolic large ribosomal subunit);GO:0042254(ribosome biogenesis);GO:0042254(ribosome biogenesis)	NA	NA	NA		Ribosomal protein [Trema orientale]	NA	14.4963	14.7574	11.9117	0.552284	0.588309	0.324096	28.1053	4.81277	2.27449e-158	8.12666e-157	up	yes
115706144	LOC115706144		XM_030633684.1	GO:0005515(protein binding);GO:0005634(nucleus);GO:0016301(kinase activity);GO:0016310(phosphorylation)	NA	NA	NA		uncharacterized protein LOC112026244 [Quercus suber]	NA	105.365	87.9804	103.247	18.4813	19.4603	18.5058	5.25432	2.3935	3.63381e-158	1.29636e-156	up	yes
115703025	LOC115703025		XM_030630507.1	GO:0003674(molecular_function);GO:0005576(extracellular region);GO:0009739(response to gibberellin);GO:0009740(gibberellic acid mediated signaling pathway)	NA	NA	NA		Gibberellin regulated protein [Parasponia andersonii]	NA	33.3852	29.2252	27.6938	0.229252	0.756761	0.407812	64.7887	6.01767	5.34334e-158	1.90331e-156	up	yes
115696442	LOC115696442		XM_030623343.1	GO:0005515(protein binding);GO:0005886(plasma membrane);GO:0031225(anchored component of membrane);GO:0045927(positive regulation of growth);GO:0090406(pollen tube)	NA	NA	NA		GPI-anchored protein LLG1-like [Morus notabilis]	NA	49.0873	44.9809	55.142	0.626098	1.0658	1.22067	51.2297	5.67891	5.6336e-158	2.00363e-156	up	yes
115709667	LOC115709667		XM_030637826.1;XR_004010268.1	NA	00500(Starch and sucrose metabolism);00500(Starch and sucrose metabolism)	K19891	EC:3.2.1.39		X8 domain containing protein [Parasponia andersonii]	NA	116.79	91.1511	98.6196	14.6704	16.7688	13.2328	6.86246	2.77873	6.90451e-158	2.45189e-156	up	yes
115716295	LOC115716295		XM_030645056.1	GO:0004857(enzyme inhibitor activity)	00040(Pentose and glucuronate interconversions)	K01051	EC:3.1.1.11		Pectinesterase inhibitor domain containing protein [Parasponia andersonii]	NA	23.8096	18.9306	21.2331	0.59237	0.526681	0.607724	37.0479	5.21132	1.1897e-157	4.21835e-156	up	yes
115708777	LOC115708777		XM_030636789.1	GO:0016020(membrane);GO:0016709(oxidoreductase activity, acting on paired donors, with incorporation or reduction of molecular oxygen, NAD(P)H as one donor, and incorporation of one atom of oxygen);GO:0044550(secondary metabolite biosynthetic process)	00590(Arachidonic acid metabolism);00591(Linoleic acid metabolism)	K07418	EC:1.14.14.1;EC:1.14.14.73		Cytochrome P450, E-class, group I [Trema orientale]	NA	1.84716	2.75518	2.08562	28.6871	30.8424	29.4674	0.0751483	-3.73412	1.2151e-157	4.30185e-156	down	yes
115697574	LOC115697574		XM_030624643.1	GO:0016298(lipase activity)	00901(Indole alkaloid biosynthesis)	K21026	EC:3.1.1.80		Lipase [Parasponia andersonii]	NA	28.1697	21.9869	25.5019	0.175109	0.287907	0.347669	93.3266	6.54422	1.73368e-157	6.12846e-156	up	yes
115704518	LOC115704518		XM_030631721.1	GO:0005576(extracellular region);GO:0008150(biological_process);GO:0016874(ligase activity)	NA	NA	NA		uncharacterized protein LOC21386659 [Morus notabilis]	NA	1.50774	1.65539	1.82083	24.5698	26.2905	21.9746	0.0684283	-3.86926	2.13602e-157	7.53927e-156	down	yes
115715587	LOC115715587		XM_030644226.1	GO:0003674(molecular_function);GO:0005576(extracellular region);GO:0008150(biological_process)	NA	NA	NA		1,4-alpha-glucan-branching enzyme [Parasponia andersonii]	NA	12.9149	13.4536	11.5328	0.318007	0.262946	0.224872	47.0342	5.55564	2.8661e-157	1.01008e-155	up	yes
115695872	LOC115695872		XM_030622964.1	GO:0009813(flavonoid biosynthetic process);GO:0043231(intracellular membrane-bounded organelle);GO:0052696(flavonoid glucuronidation);GO:0080043(quercetin 3-O-glucosyltransferase activity);GO:0080044(quercetin 7-O-glucosyltransferase activity)	NA	NA	NA		UDP-glucuronosyl/UDP-glucosyltransferase, partial [Trema orientale]	NA	2.2945	3.01513	3.47997	34.7165	37.1989	37.9598	0.0799963	-3.64392	3.70982e-157	1.30545e-155	down	yes
115719533	LOC115719533		XM_030648615.1	GO:0000326(protein storage vacuole);GO:0005515(protein binding);GO:0005783(endoplasmic reticulum);GO:0005789(endoplasmic reticulum membrane);GO:0005886(plasma membrane);GO:0006623(protein targeting to vacuole);GO:0016021(integral component of membrane);GO:0032586(protein storage vacuole membrane)	00230(Purine metabolism);00240(Pyrimidine metabolism);03020(RNA polymerase)	K03006	EC:2.7.7.6		C2 domain containing protein [Trema orientale]	NA	63.6246	54.6278	59.6161	212.084	207.038	201.612	0.286545	-1.80316	6.93203e-157	2.43563e-155	down	yes
115707438	LOC115707438		XM_030635400.1	GO:0000145(exocyst);GO:0005515(protein binding);GO:0005634(nucleus);GO:0005886(plasma membrane);GO:0006887(exocytosis);GO:0006904(vesicle docking involved in exocytosis);GO:0080092(regulation of pollen tube growth);GO:0090406(pollen tube)	NA	NA	NA		Exocyst complex protein [Trema orientale]	NA	10.4857	9.19301	10.8005	0.197582	0.134734	0.227863	54.4098	5.76579	9.01553e-157	3.16292e-155	up	yes
115709882	LOC115709882		XM_030638126.1	GO:0005515(protein binding);GO:0005524(ATP binding);GO:0005739(mitochondrion);GO:0009507(chloroplast);GO:0009570(chloroplast stroma);GO:0009706(chloroplast inner membrane);GO:0010007(magnesium chelatase complex);GO:0015979(photosynthesis);GO:0015995(chlorophyll biosynthetic process);GO:0016851(magnesium chelatase activity)	00860(Porphyrin and chlorophyll metabolism)	K03403	EC:6.6.1.1		LOW QUALITY PROTEIN: magnesium-chelatase subunit ChlH, chloroplastic [Morus notabilis]	NA	32.2512	30.2403	31.6025	91.2185	101.349	109.546	0.311454	-1.68291	9.22027e-157	3.22987e-155	down	yes
115713867	LOC115713867		XM_030642349.1	NA	NA	NA	NA		Two-component response regulator [Parasponia andersonii]	NA	94.0883	54.9443	73.0301	1.71847	1.39551	1.6956	46.1709	5.52891	1.18827e-156	4.15628e-155	up	yes
115711988	LOC115711988		XM_030640190.1	GO:0016020(membrane);GO:0016709(oxidoreductase activity, acting on paired donors, with incorporation or reduction of molecular oxygen, NAD(P)H as one donor, and incorporation of one atom of oxygen);GO:0044550(secondary metabolite biosynthetic process);GO:0098542(defense response to other organism)	NA	NA	NA		Cytochrome P450, E-class, group I [Trema orientale]	NA	1.7714	2.1125	2.23995	20.9498	26.6497	23.2496	0.086435	-3.53224	1.67288e-156	5.84252e-155	down	yes
115720381	LOC115720381		XM_030649534.1	GO:0009416(response to light stimulus);GO:0009535(chloroplast thylakoid membrane);GO:0009768(photosynthesis, light harvesting in photosystem I);GO:0009941(chloroplast envelope);GO:0010287(plastoglobule);GO:0016168(chlorophyll binding);GO:0031409(pigment binding)	00196(Photosynthesis - antenna proteins)	K08909	NA		chlorophyll a-b binding protein 8, chloroplastic [Quercus suber]	NA	399.733	408.857	453.332	1507.98	1602.19	1579.54	0.269083	-1.89388	2.49462e-156	8.69939e-155	down	yes
115719321	LOC115719321		XM_030648307.1;XM_030648308.1	GO:0004190(aspartic-type endopeptidase activity);GO:0006508(proteolysis);GO:0030163(protein catabolic process);GO:0030163(protein catabolic process)	NA	NA	NA		Aspartic peptidase [Parasponia andersonii]	NA	17.5134	15.8911	17.7743	65.5316	65.4769	64.2022	0.262172	-1.93141	4.47264e-156	1.55739e-154	down	yes
115712778	LOC115712778		XM_030641137.1;XM_030641139.1	GO:0005634(nucleus);GO:0016301(kinase activity);GO:0016310(phosphorylation);GO:0016310(phosphorylation)	NA	NA	NA		Serine/threonine protein kinase [Trema orientale]	NA	16.6499	16.2471	15.5641	2.60853	3.03567	3.02638	5.58914	2.48263	4.7494e-156	1.65129e-154	up	yes
115718454	LOC115718454		XM_030647239.1	GO:0005634(nucleus);GO:0005773(vacuole);GO:0006950(response to stress);GO:0016787(hydrolase activity)	NA	NA	NA		Universal stress protein [Trema orientale]	NA	52.1717	59.037	43.9901	3.31747	3.81316	3.46704	14.6446	3.8723	5.38173e-156	1.86834e-154	up	yes
115699312	LOC115699312		XM_030626656.1;XM_030626657.1;XM_030626655.1	GO:0004672(protein kinase activity);GO:0004672(protein kinase activity)	NA	NA	NA		Serine/threonine protein kinase [Trema orientale]	NA	19.6487	23.3927	21.9714	102.117	108.461	108.723	0.203609	-2.29612	1.16247e-155	4.02966e-154	down	yes
115715745	LOC115715745		XM_030644413.1	GO:0005737(cytoplasm);GO:0030001(metal ion transport);GO:0046914(transition metal ion binding);GO:0046916(cellular transition metal ion homeostasis)	NA	NA	NA		Heavy metal-associated domain containing protein [Trema orientale]	NA	15.9011	13.4905	13.7887	0.345445	0.386834	0.365005	39.352	5.29836	1.42496e-155	4.93221e-154	up	yes
115702963	LOC115702963		XM_030630439.1	GO:0005509(calcium ion binding);GO:0005544(calcium-dependent phospholipid binding);GO:0005886(plasma membrane)	NA	NA	NA		C2 domain-containing protein At1g63220 [Morus notabilis]	NA	26.1341	24.1668	21.7345	90.3611	103.425	106.764	0.239679	-2.06082	1.58952e-155	5.49366e-154	down	yes
115700067	LOC115700067		XM_030627624.1	GO:0005887(integral component of plasma membrane);GO:0008553(proton-exporting ATPase activity, phosphorylative mechanism);GO:0043231(intracellular membrane-bounded organelle);GO:0051453(regulation of intracellular pH);GO:1902600(proton transmembrane transport)	00190(Oxidative phosphorylation)	K01535	EC:3.6.3.6		plasma membrane ATPase 4 [Morus notabilis]	NA	135.703	122.854	131.207	342.294	404.103	389.33	0.343185	-1.54294	2.05512e-155	7.09229e-154	down	yes
115709797	LOC115709797		XM_030638013.1	GO:0003723(RNA binding);GO:0003729(mRNA binding);GO:0006397(mRNA processing);GO:0008266(poly(U) RNA binding);GO:0009409(response to cold);GO:0009507(chloroplast);GO:0009534(chloroplast thylakoid);GO:0009535(chloroplast thylakoid membrane);GO:0009570(chloroplast stroma);GO:0009579(thylakoid);GO:0009737(response to abscisic acid);GO:0009941(chloroplast envelope);GO:0010319(stromule);GO:0045087(inna…	NA	NA	NA		Splicing factor-like protein [Parasponia andersonii]	NA	79.9727	71.5025	75.5305	219.826	217.935	217.668	0.346347	-1.52971	5.93018e-155	2.0435e-153	down	yes
115712971	LOC115712971		XM_030641416.1;XM_030641415.1	GO:0005737(cytoplasm);GO:0008171(O-methyltransferase activity);GO:0009718(anthocyanin-containing compound biosynthetic process);GO:0033485(cyanidin 3-O-glucoside biosynthetic process);GO:0033486(delphinidin 3-O-glucoside biosynthetic process);GO:0043473(pigmentation);GO:0046872(metal ion binding);GO:0046872(metal ion binding)	00360(Phenylalanine metabolism);00940(Phenylpropanoid biosynthesis);00945(Stilbenoid, diarylheptanoid and gingerol biosynthesis);00941(Flavonoid biosynthesis);00941(Flavonoid biosynthesis)	K00588	EC:2.1.1.104		O-methyltransferase [Parasponia andersonii]	NA	43.0552	46.4334	46.2353	7.36599	7.99884	8.06772	5.79211	2.53409	2.62816e-154	9.04304e-153	up	yes
115707677	LOC115707677		XM_030635709.1	GO:0002239(response to oomycetes);GO:0003674(molecular_function);GO:0009506(plasmodesma);GO:0009507(chloroplast);GO:0016021(integral component of membrane);GO:0055085(transmembrane transport)	NA	NA	NA		Major facilitator [Trema orientale]	NA	4.61915	4.65068	5.79144	34.0989	37.0826	38.3862	0.137461	-2.86291	2.6904e-154	9.24353e-153	down	yes
115708683	LOC115708683		XM_030636667.1	GO:0006855(drug transmembrane transport)	NA	NA	NA		Multi antimicrobial extrusion protein [Trema orientale]	NA	7.01493	8.71221	8.14629	50.3822	57.9892	56.9627	0.144395	-2.79191	4.62682e-154	1.58731e-152	down	yes
115709838	LOC115709838		XM_030638075.1	GO:0008047(enzyme activator activity);GO:0008987(quinolinate synthetase A activity);GO:0009060(aerobic respiration);GO:0009435(NAD biosynthetic process);GO:0009507(chloroplast);GO:0016226(iron-sulfur cluster assembly);GO:0016740(transferase activity);GO:0034628('de novo' NAD biosynthetic process from aspartate);GO:0042803(protein homodimerization activity);GO:0046872(metal ion binding);GO:0051176…	00760(Nicotinate and nicotinamide metabolism)	K03517	EC:2.5.1.72		Quinolinate synthetase A [Parasponia andersonii]	NA	22.0436	19.3971	20.1698	68.218	80.2639	84.5902	0.264341	-1.91953	5.4091e-154	1.85295e-152	down	yes
115715716	LOC115715716		XM_030644380.1	GO:0004439(phosphatidylinositol-4,5-bisphosphate 5-phosphatase activity);GO:0004445(inositol-polyphosphate 5-phosphatase activity);GO:0005737(cytoplasm);GO:0009737(response to abscisic acid);GO:0009738(abscisic acid-activated signaling pathway);GO:0009845(seed germination);GO:0032957(inositol trisphosphate metabolic process);GO:0034485(phosphatidylinositol-3,4,5-trisphosphate 5-phosphatase activi…	00562(Inositol phosphate metabolism);04070(Phosphatidylinositol signaling system)	K20279	EC:3.1.3.36		Deoxyribonuclease I [Parasponia andersonii]	NA	13.6742	15.6506	14.0515	59.0256	64.8427	65.3966	0.229183	-2.12543	5.56946e-154	1.90508e-152	down	yes
115715843	LOC115715843		XM_030644509.1	GO:0005739(mitochondrion);GO:0005773(vacuole);GO:0008289(lipid binding);GO:0015914(phospholipid transport);GO:0016021(integral component of membrane)	NA	NA	NA		START domain containing protein [Trema orientale]	NA	63.4486	58.2417	63.206	172.518	188.314	199.844	0.329774	-1.60045	1.03605e-153	3.5387e-152	down	yes
115725694	LOC115725694		XM_030655284.1	GO:0005515(protein binding);GO:0005886(plasma membrane);GO:0009496(plastoquinol--plastocyanin reductase activity);GO:0009507(chloroplast);GO:0009512(cytochrome b6f complex);GO:0009534(chloroplast thylakoid);GO:0009535(chloroplast thylakoid membrane);GO:0009579(thylakoid);GO:0009767(photosynthetic electron transport chain);GO:0009941(chloroplast envelope);GO:0010196(nonphotochemical quenching);GO:…	00195(Photosynthesis)	K02636	EC:1.10.9.1		cytochrome b6-f complex iron-sulfur subunit 2, chloroplastic-like [Ziziphus jujuba]	NA	184.143	183.185	202.437	701.995	698.383	682.936	0.27349	-1.87044	1.25652e-153	4.28543e-152	down	yes
115697303	LOC115697303		XM_030624250.1;XM_030624251.1	GO:0004674(protein serine/threonine kinase activity);GO:0005886(plasma membrane);GO:0005886(plasma membrane)	NA	NA	NA		Mitogen-activated protein kinase kinase kinase [Parasponia andersonii]	NA	4.04214	4.35044	4.40106	21.1331	23.4511	25.5562	0.1824	-2.45482	1.61281e-153	5.49252e-152	down	yes
115719233	LOC115719233		XM_030648190.1	GO:0003674(molecular_function);GO:0009507(chloroplast);GO:0009570(chloroplast stroma)	02010(ABC transporters)	K05658	EC:3.6.3.44		Rubisco accumulation factor [Trema orientale]	NA	33.9467	35.7676	37.5292	146.718	143.722	143.634	0.247062	-2.01705	1.73172e-153	5.88886e-152	down	yes
115703563	LOC115703563		XM_030630792.1	GO:0003674(molecular_function);GO:0005634(nucleus);GO:0005886(plasma membrane);GO:0009975(cyclase activity);GO:0016021(integral component of membrane)	NA	NA	NA		PLAC8 motif-containing protein [Trema orientale]	NA	22.6757	18.2031	19.0562	68.9408	76.5347	78.5096	0.267585	-1.90193	2.80909e-153	9.5386e-152	down	yes
115695625	LOC115695625		XM_030622679.1	GO:0051213(dioxygenase activity)	00941(Flavonoid biosynthesis)	K05278	EC:1.14.20.6		Isopenicillin N synthase [Trema orientale]	NA	0.346261	0.374398	0.657841	19.8908	18.6407	18.1194	0.0243333	-5.36093	3.9455e-153	1.33779e-151	down	yes
115708909	LOC115708909		XM_030636934.1	GO:0003746(translation elongation factor activity);GO:0003924(GTPase activity);GO:0005739(mitochondrion);GO:0070125(mitochondrial translational elongation)	NA	NA	NA		Translation elongation factor [Trema orientale]	NA	106.275	107.178	115.322	339.677	369.416	374.633	0.303375	-1.72082	7.21736e-153	2.44361e-151	down	yes
115716235	LOC115716235		XM_030644990.1;XM_030644988.1;XM_030644989.1	GO:0004930(G-protein coupled receptor activity);GO:0004970(ionotropic glutamate receptor activity);GO:0005217(intracellular ligand-gated ion channel activity);GO:0005576(extracellular region);GO:0006811(ion transport);GO:0006874(cellular calcium ion homeostasis);GO:0007186(G-protein coupled receptor signaling pathway);GO:0007267(cell-cell signaling);GO:0009416(response to light stimulus);GO:00096…	NA	NA	NA		Ionotropic glutamate receptor [Trema orientale]	NA	6.52765	5.89244	5.83222	21.298	23.5903	24.4663	0.263173	-1.92591	1.82887e-152	6.18308e-151	down	yes
115702207	LOC115702207		XM_030629657.1	GO:0003674(molecular_function);GO:0005576(extracellular region);GO:0008150(biological_process)	NA	NA	NA		1,4-alpha-glucan-branching enzyme [Trema orientale]	NA	11.8154	11.9604	11.6275	0.183583	0.110701	0.193054	72.6463	6.18282	2.54756e-152	8.60034e-151	up	yes
115707119	LOC115707119		XM_030634975.1	GO:0004190(aspartic-type endopeptidase activity);GO:0006508(proteolysis);GO:0030163(protein catabolic process)	NA	NA	NA		Aspartic peptidase [Trema orientale]	NA	3.26585	3.49426	3.90583	23.5101	24.3944	25.9298	0.144458	-2.79128	3.07893e-152	1.03791e-150	down	yes
115707112	LOC115707112		XM_030634961.1	GO:0003674(molecular_function);GO:0005634(nucleus);GO:0008150(biological_process)	NA	NA	NA		hypothetical protein TorRG33x02_206320 [Trema orientale]	NA	31.3547	30.0659	37.6842	168.328	183.017	174.556	0.188448	-2.40776	9.51259e-152	3.20207e-150	down	yes
115698108	LOC115698108		XM_030625281.1	GO:0005737(cytoplasm);GO:0005829(cytosol);GO:0005985(sucrose metabolic process);GO:0005986(sucrose biosynthetic process);GO:0006000(fructose metabolic process);GO:0006002(fructose 6-phosphate metabolic process);GO:0006094(gluconeogenesis);GO:0009409(response to cold);GO:0009507(chloroplast);GO:0009570(chloroplast stroma);GO:0009735(response to cytokinin);GO:0009773(photosynthetic electron transpo…	00010(Glycolysis / Gluconeogenesis);00030(Pentose phosphate pathway);00051(Fructose and mannose metabolism);00710(Carbon fixation in photosynthetic organisms)	K03841	EC:3.1.3.11		Fructose-1,6-bisphosphatase [Trema orientale]	NA	53.5355	53.7957	60.554	206.015	222.003	222.709	0.257997	-1.95457	1.06949e-151	3.59485e-150	down	yes
115718932	LOC115718932		XM_030647762.1	GO:0003993(acid phosphatase activity);GO:0009507(chloroplast);GO:0009534(chloroplast thylakoid);GO:0009535(chloroplast thylakoid membrane);GO:0009543(chloroplast thylakoid lumen);GO:0009579(thylakoid);GO:0010206(photosystem II repair);GO:0016021(integral component of membrane);GO:0016311(dephosphorylation);GO:0031977(thylakoid lumen)	NA	NA	NA		TPM domain containing protein [Trema orientale]	NA	81.9336	81.0677	91.4824	299.566	325.396	335.564	0.264942	-1.91625	1.30871e-151	4.39258e-150	down	yes
115711388	LOC115711388		XM_030639719.1	GO:0005737(cytoplasm);GO:0005829(cytosol);GO:0006457(protein folding);GO:0009507(chloroplast);GO:0009535(chloroplast thylakoid membrane);GO:0010598(NAD(P)H dehydrogenase complex (plastoquinone));GO:0016021(integral component of membrane);GO:0016491(oxidoreductase activity);GO:0048038(quinone binding);GO:0055114(oxidation-reduction process)	NA	NA	NA		Terminal organelle assembly protein [Trema orientale]	NA	57.9324	61.8164	60.0046	208.545	213.695	211.135	0.283803	-1.81704	1.57798e-151	5.28875e-150	down	yes
115695744	LOC115695744		XM_030622820.1	GO:0003674(molecular_function);GO:0005575(cellular_component);GO:0008150(biological_process)	NA	NA	NA		stress induced protein [Parasponia andersonii]	NA	18.578	15.141	18.0661	133.901	117.388	110.112	0.14329	-2.80299	2.29917e-151	7.69479e-150	down	yes
115701825	LOC115701825		XM_030629431.1;XM_030629429.1;XM_030629430.1;XM_030629432.1	GO:0003674(molecular_function);GO:0005634(nucleus);GO:0008150(biological_process);GO:0016020(membrane);GO:0016020(membrane)	NA	NA	NA		TB2/DP1/HVA22-related protein [Parasponia andersonii]	NA	76.3093	72.6772	75.318	18.5824	18.0771	17.4409	4.14608	2.05175	9.85312e-151	3.29287e-149	up	yes
115704672	LOC115704672		XM_030631871.1	GO:0000103(sulfate assimilation);GO:0005829(cytosol);GO:0005886(plasma membrane);GO:0006457(protein folding);GO:0015035(protein disulfide oxidoreductase activity);GO:0016671(oxidoreductase activity, acting on a sulfur group of donors, disulfide as acceptor);GO:0034599(cellular response to oxidative stress);GO:0045454(cell redox homeostasis);GO:0055114(oxidation-reduction process)	NA	NA	NA		Thioredoxin [Parasponia andersonii]	NA	41.5033	38.1855	38.8465	0.948187	0.721339	1.16356	41.8396	5.3868	1.18169e-150	3.94349e-149	up	yes
115714440	LOC115714440		XM_030643154.1	GO:0005739(mitochondrion);GO:0009922(fatty acid elongase activity);GO:0016021(integral component of membrane);GO:0019367(fatty acid elongation, saturated fatty acid);GO:0030148(sphingolipid biosynthetic process);GO:0030176(integral component of endoplasmic reticulum membrane);GO:0030497(fatty acid elongation);GO:0034625(fatty acid elongation, monounsaturated fatty acid);GO:0034626(fatty acid elon…	00062(Fatty acid elongation)	K10249	EC:2.3.1.199		ELO family [Parasponia andersonii]	NA	44.685	43.696	43.9874	9.19979	9.58254	9.50685	4.67912	2.22624	2.09972e-150	6.99705e-149	up	yes
115718617	LOC115718617		XM_030647431.1	GO:0004004(ATP-dependent RNA helicase activity);GO:0010501(RNA secondary structure unwinding)	NA	NA	NA		DEAD-box ATP-dependent RNA helicase [Parasponia andersonii]	NA	49.0261	48.9021	47.3394	135.682	138.112	150.338	0.342506	-1.5458	2.62969e-150	8.75059e-149	down	yes
115722705	LOC115722705		XM_030651984.1	GO:0004160(dihydroxy-acid dehydratase activity);GO:0009082(branched-chain amino acid biosynthetic process);GO:0009570(chloroplast stroma)	00290(Valine, leucine and isoleucine biosynthesis);00770(Pantothenate and CoA biosynthesis)	K01687	EC:4.2.1.9		Dihydroxy-acid dehydratase [Trema orientale]	NA	32.2103	28.4305	31.0842	5.21347	5.59221	6.2725	5.37089	2.42516	2.84316e-150	9.4474e-149	up	yes
115722051	LOC115722051		XM_030651171.1	GO:0004674(protein serine/threonine kinase activity);GO:0005524(ATP binding);GO:0005634(nucleus);GO:0005777(peroxisome);GO:0005886(plasma membrane);GO:0016301(kinase activity);GO:0046777(protein autophosphorylation)	NA	NA	NA		Mitogen-activated protein kinase kinase kinase [Trema orientale]	NA	21.6494	20.956	19.6018	1.74498	1.83148	2.34141	10.5118	3.39393	2.96062e-150	9.82368e-149	up	yes
115706370	LOC115706370		XM_030633990.1	GO:0005886(plasma membrane);GO:0009505(plant-type cell wall);GO:0031225(anchored component of membrane);GO:0046658(anchored component of plasma membrane);GO:0048046(apoplast)	NA	NA	NA		FAS1 domain containing protein [Trema orientale]	NA	163.461	134.182	135.5	20.4428	19.4826	15.1649	7.86242	2.97497	3.15489e-150	1.04534e-148	up	yes
115705814	LOC115705814		XM_030633258.1	GO:0003674(molecular_function);GO:0005576(extracellular region);GO:0008150(biological_process)	04016(MAPK signaling pathway - plant);04075(Plant hormone signal transduction);04626(Plant-pathogen interaction)	K13449	NA		Cysteine-rich secretory protein, allergen V5/Tpx-1-related [Trema orientale]	NA	450.44	450.175	562.595	3371.61	3269.35	2851.26	0.154148	-2.69761	3.47964e-150	1.1513e-148	down	yes
115714426	LOC115714426		XM_030643131.1	GO:0008150(biological_process);GO:0016020(membrane);GO:0016021(integral component of membrane)	NA	NA	NA		PQ-loop repeat [Parasponia andersonii]	NA	27.3998	29.4147	29.597	113.401	112.4	114.876	0.253647	-1.97911	3.75281e-150	1.23992e-148	down	yes
115714839	LOC115714839		XM_030643599.1	GO:0003700(DNA binding transcription factor activity);GO:0005515(protein binding);GO:0005634(nucleus);GO:0006355(regulation of transcription, DNA-templated);GO:0008270(zinc ion binding);GO:0016020(membrane)	04712(Circadian rhythm - plant)	K12135	NA		Zinc finger-domain containing protein [Parasponia andersonii]	NA	6.55924	5.44495	6.06518	29.3016	29.6499	29.3583	0.204614	-2.28903	6.78316e-150	2.23796e-148	down	yes
115716207	LOC115716207		XM_030644949.1	NA	NA	NA	NA		low-temperature-induced 78 kDa protein isoform X3 [Morus notabilis]	NA	27.19	23.3601	24.3434	5.05751	4.95329	4.88642	5.02735	2.3298	7.66131e-150	2.52411e-148	up	yes
115696924	LOC115696924		XM_030623821.1	GO:0009416(response to light stimulus);GO:0009535(chloroplast thylakoid membrane);GO:0009768(photosynthesis, light harvesting in photosystem I);GO:0009941(chloroplast envelope);GO:0010287(plastoglobule);GO:0016168(chlorophyll binding);GO:0031409(pigment binding)	00196(Photosynthesis - antenna proteins)	K08912	NA		Chlorophyll A-B binding protein [Trema orientale]	NA	1816.01	1676.11	1941.79	5764.04	6155.92	5856.17	0.305686	-1.70988	1.86575e-149	6.13822e-148	down	yes
115706286	LOC115706286		XR_004009582.1	NA	NA	NA	NA			NA	37.7073	33.4756	32.0648	0.994328	1.07398	0.904886	34.7262	5.11795	5.51205e-149	1.81088e-147	up	yes
115709817	LOC115709817		XM_030638053.1	GO:0003677(DNA binding);GO:0003700(DNA binding transcription factor activity);GO:0005634(nucleus);GO:0006351(transcription, DNA-templated);GO:0006355(regulation of transcription, DNA-templated);GO:0007275(multicellular organism development);GO:0009611(response to wounding);GO:0009788(negative regulation of abscisic acid-activated signaling pathway)	NA	NA	NA		NAC domain-containing protein 2 [Morus notabilis]	NA	40.7875	41.3233	46.0454	186.188	178.862	180.193	0.235044	-2.089	1.09505e-148	3.59252e-147	down	yes
115717122	LOC115717122		XM_030646067.1	GO:0005515(protein binding);GO:0005634(nucleus);GO:0005737(cytoplasm)	NA	NA	NA		Development/cell death domain containing protein [Trema orientale]	NA	138.072	124.983	143.035	399.001	448.971	448.305	0.313273	-1.67451	1.33667e-148	4.37901e-147	down	yes
115710609	LOC115710609		XM_030638968.1	GO:0008643(carbohydrate transport);GO:0016021(integral component of membrane);GO:0051119(sugar transmembrane transporter activity)	NA	NA	NA		SWEET sugar transporter [Parasponia andersonii]	NA	158.584	134.933	145.267	38.8222	39.2215	42.2962	3.6462	1.86639	2.12679e-148	6.95768e-147	up	yes
115707746	LOC115707746		XM_030635790.1	GO:0005507(copper ion binding);GO:0009505(plant-type cell wall);GO:0009506(plasmodesma);GO:0016722(oxidoreductase activity, oxidizing metal ions)	NA	NA	NA		Copper-resistance protein [Trema orientale]	NA	22.4104	19.7843	16.6486	2.00669	2.1453	2.0733	9.45228	3.24066	2.20268e-148	7.19582e-147	up	yes
115709664	LOC115709664		XM_030637823.1	GO:0004029(aldehyde dehydrogenase (NAD) activity)	00260(Glycine, serine and threonine metabolism)	K00130	EC:1.2.1.8		betaine aldehyde dehydrogenase 1, chloroplastic [Morus notabilis]	NA	95.2793	88.1729	90.5067	26.5411	29.8513	29.8395	3.177	1.66767	2.21466e-148	7.22483e-147	up	yes
115706724	LOC115706724		XM_030634445.1	GO:0006744(ubiquinone biosynthetic process);GO:0008299(isoprenoid biosynthetic process);GO:0009507(chloroplast);GO:0009536(plastid);GO:0009570(chloroplast stroma);GO:0010236(plastoquinone biosynthetic process);GO:0015979(photosynthesis);GO:0046872(metal ion binding);GO:0050347(trans-octaprenyltranstransferase activity);GO:0052924(all-trans-nonaprenyl-diphosphate synthase (geranylgeranyl-diphospha…	00900(Terpenoid backbone biosynthesis)	K05356	EC:2.5.1.84;EC:2.5.1.85		probable solanesyl-diphosphate synthase 3, chloroplastic [Morus notabilis]	NA	19.4427	20.0105	18.2373	63.0438	66.722	67.0556	0.293111	-1.77048	2.57599e-148	8.39181e-147	down	yes
115698709	LOC115698709		XM_030625855.1	GO:0004185(serine-type carboxypeptidase activity);GO:0006508(proteolysis);GO:0008239(dipeptidyl-peptidase activity)	NA	NA	NA		lysosomal Pro-X carboxypeptidase [Morus notabilis]	NA	2.43729	2.5576	2.15976	18.8244	19.4236	18.3748	0.126356	-2.98443	2.5948e-148	8.44127e-147	down	yes
115709207	LOC115709207		XM_030637266.1	GO:0000790(nuclear chromatin);GO:0003677(DNA binding);GO:0006342(chromatin silencing)	NA	NA	NA		Histone H2A [Parasponia andersonii]	NA	79.9912	50.51	63.386	3.2823	2.96069	2.23952	22.8573	4.51458	2.68691e-148	8.72872e-147	up	yes
115705616	LOC115705616		XM_030632999.1;XM_030633000.1	GO:0005737(cytoplasm);GO:0005737(cytoplasm)	NA	NA	NA		GDP-fucose protein O-fucosyltransferase, partial [Trema orientale]	NA	6.81682	6.71008	6.36422	25.4755	30.7816	30.3219	0.229746	-2.12189	3.28868e-148	1.06687e-146	down	yes
115719501	LOC115719501		XM_030648576.1	GO:0000786(nucleosome);GO:0003677(DNA binding);GO:0005634(nucleus);GO:0006334(nucleosome assembly);GO:0031492(nucleosomal DNA binding)	NA	NA	NA		actin-66-like isoform X1 [Abrus precatorius]	NA	104.425	67.4481	77.8586	5.83893	5.25875	6.44441	14.2361	3.83149	7.22015e-148	2.33901e-146	up	yes
115724169	LOC115724169		XM_030653639.1	GO:0003677(DNA binding);GO:0005515(protein binding);GO:0009507(chloroplast);GO:0009534(chloroplast thylakoid);GO:0009535(chloroplast thylakoid membrane);GO:0009658(chloroplast organization);GO:0009706(chloroplast inner membrane);GO:0009941(chloroplast envelope);GO:0015979(photosynthesis);GO:0015995(chlorophyll biosynthetic process);GO:0046872(metal ion binding);GO:0048529(magnesium-protoporphyrin…	00860(Porphyrin and chlorophyll metabolism)	K04035	EC:1.14.13.81		magnesium-protoporphyrin IX monomethyl ester [oxidative] cyclase, chloroplastic [Morus notabilis]	NA	286.931	274.003	291.614	708.646	751.548	769.155	0.38242	-1.38677	1.16091e-147	3.7556e-146	down	yes
115703991	LOC115703991		XM_030631216.1	GO:0003674(molecular_function);GO:0005576(extracellular region);GO:0008150(biological_process)	NA	NA	NA		1,4-alpha-glucan-branching enzyme [Trema orientale]	NA	12.453	11.0987	12.0278	0.197637	0.139091	0.179306	68.948	6.10744	1.3014e-147	4.20424e-146	up	yes
115724885	LOC115724885		XM_030654250.1	GO:0003674(molecular_function);GO:0005576(extracellular region);GO:0005794(Golgi apparatus);GO:0005886(plasma membrane);GO:0007568(aging);GO:0009506(plasmodesma);GO:0016020(membrane);GO:0016021(integral component of membrane);GO:0050829(defense response to Gram-negative bacterium);GO:0099402(plant organ development)	NA	NA	NA		Tetraspanin/Peripherin [Parasponia andersonii]	NA	146.241	120.183	139.592	455.923	468.112	446.004	0.296353	-1.75461	2.20247e-147	7.10532e-146	down	yes
115709849	LOC115709849		XM_030638086.1	NA	NA	NA	NA		hypothetical protein PanWU01x14_230450, partial [Parasponia andersonii]	NA	325.747	285.214	329.018	1223.63	1144.6	1135.22	0.268302	-1.89807	2.81917e-147	9.08227e-146	down	yes
115716621	LOC115716621		XM_030645456.1	GO:0005737(cytoplasm);GO:0008757(S-adenosylmethionine-dependent methyltransferase activity);GO:0032259(methylation)	NA	NA	NA		Growth-regulating factor [Trema orientale]	NA	19.8792	20.5264	19.0137	2.9851	3.17789	3.44509	6.18431	2.62861	2.86809e-147	9.22709e-146	up	yes
115722764	LOC115722764		XM_030652071.1	GO:0004128(cytochrome-b5 reductase activity, acting on NAD(P)H);GO:0005515(protein binding);GO:0005737(cytoplasm);GO:0005741(mitochondrial outer membrane);GO:0005783(endoplasmic reticulum);GO:0005886(plasma membrane);GO:0009505(plant-type cell wall);GO:0016021(integral component of membrane);GO:0016491(oxidoreductase activity);GO:0022900(electron transport chain)	00520(Amino sugar and nucleotide sugar metabolism)	K00326	EC:1.6.2.2		NADH:cytochrome b5 reductase (CBR) [Trema orientale]	NA	194.808	176.43	183.113	59.6965	59.3015	58.6248	3.12095	1.64198	5.01905e-147	1.61247e-145	up	yes
115707994	LOC115707994		XM_030636135.1	GO:0009507(chloroplast);GO:0009523(photosystem II);GO:0009533(chloroplast stromal thylakoid);GO:0009534(chloroplast thylakoid);GO:0009535(chloroplast thylakoid membrane);GO:0009543(chloroplast thylakoid lumen);GO:0009570(chloroplast stroma);GO:0009579(thylakoid);GO:0009657(plastid organization);GO:0009735(response to cytokinin);GO:0009941(chloroplast envelope);GO:0015979(photosynthesis);GO:003009…	NA	NA	NA		Photosynthesis system II assembly factor Ycf48/Hcf136-like domain containing protein [Parasponia andersonii]	NA	25.4227	23.8549	24.7772	77.5999	79.0804	77.9326	0.315647	-1.66362	9.61664e-147	3.08528e-145	down	yes
115709910	LOC115709910		XM_030638165.1;XM_030638166.1	GO:0004750(ribulose-phosphate 3-epimerase activity);GO:0005829(cytosol);GO:0009052(pentose-phosphate shunt, non-oxidative branch);GO:0019323(pentose catabolic process);GO:0044262(cellular carbohydrate metabolic process);GO:0046872(metal ion binding);GO:0046872(metal ion binding)	00030(Pentose phosphate pathway);00040(Pentose and glucuronate interconversions);00710(Carbon fixation in photosynthetic organisms);00710(Carbon fixation in photosynthetic organisms)	K01783	EC:5.1.3.1		Ribulose-phosphate 3-epimerase-like [Parasponia andersonii]	NA	90.0694	90.2117	100.563	342.195	342.482	343.615	0.273117	-1.87241	1.38366e-146	4.43305e-145	down	yes
115706421	LOC115706421		XM_030634067.1	GO:0004650(polygalacturonase activity);GO:0005975(carbohydrate metabolic process)	00040(Pentose and glucuronate interconversions)	K01184	EC:3.2.1.15		Glycoside hydrolase [Parasponia andersonii]	NA	60.6831	40.1552	43.8766	3.43534	3.1358	2.38506	16.1581	4.01418	2.9391e-146	9.40349e-145	up	yes
115706911	LOC115706911		XM_030634680.1	GO:0005634(nucleus)	03040(Spliceosome);04141(Protein processing in endoplasmic reticulum);04144(Endocytosis)	K03283	NA		LRAT-like domain containing protein [Trema orientale]	NA	25.6108	28.3183	26.0269	2.64729	2.89727	2.59525	9.82282	3.29614	3.04086e-146	9.71571e-145	up	yes
115714468	LOC115714468		XM_030643191.1	GO:0005634(nucleus);GO:0005737(cytoplasm);GO:0007059(chromosome segregation);GO:0016226(iron-sulfur cluster assembly)	NA	NA	NA		protein AE7-like 1 [Ziziphus jujuba]	NA	40.1103	36.4552	34.9211	3.66017	4.69779	4.21029	8.87049	3.14901	4.01865e-146	1.28222e-144	up	yes
115700962	LOC115700962		XM_030628643.1;XM_030628644.1	GO:0004252(serine-type endopeptidase activity);GO:0016485(protein processing);GO:0016485(protein processing)	NA	NA	NA		Peptidase S54, rhomboid [Trema orientale]	NA	54.9601	58.2754	54.0997	173.281	178.673	189.504	0.309046	-1.69411	4.79013e-146	1.52628e-144	down	yes
115694846	LOC115694846		XM_030621947.1	GO:0000139(Golgi membrane);GO:0000271(polysaccharide biosynthetic process);GO:0000977(RNA polymerase II regulatory region sequence-specific DNA binding);GO:0005783(endoplasmic reticulum);GO:0005794(Golgi apparatus);GO:0005886(plasma membrane);GO:0009832(plant-type cell wall biogenesis);GO:0009833(plant-type primary cell wall biogenesis);GO:0016021(integral component of membrane);GO:0016757(transf…	NA	NA	NA		Cellulose synthase [Trema orientale]	NA	16.3475	19.0954	17.1929	73.524	82.5587	82.0894	0.220999	-2.17789	5.77954e-146	1.83902e-144	down	yes
115700964	LOC115700964		XM_030628647.1	GO:0003674(molecular_function);GO:0005576(extracellular region);GO:0008150(biological_process);GO:0016021(integral component of membrane)	NA	NA	NA		AWPM-19-like [Trema orientale]	NA	31.2992	31.0337	31.029	1.7976	2.29818	1.56355	16.497	4.04413	1.4964e-145	4.75494e-144	up	yes
115709405	LOC115709405		XM_030637502.1;XM_030637503.1;XM_030637504.1	GO:0005737(cytoplasm);GO:0005773(vacuole);GO:0005774(vacuolar membrane);GO:0005794(Golgi apparatus);GO:0005886(plasma membrane);GO:0009414(response to water deprivation);GO:0009506(plasmodesma);GO:0016118(carotenoid catabolic process);GO:0016121(carotene catabolic process);GO:0016124(xanthophyll catabolic process);GO:0045549(9-cis-epoxycarotenoid dioxygenase activity);GO:0046872(metal ion binding…	NA	NA	NA		Carotenoid cleavage dioxygenase [Trema orientale]	NA	32.0683	28.317	24.0555	3.51745	3.73903	3.78209	7.64962	2.93539	2.23604e-145	7.09553e-144	up	yes
115720532	LOC115720532		XM_030649679.1	GO:0005515(protein binding);GO:0005634(nucleus);GO:0006511(ubiquitin-dependent protein catabolic process);GO:0009723(response to ethylene);GO:0009873(ethylene-activated signaling pathway);GO:0010105(negative regulation of ethylene-activated signaling pathway);GO:0016567(protein ubiquitination);GO:0019005(SCF ubiquitin ligase complex)	04016(MAPK signaling pathway - plant);04075(Plant hormone signal transduction)	K14515	NA		F-box domain containing protein [Trema orientale]	NA	23.3552	22.1735	22.3965	3.45546	4.13682	4.50861	5.61323	2.48883	3.32633e-145	1.05409e-143	up	yes
115702965	LOC115702965		XM_030630444.1	GO:0005634(nucleus);GO:0016787(hydrolase activity)	NA	NA	NA		PGAP2-interacting protein [Trema orientale]	NA	7.18212	6.91284	7.42083	29.9213	31.3917	31.5259	0.231754	-2.10933	3.46901e-145	1.09781e-143	down	yes
115716934	LOC115716934		XM_030645856.1;XM_030645857.1;XM_030645858.1;XM_030645860.1;XM_030645859.1	GO:0003677(DNA binding);GO:0003700(DNA binding transcription factor activity);GO:0005515(protein binding);GO:0005634(nucleus);GO:0005829(cytosol);GO:0006351(transcription, DNA-templated);GO:0006355(regulation of transcription, DNA-templated);GO:0009506(plasmodesma);GO:0048481(plant ovule development);GO:0048481(plant ovule development)	NA	NA	NA		Knotted like homeodomain transcription factor [Parasponia andersonii]	NA	13.4494	15.5531	13.2463	60.8898	71.4881	73.3146	0.205398	-2.28351	4.25839e-145	1.34579e-143	down	yes
115694719	LOC115694719		XM_030621807.1;XM_030621809.1	GO:0005886(plasma membrane);GO:0006952(defense response);GO:0007165(signal transduction);GO:0016301(kinase activity);GO:0016020(membrane);GO:0016021(integral component of membrane);GO:0016021(integral component of membrane)	NA	NA	NA		LRR domain containing protein [Trema orientale];LRR domain containing protein, partial [Parasponia andersonii]	NA	0.761711	0.862635	0.815321	5.50211	6.09426	6.47014	0.135038	-2.88856	5.03233e-145	1.58822e-143	down	yes
115698273	LOC115698273		XM_030625484.1	GO:0004672(protein kinase activity);GO:0004674(protein serine/threonine kinase activity);GO:0005524(ATP binding);GO:0005886(plasma membrane);GO:0006468(protein phosphorylation);GO:0016021(integral component of membrane);GO:0016301(kinase activity);GO:0030246(carbohydrate binding)	NA	NA	NA		Serine/threonine protein kinase [Trema orientale]	NA	1.65945	2.36812	2.51474	26.7087	28.4363	26.5234	0.0801083	-3.6419	9.72284e-145	3.06441e-143	down	yes
115700764	LOC115700764		XM_030628404.1	GO:0005737(cytoplasm);GO:0016747(transferase activity, transferring acyl groups other than amino-acyl groups)	NA	NA	NA		benzyl alcohol O-benzoyltransferase-like [Ziziphus jujuba]	NA	29.4454	25.7875	31.43	114.632	117.117	124.53	0.243245	-2.03952	1.09154e-144	3.43562e-143	down	yes
115724188	LOC115724188		XM_030653662.1	GO:0005634(nucleus);GO:0009860(pollen tube growth);GO:0016324(apical plasma membrane);GO:0040008(regulation of growth)	NA	NA	NA		CRIB domain containing protein [Trema orientale]	NA	21.099	19.447	20.8731	0.501604	0.545443	0.673813	35.6909	5.15749	1.38775e-144	4.36202e-143	up	yes
115707122	LOC115707122		XM_030634980.1	GO:0003714(transcription corepressor activity);GO:0005634(nucleus);GO:0009611(response to wounding);GO:0031347(regulation of defense response);GO:1903507(negative regulation of nucleic acid-templated transcription);GO:2000022(regulation of jasmonic acid mediated signaling pathway)	04075(Plant hormone signal transduction)	K13464	NA		LOW QUALITY PROTEIN: Jasmonate-zim domain protein [Parasponia andersonii]	NA	21.4514	18.2818	19.5835	66.6799	76.6967	78.941	0.266811	-1.90611	2.01292e-144	6.31854e-143	down	yes
115714104	LOC115714104		XM_030642648.1;XM_030642649.1;XM_030642647.1	GO:0003674(molecular_function);GO:0005634(nucleus);GO:0008150(biological_process);GO:0016021(integral component of membrane);GO:0016021(integral component of membrane)	NA	NA	NA		adenine deaminase [Trema orientale]	NA	47.1112	40.2055	42.148	7.58656	7.73323	7.05193	5.78698	2.53281	2.50165e-144	7.8421e-143	up	yes
115712234	LOC115712234		XM_030640496.1	GO:0004553(hydrolase activity, hydrolyzing O-glycosyl compounds);GO:0005576(extracellular region);GO:0005618(cell wall);GO:0009414(response to water deprivation);GO:0010411(xyloglucan metabolic process);GO:0016762(xyloglucan:xyloglucosyl transferase activity);GO:0016798(hydrolase activity, acting on glycosyl bonds);GO:0042546(cell wall biogenesis);GO:0048046(apoplast);GO:0071555(cell wall organiz…	NA	NA	NA		Xyloglucan endotransglucosylase/hydrolase [Parasponia andersonii]	NA	239.118	249.688	268.938	865.583	890.275	890.505	0.286334	-1.80423	2.83902e-144	8.88769e-143	down	yes
115718955	LOC115718955		XM_030647787.1;XM_030647785.1;XM_030647786.1	GO:0016787(hydrolase activity);GO:0016787(hydrolase activity)	00860(Porphyrin and chlorophyll metabolism);00860(Porphyrin and chlorophyll metabolism)	K13544	EC:3.1.1.82		Methyl esterase [Trema orientale];Methyl esterase [Parasponia andersonii]	NA	21.6699	18.9307	19.7136	64.2977	64.3108	63.2344	0.314394	-1.66936	4.01832e-144	1.25626e-142	down	yes
115720924	LOC115720924		XM_030650133.1	GO:0005315(inorganic phosphate transmembrane transporter activity);GO:0009536(plastid);GO:0016021(integral component of membrane);GO:0098656(anion transmembrane transport)	NA	NA	NA		Major facilitator [Parasponia andersonii]	NA	8.39878	8.42862	8.5892	33.8175	36.7312	39.9935	0.229927	-2.12075	5.08785e-144	1.5885e-142	down	yes
115699151	LOC115699151		XM_030626399.1	GO:0009061(anaerobic respiration);GO:0018171(peptidyl-cysteine oxidation);GO:0070483(detection of hypoxia)	00430(Taurine and hypotaurine metabolism)	K10712	EC:1.13.11.19		plant cysteine oxidase 2 [Morus notabilis]	NA	57.255	51.4985	52.0614	12.7433	14.9524	14.6997	3.79322	1.92342	9.43293e-144	2.94115e-142	up	yes
115719453	LOC115719453		XM_030648514.1	GO:0003993(acid phosphatase activity);GO:0005576(extracellular region);GO:0005886(plasma membrane);GO:0009395(phospholipid catabolic process);GO:0016788(hydrolase activity, acting on ester bonds)	00562(Inositol phosphate metabolism);00564(Glycerophospholipid metabolism);00565(Ether lipid metabolism)	K01114	EC:3.1.4.3		Acid phosphatase [Trema orientale]	NA	24.1932	24.3283	24.7554	74.9073	86.4016	83.4028	0.299442	-1.73965	1.9374e-143	6.03264e-142	down	yes
115714367	LOC115714367		XM_030643044.1	GO:0003674(molecular_function);GO:0005634(nucleus);GO:0008150(biological_process)	NA	NA	NA		hypothetical protein TorRG33x02_018160 [Trema orientale]	NA	13.3064	14.5337	12.2241	0.744718	0.848779	0.5118	19.0302	4.25022	2.51502e-143	7.82078e-142	up	yes
115702656	LOC115702656		XM_030630077.1;XM_030630078.1;XM_030630076.1	GO:0005886(plasma membrane);GO:0006952(defense response);GO:0006952(defense response)	NA	NA	NA		Mlo-related protein [Trema orientale]	NA	9.02528	9.98391	9.30256	0.208271	0.27856	0.355151	33.6251	5.07147	3.88581e-143	1.20673e-141	up	yes
115713982	LOC115713982		XM_030642480.1	GO:0004674(protein serine/threonine kinase activity);GO:0005524(ATP binding);GO:0005886(plasma membrane);GO:0006468(protein phosphorylation);GO:0007169(transmembrane receptor protein tyrosine kinase signaling pathway);GO:0009755(hormone-mediated signaling pathway);GO:0016021(integral component of membrane);GO:0016301(kinase activity)	NA	NA	NA		Serine/threonine protein kinase [Trema orientale]	NA	8.1599	7.11149	7.79973	0.89725	0.877164	0.783647	9.01898	3.17296	6.37517e-143	1.97715e-141	up	yes
115722797	LOC115722797		XM_030652123.1	GO:0004674(protein serine/threonine kinase activity);GO:0005634(nucleus);GO:0005737(cytoplasm);GO:0006468(protein phosphorylation);GO:0035556(intracellular signal transduction)	NA	NA	NA		Calcium/calmodulin-dependent/calcium-dependent protein kinase [Parasponia andersonii]	NA	59.2653	61.0572	62.337	13.6399	14.1257	13.8061	4.39384	2.13548	7.08547e-143	2.19451e-141	up	yes
115707411	LOC115707411		XM_030635368.1	GO:0003674(molecular_function);GO:0006950(response to stress);GO:0009535(chloroplast thylakoid membrane)	NA	NA	NA		Plastid lipid-associated protein/fibrillin conserved domain containing protein [Trema orientale]	NA	85.2881	78.1278	90.8586	286.107	286.633	303.145	0.290306	-1.78435	7.19144e-143	2.22437e-141	down	yes
115700564	LOC115700564		XM_030628138.1	GO:0003677(DNA binding);GO:0003700(DNA binding transcription factor activity);GO:0005515(protein binding);GO:0005634(nucleus);GO:0006351(transcription, DNA-templated);GO:0006355(regulation of transcription, DNA-templated);GO:0009737(response to abscisic acid);GO:0055062(phosphate ion homeostasis)	04075(Plant hormone signal transduction)	K14491	NA		myb transcription factor [Humulus lupulus]	NA	22.0757	21.9874	22.4761	71.8653	82.8625	82.7022	0.280248	-1.83523	8.25616e-143	2.55031e-141	down	yes
115701777	LOC115701777		XM_030629425.1	GO:0000103(sulfate assimilation);GO:0004020(adenylylsulfate kinase activity)	00920(Sulfur metabolism);00230(Purine metabolism);00450(Selenocompound metabolism);00261(Monobactam biosynthesis)	K13811	EC:2.7.7.4;EC:2.7.1.25		ATP sulfurylase 2-like [Ziziphus jujuba]	NA	23.3491	25.1874	24.4845	81.7246	87.5768	88.4595	0.28329	-1.81965	1.08101e-142	3.33478e-141	down	yes
115716733	LOC115716733		XM_030645615.1	GO:0003677(DNA binding);GO:0003700(DNA binding transcription factor activity);GO:0005634(nucleus);GO:0006351(transcription, DNA-templated);GO:0006355(regulation of transcription, DNA-templated);GO:0009506(plasmodesma);GO:0009567(double fertilization forming a zygote and endosperm);GO:0046983(protein dimerization activity)	04075(Plant hormone signal transduction)	K16189	NA		Basic helix-loop-helix transcription factor [Parasponia andersonii]	NA	12.3502	14.2153	14.7931	66.8018	72.2849	70.8639	0.196992	-2.34379	2.42355e-142	7.46647e-141	down	yes
115725057	LOC115725057		XM_030654472.1	GO:0004474(malate synthase activity);GO:0005737(cytoplasm);GO:0006097(glyoxylate cycle)	00620(Pyruvate metabolism);00630(Glyoxylate and dicarboxylate metabolism)	K01638	EC:2.3.3.9		Malate synthase A [Trema orientale]	NA	59.7869	94.8708	72.1659	0.935104	0.908628	0.847351	84.2871	6.39724	4.51591e-142	1.38942e-140	up	yes
115718116	LOC115718116		XM_030647077.1	GO:0003674(molecular_function);GO:0005634(nucleus);GO:0005886(plasma membrane);GO:0008150(biological_process)	NA	NA	NA		putative membrane-associated kinase regulator [Parasponia andersonii]	NA	21.1939	27.1718	22.4915	1.34351	1.54638	1.52117	16.0635	4.00572	1.58542e-141	4.87144e-140	up	yes
115713722	LOC115713722		XM_030642204.1	GO:0005886(plasma membrane);GO:0006952(defense response)	NA	NA	NA		Mlo-related protein [Trema orientale]	NA	11.6482	13.799	12.458	0.515663	0.504355	0.580191	23.6877	4.56606	1.85105e-141	5.68013e-140	up	yes
115712923	LOC115712923		XM_030641341.1	GO:0004351(glutamate decarboxylase activity);GO:0005516(calmodulin binding);GO:0006536(glutamate metabolic process);GO:0006538(glutamate catabolic process);GO:0009506(plasmodesma);GO:0030170(pyridoxal phosphate binding)	00650(Butanoate metabolism);00250(Alanine, aspartate and glutamate metabolism);00410(beta-Alanine metabolism);00430(Taurine and hypotaurine metabolism)	K01580	EC:4.1.1.15		Glutamate decarboxylase [Parasponia andersonii]	NA	31.8211	28.8291	29.4225	82.1323	83.6138	84.0957	0.360519	-1.47185	2.39956e-141	7.3536e-140	down	yes
115694748	LOC115694748		XM_030621841.1	GO:0046658(anchored component of plasma membrane)	NA	NA	NA		Blue (type 1) copper protein, binding site [Trema orientale]	NA	10.7751	8.43955	8.0466	54.1776	53.6911	53.2989	0.169148	-2.56364	3.01856e-141	9.23837e-140	down	yes
115722569	LOC115722569		XM_030651811.1	GO:0005096(GTPase activator activity);GO:0005515(protein binding);GO:0005543(phospholipid binding);GO:0005634(nucleus);GO:0005829(cytosol);GO:0005886(plasma membrane);GO:0006952(defense response);GO:0009651(response to salt stress);GO:0009738(abscisic acid-activated signaling pathway);GO:0009789(positive regulation of abscisic acid-activated signaling pathway);GO:0046872(metal ion binding);GO:190…	04144(Endocytosis)	K12486	NA		protein C2-DOMAIN ABA-RELATED 5 [Morus notabilis]	NA	18.1094	16.5123	17.1346	63.8852	66.0567	60.9428	0.271139	-1.8829	4.24176e-141	1.2965e-139	down	yes
115724840	LOC115724840		XM_030654197.1	GO:0004029(aldehyde dehydrogenase (NAD) activity);GO:0004777(succinate-semialdehyde dehydrogenase (NAD+) activity);GO:0009013(succinate-semialdehyde dehydrogenase [NAD(P)+] activity)	00010(Glycolysis / Gluconeogenesis);00030(Pentose phosphate pathway)	K00131	EC:1.2.1.9		Succinylglutamate-semialdehyde dehydrogenase [Trema orientale]	NA	53.9089	59.2238	62.2137	219.908	233.988	241.077	0.252307	-1.98675	5.86157e-141	1.78924e-139	down	yes
115702690	LOC115702690		XM_030630118.1	GO:0005515(protein binding);GO:0005737(cytoplasm);GO:0005886(plasma membrane);GO:0008017(microtubule binding);GO:0010090(trichome morphogenesis);GO:0046785(microtubule polymerization)	NA	NA	NA		Filament-like protein [Parasponia andersonii]	NA	11.5826	11.7924	10.7285	1.66298	1.70041	1.6453	6.80888	2.76742	6.37204e-141	1.94251e-139	up	yes
115719318	LOC115719318		XM_030648304.1	GO:0003674(molecular_function);GO:0005634(nucleus);GO:0048235(pollen sperm cell differentiation)	NA	NA	NA		hypothetical protein PanWU01x14_326140 [Parasponia andersonii]	NA	4.95886	4.86152	4.61802	19.0003	22.2257	21.0818	0.231727	-2.1095	9.97098e-141	3.03567e-139	down	yes
115715733	LOC115715733		XM_030644399.1	GO:0005634(nucleus)	NA	NA	NA		basic helix-loop-helix transcription factor [Humulus lupulus]	NA	23.0434	16.3588	15.9441	0.314133	0.50991	0.601954	38.8124	5.27845	1.24252e-140	3.77791e-139	up	yes
115698628	LOC115698628		XM_030625752.1	GO:0003677(DNA binding);GO:0003700(DNA binding transcription factor activity);GO:0005634(nucleus);GO:0006351(transcription, DNA-templated);GO:0006355(regulation of transcription, DNA-templated)	04933(AGE-RAGE signaling pathway in diabetic complications)	K06236	NA		Octamer-binding transcription factor [Parasponia andersonii]	NA	2.64516	3.1182	2.41684	21.4065	23.8994	26.3595	0.114144	-3.13107	1.30817e-140	3.97232e-139	down	yes
115712227	LOC115712227		XM_030640490.1	GO:0003677(DNA binding);GO:0003700(DNA binding transcription factor activity);GO:0005634(nucleus);GO:0006351(transcription, DNA-templated);GO:0006355(regulation of transcription, DNA-templated);GO:0046983(protein dimerization activity)	04016(MAPK signaling pathway - plant);04075(Plant hormone signal transduction)	K13422	NA		Basic helix-loop-helix transcription factor [Trema orientale]	NA	0.545335	0.628017	0.584438	10.5923	10.2018	12.9944	0.0520233	-4.2647	1.42881e-140	4.333e-139	down	yes
115718794	LOC115718794		XM_030647619.1	NA	NA	NA	NA		Lipid transfer protein/Par allergen [Trema orientale]	NA	400.861	424.358	486.194	3473.78	2992.54	2652.84	0.143808	-2.79778	1.50249e-140	4.55052e-139	down	yes
115716798	LOC115716798		XM_030645702.1	GO:0000302(response to reactive oxygen species);GO:0003677(DNA binding);GO:0003700(DNA binding transcription factor activity);GO:0005515(protein binding);GO:0005622(intracellular);GO:0005634(nucleus);GO:0006351(transcription, DNA-templated);GO:0006355(regulation of transcription, DNA-templated);GO:0006952(defense response);GO:0009644(response to high light intensity);GO:0009873(ethylene-activated…	NA	NA	NA		AP2/ERF transcription factor [Parasponia andersonii]	NA	43.1699	35.933	38.2841	121.016	123.562	126.845	0.316047	-1.66179	2.2411e-140	6.77868e-139	down	yes
115706484	LOC115706484		XM_030634145.1	GO:0005576(extracellular region);GO:0005618(cell wall);GO:0009505(plant-type cell wall);GO:0030599(pectinesterase activity);GO:0042545(cell wall modification);GO:0045330(aspartyl esterase activity);GO:0045490(pectin catabolic process)	00040(Pentose and glucuronate interconversions)	K01051	EC:3.1.1.11		Pectinesterase, Tyr active site, partial [Parasponia andersonii]	NA	21.4666	16.7986	20.2917	0.290791	0.490984	0.275829	55.3675	5.79097	3.25919e-140	9.84528e-139	up	yes
115717311	LOC115717311		XM_030646280.1	GO:0005215(transporter activity);GO:0005515(protein binding);GO:0005886(plasma membrane);GO:0006821(chloride transport);GO:0006873(cellular ion homeostasis);GO:0008308(voltage-gated anion channel activity);GO:0009414(response to water deprivation);GO:0009651(response to salt stress);GO:0016021(integral component of membrane)	NA	NA	NA		S-type anion channel [Trema orientale]	NA	13.63	14.1512	13.0488	44.5603	49.3882	48.5437	0.286542	-1.80318	3.84803e-140	1.1609e-138	down	yes
115713050	LOC115713050		XM_030641530.1	GO:0005829(cytosol);GO:0005886(plasma membrane);GO:0006520(cellular amino acid metabolic process);GO:0006580(ethanolamine metabolic process);GO:0009793(embryo development ending in seed dormancy);GO:0016831(carboxy-lyase activity);GO:0019752(carboxylic acid metabolic process);GO:0030170(pyridoxal phosphate binding)	00340(Histidine metabolism)	K01590	EC:4.1.1.22		Pyridoxal phosphate-dependent decarboxylase [Trema orientale]	NA	83.0227	78.7519	77.2529	24.0421	26.9545	26.7293	3.07526	1.62071	3.96404e-140	1.19435e-138	up	yes
115707082	LOC115707082		XM_030634923.1	GO:0004375(glycine dehydrogenase (decarboxylating) activity);GO:0005739(mitochondrion);GO:0005829(cytosol);GO:0005960(glycine cleavage complex);GO:0016594(glycine binding);GO:0019464(glycine decarboxylation via glycine cleavage system)	00630(Glyoxylate and dicarboxylate metabolism);00260(Glycine, serine and threonine metabolism)	K00281	EC:1.4.4.2		PREDICTED: glycine dehydrogenase (decarboxylating), mitochondrial [Prunus mume]	NA	103.061	92.7213	94.5774	259.199	302.709	319.539	0.329413	-1.60203	3.9817e-140	1.19811e-138	down	yes
115706178	LOC115706178		XM_030633730.1	GO:0005886(plasma membrane);GO:0016021(integral component of membrane);GO:0042626(ATPase activity, coupled to transmembrane movement of substances)	02010(ABC transporters)	K05681	NA		ABC transporter G family member 32 [Morus notabilis]	NA	12.5806	11.7332	11.2089	2.29507	2.52024	2.29519	4.99582	2.32072	4.14064e-140	1.24433e-138	up	yes
115702866	LOC115702866		XM_030630315.1	GO:0005576(extracellular region);GO:0005615(extracellular space);GO:0006629(lipid metabolic process);GO:0016298(lipase activity);GO:0048046(apoplast)	NA	NA	NA		Phosphate-induced protein [Parasponia andersonii]	NA	84.6964	77.6167	81.1233	219.009	222.998	216.051	0.369931	-1.43467	5.65351e-140	1.69678e-138	down	yes
115699048	LOC115699048		XM_030626256.1	GO:0004106(chorismate mutase activity);GO:0005737(cytoplasm);GO:0005829(cytosol);GO:0009073(aromatic amino acid family biosynthetic process);GO:0009507(chloroplast);GO:0046417(chorismate metabolic process)	00400(Phenylalanine, tyrosine and tryptophan biosynthesis)	K01850	EC:5.4.99.5		Chorismate mutase [Trema orientale]	NA	27.8217	25.4719	26.9578	1.85763	1.72385	1.2328	16.6695	4.05914	5.8827e-140	1.76329e-138	up	yes
115704813	LOC115704813		XM_030632019.1;XM_030632020.1	GO:0004445(inositol-polyphosphate 5-phosphatase activity);GO:0004519(endonuclease activity);GO:0004527(exonuclease activity);GO:0005634(nucleus);GO:0005737(cytoplasm);GO:0007584(response to nutrient);GO:0009611(response to wounding);GO:0009630(gravitropism);GO:0009637(response to blue light);GO:0009737(response to abscisic acid);GO:0009743(response to carbohydrate);GO:0009846(pollen germination);…	00562(Inositol phosphate metabolism);04070(Phosphatidylinositol signaling system);04070(Phosphatidylinositol signaling system)	K01099	EC:3.1.3.36		Cytolethal distending toxin B [Trema orientale]	NA	7.42463	7.93636	6.36099	0.203274	0.366585	0.270727	25.8415	4.69162	1.0307e-139	3.08547e-138	up	yes
115709424	LOC115709424		XM_030637525.1	GO:0000712(resolution of meiotic recombination intermediates);GO:0000819(sister chromatid segregation);GO:0003918(DNA topoisomerase type II (ATP-hydrolyzing) activity);GO:0005634(nucleus);GO:0006265(DNA topological change);GO:0006268(DNA unwinding involved in DNA replication);GO:0006312(mitotic recombination);GO:0009295(nucleoid);GO:0009330(DNA topoisomerase complex (ATP-hydrolyzing));GO:0044774(…	NA	NA	NA		DNA topoisomerase 2 [Morus notabilis]	NA	7.95028	5.77486	6.79691	0.222565	0.367268	0.375402	21.2612	4.41015	1.15547e-139	3.45453e-138	up	yes
115703656	LOC115703656		XM_030630898.1	GO:0003729(mRNA binding);GO:0003824(catalytic activity);GO:0005515(protein binding);GO:0006364(rRNA processing);GO:0008266(poly(U) RNA binding);GO:0009507(chloroplast);GO:0009534(chloroplast thylakoid);GO:0009570(chloroplast stroma);GO:0009579(thylakoid);GO:0009735(response to cytokinin);GO:0009941(chloroplast envelope);GO:0010287(plastoglobule);GO:0019843(rRNA binding);GO:0032544(plastid transla…	NA	NA	NA		NAD(P)-binding domain containing protein [Trema orientale]	NA	61.0685	57.4278	60.7234	158.092	163.48	171.896	0.363184	-1.46123	2.66275e-139	7.95064e-138	down	yes
115719045	LOC115719045		XM_030647930.1	GO:0004675(transmembrane receptor protein serine/threonine kinase activity);GO:0005524(ATP binding);GO:0005634(nucleus);GO:0005737(cytoplasm);GO:0005886(plasma membrane);GO:0006468(protein phosphorylation);GO:0006952(defense response);GO:0007166(cell surface receptor signaling pathway);GO:0009507(chloroplast);GO:0016301(kinase activity)	NA	NA	NA		Serine/threonine protein kinase [Trema orientale]	NA	5.42787	5.42901	5.7804	26.2819	26.8012	26.9035	0.208001	-2.26534	8.09574e-139	2.41419e-137	down	yes
115714176	LOC115714176		XM_030642749.1	GO:0004514(nicotinate-nucleotide diphosphorylase (carboxylating) activity);GO:0004516(nicotinate phosphoribosyltransferase activity);GO:0005737(cytoplasm);GO:0009435(NAD biosynthetic process);GO:0016874(ligase activity);GO:0019358(nicotinate nucleotide salvage)	00760(Nicotinate and nicotinamide metabolism)	K00763	EC:6.3.4.21		nicotinate phosphoribosyltransferase 1 [Morus notabilis]	NA	23.4852	23.2274	22.9291	63.2569	69.7681	67.1132	0.347968	-1.52297	3.33463e-138	9.93131e-137	down	yes
115711462	LOC115711462		XM_030639804.1	GO:0004462(lactoylglutathione lyase activity);GO:0005737(cytoplasm);GO:0005975(carbohydrate metabolic process);GO:0016829(lyase activity)	NA	NA	NA		Glyoxalase-like domain containing protein [Parasponia andersonii]	NA	36.7803	49.7524	38.5081	1.63247	1.5729	2.04774	23.8032	4.57309	4.84017e-138	1.43967e-136	up	yes
115720238	LOC115720238		XM_030649395.1	GO:0003989(acetyl-CoA carboxylase activity);GO:0006633(fatty acid biosynthetic process);GO:0009317(acetyl-CoA carboxylase complex);GO:0009374(biotin binding);GO:0009507(chloroplast);GO:0009536(plastid);GO:0009570(chloroplast stroma);GO:0009941(chloroplast envelope)	00620(Pyruvate metabolism);00640(Propanoate metabolism);00061(Fatty acid biosynthesis)	K02160	NA		Acetyl-CoA biotin carboxyl carrier [Trema orientale]	NA	123.52	130.655	124.579	31.6703	35.4131	35.8108	3.68102	1.8801	5.83248e-138	1.73261e-136	up	yes
115719042	LOC115719042		XM_030647926.1	GO:0005829(cytosol);GO:0016311(dephosphorylation);GO:0016791(phosphatase activity)	00630(Glyoxylate and dicarboxylate metabolism)	K19269	EC:3.1.3.18;EC:3.1.3.48		2-phosphoglycolate phosphatase [Trema orientale]	NA	48.3597	46.5838	44.798	124.295	128.099	126.252	0.369056	-1.43809	6.63607e-138	1.96881e-136	down	yes
115707002	LOC115707002		XM_030634795.1	GO:0003676(nucleic acid binding);GO:0003677(DNA binding);GO:0003700(DNA binding transcription factor activity);GO:0005515(protein binding);GO:0005634(nucleus);GO:0006351(transcription, DNA-templated);GO:0006355(regulation of transcription, DNA-templated);GO:0009793(embryo development ending in seed dormancy);GO:0030154(cell differentiation);GO:0046872(metal ion binding)	NA	NA	NA		Zinc finger, CCCH-type [Parasponia andersonii]	NA	31.4866	26.3384	39.4834	0.331367	0.525248	0.339776	81.3349	6.3458	8.92399e-138	2.64423e-136	up	yes
115709548	LOC115709548		XM_030637673.1	GO:0015079(potassium ion transmembrane transporter activity);GO:0016020(membrane)	NA	NA	NA		Potassium transporter [Trema orientale]	NA	18.787	14.6651	13.3311	0.637299	1.05145	0.676537	19.7791	4.3059	1.30346e-137	3.8573e-136	up	yes
115712160	LOC115712160		XM_030640406.1;XM_030640407.1	GO:0005783(endoplasmic reticulum);GO:0005886(plasma membrane);GO:0008398(sterol 14-demethylase activity);GO:0016126(sterol biosynthetic process);GO:0016126(sterol biosynthetic process)	00100(Steroid biosynthesis);00100(Steroid biosynthesis)	K05917	EC:1.14.13.70		sterol 14-demethylase-like [Morus notabilis]	NA	151.716	128.054	135.368	44.5548	46.2186	45.7983	3.03971	1.60393	1.61344e-137	4.76856e-136	up	yes
115725275	LOC115725275		XM_030654730.1	GO:0005351(carbohydrate:proton symporter activity);GO:0005355(glucose transmembrane transporter activity);GO:0005887(integral component of plasma membrane);GO:0046323(glucose import)	NA	NA	NA		Sugar/inositol transporter [Trema orientale]	NA	4.2959	3.39732	4.44657	55.3798	42.2996	40.7557	0.087693	-3.51139	1.88114e-137	5.55269e-136	down	yes
115719246	LOC115719246		XM_030648208.1	GO:0005515(protein binding);GO:0007623(circadian rhythm);GO:0009295(nucleoid);GO:0009507(chloroplast);GO:0009508(plastid chromosome);GO:0009534(chloroplast thylakoid);GO:0009535(chloroplast thylakoid membrane);GO:0009941(chloroplast envelope);GO:0016020(membrane);GO:0042644(chloroplast nucleoid);GO:0098572(stromal side of plastid thylakoid membrane)	NA	NA	NA		Hopanoid-associated sugar epimerase [Trema orientale]	NA	65.7375	64.1126	63.1002	152.742	169.521	164.478	0.396413	-1.33492	4.62807e-137	1.36437e-135	down	yes
115714578	LOC115714578		XM_030643322.1	GO:0004602(glutathione peroxidase activity);GO:0006979(response to oxidative stress);GO:0009507(chloroplast);GO:0055114(oxidation-reduction process);GO:0080167(response to karrikin)	00590(Arachidonic acid metabolism);00480(Glutathione metabolism)	K00432	EC:1.11.1.9		Glutathione peroxidase [Trema orientale]	NA	34.2454	33.115	36.985	115.942	123.189	123.391	0.287832	-1.7967	5.77224e-137	1.69952e-135	down	yes
115718656	LOC115718656		XM_030647481.1	GO:0003674(molecular_function);GO:0005634(nucleus);GO:0008150(biological_process)	NA	NA	NA		RIN4, pathogenic type III effector avirulence factor Avr cleavage site [Trema orientale]	NA	65.9792	53.3135	68.1004	1.56571	1.46877	1.93521	37.7072	5.23677	7.77281e-137	2.28566e-135	up	yes
115702093	LOC115702093		XM_030629537.1	GO:0004497(monooxygenase activity);GO:0005506(iron ion binding);GO:0005783(endoplasmic reticulum);GO:0016021(integral component of membrane);GO:0016705(oxidoreductase activity, acting on paired donors, with incorporation or reduction of molecular oxygen);GO:0019825(oxygen binding);GO:0020037(heme binding);GO:0055114(oxidation-reduction process)	00071(Fatty acid degradation);00073(Cutin, suberine and wax biosynthesis)	K20495	EC:1.14.14.80		Cytochrome P450, E-class, group I [Parasponia andersonii]	NA	4.45843	4.46551	5.24025	28.5701	31.2657	28.0351	0.161193	-2.63314	9.00227e-137	2.64385e-135	down	yes
115716079	LOC115716079		XM_030644791.1	GO:0005515(protein binding);GO:0009507(chloroplast);GO:0009534(chloroplast thylakoid);GO:0009535(chloroplast thylakoid membrane);GO:0009579(thylakoid);GO:0009773(photosynthetic electron transport in photosystem I);GO:0015979(photosynthesis);GO:0016021(integral component of membrane);GO:0016730(oxidoreductase activity, acting on iron-sulfur proteins as donors);GO:0042802(identical protein binding)	NA	NA	NA		PGR5-like protein 1A [Trema orientale]	NA	52.7691	56.4776	60.9345	207.467	223.909	220.76	0.26096	-1.9381	9.48083e-137	2.78088e-135	down	yes
115695476	LOC115695476		XM_030622539.1	GO:0005515(protein binding);GO:0005576(extracellular region);GO:0005783(endoplasmic reticulum);GO:0005794(Golgi apparatus);GO:0009505(plant-type cell wall);GO:0009860(pollen tube growth);GO:0030599(pectinesterase activity);GO:0042545(cell wall modification);GO:0045330(aspartyl esterase activity);GO:0045490(pectin catabolic process);GO:0050829(defense response to Gram-negative bacterium);GO:009040…	00040(Pentose and glucuronate interconversions)	K01051	EC:3.1.1.11		Pectinesterase, Tyr active site [Trema orientale]	NA	261.878	243.463	268.071	6.28038	3.96109	4.89297	51.1027	5.67533	1.01679e-136	2.97865e-135	up	yes
115711322	LOC115711322		XM_030639660.1	NA	NA	NA	NA		PsbP family [Parasponia andersonii]	NA	29.7531	28.978	32.9406	128.355	124.114	123.743	0.24367	-2.037	1.37005e-136	4.00847e-135	down	yes
115701311	LOC115701311		XM_030629071.1	GO:0004176(ATP-dependent peptidase activity);GO:0006508(proteolysis);GO:0008233(peptidase activity);GO:0009507(chloroplast)	NA	NA	NA		ATP-dependent protease La (LON), substrate-binding domain containing protein [Parasponia andersonii]	NA	44.2494	43.4241	43.6046	125.941	124.891	131.763	0.343126	-1.54319	1.99309e-136	5.82404e-135	down	yes
115695627	LOC115695627		XM_030622681.1	GO:0005215(transporter activity);GO:0005576(extracellular region);GO:0005737(cytoplasm);GO:0005739(mitochondrion);GO:0005773(vacuole);GO:0005774(vacuolar membrane);GO:0005783(endoplasmic reticulum);GO:0005794(Golgi apparatus);GO:0005829(cytosol);GO:0005886(plasma membrane);GO:0006629(lipid metabolic process);GO:0006810(transport);GO:0006883(cellular sodium ion homeostasis);GO:0009408(response to …	NA	NA	NA		temperature-induced lipocalin-1 [Asparagus officinalis]	NA	29.063	28.7413	34.2372	141.558	159.591	143.017	0.207223	-2.27074	3.19969e-136	9.33813e-135	down	yes
115721731	LOC115721731		XM_030650800.1	GO:0006555(methionine metabolic process)	00270(Cysteine and methionine metabolism)	K08967	EC:1.13.11.53;EC:1.13.11.54		Acireductone dioxygenase ARD family [Parasponia andersonii]	NA	32.6563	31.288	35.7837	123.719	132.122	135.511	0.254829	-1.9724	3.49952e-136	1.02004e-134	down	yes
115709786	LOC115709786		XM_030637997.1	GO:0004601(peroxidase activity);GO:0009505(plant-type cell wall);GO:0009507(chloroplast);GO:0009536(plastid);GO:0009570(chloroplast stroma);GO:0009579(thylakoid);GO:0009941(chloroplast envelope);GO:0016209(antioxidant activity);GO:0042742(defense response to bacterium);GO:0045454(cell redox homeostasis);GO:0051920(peroxiredoxin activity);GO:0055114(oxidation-reduction process)	NA	NA	NA		peroxiredoxin-2E-2, chloroplastic [Ziziphus jujuba]	NA	125.211	114.348	120.744	29.8985	28.7159	26.5947	4.22846	2.08013	4.01779e-136	1.16963e-134	up	yes
115715641	LOC115715641		XM_030644301.1	GO:0008150(biological_process);GO:0009534(chloroplast thylakoid);GO:0009941(chloroplast envelope);GO:0016853(isomerase activity)	00906(Carotenoid biosynthesis)	K17911	EC:5.2.1.14		PREDICTED: beta-carotene isomerase D27, chloroplastic [Juglans regia]	NA	17.7341	14.8668	18.6374	76.0184	84.4157	82.1352	0.211232	-2.2431	5.65145e-136	1.64316e-134	down	yes
115699305	LOC115699305		XM_030626643.1	GO:0009658(chloroplast organization);GO:0009707(chloroplast outer membrane)	NA	NA	NA		hypothetical protein TorRG33x02_171440 [Trema orientale]	NA	47.8521	49.8832	48.4369	161.182	191.705	208.396	0.260425	-1.94106	8.59823e-136	2.49681e-134	down	yes
115714911	LOC115714911		XM_030643669.1	GO:0000148(1,3-beta-D-glucan synthase complex);GO:0003843(1,3-beta-D-glucan synthase activity);GO:0005886(plasma membrane)	NA	NA	NA		LOW QUALITY PROTEIN: callose synthase 5 [Morus notabilis]	NA	7.71596	7.96251	6.49106	0.650684	0.817835	0.875751	9.4569	3.24137	8.98661e-136	2.60634e-134	up	yes
115699430	LOC115699430		XM_030626826.1	GO:0005737(cytoplasm);GO:0010345(suberin biosynthetic process);GO:0016740(transferase activity);GO:0016747(transferase activity, transferring acyl groups other than amino-acyl groups);GO:0050734(hydroxycinnamoyltransferase activity);GO:0052325(cell wall pectin biosynthetic process);GO:0102406(omega-hydroxypalmitate O-sinapoyl transferase activity)	00073(Cutin, suberine and wax biosynthesis)	K15400	EC:2.3.1.188		Transferase [Trema orientale]	NA	2.60285	3.08148	3.76765	31.8225	36.6377	31.8925	0.0941875	-3.40832	9.36017e-136	2.7113e-134	down	yes
115716649	LOC115716649		XM_030645496.1	GO:0004801(sedoheptulose-7-phosphate:D-glyceraldehyde-3-phosphate glyceronetransferase activity)	00030(Pentose phosphate pathway)	K00616	EC:2.2.1.2		uncharacterized protein LOC21401981 isoform X2 [Morus notabilis]	NA	121.834	115.154	122.045	36.4175	36.4696	38.5682	3.22132	1.68765	1.62057e-135	4.68836e-134	up	yes
115721690	LOC115721690		XM_030650754.1	GO:0005886(plasma membrane);GO:0009877(nodulation);GO:0017110(nucleoside-diphosphatase activity);GO:0043273(CTPase activity)	00230(Purine metabolism);00240(Pyrimidine metabolism)	K14641	EC:3.6.1.5		Nucleoside phosphatase [Trema orientale]	NA	27.1622	25.7459	30.3426	108.991	120.382	109.516	0.245658	-2.02528	2.06406e-135	5.96399e-134	down	yes
115705368	LOC115705368		XR_004009445.1	NA	NA	NA	NA		hypothetical protein TorRG33x02_141710 [Trema orientale]	NA	13.9934	12.8367	12.2735	60.0653	65.355	58.4259	0.212698	-2.23312	4.10307e-135	1.18409e-133	down	yes
115719648	LOC115719648		XM_030648766.1	GO:0003951(NAD+ kinase activity);GO:0005516(calmodulin binding);GO:0005524(ATP binding);GO:0005737(cytoplasm);GO:0006741(NADP biosynthetic process);GO:0016021(integral component of membrane);GO:0016310(phosphorylation);GO:0019363(pyridine nucleotide biosynthetic process);GO:0019674(NAD metabolic process);GO:0042736(NADH kinase activity)	00760(Nicotinate and nicotinamide metabolism)	K00858	EC:2.7.1.23		NAD kinase [Trema orientale]	NA	10.0424	11.3422	10.8793	44.4452	47.9747	49.1682	0.227872	-2.13371	4.19783e-135	1.20993e-133	down	yes
115706712	LOC115706712		XM_030634429.1;XM_030634430.1	GO:0004497(monooxygenase activity);GO:0004497(monooxygenase activity)	NA	NA	NA		Cytochrome P450, E-class, group I [Trema orientale]	NA	20.683	20.488	19.0945	58.303	61.4676	62.8311	0.330038	-1.5993	4.44244e-135	1.27885e-133	down	yes
115716931	LOC115716931		XM_030645852.1	GO:0005737(cytoplasm);GO:0009807(lignan biosynthetic process);GO:0032442(phenylcoumaran benzylic ether reductase activity);GO:0046686(response to cadmium ion);GO:0050664(oxidoreductase activity, acting on NAD(P)H, oxygen as acceptor);GO:0055114(oxidation-reduction process)	NA	NA	NA		Hopanoid-associated sugar epimerase [Trema orientale]	NA	63.1382	38.0784	47.179	3.37981	3.48065	3.97953	13.6896	3.77501	4.9475e-135	1.42248e-133	up	yes
115710070	LOC115710070		XM_030638392.1	GO:0046658(anchored component of plasma membrane)	NA	NA	NA		Phytocyanin domain containing protein [Trema orientale]	NA	30.421	24.8789	26.5119	2.18275	2.15205	2.10468	12.7047	3.66729	6.76946e-135	1.94392e-133	up	yes
115716684	LOC115716684		XM_030645536.1	GO:0003677(DNA binding);GO:0003700(DNA binding transcription factor activity);GO:0003899(DNA-directed 5'-3' RNA polymerase activity);GO:0005515(protein binding);GO:0005739(mitochondrion);GO:0006352(DNA-templated transcription, initiation);GO:0006355(regulation of transcription, DNA-templated);GO:0009507(chloroplast);GO:0009553(embryo sac development);GO:0009637(response to blue light);GO:0009658(…	NA	NA	NA		RNA polymerase sigma factor [Parasponia andersonii]	NA	14.4997	15.9241	15.7472	58.1696	63.2915	66.9076	0.245109	-2.0285	1.33131e-134	3.81829e-133	down	yes
115705141	LOC115705141		XM_030632380.1;XM_030632381.1;XM_030632382.1;XM_030632383.1;XM_030632379.1	GO:0003677(DNA binding);GO:0004386(helicase activity);GO:0005524(ATP binding);GO:0005634(nucleus);GO:0005654(nucleoplasm);GO:0005730(nucleolus);GO:0031047(gene silencing by RNA);GO:0031047(gene silencing by RNA)	03440(Homologous recombination);03440(Homologous recombination)	K10875	EC:3.6.4.-		SNF2 domain-containing protein CLASSY [Trema orientale]	NA	9.87011	10.4559	9.30368	1.00534	1.20866	1.385	8.23276	3.04138	1.36037e-134	3.89684e-133	up	yes
115713105	LOC115713105		XM_030641595.1	GO:0005739(mitochondrion);GO:0005777(peroxisome);GO:0019605(butyrate metabolic process);GO:0047760(butyrate-CoA ligase activity)	NA	NA	NA		AMP-dependent synthetase/ligase [Parasponia andersonii]	NA	2.63186	2.9136	3.06689	17.0943	19.2841	18.9095	0.155773	-2.68249	1.45445e-134	4.16119e-133	down	yes
115717578	LOC115717578		XM_030646563.1	GO:0000122(negative regulation of transcription by RNA polymerase II);GO:0005634(nucleus);GO:0006346(methylation-dependent chromatin silencing);GO:0008327(methyl-CpG binding)	NA	NA	NA		Methyl-CpG-binding domain-containing protein [Trema orientale]	NA	35.2556	39.0344	35.0439	6.1609	6.97994	7.36686	5.33136	2.4145	1.58585e-134	4.53155e-133	up	yes
115697177	LOC115697177		XM_030624089.1;XM_030624090.1	GO:0005794(Golgi apparatus);GO:0016021(integral component of membrane);GO:0016021(integral component of membrane)	NA	NA	NA		coiled-coil protein [Trema orientale]	NA	11.7287	13.492	11.6159	0.218968	0.20086	0.0836051	73.1707	6.19319	3.58604e-134	1.02345e-132	up	yes
115702493	LOC115702493		XM_030629933.1;XM_030629934.1	GO:0004364(glutathione transferase activity);GO:0005737(cytoplasm);GO:0006749(glutathione metabolic process);GO:0006749(glutathione metabolic process)	00480(Glutathione metabolism);00480(Glutathione metabolism)	K00799	EC:2.5.1.18		S-crystallin [Trema orientale]	NA	25.5028	17.9568	20.2264	0.288852	0.193425	0.122562	105.294	6.71828	4.1629e-134	1.18663e-132	up	yes
115704506	LOC115704506		XM_030631712.1	GO:0005576(extracellular region);GO:0006629(lipid metabolic process);GO:0008081(phosphoric diester hydrolase activity)	00562(Inositol phosphate metabolism)	K01771	EC:4.6.1.13		Phosphatidylinositol-4, 5-bisphosphate phosphodiesterase gamma [Trema orientale]	NA	46.3368	41.8217	43.2854	117.072	117.163	122.173	0.368803	-1.43908	8.36059e-134	2.38026e-132	down	yes
115724518	LOC115724518		XM_030653815.1	GO:0002094(polyprenyltransferase activity);GO:0005829(cytosol);GO:0006486(protein glycosylation);GO:0009507(chloroplast);GO:0009570(chloroplast stroma);GO:0009668(plastid membrane organization);GO:0016094(polyprenol biosynthetic process);GO:0019408(dolichol biosynthetic process);GO:0045547(dehydrodolichyl diphosphate synthase activity)	00900(Terpenoid backbone biosynthesis)	K11778	EC:2.5.1.87		dehydrodolichyl diphosphate synthase 2 [Morus notabilis]	NA	30.3782	31.2242	30.1783	88.914	99.6972	98.1332	0.320078	-1.6435	1.40304e-133	3.98956e-132	down	yes
115710301	LOC115710301		XM_030638669.1	GO:0000103(sulfate assimilation);GO:0006457(protein folding);GO:0009507(chloroplast);GO:0015035(protein disulfide oxidoreductase activity);GO:0016671(oxidoreductase activity, acting on a sulfur group of donors, disulfide as acceptor);GO:0034599(cellular response to oxidative stress);GO:0045454(cell redox homeostasis);GO:0055114(oxidation-reduction process)	NA	NA	NA		Thioredoxin [Parasponia andersonii]	NA	74.5756	73.6236	84.5183	282.447	309.468	289.725	0.26396	-1.92161	1.83093e-133	5.19993e-132	down	yes
115707429	LOC115707429		XM_030635391.1	GO:0009737(response to abscisic acid)	04626(Plant-pathogen interaction)	K16225	NA		WRKY domain containing protein [Trema orientale]	NA	6.56511	5.55004	4.98898	31.0784	30.8269	30.8673	0.184366	-2.43935	2.51467e-133	7.13307e-132	down	yes
115697297	LOC115697297		XM_030624246.1	GO:0005516(calmodulin binding);GO:0005886(plasma membrane);GO:0006952(defense response);GO:0008219(cell death);GO:0009607(response to biotic stimulus);GO:0016021(integral component of membrane)	NA	NA	NA		Mlo-related protein [Parasponia andersonii]	NA	37.5897	37.4194	35.5966	95.4485	106.185	107.294	0.358032	-1.48184	4.45254e-133	1.26146e-131	down	yes
115715807	LOC115715807		XM_030644478.1	GO:0003677(DNA binding);GO:0003700(DNA binding transcription factor activity);GO:0005515(protein binding);GO:0005634(nucleus);GO:0007275(multicellular organism development);GO:0009909(regulation of flower development);GO:0009933(meristem structural organization);GO:0009944(polarity specification of adaxial/abaxial axis);GO:0010093(specification of floral organ identity);GO:0010154(fruit developme…	NA	NA	NA		protein YABBY 4 [Prunus persica]	NA	62.7638	46.1611	46.8643	6.47107	5.434	6.39901	8.51118	3.08936	5.38751e-133	1.52449e-131	up	yes
115713343	LOC115713343		XM_030641824.1	GO:0005451(monovalent cation:proton antiporter activity);GO:0006885(regulation of pH);GO:0012505(endomembrane system)	NA	NA	NA		DNA-directed DNA polymerase [Trema orientale]	NA	8.0795	6.77697	7.02177	0.140399	0.099517	0.156713	55.1605	5.78556	5.628e-133	1.59061e-131	up	yes
115705890	LOC115705890		XM_030633346.1	GO:0005886(plasma membrane);GO:0006810(transport);GO:0022857(transmembrane transporter activity)	NA	NA	NA		Plant-drug/metabolite exporter [Trema orientale]	NA	16.657	11.8613	14.7882	0.335649	0.182825	0.223346	58.3787	5.86737	8.05023e-133	2.27243e-131	up	yes
115718564	LOC115718564		XM_030647366.1	GO:0009507(chloroplast);GO:0009535(chloroplast thylakoid membrane);GO:0009817(defense response to fungus, incompatible interaction);GO:0009941(chloroplast envelope);GO:0010258(NADH dehydrogenase complex (plastoquinone) assembly);GO:0010598(NAD(P)H dehydrogenase complex (plastoquinone));GO:0016655(oxidoreductase activity, acting on NAD(P)H, quinone or similar compound as acceptor);GO:0048038(quino…	NA	NA	NA		NAD(P)H-quinone oxidoreductase, subunit N [Trema orientale]	NA	16.4109	15.4569	17.0693	80.629	75.2253	74.3704	0.212562	-2.23405	1.21934e-132	3.4378e-131	down	yes
115700434	LOC115700434		XM_030627977.1	GO:0003674(molecular_function);GO:0005634(nucleus);GO:0008150(biological_process)	NA	NA	NA		Histone deacetylase complex subunit SAP30/SAP30-like [Trema orientale]	NA	46.0526	46.2424	46.6461	8.49808	9.81875	8.40743	5.19906	2.37825	1.51242e-132	4.25895e-131	up	yes
115708024	LOC115708024		XM_030636185.1	GO:0000272(polysaccharide catabolic process);GO:0004568(chitinase activity);GO:0005576(extracellular region);GO:0005618(cell wall);GO:0006032(chitin catabolic process);GO:0006952(defense response);GO:0008061(chitin binding);GO:0009611(response to wounding);GO:0009617(response to bacterium);GO:0009626(plant-type hypersensitive response);GO:0010262(somatic embryogenesis);GO:0016998(cell wall macrom…	00520(Amino sugar and nucleotide sugar metabolism)	K01183	EC:3.2.1.14		Glycoside hydrolase [Trema orientale]	NA	7.16105	7.18784	8.42025	63.5591	57.7965	53.5119	0.130208	-2.94111	1.58357e-132	4.45392e-131	down	yes
115724955	LOC115724955		XM_030654338.1	GO:0005516(calmodulin binding);GO:0005634(nucleus)	NA	NA	NA		Calmodulin-binding protein [Trema orientale]	NA	4.07634	3.63664	3.60728	16.618	18.7288	17.3027	0.215012	-2.21751	1.82186e-132	5.11793e-131	down	yes
115724585	LOC115724585		XM_030653901.1	GO:0005515(protein binding);GO:0005634(nucleus);GO:0006511(ubiquitin-dependent protein catabolic process);GO:0009723(response to ethylene);GO:0009873(ethylene-activated signaling pathway);GO:0010105(negative regulation of ethylene-activated signaling pathway);GO:0016567(protein ubiquitination);GO:0019005(SCF ubiquitin ligase complex)	04016(MAPK signaling pathway - plant);04075(Plant hormone signal transduction)	K14515	NA		F-box domain containing protein [Trema orientale]	NA	31.6809	31.6364	31.0895	6.43094	6.55232	7.74249	4.55504	2.18747	2.63753e-132	7.40036e-131	up	yes
115722898	LOC115722898		XM_030652257.1;XM_030652259.1;XM_030652260.1	GO:0003677(DNA binding);GO:0005886(plasma membrane);GO:0008150(biological_process);GO:0008150(biological_process)	NA	NA	NA		Remorin family protein [Parasponia andersonii]	NA	12.403	13.3439	12.1184	1.02956	0.777846	0.884004	14.0689	3.81444	3.38894e-132	9.49719e-131	up	yes
115699636	LOC115699636		XM_030627140.1	GO:0009813(flavonoid biosynthetic process);GO:0043231(intracellular membrane-bounded organelle);GO:0052696(flavonoid glucuronidation);GO:0080043(quercetin 3-O-glucosyltransferase activity);GO:0080044(quercetin 7-O-glucosyltransferase activity)	NA	NA	NA		UDP-glucuronosyl/UDP-glucosyltransferase [Parasponia andersonii]	NA	17.684	15.0875	17.7769	61.5777	63.3268	66.6239	0.263921	-1.92182	4.52073e-132	1.26537e-130	down	yes
115725683	LOC115725683		XM_030655272.1;XM_030655271.1	GO:0003333(amino acid transmembrane transport);GO:0005886(plasma membrane);GO:0015171(amino acid transmembrane transporter activity);GO:0015171(amino acid transmembrane transporter activity)	NA	NA	NA		hypothetical protein TorRG33x02_009480, partial [Trema orientale]	NA	8.34051	8.19884	7.93263	31.7306	33.9935	32.6279	0.24882	-2.00682	5.14802e-132	1.43922e-130	down	yes
115707574	LOC115707574		XM_030635588.1	GO:0005576(extracellular region);GO:0016042(lipid catabolic process);GO:0016788(hydrolase activity, acting on ester bonds);GO:0048046(apoplast);GO:0052689(carboxylic ester hydrolase activity)	00561(Glycerolipid metabolism)	K00679	EC:2.3.1.158		Lipase [Trema orientale]	NA	71.1509	59.2079	66.6533	11.6795	10.9221	13.5178	5.45446	2.44744	5.31304e-132	1.48357e-130	up	yes
115698944	LOC115698944		XM_030626148.1;XM_030626150.1;XM_030626149.1	GO:0003674(molecular_function);GO:0005739(mitochondrion);GO:0005886(plasma membrane);GO:0008150(biological_process);GO:0009506(plasmodesma);GO:0031225(anchored component of membrane);GO:0046658(anchored component of plasma membrane);GO:0046658(anchored component of plasma membrane)	NA	NA	NA		hypothetical protein TorRG33x02_203930 [Trema orientale]	NA	10.8213	12.4941	10.5273	0.267562	0.144936	0.203385	54.9497	5.78004	6.37908e-132	1.77911e-130	up	yes
115721832	LOC115721832		XM_030650914.1;XM_030650913.1;XM_030650915.1	GO:0005215(transporter activity);GO:0005886(plasma membrane);GO:0006810(transport);GO:0006810(transport)	00260(Glycine, serine and threonine metabolism);00270(Cysteine and methionine metabolism);00300(Lysine biosynthesis);00261(Monobactam biosynthesis);00261(Monobactam biosynthesis)	K00133	EC:1.2.1.11		CRAL-TRIO lipid binding domain containing protein [Trema orientale]	NA	9.01102	8.85691	9.94348	40.4894	47.2364	43.6299	0.211726	-2.23973	1.04095e-131	2.89969e-130	down	yes
115724444	LOC115724444		XM_030653731.1	GO:0004324(ferredoxin-NADP+ reductase activity);GO:0005507(copper ion binding);GO:0009507(chloroplast);GO:0015979(photosynthesis);GO:0016491(oxidoreductase activity);GO:0055114(oxidation-reduction process)	00195(Photosynthesis)	K02641	EC:1.18.1.2		ferredoxin--NADP reductase, root isozyme, chloroplastic [Morus notabilis]	NA	22.7893	22.4487	21.5218	2.58742	2.35067	2.30553	9.21634	3.20419	1.46055e-131	4.06368e-130	up	yes
115698286	LOC115698286		XR_004008086.1	NA	NA	NA	NA		hypothetical protein L484_016941 [Morus notabilis]	NA	112.246	103.778	124.059	516.23	559.803	464.54	0.220751	-2.17951	1.47324e-131	4.09409e-130	down	yes
115710332	LOC115710332		XM_030638700.1	NA	NA	NA	NA			NA	60.0647	52.8459	64.1403	2.70024	1.63705	1.77118	28.9845	4.85721	2.19378e-131	6.08918e-130	up	yes
115696759	LOC115696759		XM_030623645.1	GO:0005886(plasma membrane);GO:0015171(amino acid transmembrane transporter activity);GO:0015210(uracil transmembrane transporter activity);GO:0015706(nitrate transport);GO:0016021(integral component of membrane);GO:0022857(transmembrane transporter activity);GO:0042938(dipeptide transport);GO:0055085(transmembrane transport)	NA	NA	NA		protein NRT1/ PTR FAMILY 5.5 isoform X1 [Prunus yedoensis var. nudiflora]	NA	0.641686	0.899988	0.827495	12.0523	13.4641	14.4735	0.0592443	-4.07718	2.99523e-131	8.30383e-130	down	yes
115697567	LOC115697567		XM_030624635.1	GO:0016298(lipase activity)	00561(Glycerolipid metabolism)	K00679	EC:2.3.1.158		Lipase [Trema orientale]	NA	41.1256	34.3685	34.9105	5.85594	6.34103	5.22882	6.3357	2.6635	3.30791e-131	9.15976e-130	up	yes
115723330	LOC115723330		XM_030652762.1	GO:0005737(cytoplasm);GO:0005829(cytosol);GO:0005985(sucrose metabolic process);GO:0005986(sucrose biosynthetic process);GO:0006000(fructose metabolic process);GO:0006002(fructose 6-phosphate metabolic process);GO:0006094(gluconeogenesis);GO:0009409(response to cold);GO:0009507(chloroplast);GO:0009570(chloroplast stroma);GO:0009735(response to cytokinin);GO:0009773(photosynthetic electron transpo…	00010(Glycolysis / Gluconeogenesis);00030(Pentose phosphate pathway);00051(Fructose and mannose metabolism);00710(Carbon fixation in photosynthetic organisms)	K03841	EC:3.1.3.11		Fructose-1,6-bisphosphatase [Trema orientale]	NA	11.6689	11.1732	11.6581	40.3623	42.5155	43.5737	0.272833	-1.87391	6.35215e-131	1.75685e-129	down	yes
115714268	LOC115714268		XM_030642901.1	GO:0004104(cholinesterase activity);GO:0005576(extracellular region);GO:0016042(lipid catabolic process);GO:0016298(lipase activity);GO:0052689(carboxylic ester hydrolase activity)	00511(Other glycan degradation)	K01206	EC:3.2.1.51		GDSL esterase/lipase At3g26430 [Morus notabilis]	NA	34.002	30.9824	32.7162	5.44141	5.32226	6.3245	5.71744	2.51537	1.06905e-130	2.95321e-129	up	yes
115700829	LOC115700829		XM_030628494.1;XM_030628495.1	GO:0004072(aspartate kinase activity);GO:0005524(ATP binding);GO:0009067(aspartate family amino acid biosynthetic process);GO:0009088(threonine biosynthetic process);GO:0009089(lysine biosynthetic process via diaminopimelate);GO:0009507(chloroplast);GO:0009570(chloroplast stroma);GO:0016310(phosphorylation);GO:0016310(phosphorylation)	00260(Glycine, serine and threonine metabolism);00270(Cysteine and methionine metabolism);00300(Lysine biosynthesis);00261(Monobactam biosynthesis);00261(Monobactam biosynthesis)	K00928	EC:2.7.2.4		Aspartate kinase, monofunctional class [Parasponia andersonii]	NA	14.4389	12.6646	12.4625	41.2903	47.1406	48.8434	0.288225	-1.79473	1.08442e-130	2.99213e-129	down	yes
115701452	LOC115701452		XM_030629258.1;XM_030629259.1	GO:0003674(molecular_function);GO:0005739(mitochondrion);GO:0005739(mitochondrion)	NA	NA	NA		hypothetical protein TorRG33x02_006680 [Trema orientale]	NA	9.97606	8.66955	8.41734	0.356992	0.188244	0.352026	30.1617	4.91465	1.12657e-130	3.10474e-129	up	yes
115722832	LOC115722832		XM_030652165.1;XM_030652166.1	GO:0005515(protein binding);GO:0004497(monooxygenase activity);GO:0005507(copper ion binding);GO:0009409(response to cold);GO:0009507(chloroplast);GO:0009535(chloroplast thylakoid membrane);GO:0009536(plastid);GO:0009570(chloroplast stroma);GO:0009573(chloroplast ribulose bisphosphate carboxylase complex);GO:0009579(thylakoid);GO:0009637(response to blue light);GO:0009853(photorespiration);GO:000…	00630(Glyoxylate and dicarboxylate metabolism);00710(Carbon fixation in photosynthetic organisms);00710(Carbon fixation in photosynthetic organisms)	K01602	EC:4.1.1.39		RecName: Full=Ribulose bisphosphate carboxylase small chain, chloroplastic; Short=RuBisCO small subunit; Flags: Precursor;PREDICTED: ribulose bisphosphate carboxylase small chain, chloroplastic isoform X2 [Juglans regia]	NA	307.352	306.853	333.168	927.791	938.834	957.563	0.33545	-1.57583	1.3647e-130	3.75656e-129	down	yes
115717997	LOC115717997		XM_030646978.1	GO:0005388(calcium-transporting ATPase activity);GO:0005887(integral component of plasma membrane);GO:0043231(intracellular membrane-bounded organelle)	NA	NA	NA		P-type ATPase [Parasponia andersonii]	NA	1.03025	1.35793	1.37088	11.039	13.5956	13.2204	0.0993016	-3.33204	2.06497e-130	5.67744e-129	down	yes
115699265	LOC115699265		XM_030626598.1;XM_030626593.1;XM_030626596.1;XM_030626591.1;XM_030626595.1;XM_030626594.1;XM_030626589.1;XM_030626590.1	GO:0009507(chloroplast);GO:0010150(leaf senescence);GO:0010228(vegetative to reproductive phase transition of meristem);GO:0034599(cellular response to oxidative stress);GO:0072593(reactive oxygen species metabolic process);GO:0072593(reactive oxygen species metabolic process)	NA	NA	NA		Coatomer beta subunit [Parasponia andersonii]	NA	17.6758	18.8051	18.5496	58.4299	63.3329	63.4513	0.297118	-1.75089	2.21112e-130	6.0721e-129	down	yes
115698766	LOC115698766		XM_030625939.1	GO:0004497(monooxygenase activity);GO:0009941(chloroplast envelope);GO:0016125(sterol metabolic process)	00592(alpha-Linolenic acid metabolism)	K10528	EC:4.1.2.-		fatty acid hydroperoxide lyase, chloroplastic [Morus notabilis]	NA	41.0957	39.3275	41.8197	107.759	112.45	115.986	0.363607	-1.45955	2.45755e-130	6.74088e-129	down	yes
115705397	LOC115705397		XM_030632732.1	GO:0004846(urate oxidase activity);GO:0005739(mitochondrion);GO:0005777(peroxisome);GO:0006144(purine nucleobase metabolic process);GO:0007031(peroxisome organization);GO:0019628(urate catabolic process);GO:0055114(oxidation-reduction process)	00230(Purine metabolism);00232(Caffeine metabolism)	K00365	EC:1.7.3.3		Uricase [Trema orientale]	NA	239.284	232.646	239.229	73.4517	80.7061	72.5959	3.13626	1.64905	1.3798e-129	3.78022e-128	up	yes
115716241	LOC115716241		XM_030644996.1	GO:0005737(cytoplasm);GO:0005829(cytosol);GO:0009793(embryo development ending in seed dormancy);GO:0010090(trichome morphogenesis);GO:0010143(cutin biosynthetic process);GO:0016740(transferase activity);GO:0016747(transferase activity, transferring acyl groups other than amino-acyl groups);GO:0051179(localization);GO:0090626(plant epidermis morphogenesis)	NA	NA	NA		Transferase domain-containing protein [Cephalotus follicularis]	NA	45.269	38.0222	41.9928	6.84983	5.47647	5.93367	6.86113	2.77845	1.59549e-129	4.36601e-128	up	yes
115701049	LOC115701049		XM_030628738.1	GO:0000151(ubiquitin ligase complex);GO:0004842(ubiquitin-protein transferase activity);GO:0005515(protein binding);GO:0005634(nucleus);GO:0006511(ubiquitin-dependent protein catabolic process);GO:0007568(aging);GO:0009414(response to water deprivation);GO:0009416(response to light stimulus);GO:0009734(auxin-activated signaling pathway);GO:0009926(auxin polar transport);GO:0009934(regulation of m…	NA	NA	NA		F-box domain containing protein [Trema orientale]	NA	26.2206	22.817	25.3642	71.8979	71.9903	75.9967	0.338367	-1.56334	1.63932e-129	4.48069e-128	down	yes
115697431	LOC115697431		XM_030624433.1	GO:0004672(protein kinase activity);GO:0005515(protein binding);GO:0005524(ATP binding);GO:0005886(plasma membrane);GO:0006468(protein phosphorylation);GO:0006995(cellular response to nitrogen starvation);GO:0009414(response to water deprivation);GO:0009507(chloroplast);GO:0009637(response to blue light);GO:0009767(photosynthetic electron transport chain);GO:0010027(thylakoid membrane organizatio…	NA	NA	NA		Tyrosine-protein kinase [Trema orientale]	NA	13.8909	14.5237	12.4347	47.7905	55.7617	56.2056	0.255695	-1.96751	1.85451e-129	5.0629e-128	down	yes
115695655	LOC115695655		XM_030622712.1	GO:0004033(aldo-keto reductase (NADP) activity);GO:0009505(plant-type cell wall);GO:0009507(chloroplast);GO:0009570(chloroplast stroma);GO:0009941(chloroplast envelope)	NA	NA	NA		Aldo/keto reductase/potassium channel subunit beta [Parasponia andersonii]	NA	29.6066	30.3868	29.7534	87.1813	96.9025	93.1847	0.323682	-1.62735	1.88498e-129	5.14006e-128	down	yes
115712262	LOC115712262		XM_030640519.1	GO:0003674(molecular_function);GO:0005634(nucleus);GO:0005777(peroxisome);GO:0008150(biological_process)	NA	NA	NA		hypothetical protein PanWU01x14_323410 [Parasponia andersonii]	NA	20.1082	21.5397	26.3439	167.233	163.848	150.316	0.141238	-2.8238	1.97111e-129	5.36861e-128	down	yes
115714735	LOC115714735		XM_030643491.1	GO:0004674(protein serine/threonine kinase activity);GO:0005524(ATP binding);GO:0005576(extracellular region);GO:0005773(vacuole);GO:0005886(plasma membrane);GO:0006468(protein phosphorylation);GO:0016021(integral component of membrane);GO:0016301(kinase activity)	NA	NA	NA		probable leucine-rich repeat receptor-like protein kinase At5g49770 [Morus notabilis]	NA	3.08795	2.70515	2.94576	12.7719	15.3087	14.8333	0.203637	-2.29593	2.47967e-129	6.74588e-128	down	yes
115722684	LOC115722684		XM_030651952.1	GO:0030599(pectinesterase activity);GO:0046910(pectinesterase inhibitor activity);GO:0071944(cell periphery)	00040(Pentose and glucuronate interconversions)	K01051	EC:3.1.1.11		Pectinesterase inhibitor domain containing protein [Trema orientale]	NA	75.6474	66.2129	72.7017	1.8282	1.25634	1.21892	49.8581	5.63976	2.85121e-129	7.74756e-128	up	yes
115722640	LOC115722640		XM_030651900.1	GO:0004033(aldo-keto reductase (NADP) activity);GO:0005737(cytoplasm);GO:0005886(plasma membrane);GO:0009941(chloroplast envelope);GO:0016491(oxidoreductase activity);GO:0055114(oxidation-reduction process)	00750(Vitamin B6 metabolism)	K05275	EC:1.1.1.65		probable aldo-keto reductase 2 [Quercus suber]	NA	7.73584	6.49317	8.08185	35.576	39.9104	42.1299	0.189692	-2.39827	3.07447e-129	8.34448e-128	down	yes
115708135	LOC115708135		XM_030636335.1	GO:0003677(DNA binding);GO:0003700(DNA binding transcription factor activity);GO:0005634(nucleus);GO:0006351(transcription, DNA-templated);GO:0006355(regulation of transcription, DNA-templated);GO:0009873(ethylene-activated signaling pathway);GO:0034059(response to anoxia);GO:2000280(regulation of root development)	NA	NA	NA		AP2/ERF transcription factor [Trema orientale]	NA	67.8254	67.2532	56.3716	11.2053	11.6257	9.89175	5.85066	2.5486	3.65239e-129	9.90145e-128	up	yes
115701414	LOC115701414		XM_030629203.1	GO:0005515(protein binding);GO:0007186(G-protein coupled receptor signaling pathway);GO:0009507(chloroplast);GO:0009527(plastid outer membrane);GO:0009528(plastid inner membrane);GO:0009532(plastid stroma);GO:0009534(chloroplast thylakoid);GO:0009535(chloroplast thylakoid membrane);GO:0009570(chloroplast stroma);GO:0009707(chloroplast outer membrane);GO:0009941(chloroplast envelope);GO:0010027(th…	NA	NA	NA		Protein Thf [Parasponia andersonii]	NA	49.9386	46.1517	49.5277	142.132	165.251	174.016	0.302489	-1.72505	4.05921e-129	1.09915e-127	down	yes
115699418	LOC115699418		XM_030626810.1;XM_030626811.1	GO:0005215(transporter activity);GO:0005524(ATP binding);GO:0005886(plasma membrane);GO:0006810(transport);GO:0006979(response to oxidative stress);GO:0007623(circadian rhythm);GO:0009507(chloroplast);GO:0009644(response to high light intensity);GO:0009941(chloroplast envelope);GO:0010150(leaf senescence);GO:0016021(integral component of membrane);GO:0016301(kinase activity);GO:0016310(phosphoryl…	04626(Plant-pathogen interaction);04626(Plant-pathogen interaction)	K13457	NA		Protein kinase [Trema orientale]	NA	11.1412	13.854	13.4582	62.6768	68.8325	69.5636	0.191241	-2.38653	5.27497e-129	1.4267e-127	down	yes
115716710	LOC115716710		XR_004011593.1	NA	NA	NA	NA		hypothetical protein PanWU01x14_230450, partial [Parasponia andersonii]	NA	703.91	568.348	571.607	100.515	80.2372	83.1918	6.98581	2.80443	8.52566e-129	2.30322e-127	up	yes
115709146	LOC115709146		XM_030637180.1	GO:0031226(intrinsic component of plasma membrane)	04626(Plant-pathogen interaction)	K13412	EC:2.7.11.1		Serine/threonine protein kinase [Trema orientale]	NA	7.13483	7.85232	7.45311	78.8259	59.4587	77.1705	0.104153	-3.26323	1.04411e-128	2.81741e-127	down	yes
115722006	LOC115722006		XM_030651122.1	GO:0005829(cytosol)	NA	NA	NA		Terminal organelle assembly protein [Trema orientale]	NA	15.1382	13.6824	14.1806	0.469668	0.745836	0.507801	24.9528	4.64113	1.22997e-128	3.31509e-127	up	yes
115705883	LOC115705883		XM_030633332.1	GO:0005886(plasma membrane);GO:0006952(defense response)	NA	NA	NA		Mlo-related protein [Trema orientale]	NA	31.6361	30.8033	34.324	104.263	119.253	109.235	0.290798	-1.78191	1.2561e-128	3.38158e-127	down	yes
115699522	LOC115699522		XM_030627000.1;XM_030626984.1;XM_030626993.1	GO:0001054(RNA polymerase I activity);GO:0005736(DNA-directed RNA polymerase I complex);GO:0005736(DNA-directed RNA polymerase I complex)	NA	NA	NA		DNA-directed RNA polymerase, subunit [Trema orientale]	NA	23.6108	21.9438	21.1414	5.32681	5.69279	6.26189	3.85939	1.94837	1.30697e-128	3.51445e-127	up	yes
115703612	LOC115703612		XR_004009244.1	NA	NA	NA	NA		unnamed protein product [Coffea canephora]	NA	7.8343	8.20716	9.52613	130.213	99.3663	91.8629	0.0795403	-3.65217	2.68813e-128	7.22007e-127	down	yes
115718911	LOC115718911		XR_004012085.1;XM_030647734.1	GO:0004222(metalloendopeptidase activity);GO:0008270(zinc ion binding);GO:0016485(protein processing);GO:0016485(protein processing)	NA	NA	NA		Coenzyme PQQ biosynthesis protein [Parasponia andersonii]	NA	18.1675	18.0762	17.1932	49.0022	58.2865	58.2951	0.322718	-1.63166	3.37352e-128	9.05051e-127	down	yes
115722147	LOC115722147		XM_030651277.1	GO:0003674(molecular_function);GO:0005886(plasma membrane);GO:0008150(biological_process);GO:0031225(anchored component of membrane);GO:0046658(anchored component of plasma membrane)	NA	NA	NA		hypothetical protein PanWU01x14_005960 [Parasponia andersonii]	NA	69.8683	58.7331	67.8752	219.548	251.964	216.347	0.285635	-1.80775	5.68574e-128	1.52362e-126	down	yes
115695775	LOC115695775		XM_030622853.1;XM_030622850.1;XM_030622852.1;XM_030622851.1	GO:0003951(NAD+ kinase activity);GO:0004143(diacylglycerol kinase activity);GO:0005524(ATP binding);GO:0006952(defense response);GO:0007205(protein kinase C-activating G-protein coupled receptor signaling pathway);GO:0016310(phosphorylation);GO:0016310(phosphorylation)	00561(Glycerolipid metabolism);00564(Glycerophospholipid metabolism);04070(Phosphatidylinositol signaling system);04070(Phosphatidylinositol signaling system)	K00901	EC:2.7.1.107		diacylglycerol kinase 5 isoform X2 [Morus notabilis];diacylglycerol kinase 5 isoform X1 [Morus notabilis]	NA	2.65618	2.38235	2.68472	15.4994	20.1251	18.6489	0.142303	-2.81297	8.69166e-128	2.32645e-126	down	yes
115704957	LOC115704957		XM_030632171.1	GO:0009409(response to cold);GO:0009507(chloroplast);GO:0009534(chloroplast thylakoid);GO:0009535(chloroplast thylakoid membrane);GO:0009579(thylakoid);GO:0009735(response to cytokinin);GO:0009772(photosynthetic electron transport in photosystem II);GO:0009773(photosynthetic electron transport in photosystem I);GO:0009941(chloroplast envelope);GO:0010287(plastoglobule);GO:0010319(stromule);GO:001…	00190(Oxidative phosphorylation);00195(Photosynthesis)	K02113	NA		ATPase, OSCP/delta subunit [Trema orientale]	NA	41.8219	43.9178	46.4744	157.967	164.569	159.057	0.274536	-1.86494	1.40628e-127	3.75977e-126	down	yes
115721965	LOC115721965		XM_030651087.1	GO:0016020(membrane);GO:0016709(oxidoreductase activity, acting on paired donors, with incorporation or reduction of molecular oxygen, NAD(P)H as one donor, and incorporation of one atom of oxygen);GO:0044550(secondary metabolite biosynthetic process)	NA	NA	NA		Cytochrome P450, E-class, group I [Trema orientale]	NA	6.40327	7.10234	6.33237	30.2284	35.4494	33.0176	0.201002	-2.31472	1.48275e-127	3.95968e-126	down	yes
115701095	LOC115701095		XM_030628790.1;XM_030628791.1	GO:0008150(biological_process);GO:0009507(chloroplast);GO:0016787(hydrolase activity);GO:0016787(hydrolase activity)	NA	NA	NA		Metallo-beta-lactamase [Parasponia andersonii]	NA	20.3345	17.5352	17.3282	61.1125	63.7599	68.721	0.285123	-1.81034	1.8674e-127	4.98115e-126	down	yes
115712896	LOC115712896		XM_030641311.1	GO:0005384(manganese ion transmembrane transporter activity);GO:0005737(cytoplasm);GO:0005773(vacuole);GO:0005774(vacuolar membrane);GO:0005794(Golgi apparatus);GO:0006828(manganese ion transport);GO:0006875(cellular metal ion homeostasis);GO:0009506(plasmodesma);GO:0009617(response to bacterium);GO:0010043(response to zinc ion);GO:0015103(inorganic anion transmembrane transporter activity);GO:00…	NA	NA	NA		NRAMP-like metal transporter [Parasponia andersonii]	NA	32.0845	27.6918	31.6994	86.3855	93.4336	91.56	0.337077	-1.56885	2.36664e-127	6.30561e-126	down	yes
115699353	LOC115699353		XM_030626708.1	GO:0005509(calcium ion binding);GO:0008266(poly(U) RNA binding);GO:0009507(chloroplast);GO:0009534(chloroplast thylakoid);GO:0009535(chloroplast thylakoid membrane);GO:0009543(chloroplast thylakoid lumen);GO:0009570(chloroplast stroma);GO:0009579(thylakoid);GO:0009654(photosystem II oxygen evolving complex);GO:0009941(chloroplast envelope);GO:0019684(photosynthesis, light reaction);GO:0019898(ext…	00195(Photosynthesis)	K02717	NA		PsbP family [Trema orientale]	NA	371.312	344.054	386.327	1016.05	1018.21	1027.94	0.359772	-1.47485	3.13064e-127	8.33165e-126	down	yes
115709811	LOC115709811		XM_030638040.1	GO:0043161(proteasome-mediated ubiquitin-dependent protein catabolic process);GO:0061630(ubiquitin protein ligase activity)	NA	NA	NA		43kDa postsynaptic protein [Trema orientale]	NA	3.68629	3.29387	3.86021	23.8271	23.5148	23.0855	0.153923	-2.69972	5.02106e-127	1.33474e-125	down	yes
115714241	LOC115714241		XM_030642866.1	GO:0006855(drug transmembrane transport)	NA	NA	NA		protein DETOXIFICATION 14-like isoform X2 [Morus notabilis]	NA	9.0628	8.99573	8.33044	31.9918	34.1881	33.6122	0.26444	-1.91899	5.46878e-127	1.4521e-125	down	yes
115725788	LOC115725788		XM_030621756.1	GO:0005886(plasma membrane)	NA	NA	NA		Serine/threonine protein kinase [Parasponia andersonii]	NA	1.24652	1.58801	1.15914	13.4385	13.129	14.7933	0.0965572	-3.37247	7.87595e-127	2.08888e-125	down	yes
115710256	LOC115710256		XM_030638610.1	GO:0004675(transmembrane receptor protein serine/threonine kinase activity);GO:0005524(ATP binding);GO:0005634(nucleus);GO:0005737(cytoplasm);GO:0005886(plasma membrane);GO:0006468(protein phosphorylation);GO:0006952(defense response);GO:0007166(cell surface receptor signaling pathway);GO:0009507(chloroplast);GO:0016301(kinase activity)	NA	NA	NA		Mitogen-activated protein kinase kinase kinase [Trema orientale]	NA	16.8077	17.9435	14.8772	1.56032	1.64798	1.32726	10.9421	3.45181	1.22715e-126	3.25096e-125	up	yes
115720836	LOC115720836		XM_030650024.1	GO:0003674(molecular_function);GO:0005634(nucleus)	NA	NA	NA		hypothetical protein TorRG33x02_245620 [Trema orientale]	NA	16.9674	17.443	18.1873	74.5647	74.0489	69.4039	0.241254	-2.05137	1.35175e-126	3.57698e-125	down	yes
115715131	LOC115715131		XM_030643944.1	GO:0002237(response to molecule of bacterial origin);GO:0005524(ATP binding);GO:0005739(mitochondrion);GO:0005740(mitochondrial envelope);GO:0005741(mitochondrial outer membrane);GO:0005886(plasma membrane);GO:0008219(cell death);GO:0009411(response to UV);GO:0009617(response to bacterium);GO:0009626(plant-type hypersensitive response);GO:0009863(salicylic acid mediated signaling pathway);GO:0016…	NA	NA	NA		Spastin [Parasponia andersonii]	NA	1.24602	1.38759	1.16291	10.594	11.3478	11.7134	0.112806	-3.14808	1.38787e-126	3.66839e-125	down	yes
115705649	LOC115705649		XM_030633050.1	GO:0004674(protein serine/threonine kinase activity);GO:0005524(ATP binding);GO:0005886(plasma membrane);GO:0006468(protein phosphorylation);GO:0016020(membrane);GO:0016021(integral component of membrane);GO:0016301(kinase activity)	NA	NA	NA		Serine/threonine protein kinase [Trema orientale]	NA	3.84983	3.62336	3.77457	14.4893	17.8479	17.0689	0.22766	-2.13505	1.42341e-126	3.75807e-125	down	yes
115712676	LOC115712676		XM_030641003.1	GO:0009416(response to light stimulus);GO:0009535(chloroplast thylakoid membrane);GO:0009768(photosynthesis, light harvesting in photosystem I);GO:0009941(chloroplast envelope);GO:0010287(plastoglobule);GO:0016168(chlorophyll binding);GO:0031409(pigment binding)	00196(Photosynthesis - antenna proteins)	K08913	NA		Chlorophyll A-B binding protein [Parasponia andersonii]	NA	1855.08	1767.17	1953.51	4825.26	4975.73	4996.38	0.376807	-1.4081	1.5656e-126	4.12879e-125	down	yes
115707282	LOC115707282		XM_030635193.1	GO:0005509(calcium ion binding);GO:0009507(chloroplast);GO:0009534(chloroplast thylakoid);GO:0009535(chloroplast thylakoid membrane);GO:0009543(chloroplast thylakoid lumen);GO:0009570(chloroplast stroma);GO:0009579(thylakoid);GO:0009654(photosystem II oxygen evolving complex);GO:0015979(photosynthesis);GO:0019898(extrinsic component of membrane);GO:0030095(chloroplast photosystem II);GO:0031977(t…	00195(Photosynthesis)	K08901	NA		oxygen-evolving enhancer protein 3-2, chloroplastic [Morus notabilis]	NA	288.469	279.988	297.584	845.697	804.051	832.989	0.348825	-1.51942	2.979e-126	7.84728e-125	down	yes
115721936	LOC115721936		XM_030651042.1	GO:0000981(RNA polymerase II transcription factor activity, sequence-specific DNA binding);GO:0001135(transcription factor activity, RNA polymerase II transcription factor recruiting);GO:0003677(DNA binding);GO:0003700(DNA binding transcription factor activity);GO:0005515(protein binding);GO:0005634(nucleus);GO:0006351(transcription, DNA-templated);GO:0006355(regulation of transcription, DNA-temp…	NA	NA	NA		MYB transcription factor [Parasponia andersonii]	NA	12.8368	10.0102	12.8917	0.147827	0.283485	0.138343	62.7373	5.97125	3.21421e-126	8.45731e-125	up	yes
115716767	LOC115716767		XM_030645665.1	GO:0004722(protein serine/threonine phosphatase activity);GO:0005634(nucleus);GO:0005730(nucleolus);GO:0005737(cytoplasm);GO:0006470(protein dephosphorylation);GO:0008287(protein serine/threonine phosphatase complex);GO:0009507(chloroplast);GO:0009570(chloroplast stroma);GO:0009579(thylakoid);GO:0009767(photosynthetic electron transport chain);GO:0016021(integral component of membrane);GO:0016311…	NA	NA	NA		Protein phosphatase [Trema orientale]	NA	23.0873	21.4649	22.9162	63.8069	67.3236	65.632	0.342892	-1.54417	4.98233e-126	1.30948e-124	down	yes
115712746	LOC115712746		XM_030641098.1	GO:0004252(serine-type endopeptidase activity);GO:0005618(cell wall)	NA	NA	NA		Subtilase [Trema orientale]	NA	49.4431	44.6407	48.6622	10.707	10.9946	9.23194	4.6146	2.2062	1.29508e-125	3.39995e-124	up	yes
115705832	LOC115705832		XM_030633312.1	GO:0003674(molecular_function);GO:0009416(response to light stimulus);GO:0009507(chloroplast);GO:0009570(chloroplast stroma);GO:0009744(response to sucrose);GO:0009941(chloroplast envelope);GO:0019253(reductive pentose-phosphate cycle);GO:0034605(cellular response to heat);GO:0070417(cellular response to cold);GO:0071454(cellular response to anoxia);GO:0080153(negative regulation of reductive pen…	NA	NA	NA		Calvin cycle protein [Trema orientale]	NA	399.129	372.661	409.12	1001.47	1042.43	1023.87	0.38494	-1.37729	2.15516e-125	5.65152e-124	down	yes
115707205	LOC115707205		XM_030635090.1	GO:0004806(triglyceride lipase activity);GO:0006629(lipid metabolic process);GO:0009507(chloroplast)	NA	NA	NA		Fungal lipase-like domain containing protein [Parasponia andersonii]	NA	21.3824	21.3033	20.689	3.7751	3.38472	3.57056	5.9061	2.56221	2.66609e-125	6.98347e-124	up	yes
115707895	LOC115707895		XM_030635991.1	GO:0004124(cysteine synthase activity);GO:0005737(cytoplasm);GO:0006535(cysteine biosynthetic process from serine);GO:0030170(pyridoxal phosphate binding)	00920(Sulfur metabolism);00270(Cysteine and methionine metabolism);00460(Cyanoamino acid metabolism)	K13034	EC:2.5.1.47;EC:4.4.1.9		L-3-cyanoalanine synthase, mitochondrial [Trema orientale]	NA	30.1733	28.5004	29.8375	82.2415	84.2337	85.1061	0.351819	-1.50709	3.05146e-125	7.9839e-124	down	yes
115715601	LOC115715601		XM_030644246.1	GO:0000139(Golgi membrane);GO:0000271(polysaccharide biosynthetic process);GO:0000977(RNA polymerase II regulatory region sequence-specific DNA binding);GO:0005768(endosome);GO:0005783(endoplasmic reticulum);GO:0005794(Golgi apparatus);GO:0005802(trans-Golgi network);GO:0005886(plasma membrane);GO:0009409(response to cold);GO:0009832(plant-type cell wall biogenesis);GO:0016021(integral component …	NA	NA	NA		Cellulose synthase [Trema orientale]	NA	5.46949	5.33181	4.87395	17.3157	18.8096	19.9865	0.279357	-1.83982	3.12861e-125	8.17656e-124	down	yes
115725176	LOC115725176		XM_030654608.1	GO:0005634(nucleus);GO:0008150(biological_process)	NA	NA	NA		hypothetical protein TorRG33x02_285580 [Trema orientale]	NA	25.4698	25.7212	25.3011	1.07224	0.551558	0.559116	35.0412	5.13098	4.05758e-125	1.05925e-123	up	yes
115706014	LOC115706014		XM_030633508.1	GO:0005737(cytoplasm);GO:0005739(mitochondrion);GO:0005975(carbohydrate metabolic process);GO:0006099(tricarboxylic acid cycle);GO:0006107(oxaloacetate metabolic process);GO:0006108(malate metabolic process);GO:0006734(NADH metabolic process);GO:0008746(NAD(P)+ transhydrogenase activity);GO:0009507(chloroplast);GO:0009570(chloroplast stroma);GO:0009579(thylakoid);GO:0009941(chloroplast envelope);…	00620(Pyruvate metabolism);00710(Carbon fixation in photosynthetic organisms)	K00051	EC:1.1.1.82		Malate dehydrogenase, NADP-dependent [Parasponia andersonii]	NA	40.9648	39.0809	43.8462	123.023	143.925	139.48	0.304831	-1.71392	4.51289e-125	1.17679e-123	down	yes
115717038	LOC115717038		XM_030645979.1	NA	NA	NA	NA		hypothetical protein TorRG33x02_095470 [Trema orientale]	NA	1982.29	1906.76	2266.7	10131.2	9620.24	8468.92	0.218132	-2.19673	5.15083e-125	1.34164e-123	down	yes
115718937	LOC115718937		XM_030647765.1	GO:0003756(protein disulfide isomerase activity);GO:0005783(endoplasmic reticulum);GO:0006457(protein folding);GO:0034976(response to endoplasmic reticulum stress)	04141(Protein processing in endoplasmic reticulum)	K09580	EC:5.3.4.1		protein disulfide isomerase-like 1-4 [Ziziphus jujuba]	NA	101.616	89.2159	97.9931	31.0647	33.1485	33.059	2.96925	1.5701	5.52088e-125	1.43642e-123	up	yes
115725371	LOC115725371		XM_030654865.1;XM_030654866.1	GO:0003830(beta-1,4-mannosylglycoprotein 4-beta-N-acetylglucosaminyltransferase activity);GO:0005794(Golgi apparatus);GO:0006487(protein N-linked glycosylation);GO:0008375(acetylglucosaminyltransferase activity);GO:0016021(integral component of membrane);GO:0016757(transferase activity, transferring glycosyl groups);GO:0016757(transferase activity, transferring glycosyl groups)	00510(N-Glycan biosynthesis);00510(N-Glycan biosynthesis)	K00737	EC:2.4.1.144		beta-1,4-mannosyl-glycoprotein 4-beta-N-acetylglucosaminyltransferase [Morus notabilis]	NA	27.5375	27.7316	28.3184	6.28938	6.15306	6.85095	4.33244	2.11518	1.24962e-124	3.24762e-123	up	yes
115700587	LOC115700587		XM_030628180.1	GO:0005506(iron ion binding);GO:0006457(protein folding);GO:0009055(electron transfer activity);GO:0009507(chloroplast)	NA	NA	NA		3Fe-4S ferredoxin [Parasponia andersonii]	NA	33.0179	29.0139	34.0906	107.286	108.099	110.277	0.295161	-1.76043	1.33837e-124	3.47439e-123	down	yes
115711693	LOC115711693		XM_030640075.1	GO:0004316(3-oxoacyl-[acyl-carrier-protein] reductase (NADPH) activity);GO:0005507(copper ion binding);GO:0006633(fatty acid biosynthetic process);GO:0009507(chloroplast);GO:0009536(plastid);GO:0009570(chloroplast stroma);GO:0009941(chloroplast envelope);GO:0051287(NAD binding);GO:0055114(oxidation-reduction process);GO:0102131(3-oxo-glutaryl-[acp] methyl ester reductase activity);GO:0102132(3-ox…	00061(Fatty acid biosynthesis);01040(Biosynthesis of unsaturated fatty acids);00780(Biotin metabolism);00333(Prodigiosin biosyntheses)	K00059	EC:1.1.1.100		3-oxoacyl-[acyl-carrier-protein] reductase 4 isoform X2 [Morus notabilis]	NA	122.863	111.025	117.82	36.8349	40.6539	41.0703	2.96652	1.56877	1.34611e-124	3.49058e-123	up	yes
115719064	LOC115719064		XM_030647966.1	GO:0008171(O-methyltransferase activity);GO:0008757(S-adenosylmethionine-dependent methyltransferase activity);GO:0019438(aromatic compound biosynthetic process)	00380(Tryptophan metabolism)	K22588	EC:2.1.1.4		O-methyltransferase COMT-type [Trema orientale]	NA	88.0437	105.725	107.997	1.08615	0.630247	0.750656	122.318	6.9345	2.0509e-124	5.31223e-123	up	yes
115708238	LOC115708238		XM_030636456.1	GO:0006952(defense response);GO:0009506(plasmodesma);GO:0046658(anchored component of plasma membrane)	NA	NA	NA		Late embryogenesis abundant protein [Trema orientale]	NA	46.115	41.5187	42.4115	8.90606	8.04453	8.5283	5.10404	2.35164	2.22225e-124	5.74968e-123	up	yes
115712801	LOC115712801		XM_030641171.1;XM_030641172.1	GO:0004021(L-alanine:2-oxoglutarate aminotransferase activity);GO:0005737(cytoplasm);GO:0005777(peroxisome);GO:0005829(cytosol);GO:0008453(alanine-glyoxylate transaminase activity);GO:0009058(biosynthetic process);GO:0009507(chloroplast);GO:0009570(chloroplast stroma);GO:0009853(photorespiration);GO:0030170(pyridoxal phosphate binding);GO:0042853(L-alanine catabolic process);GO:0047958(glycine:2-…	00630(Glyoxylate and dicarboxylate metabolism);00710(Carbon fixation in photosynthetic organisms);00250(Alanine, aspartate and glutamate metabolism);00260(Glycine, serine and threonine metabolism);00220(Arginine biosynthesis);00220(Arginine biosynthesis)	K14272	EC:2.6.1.4;EC:2.6.1.2		LL-diaminopimelate aminotransferase [Trema orientale]	NA	135.538	135.279	140.241	341.737	382.385	393.188	0.367899	-1.44262	6.44938e-124	1.66681e-122	down	yes
115719019	LOC115719019		XM_030647877.1;XM_030647880.1;XM_030647881.1;XM_030647879.1	GO:0003674(molecular_function);GO:0005634(nucleus);GO:0006979(response to oxidative stress);GO:0009651(response to salt stress);GO:0016874(ligase activity);GO:0016874(ligase activity)	NA	NA	NA		uncharacterized protein LOC21408031 [Morus notabilis]	NA	70.3201	76.2182	64.7071	235.324	243.622	232.806	0.296796	-1.75246	9.73438e-124	2.513e-122	down	yes
115703950	LOC115703950		XM_030631177.1	GO:0001056(RNA polymerase III activity);GO:0005666(DNA-directed RNA polymerase III complex)	NA	NA	NA		DNA-directed RNA pol I, largest subunit [Trema orientale]	NA	14.036	13.872	12.7176	2.44684	2.85403	3.18159	4.78936	2.25983	9.97892e-124	2.57328e-122	up	yes
115697130	LOC115697130		XM_030624045.1	GO:0003779(actin binding);GO:0005618(cell wall);GO:0005737(cytoplasm);GO:0005886(plasma membrane);GO:0009524(phragmoplast);GO:0009960(endosperm development);GO:0016021(integral component of membrane);GO:0030041(actin filament polymerization);GO:0045010(actin nucleation);GO:0048317(seed morphogenesis)	NA	NA	NA		Formin, FH2 domain containing protein [Trema orientale]	NA	7.4363	7.30884	6.13739	0.257798	0.149174	0.133856	38.6122	5.27098	1.0754e-123	2.77007e-122	up	yes
115711637	LOC115711637		XM_030640015.1	GO:0003872(6-phosphofructokinase activity);GO:0005524(ATP binding);GO:0005737(cytoplasm);GO:0005829(cytosol);GO:0006096(glycolytic process);GO:0010317(pyrophosphate-dependent phosphofructokinase complex, alpha-subunit complex);GO:0015979(photosynthesis);GO:0046872(metal ion binding);GO:0047334(diphosphate-fructose-6-phosphate 1-phosphotransferase activity)	00010(Glycolysis / Gluconeogenesis);00030(Pentose phosphate pathway);00051(Fructose and mannose metabolism)	K00895	EC:2.7.1.90		Pyrophosphate-dependent phosphofructokinase PfpB [Trema orientale]	NA	82.089	70.8849	76.8641	23.1829	25.9622	25.3715	3.08439	1.62498	1.21648e-123	3.13002e-122	up	yes
115722213	LOC115722213		XM_030651358.1	GO:0000741(karyogamy);GO:0003677(DNA binding);GO:0003700(DNA binding transcription factor activity);GO:0005634(nucleus);GO:0010197(polar nucleus fusion)	NA	NA	NA		High mobility group box domain containing protein [Trema orientale]	NA	34.999	25.6755	28.4993	2.46556	2.85649	2.84089	10.9242	3.44946	1.78962e-123	4.59962e-122	up	yes
115721743	LOC115721743		XM_030650814.1;XM_030650816.1;XM_030650815.1;XM_030650817.1	GO:0005789(endoplasmic reticulum membrane);GO:0016021(integral component of membrane);GO:0019706(protein-cysteine S-palmitoyltransferase activity);GO:0030659(cytoplasmic vesicle membrane);GO:0030659(cytoplasmic vesicle membrane)	NA	NA	NA		Zinc finger, DHHC-type, palmitoyltransferase [Trema orientale];Zinc finger, DHHC-type, palmitoyltransferase [Parasponia andersonii]	NA	13.8516	12.3867	11.9837	1.29441	1.44692	1.57598	8.85321	3.1462	1.81787e-123	4.66707e-122	up	yes
115701571	LOC115701571		XM_030629390.1	GO:0004672(protein kinase activity);GO:0004674(protein serine/threonine kinase activity);GO:0005515(protein binding);GO:0005524(ATP binding);GO:0005576(extracellular region);GO:0005886(plasma membrane);GO:0007338(single fertilization);GO:0009506(plasmodesma);GO:0009723(response to ethylene);GO:0009738(abscisic acid-activated signaling pathway);GO:0009741(response to brassinosteroid);GO:0009742(br…	NA	NA	NA		Mitogen-activated protein kinase kinase kinase [Trema orientale]	NA	8.16857	8.35034	9.10931	31.1336	35.2075	35.7746	0.250973	-1.9944	2.35075e-123	6.02851e-122	down	yes
115722096	LOC115722096		XM_030651218.1	GO:0003674(molecular_function);GO:0008150(biological_process);GO:0016021(integral component of membrane)	NA	NA	NA		hypothetical protein TorRG33x02_100270 [Trema orientale]	NA	11.13	15.7101	10.2622	0.210095	0.0867064	0.200228	74.6479	6.22203	4.1378e-123	1.05997e-121	up	yes
115721967	LOC115721967		XM_030651089.1;XM_030651090.1	GO:0005634(nucleus);GO:0006355(regulation of transcription, DNA-templated);GO:0009640(photomorphogenesis);GO:0009640(photomorphogenesis)	NA	NA	NA		B-box-type zinc finger [Trema orientale]	NA	131.741	128.915	130.395	307.763	313.033	330.808	0.410939	-1.28301	5.89222e-123	1.50773e-121	down	yes
115696902	LOC115696902		XM_030623798.1	GO:0051213(dioxygenase activity)	00941(Flavonoid biosynthesis)	K05277	EC:1.14.20.4		Isopenicillin N synthase [Trema orientale]	NA	2.6494	2.8529	3.59951	27.2419	25.8962	27.6791	0.112622	-3.15044	6.06046e-123	1.54908e-121	down	yes
115705594	LOC115705594		XM_030632968.1	GO:0006629(lipid metabolic process);GO:0006633(fatty acid biosynthetic process);GO:0006636(unsaturated fatty acid biosynthetic process);GO:0009266(response to temperature stimulus);GO:0009507(chloroplast);GO:0009941(chloroplast envelope);GO:0016021(integral component of membrane);GO:0016717(oxidoreductase activity, acting on paired donors, with oxidation of a pair of donors resulting in the reduc…	NA	NA	NA		Fatty acid desaturase [Parasponia andersonii]	NA	24.4683	25.6487	22.9756	73.1099	77.7742	81.1368	0.315026	-1.66646	6.63579e-123	1.69428e-121	down	yes
115709427	LOC115709427		XM_030637533.1	GO:0003677(DNA binding);GO:0003700(DNA binding transcription factor activity);GO:0005634(nucleus);GO:0006351(transcription, DNA-templated);GO:0006355(regulation of transcription, DNA-templated)	00040(Pentose and glucuronate interconversions)	K01051	EC:3.1.1.11		GAMYB transcription factor [Parasponia andersonii]	NA	5.91757	5.96076	6.70535	25.8374	29.1015	28.4105	0.222961	-2.16513	1.07054e-122	2.73035e-121	down	yes
115706828	LOC115706828		XM_030634578.1	GO:0004674(protein serine/threonine kinase activity);GO:0005886(plasma membrane)	NA	NA	NA		probable LRR receptor-like serine/threonine-protein kinase At1g53440 [Morus notabilis]	NA	14.4409	13.9699	13.1808	35.389	37.7774	38.9332	0.371023	-1.43042	1.13815e-122	2.89961e-121	down	yes
[truncated: 22,347 more rows]
