# Supplementary material for: Chromatin accessibility directly governs flavonoid biosynthesis and indirectly orchestrates cannabinoid production in Cannabis
Source: Front Plant Sci. 2026 Jan 19;16:1687700. doi: 10.3389/fpls.2025.1687700 (PMC12861918; doi:10.3389/fpls.2025.1687700)
Supplement: Supplementary file 8 [file Table5.xlsx]

## Sheet: Sheet1
TableS5:Summary of atac-seq data
Sample_ID	Raw_Reads	Valid_Reads	Valid%	Q20%	Q30%	GC%	Mapped_reads	Duplicate_reads	Final_reads	Mean_depth
H1	179665214	178502342	99.35	93.33	84.63	43.01	155398183:87.06%	55099934	38629492	9.2
H2	172599062	171265274	99.23	93.55	84.99	43.35	148403178:86.65%	53747517	35684024	8.65
H3	174066944	172679574	99.2	92.66	83.6	44.57	146509385:84.84%	53238371	35012498	8.66
O1	178081406	175894500	98.77	92.39	82.16	64.29	85040988:48.35%	54200533	5369750	3.01
O2	200000000	198451974	99.23	93.53	85.23	49.22	118018529:59.47%	76182869	7128664	3.24
O3	172173760	170698722	99.14	92.26	82.95	49.2	105208665:61.63%	66849404	6648818	3.18
