# Supplementary material for: Chromatin accessibility directly governs flavonoid biosynthesis and indirectly orchestrates cannabinoid production in Cannabis
Source: Front Plant Sci. 2026 Jan 19;16:1687700. doi: 10.3389/fpls.2025.1687700 (PMC12861918; doi:10.3389/fpls.2025.1687700)
Supplement: Supplementary file 9 [file Table6.xlsx]

## Sheet: Sheet1
TableS6:Different accessibility regions identified by ATAC-seq
geneName	geneChr	transcriptId	start	end	p.value	FDR	H1	H2	H3	O1	O2	O3	Fold	annotation	distanceToTSS	GO	KEGG	regulation	significance
LOC115712547	5	XM_030640845.1	15241020	15241220	4.4168e-108	5.01227e-104	262.74	278.42	278.87	1060.69	1069.31	982.24	-1.9242	Promoter (1-2kb)	-1251	GO:0004467(long-chain fatty acid-CoA ligase activity);GO:0005515(protein binding);GO:0005524(ATP binding);GO:0005737(cytoplasm);GO:0005783(endoplasmic reticulum);GO:0010584(pollen exine formation);GO:0016207(4-coumarate-CoA ligase activity);GO:0031956(medium-chain fatty acid-CoA ligase activity);GO:0046949(fatty-acyl-CoA biosynthetic process);GO:0080110(sporopollenin biosynthetic process)	00360(Phenylalanine metabolism);00130(Ubiquinone and other terpenoid-quinone biosynthesis);00940(Phenylpropanoid biosynthesis)	down	yes
LOC115698326	10	XR_004008092.1	34042189	34042389	7.32821e-95	4.5739e-91	711.72	725.46	736.93	2129.36	1898.32	2025.67	-1.47731	Promoter (<=1kb)	0	NA	NA	down	yes
LOC115707365	3	XM_030635308.1	91730966	91731166	4.34994e-90	2.36088e-86	231.7	255.62	238.51	1020.82	937.15	866.3	-1.96018	Promoter (2-3kb)	-2521	GO:0005515(protein binding);GO:0008374(O-acyltransferase activity);GO:0009507(chloroplast);GO:0016021(integral component of membrane);GO:0016127(sterol catabolic process);GO:0016746(transferase activity, transferring acyl groups);GO:0034434(sterol esterification)	NA	down	yes
LOC115697780	10	XM_030624907.1	775216	775416	2.68082e-81	1.04577e-77	1253.27	1299.71	1274.49	3764.26	3310.05	3239.78	-1.43016	Promoter (1-2kb)	-1712	GO:0005576(extracellular region);GO:0008150(biological_process)	NA	down	yes
TRNAY-GUA_5	9	TRNAY-GUA_5	76629723	76629923	2.21674e-80	8.38531e-77	373.6	372.63	349.2	1204.24	1126.38	1062.75	-1.63123	Promoter (<=1kb)	0	NA	00195(Photosynthesis)	down	yes
LOC115717428	6	XM_030646415.1	263682	263882	1.41722e-74	4.3149e-71	156.87	177.61	154.11	761.62	642.79	644.09	-2.06786	Promoter (<=1kb)	-764	GO:0005096(GTPase activator activity);GO:0005622(intracellular);GO:0006886(intracellular protein transport);GO:0012505(endomembrane system);GO:0017137(Rab GTPase binding);GO:0031338(regulation of vesicle fusion);GO:0090630(activation of GTPase activity)	NA	down	yes
LOC115700797	2	XM_030628453.1	102003736	102003936	4.24838e-70	1.12835e-66	284.91	311.43	303.33	933.09	985.21	866.3	-1.63	Promoter (2-3kb)	-2390	GO:0005829(cytosol);GO:0008757(S-adenosylmethionine-dependent methyltransferase activity);GO:0032259(methylation)	NA	down	yes
LOC115724989	9	XM_030654379.1	2184410	2184610	1.86057e-69	4.73989e-66	1027.11	1104.69	1009.68	3548.93	3189.91	2888.75	-1.61573	Promoter (1-2kb)	-1952	NA	NA	down	yes
TRNAT-UGU	4	TRNAT-UGU	68623009	68623209	3.11917e-69	7.78733e-66	647.42	697.26	651.92	1862.19	1739.13	1639.21	-1.39217	Promoter (<=1kb)	0	NA	NA	down	yes
LOC115701058	11	XM_030628749.1	50472585	50472785	1.09819e-65	2.36358e-62	241.12	284.42	268.47	937.08	832.02	901.73	-1.75004	Promoter (<=1kb)	-899	GO:0004806(triglyceride lipase activity);GO:0005737(cytoplasm);GO:0006629(lipid metabolic process);GO:0008970(phosphatidylcholine 1-acylhydrolase activity);GO:0009507(chloroplast);GO:0009650(UV protection);GO:0016042(lipid catabolic process);GO:0071493(cellular response to UV-B)	00220(Arginine biosynthesis)	down	yes
LOC115694765	9	XM_030621851.1	1448065	1448265	4.02089e-59	6.69237e-56	249.99	262.82	258.69	813.46	723.89	708.5	-1.54152	Promoter (<=1kb)	-210	GO:0001682(tRNA 5'-leader removal);GO:0004526(ribonuclease P activity);GO:0005739(mitochondrion);GO:0008033(tRNA processing);GO:0009507(chloroplast);GO:0046872(metal ion binding)	03013(RNA transport)	down	yes
LOC115724911	9	XM_030654283.1	19867551	19867751	2.53046e-57	3.89971e-54	238.35	230.42	239.73	673.9	705.86	644.09	-1.51427	Promoter (<=1kb)	-204	GO:0004108(citrate (Si)-synthase activity);GO:0005524(ATP binding);GO:0005618(cell wall);GO:0005739(mitochondrion);GO:0005759(mitochondrial matrix);GO:0005794(Golgi apparatus);GO:0006099(tricarboxylic acid cycle);GO:0008270(zinc ion binding);GO:0009507(chloroplast);GO:0046686(response to cadmium ion)	00020(Citrate cycle (TCA cycle));00630(Glyoxylate and dicarboxylate metabolism)	down	yes
LOC115704586	3	XM_030631788.1	94404044	94404244	1.75561e-51	2.08717e-48	230.03	239.42	243.4	693.84	708.87	608.67	-1.4965	Promoter (1-2kb)	-1772	NA	NA	down	yes
TRNAC-GCA_10	73	TRNAC-GCA_10	64825	65025	4.5049e-49	4.88997e-46	129.15	127.21	116.81	446.61	477.58	380.01	-1.80527	Promoter (<=1kb)	0	NA	00195(Photosynthesis)	down	yes
LOC115701568	11	XM_030629387.1	57855709	57855909	5.51744e-47	5.42317e-44	141.9	150.61	151.67	494.46	423.52	457.3	-1.63051	Promoter (<=1kb)	-310	GO:0006511(ubiquitin-dependent protein catabolic process);GO:0008180(COP9 signalosome)	NA	down	yes
LOC115716676	2	XM_030645568.1	10939580	10939780	1.74249e-43	1.50011e-40	309.85	333.63	352.26	953.03	934.14	792.23	-1.42807	Promoter (<=1kb)	-455	GO:0003777(microtubule motor activity);GO:0005871(kinesin complex);GO:0007018(microtubule-based movement);GO:0016887(ATPase activity)	NA	down	yes
LOC115723724	8	XM_030653202.1	27310396	27310596	3.79383e-43	3.22165e-40	80.93	82.81	78.89	322.99	303.37	251.2	-1.85477	Promoter (<=1kb)	-441	GO:0000775(chromosome, centromeric region);GO:0005515(protein binding);GO:0005634(nucleus);GO:0005694(chromosome);GO:0008270(zinc ion binding);GO:0008327(methyl-CpG binding);GO:0010216(maintenance of DNA methylation);GO:0010385(double-stranded methylated DNA binding);GO:0010428(methyl-CpNpG binding);GO:0010429(methyl-CpNpN binding);GO:0016571(histone methylation);GO:0018022(peptidyl-lysine methyl…	00310(Lysine degradation)	down	yes
TRNAK-UUU_5	4	TRNAK-UUU_5	55736610	55736810	2.24877e-42	1.8468e-39	338.68	362.43	349.2	949.04	886.08	776.13	-1.31393	Promoter (<=1kb)	0	NA	NA	down	yes
LOC115718518	7	XM_030647318.1	6281312	6281512	1.48119e-41	1.17024e-38	57.09	57.6	57.49	271.15	219.27	202.89	-2.00955	Promoter (<=1kb)	-502	GO:0000784(nuclear chromosome, telomeric region);GO:0000808(origin recognition complex);GO:0003677(DNA binding);GO:0003688(DNA replication origin binding);GO:0005515(protein binding);GO:0005634(nucleus);GO:0005656(nuclear pre-replicative complex);GO:0005664(nuclear origin of replication recognition complex);GO:0006260(DNA replication);GO:0006267(pre-replicative complex assembly involved in nuclea…	NA	down	yes
TRNAL-CAA_2	4	TRNAL-CAA_2	55702410	55702610	1.36431e-38	9.35749e-36	139.13	150.61	133.93	522.37	417.51	392.9	-1.65341	Promoter (<=1kb)	0	NA	NA	down	yes
LOC115716298	6	XM_030645058.1	73512150	73512350	3.56519e-36	2.22521e-33	105.32	115.81	105.8	362.87	321.39	302.72	-1.59406	Promoter (<=1kb)	-36	GO:0005507(copper ion binding);GO:0005634(nucleus);GO:0008150(biological_process)	NA	down	yes
LOC115723028	8	XM_030652427.1	9736306	9736506	8.89119e-36	5.44062e-33	338.12	369.63	374.89	27.91	36.04	45.09	3.31158	Promoter (<=1kb)	-97	GO:0003674(molecular_function);GO:0005634(nucleus);GO:0008150(biological_process)	NA	up	yes
LOC115722012	8	XM_030651130.1	54921547	54921747	1.19027e-34	6.81568e-32	312.62	330.03	329.02	877.26	765.94	685.96	-1.26127	Promoter (1-2kb)	-1073	GO:0003674(molecular_function);GO:0005634(nucleus);GO:0008150(biological_process)	NA	down	yes
LOC115710668	2	XM_030639024.1	39829119	39829319	1.50447e-32	7.66542e-30	359.18	319.23	342.47	79.75	39.05	48.31	2.61099	Promoter (1-2kb)	-1775	GO:0003674(molecular_function);GO:0005575(cellular_component);GO:0008150(biological_process)	NA	up	yes
LOC115716247	6	XR_004011549.1	87107568	87107768	2.43314e-32	1.22967e-29	99.77	104.41	95.4	295.08	285.35	280.18	-1.52239	Promoter (<=1kb)	-354	NA	NA	down	yes
TRNAK-UUU_5	4	TRNAK-UUU_5	55737082	55737282	9.77254e-32	4.86018e-29	455.63	484.24	424.42	1371.72	1078.32	1065.97	-1.36578	Promoter (<=1kb)	-353	NA	NA	down	yes
TRNAT-UGU	4	TRNAT-UGU	68625821	68626021	1.5942e-31	7.83482e-29	136.36	143.41	133.93	402.74	384.47	322.05	-1.42294	Promoter (2-3kb)	-2654	NA	NA	down	yes
LOC115711395	4	XM_030639726.1	84861991	84862191	6.43522e-31	3.08965e-28	334.24	307.23	324.74	23.93	9.01	32.2	3.89069	Promoter (2-3kb)	-2216	GO:0003677(DNA binding);GO:0003700(DNA binding transcription factor activity);GO:0005515(protein binding);GO:0005634(nucleus);GO:0006351(transcription, DNA-templated);GO:0006355(regulation of transcription, DNA-templated);GO:0009555(pollen development);GO:0009793(embryo development ending in seed dormancy);GO:0010262(somatic embryogenesis);GO:0016602(CCAAT-binding factor complex);GO:0045892(negat…	NA	up	yes
LOC115707971	3	XM_030636092.1	100478186	100478386	8.73873e-31	4.16357e-28	343.66	304.83	298.44	23.93	24.03	25.76	3.68316	Promoter (<=1kb)	-107	GO:0004386(helicase activity);GO:0005634(nucleus)	NA	up	yes
LOC115704586	3	XM_030631788.1	94405171	94405371	5.1534e-30	2.42754e-27	111.97	123.61	111.92	362.87	300.37	296.28	-1.46532	Promoter (2-3kb)	-2899	NA	NA	down	yes
TRNAN-GUU_16	2	TRNAN-GUU_16	86947563	86947763	4.8413e-29	2.16609e-26	161.3	173.41	163.9	446.61	405.5	370.35	-1.29379	Promoter (<=1kb)	0	NA	NA	down	yes
LOC115721436	7	XM_030650731.1	14913959	14914159	5.95119e-29	2.62504e-26	175.16	180.62	175.52	442.62	432.53	383.23	-1.244	Promoter (<=1kb)	-938	GO:0000381(regulation of alternative mRNA splicing, via spliceosome);GO:0003677(DNA binding);GO:0003700(DNA binding transcription factor activity);GO:0005515(protein binding);GO:0005634(nucleus);GO:0005730(nucleolus);GO:0005829(cytosol);GO:0005846(nuclear cap binding complex);GO:0006355(regulation of transcription, DNA-templated);GO:0006397(mRNA processing);GO:0008380(RNA splicing);GO:0009507(chl…	NA	down	yes
LOC115722248	8	XM_030651404.1	25270972	25271172	1.061e-28	4.55136e-26	295.44	290.42	289.27	35.89	9.01	19.32	3.76837	Promoter (<=1kb)	-79	GO:0003674(molecular_function);GO:0005634(nucleus)	NA	up	yes
LOC115721969	8	XR_004012725.1	38961703	38961903	1.30083e-28	5.4859e-26	228.92	256.22	253.8	645.98	627.77	508.83	-1.27044	Promoter (1-2kb)	-1076	NA	NA	down	yes
LOC115721901	2	XM_030651035.1	11641712	11641912	5.63984e-28	2.30072e-25	278.26	273.02	301.5	19.94	21.03	19.32	3.82227	Promoter (<=1kb)	-1	GO:0000822(inositol hexakisphosphate binding);GO:0009734(auxin-activated signaling pathway)	04075(Plant hormone signal transduction)	up	yes
LOC115725648	9	XM_030655231.1	65909241	65909441	8.68456e-28	3.51979e-25	286.57	277.22	273.37	31.9	15.02	16.1	3.7316	Promoter (<=1kb)	-132	GO:0003674(molecular_function);GO:0005634(nucleus)	NA	up	yes
LOC115705821	3	XM_030633264.1	3556318	3556518	1.11365e-27	4.48441e-25	254.98	282.02	296.61	23.93	21.03	22.54	3.62653	Promoter (<=1kb)	-515	GO:0004805(trehalose-phosphatase activity);GO:0005634(nucleus);GO:0005992(trehalose biosynthetic process)	00500(Starch and sucrose metabolism)	up	yes
LOC115710994	4	XM_030639340.1	80604501	80604701	1.12923e-27	4.53254e-25	309.3	311.43	300.89	677.89	582.71	644.09	-1.04733	Promoter (<=1kb)	-833	NA	00591(Linoleic acid metabolism)	down	yes
LOC115705315	3	XM_030632625.1	99039054	99039254	2.01501e-27	7.88506e-25	55.98	57	59.32	195.39	207.25	151.36	-1.68489	Promoter (2-3kb)	-2067	GO:0051213(dioxygenase activity)	00904(Diterpenoid biosynthesis)	down	yes
LOC115711127	2	XM_030639466.1	43898049	43898249	2.2847e-27	8.91249e-25	259.41	268.22	266.64	19.94	27.03	22.54	3.51426	Promoter (<=1kb)	-771	GO:0000981(RNA polymerase II transcription factor activity, sequence-specific DNA binding);GO:0001135(transcription factor activity, RNA polymerase II transcription factor recruiting);GO:0003677(DNA binding);GO:0003700(DNA binding transcription factor activity);GO:0005515(protein binding);GO:0005634(nucleus);GO:0006351(transcription, DNA-templated);GO:0006355(regulation of transcription, DNA-temp…	NA	up	yes
LOC115718493	7	XM_030647290.1	90853982	90854182	2.44529e-27	9.50922e-25	287.68	269.42	275.2	19.94	21.03	16.1	3.86641	Promoter (<=1kb)	-11	GO:0005509(calcium ion binding);GO:0005739(mitochondrion);GO:0005774(vacuolar membrane);GO:0005783(endoplasmic reticulum);GO:0005788(endoplasmic reticulum lumen);GO:0005794(Golgi apparatus);GO:0005829(cytosol);GO:0006457(protein folding);GO:0006979(response to oxidative stress);GO:0009506(plasmodesma);GO:0009507(chloroplast);GO:0009651(response to salt stress);GO:0030246(carbohydrate binding);GO:…	04141(Protein processing in endoplasmic reticulum);04145(Phagosome)	up	yes
LOC115702610	2	XM_030630029.1	102411	102611	3.14234e-27	1.21067e-24	292.67	304.83	327.18	15.95	6.01	22.54	4.37705	Promoter (<=1kb)	-198	GO:0000785(chromatin);GO:0003677(DNA binding);GO:0003682(chromatin binding);GO:0003700(DNA binding transcription factor activity);GO:0005634(nucleus);GO:0005829(cytosol);GO:0006333(chromatin assembly or disassembly);GO:0030527(structural constituent of chromatin)	NA	up	yes
LOC115695173	2	XM_030622279.1	86700771	86700971	7.23226e-27	2.71929e-24	254.98	278.42	262.36	31.9	6.01	28.98	3.57243	Promoter (<=1kb)	-183	GO:0004489(methylenetetrahydrofolate reductase (NAD(P)H) activity);GO:0005829(cytosol);GO:0006730(one-carbon metabolic process)	00860(Porphyrin and chlorophyll metabolism)	up	yes
LOC115704923	3	XM_030632145.1	27451893	27452093	2.21188e-26	8.04983e-24	275.49	287.42	280.09	35.89	6.01	9.66	4.03131	Promoter (<=1kb)	-53	GO:0003674(molecular_function);GO:0005634(nucleus);GO:0008150(biological_process)	NA	up	yes
LOC115716127	6	XM_030644856.1	46780276	46780476	3.16536e-26	1.142e-23	251.1	249.02	244.01	19.94	18.02	41.87	3.22063	Promoter (<=1kb)	-509	GO:0005575(cellular_component);GO:0009737(response to abscisic acid);GO:0016597(amino acid binding)	NA	up	yes
LOC115711985	5	XM_030640189.1	39955357	39955557	3.49276e-26	1.25288e-23	258.3	274.82	284.37	19.94	12.01	19.32	3.99489	Promoter (<=1kb)	-14	GO:0000325(plant-type vacuole);GO:0002020(protease binding);GO:0005524(ATP binding);GO:0005618(cell wall);GO:0005739(mitochondrion);GO:0005773(vacuole);GO:0005774(vacuolar membrane);GO:0005794(Golgi apparatus);GO:0005829(cytosol);GO:0005886(plasma membrane);GO:0007030(Golgi organization);GO:0009506(plasmodesma);GO:0009507(chloroplast);GO:0009555(pollen development);GO:0009651(response to salt str…	00190(Oxidative phosphorylation);04145(Phagosome)	up	yes
LOC115706270	3	XM_030633857.1	84907783	84907983	3.85077e-26	1.36949e-23	271.05	271.22	266.64	15.95	24.03	9.66	4.02638	Promoter (<=1kb)	-146	GO:0003700(DNA binding transcription factor activity);GO:0005634(nucleus);GO:0006351(transcription, DNA-templated);GO:0006355(regulation of transcription, DNA-templated);GO:0007275(multicellular organism development);GO:0009753(response to jasmonic acid);GO:0044212(transcription regulatory region DNA binding);GO:0045995(regulation of embryonic development);GO:0048317(seed morphogenesis);GO:008006…	NA	up	yes
LOC115724000	8	XM_030653457.1	59182889	59183089	4.44491e-26	1.56739e-23	277.15	270.62	278.87	15.95	12.01	19.32	4.12773	Promoter (<=1kb)	-937	NA	NA	up	yes
LOC115699061	11	XM_030626267.1	57197325	57197525	4.71682e-26	1.65859e-23	245	265.82	275.2	15.95	15.02	25.76	3.79233	Promoter (<=1kb)	-344	GO:0005794(Golgi apparatus);GO:0005886(plasma membrane);GO:0016021(integral component of membrane);GO:0019706(protein-cysteine S-palmitoyltransferase activity)	NA	up	yes
LOC115704679	3	XM_030631877.1	97232914	97233114	6.94053e-26	2.41333e-23	238.35	250.82	249.52	15.95	21.03	35.42	3.35088	Promoter (<=1kb)	-45	NA	NA	up	yes
LOC115725376	9	XM_030654876.1	58501347	58501547	1.20719e-25	4.09492e-23	240.01	276.62	256.85	19.94	24.03	12.88	3.76617	Promoter (<=1kb)	-921	GO:0005737(cytoplasm)	NA	up	yes
LOC115718561	7	XM_030647364.1	92488888	92489088	1.60175e-25	5.38938e-23	281.03	304.83	275.81	19.94	12.01	9.66	4.37199	Promoter (<=1kb)	0	GO:0005515(protein binding);GO:0016925(protein sumoylation);GO:0061665(SUMO ligase activity)	04120(Ubiquitin mediated proteolysis)	up	yes
LOC115719430	7	XM_030648479.1	84192355	84192555	1.95505e-25	6.54286e-23	304.86	301.23	285.6	31.9	6.01	3.22	4.43833	Promoter (<=1kb)	-882	GO:0009908(flower development);GO:0048262(determination of dorsal/ventral asymmetry)	NA	up	yes
LOC115724911	9	XM_030654283.1	19866342	19866542	1.97404e-25	6.58877e-23	48.78	57	51.37	195.39	192.24	128.82	-1.71643	Promoter (1-2kb)	-1413	GO:0004108(citrate (Si)-synthase activity);GO:0005524(ATP binding);GO:0005618(cell wall);GO:0005739(mitochondrion);GO:0005759(mitochondrial matrix);GO:0005794(Golgi apparatus);GO:0006099(tricarboxylic acid cycle);GO:0008270(zinc ion binding);GO:0009507(chloroplast);GO:0046686(response to cadmium ion)	00020(Citrate cycle (TCA cycle));00630(Glyoxylate and dicarboxylate metabolism)	down	yes
LOC115715314	5	XM_030644169.1	69569191	69569391	2.10414e-25	7.00426e-23	246.66	246.02	258.69	15.95	27.03	12.88	3.74951	Promoter (<=1kb)	0	GO:0003677(DNA binding);GO:0005634(nucleus);GO:0006351(transcription, DNA-templated);GO:0006355(regulation of transcription, DNA-templated);GO:0009294(DNA mediated transformation)	NA	up	yes
LOC115701046	11	XM_030628735.1	49918404	49918604	3.19982e-25	1.04564e-22	272.16	260.42	255.02	15.95	15.02	16.1	4.06456	Promoter (<=1kb)	0	GO:0003677(DNA binding);GO:0005634(nucleus);GO:0006351(transcription, DNA-templated);GO:0006355(regulation of transcription, DNA-templated);GO:0009294(DNA mediated transformation);GO:0045931(positive regulation of mitotic cell cycle);GO:0048364(root development)	NA	up	yes
LOC115708872	4	XM_030636887.1	25802863	25803063	4.1792e-25	1.34456e-22	242.23	247.82	262.97	27.91	12.01	16.1	3.74842	Promoter (1-2kb)	-1992	GO:0003674(molecular_function);GO:0008150(biological_process)	NA	up	yes
LOC115699032	11	XR_004008285.1	50906686	50906886	5.02362e-25	1.61208e-22	245	238.22	236.06	23.93	24.03	16.1	3.48913	Promoter (1-2kb)	-1708	NA	NA	up	yes
LOC115723209	8	XM_030652645.1	5312868	5313068	6.07573e-25	1.9447e-22	221.72	255.62	243.4	23.93	24.03	22.54	3.35383	Promoter (<=1kb)	-198	GO:0005737(cytoplasm)	NA	up	yes
LOC115711261	4	XM_030639597.1	53682939	53683139	6.23053e-25	1.98915e-22	233.91	267.62	297.83	11.96	21.03	16.1	4.02533	Promoter (<=1kb)	0	GO:0005737(cytoplasm)	NA	up	yes
LOC115700891	11	XM_030628558.1	32708598	32708798	8.88682e-25	2.77336e-22	233.36	226.82	258.08	39.88	24.03	6.44	3.35196	Promoter (<=1kb)	-204	GO:0005515(protein binding);GO:0005634(nucleus);GO:0007165(signal transduction);GO:0009414(response to water deprivation);GO:0009737(response to abscisic acid)	04144(Endocytosis)	up	yes
LOC115702884	2	XM_030630343.1	13675354	13675554	1.30457e-24	4.01107e-22	226.71	244.22	240.34	642	531.65	470.19	-1.20859	Promoter (1-2kb)	-1712	GO:0000160(phosphorelay signal transduction system);GO:0005634(nucleus);GO:0005737(cytoplasm);GO:0009736(cytokinin-activated signaling pathway);GO:0009927(histidine phosphotransfer kinase activity);GO:0016310(phosphorylation);GO:0043424(protein histidine kinase binding)	04075(Plant hormone signal transduction)	down	yes
LOC115698667	11	XR_004008217.1	49185403	49185603	1.40378e-24	4.28443e-22	254.98	252.02	249.52	7.98	24.03	12.88	4.07502	Promoter (<=1kb)	-29	GO:0004553(hydrolase activity, hydrolyzing O-glycosyl compounds);GO:0030247(polysaccharide binding);GO:0046658(anchored component of plasma membrane)	00500(Starch and sucrose metabolism)	up	yes
LOC115697318	10	XM_030624265.1	52852360	52852560	1.46885e-24	4.4721e-22	245.55	225.62	229.95	19.94	18.02	28.98	3.38863	Promoter (<=1kb)	-43	GO:0003677(DNA binding);GO:0003700(DNA binding transcription factor activity);GO:0005515(protein binding);GO:0005634(nucleus);GO:0006351(transcription, DNA-templated);GO:0006355(regulation of transcription, DNA-templated);GO:0009723(response to ethylene);GO:0009737(response to abscisic acid);GO:0009864(induced systemic resistance, jasmonic acid mediated signaling pathway);GO:0009873(ethylene-acti…	NA	up	yes
LOC115710976	2	XM_030639328.1	41763066	41763266	1.78665e-24	5.41329e-22	254.98	247.22	249.52	23.93	12.01	12.88	3.94458	Promoter (<=1kb)	-119	GO:0005739(mitochondrion);GO:0008168(methyltransferase activity);GO:0016021(integral component of membrane);GO:0032259(methylation)	NA	up	yes
LOC115714441	5	XM_030643155.1	83616715	83616915	1.90062e-24	5.71698e-22	227.82	240.62	247.07	19.94	15.02	22.54	3.63735	Promoter (2-3kb)	-2192	GO:0003700(DNA binding transcription factor activity);GO:0005515(protein binding);GO:0005634(nucleus);GO:0005737(cytoplasm);GO:0009741(response to brassinosteroid)	04075(Plant hormone signal transduction)	up	yes
LOC115700464	11	XR_004008417.1	47347058	47347258	1.91246e-24	5.73877e-22	223.94	223.22	250.13	19.94	36.04	19.32	3.21093	Promoter (<=1kb)	-193	NA	NA	up	yes
LOC115704795	3	XM_030632003.1	3718006	3718206	2.07989e-24	6.2262e-22	269.39	231.62	263.58	3.99	21.03	19.32	4.10813	Promoter (1-2kb)	-1320	GO:0003677(DNA binding);GO:0003700(DNA binding transcription factor activity);GO:0005515(protein binding);GO:0005634(nucleus);GO:0006351(transcription, DNA-templated);GO:0006355(regulation of transcription, DNA-templated);GO:0007275(multicellular organism development);GO:0009793(embryo development ending in seed dormancy);GO:0048759(xylem vessel member cell differentiation);GO:0071555(cell wall o…	03013(RNA transport);03015(mRNA surveillance pathway);03018(RNA degradation)	up	yes
LOC115705704	3	XM_030633113.1	45438621	45438821	2.34416e-24	6.98859e-22	261.07	266.42	265.42	7.98	21.03	9.66	4.35817	Promoter (<=1kb)	-33	GO:0003674(molecular_function);GO:0005634(nucleus);GO:0006351(transcription, DNA-templated);GO:0006355(regulation of transcription, DNA-templated);GO:0007623(circadian rhythm);GO:0048511(rhythmic process)	NA	up	yes
LOC115698047	10	XM_030625234.1	26663544	26663744	4.09005e-24	1.20132e-21	251.1	269.42	262.36	11.96	15.02	12.88	4.29567	Promoter (<=1kb)	-420	GO:0003677(DNA binding);GO:0003700(DNA binding transcription factor activity);GO:0005515(protein binding);GO:0005622(intracellular);GO:0005634(nucleus);GO:0006351(transcription, DNA-templated);GO:0006355(regulation of transcription, DNA-templated);GO:0006952(defense response);GO:0009873(ethylene-activated signaling pathway)	NA	up	yes
LOC115700444	2	XM_030627982.1	101609010	101609210	4.86172e-24	1.42462e-21	244.44	235.82	255.02	11.96	24.03	9.66	4.00951	Promoter (<=1kb)	-27	NA	NA	up	yes
LOC115702835	2	XM_030630274.1	13623083	13623283	5.0137e-24	1.46571e-21	272.71	273.62	262.36	15.95	3	19.32	4.40106	Promoter (1-2kb)	-1760	GO:0005515(protein binding);GO:0005634(nucleus);GO:0005737(cytoplasm);GO:0009056(catabolic process);GO:0009739(response to gibberellin);GO:0009939(positive regulation of gibberellic acid mediated signaling pathway);GO:0010325(raffinose family oligosaccharide biosynthetic process);GO:0010331(gibberellin binding);GO:0010476(gibberellin mediated signaling pathway);GO:0016787(hydrolase activity);GO:0…	04075(Plant hormone signal transduction)	up	yes
LOC115706470	3	XM_030634127.1	48936251	48936451	5.12796e-24	1.49561e-21	241.12	270.62	278.26	27.91	12.01	3.22	4.19449	Promoter (<=1kb)	-217	GO:0005739(mitochondrion);GO:0016301(kinase activity);GO:0016310(phosphorylation)	NA	up	yes
LOC115714141	5	XM_030642702.1	80964922	80965122	6.96825e-24	2.01821e-21	228.37	239.42	232.39	11.96	18.02	22.54	3.73658	Promoter (<=1kb)	-59	GO:0001673(male germ cell nucleus);GO:0004861(cyclin-dependent protein serine/threonine kinase inhibitor activity);GO:0005515(protein binding);GO:0005634(nucleus);GO:0005654(nucleoplasm);GO:0007050(cell cycle arrest);GO:0016301(kinase activity);GO:0016310(phosphorylation);GO:0030332(cyclin binding);GO:0045736(negative regulation of cyclin-dependent protein serine/threonine kinase activity)	NA	up	yes
LOC115722085	8	XM_030651206.1	29597380	29597580	7.13199e-24	2.06085e-21	220.06	225.02	244.01	27.91	18.02	16.1	3.47348	Promoter (<=1kb)	0	GO:0003677(DNA binding);GO:0003700(DNA binding transcription factor activity);GO:0005515(protein binding);GO:0005634(nucleus);GO:0006351(transcription, DNA-templated);GO:0006355(regulation of transcription, DNA-templated)	04712(Circadian rhythm - plant)	up	yes
LOC115719320	7	XM_030648306.1	29484098	29484298	7.26672e-24	2.09493e-21	222.27	224.42	239.12	27.91	12.01	22.54	3.45656	Promoter (1-2kb)	-1548	GO:0003700(DNA binding transcription factor activity);GO:0005515(protein binding);GO:0005634(nucleus);GO:0006351(transcription, DNA-templated);GO:0006355(regulation of transcription, DNA-templated);GO:0009733(response to auxin);GO:0009734(auxin-activated signaling pathway);GO:0044212(transcription regulatory region DNA binding)	04075(Plant hormone signal transduction)	up	yes
LOC115715978	6	XM_030644656.1	81820359	81820559	8.81641e-24	2.50695e-21	72.61	74.41	67.27	191.4	222.27	180.35	-1.47094	Promoter (2-3kb)	-2465	GO:0005783(endoplasmic reticulum);GO:0007275(multicellular organism development);GO:0009686(gibberellin biosynthetic process);GO:0010268(brassinosteroid homeostasis);GO:0016125(sterol metabolic process);GO:0016132(brassinosteroid biosynthetic process);GO:0051777(ent-kaurenoate oxidase activity)	00904(Diterpenoid biosynthesis)	down	yes
LOC115701042	11	XM_030628725.1	49636729	49636929	8.89683e-24	2.51835e-21	248.88	217.22	238.51	7.98	21.03	22.54	3.77294	Promoter (<=1kb)	-192	GO:0003825(alpha,alpha-trehalose-phosphate synthase (UDP-forming) activity);GO:0004805(trehalose-phosphatase activity);GO:0005634(nucleus);GO:0005829(cytosol);GO:0005992(trehalose biosynthetic process);GO:0016757(transferase activity, transferring glycosyl groups);GO:0016791(phosphatase activity);GO:0070413(trehalose metabolism in response to stress)	00500(Starch and sucrose metabolism)	up	yes
LOC115700713	2	XM_030628379.1	12792783	12792983	1.36234e-23	3.77914e-21	220.61	230.42	240.95	27.91	6.01	22.54	3.61535	Promoter (<=1kb)	-341	GO:0005507(copper ion binding);GO:0009505(plant-type cell wall);GO:0009506(plasmodesma);GO:0016722(oxidoreductase activity, oxidizing metal ions)	NA	up	yes
LOC115713939	5	XM_030642424.1	77845729	77845929	1.64265e-23	4.52654e-21	217.84	236.42	266.03	7.98	15.02	25.76	3.88489	Promoter (<=1kb)	-963	GO:0005634(nucleus);GO:0016567(protein ubiquitination);GO:0061630(ubiquitin protein ligase activity);GO:0071472(cellular response to salt stress);GO:1901001(negative regulation of response to salt stress)	NA	up	yes
LOC115724185	8	XM_030653659.1	13875093	13875293	1.75415e-23	4.81253e-21	263.85	273.62	283.76	3.99	21.03	6.44	4.70646	Promoter (<=1kb)	-498	GO:0005515(protein binding);GO:0009741(response to brassinosteroid);GO:0009826(unidimensional cell growth)	NA	up	yes
LOC115705123	3	XM_030632362.1	11531705	11531905	2.04035e-23	5.56106e-21	314.29	310.23	316.18	7.98	12.01	6.44	5.15343	Promoter (<=1kb)	-109	GO:0004721(phosphoprotein phosphatase activity);GO:0004722(protein serine/threonine phosphatase activity);GO:0005515(protein binding);GO:0005634(nucleus);GO:0005737(cytoplasm);GO:0005829(cytosol);GO:0006470(protein dephosphorylation);GO:0009409(response to cold);GO:0009414(response to water deprivation);GO:0009737(response to abscisic acid);GO:0009738(abscisic acid-activated signaling pathway);GO…	04016(MAPK signaling pathway - plant);04075(Plant hormone signal transduction)	up	yes
LOC115718697	7	XM_030647519.1	5198624	5198824	2.16969e-23	5.9007e-21	236.13	208.22	218.33	27.91	18.02	25.76	3.20828	Promoter (<=1kb)	-136	GO:0003677(DNA binding);GO:0005634(nucleus);GO:0006351(transcription, DNA-templated);GO:0006355(regulation of transcription, DNA-templated);GO:0009294(DNA mediated transformation)	NA	up	yes
LOC115708676	4	XM_030636658.1	8185948	8186148	2.48319e-23	6.68052e-21	221.72	223.82	217.71	19.94	21.03	19.32	3.45966	Promoter (<=1kb)	-137	GO:0003677(DNA binding);GO:0004365(glyceraldehyde-3-phosphate dehydrogenase (NAD+) (phosphorylating) activity);GO:0005507(copper ion binding);GO:0005618(cell wall);GO:0005634(nucleus);GO:0005730(nucleolus);GO:0005737(cytoplasm);GO:0005739(mitochondrion);GO:0005777(peroxisome);GO:0005794(Golgi apparatus);GO:0005829(cytosol);GO:0005886(plasma membrane);GO:0006094(gluconeogenesis);GO:0006096(glycoly…	00010(Glycolysis / Gluconeogenesis);00710(Carbon fixation in photosynthetic organisms)	up	yes
LOC115705908	3	XM_030633372.1	79794421	79794621	3.14194e-23	8.39847e-21	251.65	232.22	257.47	27.91	6.01	9.66	4.08834	Promoter (<=1kb)	-47	GO:0000977(RNA polymerase II regulatory region sequence-specific DNA binding);GO:0003700(DNA binding transcription factor activity);GO:0005515(protein binding);GO:0005634(nucleus);GO:0005829(cytosol);GO:0006351(transcription, DNA-templated);GO:0006355(regulation of transcription, DNA-templated);GO:0009737(response to abscisic acid);GO:0043565(sequence-specific DNA binding);GO:0044212(transcriptio…	NA	up	yes
LOC115717183	6	XM_030646140.1	1517939	1518139	3.41276e-23	9.10288e-21	124.72	120.61	124.76	307.04	261.32	315.6	-1.25614	Promoter (<=1kb)	-154	GO:0005634(nucleus)	NA	down	yes
LOC115721860	8	XM_030650948.1	35782511	35782711	4.28381e-23	1.12579e-20	241.12	243.62	244.62	19.94	12.01	9.66	4.1315	Promoter (<=1kb)	-331	GO:0003674(molecular_function);GO:0005634(nucleus);GO:0009908(flower development);GO:0030154(cell differentiation)	NA	up	yes
LOC115699586	11	XM_030627073.1	55233449	55233649	4.88334e-23	1.27133e-20	210.63	243.02	234.23	31.9	9.01	12.88	3.67666	Promoter (<=1kb)	-17	GO:0004014(adenosylmethionine decarboxylase activity);GO:0005829(cytosol);GO:0006597(spermine biosynthetic process);GO:0008295(spermidine biosynthetic process)	00270(Cysteine and methionine metabolism);00330(Arginine and proline metabolism)	up	yes
LOC115702091	44	XM_030629533.1	92812	93012	4.88856e-23	1.27133e-20	256.64	258.62	281.93	15.95	9.01	9.66	4.52514	Promoter (<=1kb)	-161	GO:0005783(endoplasmic reticulum);GO:0005789(endoplasmic reticulum membrane);GO:0005886(plasma membrane);GO:0016021(integral component of membrane);GO:0080167(response to karrikin)	NA	up	yes
LOC115706676	2	XM_030634392.1	22037238	22037438	5.24116e-23	1.3602e-20	217.84	207.62	223.22	19.94	48.06	19.32	2.89312	Promoter (<=1kb)	-228	GO:0004674(protein serine/threonine kinase activity);GO:0005622(intracellular);GO:0018105(peptidyl-serine phosphorylation);GO:0035556(intracellular signal transduction)	NA	up	yes
LOC115724448	9	XM_030653734.1	65652813	65653013	5.44339e-23	1.40975e-20	217.84	224.42	222.61	23.93	9.01	22.54	3.58303	Promoter (<=1kb)	-35	GO:0005634(nucleus)	NA	up	yes
LOC115699374	11	XM_030626738.1	57902088	57902288	6.94094e-23	1.78647e-20	262.74	235.82	253.19	19.94	3	16.1	4.26707	Promoter (<=1kb)	-177	GO:0003674(molecular_function);GO:0005634(nucleus);GO:0008150(biological_process)	NA	up	yes
LOC115719873	7	XM_030649054.1	13978991	13979191	9.06963e-23	2.30583e-20	220.06	223.82	221.38	15.95	18.02	16.1	3.73177	Promoter (1-2kb)	-1612	NA	NA	up	yes
LOC115709923	4	XM_030638185.1	56504784	56504984	9.10191e-23	2.30933e-20	211.19	222.62	207.93	15.95	33.04	12.88	3.37461	Promoter (<=1kb)	0	GO:0003700(DNA binding transcription factor activity);GO:0005515(protein binding);GO:0005634(nucleus);GO:0006351(transcription, DNA-templated);GO:0006355(regulation of transcription, DNA-templated);GO:0046982(protein heterodimerization activity)	NA	up	yes
LOC115708321	3	XM_030636558.1	9665036	9665236	1.10302e-22	2.78726e-20	228.92	224.42	210.99	27.91	15.02	9.66	3.65897	Promoter (<=1kb)	-154	GO:0005515(protein binding);GO:0005634(nucleus);GO:0005737(cytoplasm);GO:0009631(cold acclimation);GO:0042393(histone binding);GO:0071497(cellular response to freezing);GO:1901141(regulation of lignin biosynthetic process)	NA	up	yes
LOC115700485	11	XM_030628027.1	57787292	57787492	1.2441e-22	3.11654e-20	233.91	198.62	235.45	19.94	15.02	19.32	3.62134	Promoter (<=1kb)	-190	GO:0006999(nuclear pore organization);GO:0017056(structural constituent of nuclear pore);GO:0044611(nuclear pore inner ring)	NA	up	yes
LOC115710026	4	XM_030638327.1	72498630	72498830	1.32761e-22	3.30789e-20	239.46	225.02	244.01	7.98	15.02	16.1	4.17966	Promoter (<=1kb)	-241	GO:0003677(DNA binding);GO:0003700(DNA binding transcription factor activity);GO:0005634(nucleus);GO:0006351(transcription, DNA-templated);GO:0006355(regulation of transcription, DNA-templated);GO:0009909(regulation of flower development);GO:0010200(response to chitin);GO:0042803(protein homodimerization activity);GO:0046621(negative regulation of organ growth);GO:0048441(petal development);GO:00…	00040(Pentose and glucuronate interconversions)	up	yes
LOC115698324	2	XM_030625544.1	94751586	94751786	1.73504e-22	4.2635e-20	212.3	214.22	201.2	39.88	18.02	16.1	3.08452	Promoter (2-3kb)	-2027	GO:0003924(GTPase activity);GO:0005198(structural molecule activity);GO:0005200(structural constituent of cytoskeleton);GO:0005525(GTP binding);GO:0005737(cytoplasm);GO:0005773(vacuole);GO:0005874(microtubule);GO:0007017(microtubule-based process);GO:0009416(response to light stimulus);GO:0009826(unidimensional cell growth)	04145(Phagosome)	up	yes
LOC115714404	5	XM_030643094.1	84121572	84121772	1.79591e-22	4.4044e-20	252.21	249.62	258.08	3.99	12.01	16.1	4.56497	Promoter (1-2kb)	-1048	GO:0003700(DNA binding transcription factor activity);GO:0005634(nucleus);GO:0006355(regulation of transcription, DNA-templated);GO:0043565(sequence-specific DNA binding)	04075(Plant hormone signal transduction)	up	yes
LOC115699629	11	XM_030627132.1	56259161	56259361	2.19014e-22	5.32935e-20	220.06	209.42	222	27.91	12.01	12.88	3.62483	Promoter (<=1kb)	-181	GO:0005515(protein binding);GO:0005634(nucleus);GO:0007165(signal transduction)	04144(Endocytosis)	up	yes
LOC115701093	11	XM_030628787.1	50559785	50559985	3.18244e-22	7.66919e-20	202.32	207.62	207.32	27.91	27.03	19.32	3.05504	Promoter (<=1kb)	0	GO:0003674(molecular_function);GO:0005634(nucleus);GO:0008150(biological_process)	NA	up	yes
LOC115721691	8	XM_030650756.1	14411730	14411930	3.45113e-22	8.28469e-20	226.71	238.22	250.74	3.99	12.01	19.32	4.34053	Promoter (<=1kb)	0	GO:0004568(chitinase activity);GO:0005576(extracellular region);GO:0005794(Golgi apparatus);GO:0006032(chitin catabolic process);GO:0009408(response to heat);GO:0009414(response to water deprivation);GO:0009651(response to salt stress);GO:0009735(response to cytokinin);GO:0009809(lignin biosynthetic process);GO:0009825(multidimensional cell growth);GO:0009873(ethylene-activated signaling pathway)…	00520(Amino sugar and nucleotide sugar metabolism)	up	yes
LOC115711364	2	XM_030639731.1	10356952	10357152	3.64845e-22	8.70815e-20	203.98	203.42	215.27	31.9	33.04	25.76	2.77921	Promoter (<=1kb)	0	GO:0004478(methionine adenosyltransferase activity);GO:0005829(cytosol)	00270(Cysteine and methionine metabolism)	up	yes
LOC115718894	7	XM_030647702.1	79184772	79184972	4.05945e-22	9.63387e-20	218.39	207.62	198.15	11.96	30.04	16.1	3.42525	Promoter (<=1kb)	-229	GO:0004722(protein serine/threonine phosphatase activity);GO:0005634(nucleus);GO:0005886(plasma membrane);GO:0006470(protein dephosphorylation);GO:0046872(metal ion binding);GO:0048366(leaf development)	NA	up	yes
LOC115709817	2	XM_030638053.1	30973438	30973638	4.42238e-22	1.04554e-19	203.98	214.82	223.22	19.94	24.03	6.44	3.67089	Promoter (<=1kb)	-145	GO:0003677(DNA binding);GO:0003700(DNA binding transcription factor activity);GO:0005634(nucleus);GO:0006351(transcription, DNA-templated);GO:0006355(regulation of transcription, DNA-templated);GO:0007275(multicellular organism development);GO:0009611(response to wounding);GO:0009788(negative regulation of abscisic acid-activated signaling pathway)	NA	up	yes
LOC115706819	3	XM_030634565.1	88316032	88316232	5.07048e-22	1.1965e-19	222.27	215.42	223.22	11.96	21.03	9.66	3.95384	Promoter (<=1kb)	-6	GO:0005634(nucleus);GO:0006355(regulation of transcription, DNA-templated);GO:0009640(photomorphogenesis)	NA	up	yes
LOC115716899	2	XM_030645821.1	14011196	14011396	5.42675e-22	1.27335e-19	204.54	210.62	197.53	11.96	27.03	25.76	3.24199	Promoter (<=1kb)	0	GO:0003674(molecular_function);GO:0005634(nucleus)	00590(Arachidonic acid metabolism);00480(Glutathione metabolism)	up	yes
LOC115709330	4	XM_030637411.1	92010761	92010961	5.46772e-22	1.28056e-19	28.27	35.4	31.8	127.6	114.14	112.72	-1.89245	Promoter (1-2kb)	-1465	GO:0000166(nucleotide binding);GO:0005078(MAP-kinase scaffold activity);GO:0005080(protein kinase C binding);GO:0005730(nucleolus);GO:0005829(cytosol);GO:0005834(heterotrimeric G-protein complex);GO:0005840(ribosome);GO:0007165(signal transduction);GO:0009845(seed germination);GO:0009967(positive regulation of signal transduction);GO:0048364(root development);GO:0048367(shoot system development);…	NA	down	yes
LOC115695715	9	XM_030622785.1	69721718	69721918	6.13823e-22	1.42423e-19	236.13	245.42	250.13	0	15.02	16.1	4.55527	Promoter (<=1kb)	-164	NA	NA	up	yes
LOC115707658	3	XM_030635683.1	12483182	12483382	6.49953e-22	1.50248e-19	205.64	205.22	214.05	23.93	9.01	22.54	3.49361	Promoter (<=1kb)	-7	GO:0003674(molecular_function);GO:0005634(nucleus);GO:0008150(biological_process)	NA	up	yes
LOC115700922	11	XM_030628597.1	8074253	8074453	9.22573e-22	2.07879e-19	199.55	201.02	205.48	15.95	21.03	25.76	3.27198	Promoter (<=1kb)	-211	GO:0005524(ATP binding);GO:0005886(plasma membrane);GO:0006952(defense response);GO:0016301(kinase activity)	NA	up	yes
LOC115709867	4	XM_030638100.1	14961843	14962043	1.05714e-21	2.37344e-19	116.4	118.21	115.58	271.15	276.34	264.08	-1.21255	Promoter (2-3kb)	-2098	GO:0005634(nucleus)	NA	down	yes
LOC115709993	4	XM_030638280.1	47009935	47010135	1.08759e-21	2.43303e-19	217.84	213.02	203.65	23.93	18.02	6.44	3.7129	Promoter (<=1kb)	-85	GO:0003677(DNA binding);GO:0003700(DNA binding transcription factor activity);GO:0005515(protein binding);GO:0005634(nucleus);GO:0006355(regulation of transcription, DNA-templated)	NA	up	yes
LOC115713042	5	XM_030641517.1	20566883	20567083	1.18619e-21	2.64888e-19	207.86	192.02	223.22	15.95	18.02	19.32	3.54738	Promoter (<=1kb)	-78	GO:0003674(molecular_function);GO:0005739(mitochondrion);GO:0008150(biological_process);GO:0016021(integral component of membrane)	NA	up	yes
LOC115708851	4	XM_030636873.1	9478242	9478442	1.20965e-21	2.69645e-19	216.73	219.62	198.76	7.98	18.02	19.32	3.80878	Promoter (<=1kb)	0	GO:0003677(DNA binding);GO:0003700(DNA binding transcription factor activity);GO:0005634(nucleus);GO:0006351(transcription, DNA-templated);GO:0006355(regulation of transcription, DNA-templated);GO:0044212(transcription regulatory region DNA binding);GO:0046872(metal ion binding)	NA	up	yes
LOC115722916	8	XM_030652289.1	34693687	34693887	1.37674e-21	3.04714e-19	194.56	196.82	212.82	35.89	18.02	12.88	3.17727	Promoter (<=1kb)	-167	GO:0003674(molecular_function);GO:0005576(extracellular region);GO:0010052(guard cell differentiation);GO:0010374(stomatal complex development)	NA	up	yes
LOC115717110	6	XM_030646054.1	5295312	5295512	1.46326e-21	3.2272e-19	237.24	213.62	212.21	19.94	15.02	6.44	4.00156	Promoter (<=1kb)	-221	GO:0003677(DNA binding);GO:0003700(DNA binding transcription factor activity);GO:0005515(protein binding);GO:0005634(nucleus);GO:0005737(cytoplasm);GO:0006351(transcription, DNA-templated);GO:0006355(regulation of transcription, DNA-templated);GO:0009736(cytokinin-activated signaling pathway);GO:0009873(ethylene-activated signaling pathway);GO:0048366(leaf development)	04626(Plant-pathogen interaction)	up	yes
LOC115713606	5	XM_030642096.1	67639987	67640187	1.58605e-21	3.47956e-19	195.67	202.82	198.76	7.98	30.04	35.42	3.02374	Promoter (2-3kb)	-2166	NA	NA	up	yes
LOC115699904	2	XM_030627450.1	100107625	100107825	1.71621e-21	3.75458e-19	222.83	222.02	232.39	15.95	12.01	9.66	4.16985	Promoter (<=1kb)	-101	GO:0003333(amino acid transmembrane transport);GO:0015171(amino acid transmembrane transporter activity)	NA	up	yes
LOC115709738	4	XM_030637923.1	20846662	20846862	1.83224e-21	3.99857e-19	203.98	223.82	212.21	11.96	18.02	12.88	3.90017	Promoter (<=1kb)	-47	GO:0003674(molecular_function);GO:0005634(nucleus);GO:0008150(biological_process);GO:0009506(plasmodesma)	NA	up	yes
LOC115725019	9	XM_030654419.1	3669650	3669850	1.92697e-21	4.19066e-19	234.47	213.62	209.15	23.93	6.01	12.88	3.94024	Promoter (<=1kb)	-918	GO:0005524(ATP binding);GO:0005634(nucleus);GO:0005737(cytoplasm);GO:0008152(metabolic process);GO:0009411(response to UV);GO:0009611(response to wounding);GO:0009620(response to fungus);GO:0009698(phenylpropanoid metabolic process);GO:0016207(4-coumarate-CoA ligase activity);GO:0016874(ligase activity)	00360(Phenylalanine metabolism);00130(Ubiquinone and other terpenoid-quinone biosynthesis);00940(Phenylpropanoid biosynthesis)	up	yes
LOC115702158	58	XM_030629615.1	560689	560889	2.70105e-21	5.8133e-19	206.2	196.82	206.1	11.96	21.03	16.1	3.63318	Promoter (<=1kb)	-69	GO:0003700(DNA binding transcription factor activity);GO:0005634(nucleus);GO:0006355(regulation of transcription, DNA-templated);GO:0007275(multicellular organism development);GO:0046872(metal ion binding)	NA	up	yes
LOC115712896	5	XM_030641311.1	78882768	78882968	2.79793e-21	6.01146e-19	218.95	199.82	238.51	15.95	15.02	9.66	4.01587	Promoter (1-2kb)	-1277	GO:0005384(manganese ion transmembrane transporter activity);GO:0005737(cytoplasm);GO:0005773(vacuole);GO:0005774(vacuolar membrane);GO:0005794(Golgi apparatus);GO:0006828(manganese ion transport);GO:0006875(cellular metal ion homeostasis);GO:0009506(plasmodesma);GO:0009617(response to bacterium);GO:0010043(response to zinc ion);GO:0015103(inorganic anion transmembrane transporter activity);GO:00…	NA	up	yes
LOC115724901	9	XM_030654273.1	68788172	68788372	4.37284e-21	9.23624e-19	202.87	193.82	218.94	3.99	30.04	9.66	3.81682	Promoter (<=1kb)	-50	GO:0003674(molecular_function);GO:0005615(extracellular space);GO:0005618(cell wall);GO:0005794(Golgi apparatus);GO:0005829(cytosol);GO:0008150(biological_process);GO:0009505(plant-type cell wall);GO:0009506(plasmodesma);GO:0009507(chloroplast);GO:0048046(apoplast)	03013(RNA transport)	up	yes
LOC115712112	2	XM_030640380.1	54338290	54338490	4.50136e-21	9.47563e-19	189.57	199.22	198.15	7.98	24.03	25.76	3.34485	Promoter (<=1kb)	-994	GO:0005871(kinesin complex);GO:0007018(microtubule-based movement);GO:0008574(ATP-dependent microtubule motor activity, plus-end-directed)	NA	up	yes
LOC115714490	2	XM_030643229.1	75292492	75292692	4.964e-21	1.04319e-18	209.52	184.22	211.6	55.83	21.03	22.54	2.6065	Promoter (<=1kb)	-80	GO:0000976(transcription regulatory region sequence-specific DNA binding);GO:0000977(RNA polymerase II regulatory region sequence-specific DNA binding);GO:0003677(DNA binding);GO:0003700(DNA binding transcription factor activity);GO:0005515(protein binding);GO:0005634(nucleus);GO:0006351(transcription, DNA-templated);GO:0006355(regulation of transcription, DNA-templated);GO:0009414(response to wa…	04075(Plant hormone signal transduction)	up	yes
LOC115705129	3	XR_004009396.1	19992679	19992879	5.17478e-21	1.08021e-18	198.44	192.02	202.43	35.89	18.02	3.22	3.37541	Promoter (<=1kb)	-14	GO:0000156(phosphorelay response regulator activity);GO:0000160(phosphorelay signal transduction system);GO:0003677(DNA binding);GO:0005634(nucleus);GO:0005739(mitochondrion);GO:0006351(transcription, DNA-templated);GO:0006355(regulation of transcription, DNA-templated);GO:0007623(circadian rhythm);GO:0009266(response to temperature stimulus);GO:0010017(red or far-red light signaling pathway);GO:…	04712(Circadian rhythm - plant)	up	yes
LOC115719207	7	XM_030648160.1	86799755	86799955	5.8163e-21	1.20807e-18	202.87	197.42	190.19	19.94	15.02	19.32	3.44343	Promoter (1-2kb)	-1132	GO:0005634(nucleus);GO:0005737(cytoplasm);GO:0005886(plasma membrane);GO:0007165(signal transduction);GO:0009638(phototropism);GO:0016567(protein ubiquitination)	03050(Proteasome)	up	yes
LOC115722084	8	XM_030651204.1	33380595	33380795	6.33878e-21	1.31222e-18	187.91	200.42	211.6	11.96	21.03	16.1	3.61126	Promoter (<=1kb)	-28	GO:0000287(magnesium ion binding);GO:0004743(pyruvate kinase activity);GO:0005524(ATP binding);GO:0005829(cytosol);GO:0006096(glycolytic process);GO:0006629(lipid metabolic process);GO:0009507(chloroplast);GO:0009570(chloroplast stroma);GO:0010431(seed maturation);GO:0016301(kinase activity);GO:0030955(potassium ion binding);GO:0046686(response to cadmium ion)	00010(Glycolysis / Gluconeogenesis);00620(Pyruvate metabolism);00230(Purine metabolism)	up	yes
LOC115706531	3	XM_030634207.1	86814255	86814455	9.65311e-21	1.96254e-18	224.49	232.22	250.13	7.98	6.01	16.1	4.55427	Promoter (<=1kb)	-189	GO:0005737(cytoplasm);GO:0005773(vacuole);GO:0005886(plasma membrane);GO:0008150(biological_process);GO:0009506(plasmodesma)	NA	up	yes
LOC115709595	4	XM_030637729.1	20537348	20537548	9.86687e-21	1.99948e-18	187.35	213.62	201.2	27.91	12.01	9.66	3.60209	Promoter (<=1kb)	-251	GO:0003951(NAD+ kinase activity);GO:0004143(diacylglycerol kinase activity);GO:0005509(calcium ion binding);GO:0005524(ATP binding);GO:0005737(cytoplasm);GO:0006952(defense response);GO:0007205(protein kinase C-activating G-protein coupled receptor signaling pathway);GO:0016021(integral component of membrane);GO:0016310(phosphorylation);GO:0035556(intracellular signal transduction)	00561(Glycerolipid metabolism);00564(Glycerophospholipid metabolism);04070(Phosphatidylinositol signaling system)	up	yes
LOC115716754	6	XM_030645648.1	43459218	43459418	1.25799e-20	2.51257e-18	206.75	205.82	191.42	19.94	9.01	16.1	3.74489	Promoter (<=1kb)	0	GO:0003674(molecular_function);GO:0005634(nucleus);GO:0008150(biological_process)	NA	up	yes
LOC115723050	8	XM_030652454.1	432008	432208	1.6679e-20	3.31536e-18	200.66	205.22	205.48	15.95	12.01	12.88	3.90372	Promoter (<=1kb)	-136	GO:0003677(DNA binding);GO:0003700(DNA binding transcription factor activity);GO:0005622(intracellular);GO:0005634(nucleus);GO:0006351(transcription, DNA-templated);GO:0006355(regulation of transcription, DNA-templated);GO:0006952(defense response);GO:0009867(jasmonic acid mediated signaling pathway);GO:0009873(ethylene-activated signaling pathway)	04016(MAPK signaling pathway - plant);04075(Plant hormone signal transduction)	up	yes
LOC115707354	3	XM_030635285.1	91687657	91687857	1.68239e-20	3.33883e-18	189.02	210.62	201.81	7.98	21.03	12.88	3.84401	Promoter (1-2kb)	-1602	NA	NA	up	yes
LOC115714322	2	XM_030642982.1	72234522	72234722	1.83392e-20	3.63378e-18	191.23	183.02	195.09	15.95	18.02	22.54	3.33256	Promoter (<=1kb)	-58	NA	NA	up	yes
LOC115721431	2	XM_030650727.1	81661376	81661576	1.84697e-20	3.65385e-18	210.63	177.61	190.19	15.95	21.03	19.32	3.361	Promoter (<=1kb)	-224	GO:0003674(molecular_function);GO:0005576(extracellular region);GO:0005615(extracellular space);GO:0005618(cell wall);GO:0005794(Golgi apparatus);GO:0005829(cytosol);GO:0009505(plant-type cell wall);GO:0009741(response to brassinosteroid);GO:0048046(apoplast)	NA	up	yes
LOC115698129	10	XM_030625303.1	70014160	70014360	1.89841e-20	3.74966e-18	239.46	244.82	249.52	3.99	3	19.32	4.80147	Promoter (<=1kb)	-211	GO:0005507(copper ion binding);GO:0005509(calcium ion binding);GO:0005515(protein binding);GO:0005516(calmodulin binding);GO:0005546(phosphatidylinositol-4,5-bisphosphate binding);GO:0005547(phosphatidylinositol-3,4,5-trisphosphate binding);GO:0005773(vacuole);GO:0005881(cytoplasmic microtubule);GO:0005886(plasma membrane);GO:0006499(N-terminal protein myristoylation);GO:0008017(microtubule bindi…	NA	up	yes
LOC115705215	3	XM_030632482.1	33279003	33279203	1.97188e-20	3.88862e-18	228.92	219.62	237.9	7.98	12.01	9.66	4.53297	Promoter (<=1kb)	-94	GO:0004674(protein serine/threonine kinase activity);GO:0005634(nucleus);GO:0005737(cytoplasm);GO:0006897(endocytosis);GO:0008360(regulation of cell shape);GO:0016055(Wnt signaling pathway);GO:0018105(peptidyl-serine phosphorylation)	NA	up	yes
LOC115705168	3	XM_030632416.1	8410706	8410906	2.25139e-20	4.41194e-18	185.14	181.82	198.76	23.93	12.01	25.76	3.19663	Promoter (<=1kb)	0	GO:0004350(glutamate-5-semialdehyde dehydrogenase activity);GO:0005737(cytoplasm);GO:0006561(proline biosynthetic process)	00330(Arginine and proline metabolism)	up	yes
LOC115712148	5	XM_030640391.1	5138335	5138535	2.29996e-20	4.49303e-18	240.01	243.02	244.62	11.96	9.01	6.44	4.73024	Promoter (<=1kb)	-18	GO:0005794(Golgi apparatus);GO:0008375(acetylglucosaminyltransferase activity);GO:0016757(transferase activity, transferring glycosyl groups)	00510(N-Glycan biosynthesis)	up	yes
LOC115706234	3	XM_030633811.1	84590105	84590305	2.33907e-20	4.56228e-18	190.12	186.02	212.21	7.98	15.02	22.54	3.69157	Promoter (2-3kb)	-2668	GO:0005737(cytoplasm);GO:0005834(heterotrimeric G-protein complex);GO:0007165(signal transduction)	NA	up	yes
LOC115724455	9	XM_030653744.1	31652559	31652759	2.34982e-20	4.5761e-18	187.91	182.42	190.19	15.95	21.03	28.98	3.08709	Promoter (<=1kb)	0	NA	NA	up	yes
LOC115722201	8	XM_030651339.1	38461913	38462113	2.53799e-20	4.93486e-18	196.78	183.62	184.69	31.9	15.02	12.88	3.24023	Promoter (<=1kb)	0	GO:0008168(methyltransferase activity);GO:0009507(chloroplast);GO:0032259(methylation)	NA	up	yes
LOC115718547	7	XM_030647346.1	80234107	80234307	2.76074e-20	5.343e-18	183.47	187.22	189.58	23.93	15.02	22.54	3.18777	Promoter (2-3kb)	-2038	GO:0000783(nuclear telomere cap complex);GO:0003691(double-stranded telomeric DNA binding);GO:0031627(telomeric loop formation)	NA	up	yes
LOC115706884	3	XM_030634646.1	88732575	88732775	2.8242e-20	5.44892e-18	174.05	192.62	200.59	19.94	33.04	19.32	2.97191	Promoter (<=1kb)	-203	GO:0003700(DNA binding transcription factor activity);GO:0005515(protein binding);GO:0005634(nucleus);GO:0006351(transcription, DNA-templated);GO:0006355(regulation of transcription, DNA-templated);GO:0008270(zinc ion binding);GO:0010030(positive regulation of seed germination);GO:0043565(sequence-specific DNA binding);GO:2000034(regulation of seed maturation)	NA	up	yes
LOC115716006	6	XM_030644693.1	69604878	69605078	3.24468e-20	6.21967e-18	202.32	216.62	225.05	15.95	9.01	9.66	4.21725	Promoter (<=1kb)	-76	GO:0005524(ATP binding);GO:0005737(cytoplasm);GO:0005739(mitochondrion);GO:0005829(cytosol);GO:0009506(plasmodesma);GO:0009507(chloroplast);GO:0009570(chloroplast stroma);GO:0009735(response to cytokinin);GO:0010030(positive regulation of seed germination);GO:0010214(seed coat development);GO:0016208(AMP binding);GO:0033611(oxalate catabolic process);GO:0046686(response to cadmium ion);GO:0048046…	00630(Glyoxylate and dicarboxylate metabolism)	up	yes
LOC115716563	6	XM_030645380.1	1925961	1926161	3.27246e-20	6.25576e-18	197.33	184.22	195.7	19.94	9.01	19.32	3.57994	Promoter (<=1kb)	-229	GO:0003674(molecular_function);GO:0005634(nucleus);GO:0008150(biological_process)	NA	up	yes
LOC115696997	10	XM_030623896.1	2654446	2654646	4.43338e-20	8.2932e-18	216.73	228.62	220.77	7.98	15.02	6.44	4.50021	Promoter (1-2kb)	-1440	GO:0005886(plasma membrane);GO:0016021(integral component of membrane);GO:0030246(carbohydrate binding)	NA	up	yes
LOC115694836	9	XM_030621930.1	3898535	3898735	4.70783e-20	8.78442e-18	183.47	183.02	184.69	23.93	18.02	28.98	2.95802	Promoter (2-3kb)	-2276	GO:0004672(protein kinase activity);GO:0004712(protein serine/threonine/tyrosine kinase activity);GO:0005524(ATP binding);GO:0005634(nucleus);GO:0005737(cytoplasm);GO:0006468(protein phosphorylation)	NA	up	yes
LOC115712856	2	XM_030641267.1	58246866	58247066	4.81775e-20	8.97611e-18	180.7	180.02	203.65	15.95	15.02	22.54	3.3987	Promoter (<=1kb)	0	GO:0003677(DNA binding);GO:0003700(DNA binding transcription factor activity);GO:0005515(protein binding);GO:0005634(nucleus);GO:0006351(transcription, DNA-templated);GO:0006355(regulation of transcription, DNA-templated);GO:0009637(response to blue light);GO:0040008(regulation of growth);GO:0046983(protein dimerization activity)	NA	up	yes
LOC115699960	11	XM_030627505.1	26136442	26136642	4.84764e-20	9.01835e-18	115.85	136.81	132.1	295.08	291.36	286.62	-1.18213	Promoter (1-2kb)	-1272	GO:0005634(nucleus)	NA	down	yes
LOC115698857	11	XM_030626062.1	54245286	54245486	5.05944e-20	9.3844e-18	213.96	220.82	228.72	7.98	9.01	12.88	4.47343	Promoter (<=1kb)	-546	GO:0005739(mitochondrion);GO:0016021(integral component of membrane)	NA	up	yes
LOC115699470	11	XM_030626897.1	31889539	31889739	5.22001e-20	9.66786e-18	199.55	193.82	218.33	15.95	9.01	12.88	4.0147	Promoter (<=1kb)	-32	GO:0003779(actin binding);GO:0005634(nucleus);GO:0005737(cytoplasm);GO:0005856(cytoskeleton);GO:0005886(plasma membrane);GO:0007623(circadian rhythm)	NA	up	yes
TRNAL-CAA_2	4	TRNAL-CAA_2	55703184	55703384	5.75073e-20	1.0588e-17	368.05	377.43	380.39	841.38	792.97	627.99	-1.00677	Promoter (<=1kb)	-617	NA	NA	down	yes
LOC115724381	8	XR_004013174.1	41545468	41545668	5.81532e-20	1.06754e-17	185.14	176.41	192.03	15.95	18.02	22.54	3.29207	Promoter (<=1kb)	0	NA	NA	up	yes
LOC115714581	2	XM_030643356.1	10688003	10688203	6.17972e-20	1.13111e-17	189.57	189.02	196.92	11.96	21.03	9.66	3.75422	Promoter (<=1kb)	-404	GO:0005515(protein binding);GO:0005634(nucleus);GO:0080113(regulation of seed growth)	04075(Plant hormone signal transduction);04712(Circadian rhythm - plant)	up	yes
LOC115700564	11	XM_030628138.1	35351878	35352078	6.22356e-20	1.13746e-17	182.92	189.02	209.15	19.94	15.02	9.66	3.70307	Promoter (<=1kb)	-645	GO:0003677(DNA binding);GO:0003700(DNA binding transcription factor activity);GO:0005515(protein binding);GO:0005634(nucleus);GO:0006351(transcription, DNA-templated);GO:0006355(regulation of transcription, DNA-templated);GO:0009737(response to abscisic acid);GO:0055062(phosphate ion homeostasis)	04075(Plant hormone signal transduction)	up	yes
LOC115697186	10	XM_030624096.1	67939743	67939943	6.31331e-20	1.14882e-17	178.48	211.22	213.43	0	27.03	9.66	4.03885	Promoter (<=1kb)	-31	GO:0003677(DNA binding);GO:0003700(DNA binding transcription factor activity);GO:0005515(protein binding);GO:0005634(nucleus);GO:0006351(transcription, DNA-templated);GO:0006355(regulation of transcription, DNA-templated);GO:0046983(protein dimerization activity)	NA	up	yes
LOC115712372	5	XM_030640639.1	89706719	89706919	6.33163e-20	1.15048e-17	182.92	202.82	206.71	7.98	15.02	16.1	3.92159	Promoter (<=1kb)	-631	GO:0004497(monooxygenase activity);GO:0055114(oxidation-reduction process)	00380(Tryptophan metabolism)	up	yes
LOC115698220	10	XM_030625420.1	60126758	60126958	6.82443e-20	1.23463e-17	169.61	198.62	188.97	7.98	27.03	22.54	3.27528	Promoter (<=1kb)	-442	GO:0004842(ubiquitin-protein transferase activity);GO:0005737(cytoplasm);GO:0006952(defense response);GO:0043067(regulation of programmed cell death);GO:0043161(proteasome-mediated ubiquitin-dependent protein catabolic process);GO:0046872(metal ion binding)	NA	up	yes
LOC115705351	3	XM_030632675.1	99359060	99359260	7.35018e-20	1.32018e-17	203.98	170.41	184.08	27.91	27.03	6.44	3.18549	Promoter (<=1kb)	-67	NA	NA	up	yes
LOC115699076	11	XM_030626291.1	54932537	54932737	8.14301e-20	1.45629e-17	213.4	209.42	198.76	3.99	15.02	12.88	4.28486	Promoter (<=1kb)	-92	GO:0005634(nucleus);GO:0005652(nuclear lamina);GO:0005829(cytosol);GO:0006997(nucleus organization);GO:0034399(nuclear periphery)	00270(Cysteine and methionine metabolism);00280(Valine, leucine and isoleucine degradation);00290(Valine, leucine and isoleucine biosynthesis);00770(Pantothenate and CoA biosynthesis)	up	yes
LOC115700826	11	XM_030628488.1	50717389	50717589	1.10391e-19	1.93541e-17	184.03	196.22	174.29	0	21.03	25.76	3.56703	Promoter (<=1kb)	-270	GO:0003677(DNA binding);GO:0003700(DNA binding transcription factor activity);GO:0005634(nucleus);GO:0005737(cytoplasm);GO:0006351(transcription, DNA-templated);GO:0006355(regulation of transcription, DNA-templated);GO:0009908(flower development);GO:0010321(regulation of vegetative phase change);GO:0046872(metal ion binding)	04075(Plant hormone signal transduction)	up	yes
LOC115712879	2	XM_030641297.1	58346138	58346338	1.26095e-19	2.20455e-17	165.18	189.62	203.04	11.96	15.02	28.98	3.31724	Promoter (<=1kb)	-210	GO:0004683(calmodulin-dependent protein kinase activity);GO:0005516(calmodulin binding);GO:0005634(nucleus);GO:0005737(cytoplasm);GO:0005886(plasma membrane);GO:0009738(abscisic acid-activated signaling pathway);GO:0009931(calcium-dependent protein serine/threonine kinase activity);GO:0018105(peptidyl-serine phosphorylation);GO:0035556(intracellular signal transduction);GO:0046777(protein autopho…	NA	up	yes
LOC115704719	2	XM_030631923.1	16571572	16571772	1.28824e-19	2.24283e-17	203.98	182.42	190.81	3.99	18.02	16.1	3.92077	Promoter (1-2kb)	-1746	GO:0000981(RNA polymerase II transcription factor activity, sequence-specific DNA binding);GO:0001135(transcription factor activity, RNA polymerase II transcription factor recruiting);GO:0003677(DNA binding);GO:0003700(DNA binding transcription factor activity);GO:0005515(protein binding);GO:0005634(nucleus);GO:0006351(transcription, DNA-templated);GO:0006357(regulation of transcription by RNA po…	NA	up	yes
LOC115705555	3	XM_030632915.1	70507742	70507942	1.41754e-19	2.44746e-17	189.57	179.42	193.25	7.98	15.02	19.32	3.7319	Promoter (<=1kb)	-27	GO:0003735(structural constituent of ribosome);GO:0006412(translation)	NA	up	yes
LOC115701043	11	XM_030628727.1	50345493	50345693	1.54332e-19	2.65728e-17	202.32	195.62	177.96	3.99	6.01	28.98	3.88505	Promoter (<=1kb)	0	GO:0005524(ATP binding);GO:0005634(nucleus);GO:0016301(kinase activity);GO:0016310(phosphorylation)	NA	up	yes
LOC115701163	11	XM_030628872.1	59592585	59592785	1.54912e-19	2.6636e-17	235.02	210.02	236.67	7.98	9.01	9.66	4.67709	Promoter (<=1kb)	-110	GO:0004707(MAP kinase activity);GO:0005515(protein binding);GO:0005524(ATP binding);GO:0005634(nucleus);GO:0005737(cytoplasm);GO:0007165(signal transduction);GO:0010468(regulation of gene expression)	04016(MAPK signaling pathway - plant)	up	yes
LOC115702862	2	XM_030630309.1	2438706	2438906	1.62154e-19	2.78428e-17	187.35	196.82	203.04	11.96	15.02	9.66	4.00228	Promoter (<=1kb)	-185	GO:0004722(protein serine/threonine phosphatase activity);GO:0005634(nucleus);GO:0005737(cytoplasm);GO:0006470(protein dephosphorylation);GO:0009414(response to water deprivation);GO:0009651(response to salt stress);GO:0009737(response to abscisic acid);GO:0046872(metal ion binding);GO:0061416(regulation of transcription from RNA polymerase II promoter in response to salt stress)	NA	up	yes
LOC115718681	7	XM_030647502.1	88582056	88582256	2.1814e-19	3.72001e-17	176.82	199.22	193.86	11.96	3	25.76	3.80655	Promoter (<=1kb)	-149	GO:0005887(integral component of plasma membrane);GO:0009705(plant-type vacuole membrane);GO:0009992(cellular water homeostasis);GO:0015250(water channel activity);GO:0015254(glycerol channel activity);GO:0034220(ion transmembrane transport);GO:0042807(central vacuole)	NA	up	yes
LOC115713722	5	XM_030642204.1	79069066	79069266	2.21041e-19	3.76434e-17	119.17	132.61	111.92	279.13	288.35	257.64	-1.18185	Promoter (1-2kb)	-1177	GO:0005886(plasma membrane);GO:0006952(defense response)	NA	down	yes
LOC115695769	9	XM_030622845.1	1476798	1476998	2.22675e-19	3.78184e-17	186.24	193.22	185.3	19.94	6.01	16.1	3.74755	Promoter (<=1kb)	-114	GO:0000210(NAD+ diphosphatase activity);GO:0005829(cytosol);GO:0006979(response to oxidative stress);GO:0016787(hydrolase activity);GO:0046872(metal ion binding);GO:0047631(ADP-ribose diphosphatase activity);GO:0051287(NAD binding)	NA	up	yes
LOC115710237	4	XM_030638584.1	78631865	78632065	2.59197e-19	4.35471e-17	217.84	187.82	237.9	15.95	9.01	6.44	4.35712	Promoter (1-2kb)	-1027	GO:0006999(nuclear pore organization);GO:0017056(structural constituent of nuclear pore);GO:0044611(nuclear pore inner ring)	NA	up	yes
LOC115725350	9	XM_030654838.1	6389868	6390068	2.62654e-19	4.40688e-17	180.15	186.62	196.92	15.95	9.01	16.1	3.77896	Promoter (<=1kb)	-158	GO:0004386(helicase activity);GO:0005634(nucleus);GO:0008150(biological_process)	NA	up	yes
LOC115713726	5	XM_030642208.1	23366631	23366831	3.22026e-19	5.36696e-17	170.17	181.82	176.74	39.88	15.02	19.32	2.8327	Promoter (<=1kb)	-34	GO:0003677(DNA binding);GO:0003700(DNA binding transcription factor activity);GO:0005634(nucleus);GO:0006351(transcription, DNA-templated);GO:0006355(regulation of transcription, DNA-templated);GO:0007275(multicellular organism development);GO:0009611(response to wounding);GO:0009788(negative regulation of abscisic acid-activated signaling pathway)	04141(Protein processing in endoplasmic reticulum);04120(Ubiquitin mediated proteolysis)	up	yes
LOC115714229	5	XM_030642839.1	1533255	1533455	3.50389e-19	5.8241e-17	204.54	191.42	195.09	7.98	15.02	9.66	4.17788	Promoter (1-2kb)	-1313	GO:0003674(molecular_function);GO:0005634(nucleus);GO:0008150(biological_process);GO:0016021(integral component of membrane)	NA	up	yes
LOC115699573	11	XM_030627051.1	54485379	54485579	3.57003e-19	5.92615e-17	182.92	184.82	177.96	23.93	9.01	12.88	3.57411	Promoter (<=1kb)	-344	GO:0005634(nucleus);GO:0006355(regulation of transcription, DNA-templated)	NA	up	yes
LOC115701164	11	XM_030628873.1	59602450	59602650	4.01028e-19	6.62799e-17	203.43	196.82	216.49	7.98	9.01	12.88	4.36798	Promoter (2-3kb)	-2907	GO:0005634(nucleus);GO:0006351(transcription, DNA-templated);GO:0006355(regulation of transcription, DNA-templated);GO:0007623(circadian rhythm);GO:0009641(shade avoidance);GO:0009742(brassinosteroid mediated signaling pathway);GO:0032502(developmental process);GO:0040008(regulation of growth);GO:0046983(protein dimerization activity)	NA	up	yes
LOC115709995	4	XM_030638283.1	28580974	28581174	4.01407e-19	6.62799e-17	200.1	166.81	199.98	11.96	9.01	19.32	3.81436	Promoter (1-2kb)	-1382	GO:0005773(vacuole);GO:0005887(integral component of plasma membrane);GO:0009506(plasmodesma);GO:0009992(cellular water homeostasis);GO:0015250(water channel activity);GO:0015254(glycerol channel activity);GO:0034220(ion transmembrane transport)	NA	up	yes
LOC115714479	5	XR_004011051.1	84149876	84150076	4.6015e-19	7.56791e-17	174.05	192.02	212.82	19.94	12.01	6.44	3.91435	Promoter (<=1kb)	-38	NA	NA	up	yes
LOC115711970	5	XM_030640170.1	78930530	78930730	5.50665e-19	9.00912e-17	170.17	173.41	179.8	27.91	12.01	16.1	3.2236	Promoter (<=1kb)	-35	GO:0005737(cytoplasm);GO:0009733(response to auxin);GO:0016874(ligase activity)	04075(Plant hormone signal transduction)	up	yes
LOC115709298	4	XM_030637371.1	3625638	3625838	5.90228e-19	9.5438e-17	207.31	169.21	199.37	31.9	6.01	3.22	3.80759	Promoter (<=1kb)	-477	GO:0005634(nucleus);GO:0005737(cytoplasm);GO:0006952(defense response);GO:0016740(transferase activity);GO:0043067(regulation of programmed cell death);GO:0043161(proteasome-mediated ubiquitin-dependent protein catabolic process);GO:0046872(metal ion binding)	NA	up	yes
LOC115709422	4	XM_030637522.1	48185268	48185468	6.09328e-19	9.83989e-17	176.27	176.41	171.85	27.91	12.01	12.88	3.31216	Promoter (<=1kb)	-75	GO:0004672(protein kinase activity);GO:0004674(protein serine/threonine kinase activity);GO:0005524(ATP binding);GO:0005576(extracellular region);GO:0005886(plasma membrane);GO:0006468(protein phosphorylation);GO:0009506(plasmodesma);GO:0016021(integral component of membrane);GO:0016301(kinase activity)	NA	up	yes
LOC115701035	2	XM_030628721.1	102586753	102586953	6.96721e-19	1.11789e-16	176.82	163.81	196.92	19.94	9.01	19.32	3.47717	Promoter (<=1kb)	0	GO:0005634(nucleus);GO:0005737(cytoplasm);GO:0005829(cytosol);GO:0005886(plasma membrane);GO:0008150(biological_process);GO:0043231(intracellular membrane-bounded organelle)	NA	up	yes
LOC115699365	2	XM_030626755.1	98613714	98613914	7.33598e-19	1.17404e-16	202.32	183.62	191.42	11.96	3	19.32	4.07363	Promoter (<=1kb)	-231	GO:0003690(double-stranded DNA binding);GO:0003697(single-stranded DNA binding);GO:0003723(RNA binding);GO:0005515(protein binding);GO:0005634(nucleus);GO:0009791(post-embryonic development);GO:0009910(negative regulation of flower development);GO:0010022(meristem determinacy);GO:0016571(histone methylation);GO:0042538(hyperosmotic salinity response);GO:0045892(negative regulation of transcriptio…	NA	up	yes
LOC115704346	2	XM_030631576.1	8830664	8830864	7.81864e-19	1.24649e-16	177.38	160.81	179.8	27.91	18.02	16.1	3.06171	Promoter (1-2kb)	-1324	GO:0004806(triglyceride lipase activity);GO:0005576(extracellular region);GO:0006629(lipid metabolic process);GO:0016298(lipase activity)	NA	up	yes
LOC115715219	5	XM_030644061.1	3531401	3531601	8.03535e-19	1.27777e-16	195.11	204.02	200.59	3.99	18.02	6.44	4.39776	Promoter (<=1kb)	-74	GO:0005634(nucleus);GO:0005737(cytoplasm)	NA	up	yes
LOC115720112	2	XM_030649275.1	79633486	79633686	8.28998e-19	1.31158e-16	163.52	186.62	180.41	11.96	9.01	25.76	3.50482	Promoter (<=1kb)	-54	GO:0005634(nucleus);GO:0005829(cytosol);GO:0005886(plasma membrane)	NA	up	yes
LOC115702426	2	XM_030629889.1	22536389	22536589	9.33375e-19	1.46742e-16	196.22	188.42	186.53	0	12.01	19.32	4.18794	Promoter (<=1kb)	-115	NA	NA	up	yes
LOC115714646	2	XM_030643396.1	76059645	76059845	9.50692e-19	1.49089e-16	182.92	166.21	175.52	27.91	12.01	9.66	3.40326	Promoter (<=1kb)	0	GO:0005216(ion channel activity);GO:0005886(plasma membrane);GO:0006811(ion transport);GO:0009507(chloroplast);GO:0009526(plastid envelope);GO:0009657(plastid organization);GO:0010020(chloroplast fission);GO:0016020(membrane);GO:0016021(integral component of membrane);GO:0031969(chloroplast membrane);GO:0055085(transmembrane transport)	NA	up	yes
LOC115711298	4	XM_030639632.1	65049319	65049519	9.58097e-19	1.50062e-16	207.31	188.42	201.2	7.98	12.01	9.66	4.33139	Promoter (<=1kb)	-819	GO:0003674(molecular_function);GO:0005739(mitochondrion);GO:0008150(biological_process);GO:0016021(integral component of membrane)	NA	up	yes
LOC115724710	9	XM_030654047.1	32127006	32127206	1.01734e-18	1.5914e-16	186.24	196.22	187.14	15.95	6.01	12.88	4.03115	Promoter (<=1kb)	-161	GO:0003700(DNA binding transcription factor activity);GO:0005634(nucleus);GO:0006355(regulation of transcription, DNA-templated);GO:0043565(sequence-specific DNA binding)	04075(Plant hormone signal transduction)	up	yes
LOC115714982	5	XM_030643757.1	12785796	12785996	1.03902e-18	1.62329e-16	160.75	186.02	171.85	11.96	18.02	35.42	2.98707	Promoter (<=1kb)	0	GO:0000380(alternative mRNA splicing, via spliceosome);GO:0003690(double-stranded DNA binding);GO:0003697(single-stranded DNA binding);GO:0003723(RNA binding);GO:0003729(mRNA binding);GO:0005515(protein binding);GO:0005634(nucleus);GO:0005737(cytoplasm);GO:0005739(mitochondrion);GO:0005777(peroxisome);GO:0005829(cytosol);GO:0006406(mRNA export from nucleus);GO:0006970(response to osmotic stress);…	NA	up	yes
LOC115697129	10	XM_030624044.1	9018160	9018360	1.05049e-18	1.63711e-16	162.41	187.82	185.3	7.98	18.02	16.1	3.66909	Promoter (<=1kb)	-523	GO:0003333(amino acid transmembrane transport);GO:0005886(plasma membrane);GO:0015171(amino acid transmembrane transporter activity)	04075(Plant hormone signal transduction)	up	yes
LOC115724533	9	XM_030653831.1	29752863	29753063	1.2164e-18	1.8839e-16	160.75	176.41	181.63	19.94	15.02	16.1	3.34494	Promoter (<=1kb)	0	GO:0000226(microtubule cytoskeleton organization);GO:0000911(cytokinesis by cell plate formation);GO:0000922(spindle pole);GO:0005634(nucleus);GO:0005819(spindle);GO:0005874(microtubule);GO:0008017(microtubule binding);GO:0008283(cell proliferation);GO:0009524(phragmoplast);GO:0009574(preprophase band);GO:0048528(post-embryonic root development);GO:0055028(cortical microtubule);GO:0072686(mitotic…	NA	up	yes
LOC115709795	4	XM_030638012.1	4059795	4059995	1.23917e-18	1.91443e-16	172.94	172.81	173.07	23.93	21.03	3.22	3.429	Promoter (<=1kb)	0	GO:0000977(RNA polymerase II regulatory region sequence-specific DNA binding);GO:0003700(DNA binding transcription factor activity);GO:0005515(protein binding);GO:0005634(nucleus);GO:0005829(cytosol);GO:0006351(transcription, DNA-templated);GO:0006355(regulation of transcription, DNA-templated);GO:0009737(response to abscisic acid);GO:0043565(sequence-specific DNA binding);GO:0044212(transcriptio…	NA	up	yes
LOC115698970	11	XM_030626183.1	46730108	46730308	1.36568e-18	2.0969e-16	186.8	177.01	204.87	7.98	12.01	12.88	4.11271	Promoter (<=1kb)	-11	GO:0005774(vacuolar membrane);GO:0005783(endoplasmic reticulum);GO:0005794(Golgi apparatus);GO:0005829(cytosol);GO:0009507(chloroplast);GO:0034620(cellular response to unfolded protein);GO:0042026(protein refolding);GO:0051787(misfolded protein binding)	04141(Protein processing in endoplasmic reticulum)	up	yes
LOC115723440	8	XR_004012964.1	4447634	4447834	1.42533e-18	2.18312e-16	177.38	162.61	189.58	31.9	6.01	9.66	3.47673	Promoter (<=1kb)	0	NA	NA	up	yes
LOC115699911	2	XM_030627459.1	100118473	100118673	1.51075e-18	2.30547e-16	169.61	164.41	173.07	7.98	24.03	22.54	3.21668	Promoter (<=1kb)	-148	GO:0003677(DNA binding);GO:0003700(DNA binding transcription factor activity);GO:0005515(protein binding);GO:0005634(nucleus);GO:0006351(transcription, DNA-templated);GO:0009733(response to auxin);GO:0009751(response to salicylic acid);GO:0042545(cell wall modification);GO:0044212(transcription regulatory region DNA binding);GO:0045787(positive regulation of cell cycle);GO:0045893(positive regula…	NA	up	yes
LOC115709694	4	XM_030637862.1	29541600	29541800	1.52967e-18	2.33148e-16	187.91	171.61	173.68	7.98	6.01	25.76	3.7458	Promoter (<=1kb)	-123	GO:0003677(DNA binding);GO:0003700(DNA binding transcription factor activity);GO:0005634(nucleus);GO:0006351(transcription, DNA-templated);GO:0006355(regulation of transcription, DNA-templated);GO:0010067(procambium histogenesis);GO:0010087(phloem or xylem histogenesis);GO:0045893(positive regulation of transcription, DNA-templated);GO:0046872(metal ion binding)	NA	up	yes
LOC115697785	2	XM_030624913.1	91446719	91446919	1.58336e-18	2.40745e-16	172.94	162.01	171.85	11.96	18.02	25.76	3.18442	Promoter (<=1kb)	-34	GO:0005765(lysosomal membrane);GO:0006465(signal peptide processing);GO:0030660(Golgi-associated vesicle membrane);GO:0033619(membrane protein proteolysis);GO:0042500(aspartic endopeptidase activity, intramembrane cleaving);GO:0071458(integral component of cytoplasmic side of endoplasmic reticulum membrane);GO:0071556(integral component of lumenal side of endoplasmic reticulum membrane)	NA	up	yes
LOC115721361	7	XM_030650643.1	87040522	87040722	1.61733e-18	2.45611e-16	179.04	191.42	190.81	19.94	9.01	6.44	3.98727	Promoter (<=1kb)	-326	GO:0005576(extracellular region);GO:0005634(nucleus);GO:0005737(cytoplasm);GO:0005774(vacuolar membrane)	NA	up	yes
LOC115708872	4	XM_030636887.1	25804108	25804308	1.63761e-18	2.48387e-16	167.4	162.01	182.24	39.88	12.01	22.54	2.78115	Promoter (<=1kb)	-747	GO:0003674(molecular_function);GO:0008150(biological_process)	NA	up	yes
LOC115707469	2	XR_004009747.1	22288474	22288674	1.68666e-18	2.55517e-16	183.47	183.62	192.64	7.98	15.02	9.66	4.09936	Promoter (2-3kb)	-2197	NA	NA	up	yes
LOC115709747	4	XM_030637938.1	41717439	41717639	1.71861e-18	2.60042e-16	169.61	160.21	184.69	11.96	15.02	22.54	3.37702	Promoter (<=1kb)	0	GO:0003674(molecular_function);GO:0005737(cytoplasm);GO:0008150(biological_process)	NA	up	yes
LOC115719012	7	XM_030647864.1	80008602	80008802	1.78879e-18	2.70006e-16	181.26	180.02	199.98	19.94	9.01	6.44	3.98724	Promoter (1-2kb)	-1008	GO:0005576(extracellular region);GO:0006949(syncytium formation);GO:0009505(plant-type cell wall);GO:0009664(plant-type cell wall organization);GO:0009826(unidimensional cell growth);GO:0009828(plant-type cell wall loosening);GO:0009831(plant-type cell wall modification involved in multidimensional cell growth);GO:0016020(membrane)	NA	up	yes
LOC115697295	10	XM_030624242.1	11393292	11393492	1.89603e-18	2.84814e-16	161.3	186.02	163.9	31.9	18.02	19.32	2.88414	Promoter (<=1kb)	0	GO:0003674(molecular_function);GO:0005634(nucleus);GO:0008150(biological_process)	NA	up	yes
LOC115710348	2	XM_030638719.1	34468140	34468340	1.9065e-18	2.86044e-16	160.19	179.42	169.4	15.95	30.04	6.44	3.27928	Promoter (<=1kb)	0	GO:0003735(structural constituent of ribosome);GO:0005737(cytoplasm);GO:0005829(cytosol);GO:0005840(ribosome);GO:0006412(translation);GO:0022625(cytosolic large ribosomal subunit);GO:0042254(ribosome biogenesis);GO:0046872(metal ion binding)	03010(Ribosome)	up	yes
LOC115725033	9	XM_030654445.1	67026008	67026208	1.91019e-18	2.86253e-16	187.35	204.62	190.81	0	21.03	6.44	4.40719	Promoter (<=1kb)	-78	GO:0003674(molecular_function);GO:0005634(nucleus);GO:0006351(transcription, DNA-templated);GO:0006355(regulation of transcription, DNA-templated);GO:0048511(rhythmic process)	NA	up	yes
LOC115702881	2	XM_030630336.1	13659336	13659536	2.00889e-18	2.99248e-16	205.09	193.22	183.47	3.99	3	22.54	4.29999	Promoter (<=1kb)	-199	GO:0005739(mitochondrion);GO:0007165(signal transduction)	NA	up	yes
LOC115717232	6	XM_030646204.1	4338736	4338936	2.13598e-18	3.16293e-16	182.36	187.82	169.4	15.95	12.01	9.66	3.84203	Promoter (<=1kb)	-11	GO:0004722(protein serine/threonine phosphatase activity);GO:0005886(plasma membrane);GO:0006470(protein dephosphorylation);GO:0046872(metal ion binding)	04016(MAPK signaling pathway - plant);04075(Plant hormone signal transduction)	up	yes
LOC115706900	3	XM_030634666.1	88806071	88806271	2.2224e-18	3.27922e-16	192.9	172.81	190.81	7.98	12.01	12.88	4.08151	Promoter (<=1kb)	-117	NA	NA	up	yes
LOC115704719	2	XM_030631923.1	16569732	16569932	2.23564e-18	3.29486e-16	172.39	172.21	201.81	19.94	15.02	3.22	3.83924	Promoter (<=1kb)	0	GO:0000981(RNA polymerase II transcription factor activity, sequence-specific DNA binding);GO:0001135(transcription factor activity, RNA polymerase II transcription factor recruiting);GO:0003677(DNA binding);GO:0003700(DNA binding transcription factor activity);GO:0005515(protein binding);GO:0005634(nucleus);GO:0006351(transcription, DNA-templated);GO:0006357(regulation of transcription by RNA po…	NA	up	yes
LOC115704221	2	XM_030631456.1	8789285	8789485	2.32096e-18	3.41255e-16	170.17	166.21	165.73	11.96	21.03	19.32	3.26283	Promoter (<=1kb)	0	GO:0005737(cytoplasm);GO:0005783(endoplasmic reticulum);GO:0005788(endoplasmic reticulum lumen);GO:0005886(plasma membrane);GO:0006457(protein folding);GO:0051082(unfolded protein binding);GO:0052033(pathogen-associated molecular pattern dependent induction by symbiont of host innate immune response)	04141(Protein processing in endoplasmic reticulum)	up	yes
LOC115707970	3	XM_030636088.1	100466523	100466723	2.35855e-18	3.45966e-16	161.85	175.81	166.34	27.91	21.03	6.44	3.18604	Promoter (<=1kb)	0	NA	NA	up	yes
LOC115711343	4	XM_030639680.1	38124002	38124202	2.48634e-18	3.62158e-16	176.27	162.01	193.86	31.9	3	9.66	3.57782	Promoter (<=1kb)	0	GO:0004478(methionine adenosyltransferase activity);GO:0005829(cytosol)	00270(Cysteine and methionine metabolism)	up	yes
LOC115722928	8	XM_030652310.1	4917436	4917636	2.57849e-18	3.74707e-16	160.75	184.82	183.47	15.95	18.02	6.44	3.71045	Promoter (<=1kb)	-108	GO:0003677(DNA binding);GO:0003700(DNA binding transcription factor activity);GO:0005634(nucleus);GO:0006351(transcription, DNA-templated);GO:0006355(regulation of transcription, DNA-templated);GO:0009617(response to bacterium);GO:0010200(response to chitin);GO:0042742(defense response to bacterium);GO:0043565(sequence-specific DNA binding);GO:0045893(positive regulation of transcription, DNA-tem…	04626(Plant-pathogen interaction)	up	yes
LOC115706736	3	XM_030634459.1	21177317	21177517	2.79246e-18	4.0392e-16	186.24	183.62	206.1	7.98	9.01	12.88	4.26928	Promoter (<=1kb)	-675	GO:0006952(defense response);GO:0016042(lipid catabolic process);GO:0016787(hydrolase activity);GO:0045735(nutrient reservoir activity)	NA	up	yes
LOC115714592	5	XM_030643339.1	17183038	17183238	2.85399e-18	4.1139e-16	174.6	153.61	174.91	27.91	15.02	16.1	3.0913	Promoter (<=1kb)	-112	GO:0008643(carbohydrate transport);GO:0016021(integral component of membrane);GO:0051119(sugar transmembrane transporter activity)	NA	up	yes
LOC115709045	4	XM_030637074.1	19193462	19193662	3.25079e-18	4.64891e-16	163.52	172.81	162.67	19.94	39.05	6.44	2.93111	Promoter (<=1kb)	-71	GO:0010189(vitamin E biosynthetic process);GO:0015995(chlorophyll biosynthetic process);GO:0033385(geranylgeranyl diphosphate metabolic process);GO:0033521(phytyl diphosphate biosynthetic process);GO:0045550(geranylgeranyl reductase activity)	00860(Porphyrin and chlorophyll metabolism);00900(Terpenoid backbone biosynthesis)	up	yes
LOC115716087	6	XM_030644798.1	84936363	84936563	3.25122e-18	4.64891e-16	176.27	173.41	168.79	19.94	6.01	16.1	3.62417	Promoter (<=1kb)	-83	GO:0004722(protein serine/threonine phosphatase activity);GO:0005515(protein binding);GO:0005634(nucleus);GO:0005794(Golgi apparatus);GO:0005829(cytosol);GO:0005886(plasma membrane);GO:0006470(protein dephosphorylation);GO:0009414(response to water deprivation);GO:0009658(chloroplast organization);GO:0009737(response to abscisic acid);GO:0009788(negative regulation of abscisic acid-activated sign…	04016(MAPK signaling pathway - plant);04075(Plant hormone signal transduction)	up	yes
LOC115716393	6	XM_030645179.1	78155274	78155474	3.57155e-18	5.09527e-16	185.69	158.41	165.73	23.93	3	22.54	3.36534	Promoter (2-3kb)	-2557	GO:0003677(DNA binding);GO:0003700(DNA binding transcription factor activity);GO:0005515(protein binding);GO:0005634(nucleus);GO:0006351(transcription, DNA-templated);GO:0006355(regulation of transcription, DNA-templated);GO:0008283(cell proliferation);GO:0009585(red, far-red light phototransduction);GO:0009641(shade avoidance);GO:0009733(response to auxin);GO:0009735(response to cytokinin);GO:00…	NA	up	yes
LOC115714019	5	XM_030642529.1	857503	857703	3.69716e-18	5.26245e-16	182.36	193.22	191.42	11.96	9.01	9.66	4.21009	Promoter (<=1kb)	-71	GO:0003700(DNA binding transcription factor activity);GO:0005622(intracellular);GO:0005634(nucleus);GO:0006355(regulation of transcription, DNA-templated);GO:0008270(zinc ion binding);GO:0016021(integral component of membrane)	NA	up	yes
LOC115706839	3	XM_030634588.1	88483101	88483301	3.74918e-18	5.33041e-16	181.26	174.01	172.46	7.98	15.02	12.88	3.87873	Promoter (<=1kb)	-733	GO:0003677(DNA binding);GO:0003700(DNA binding transcription factor activity);GO:0005634(nucleus);GO:0006351(transcription, DNA-templated);GO:0006355(regulation of transcription, DNA-templated);GO:0009742(brassinosteroid mediated signaling pathway)	04075(Plant hormone signal transduction)	up	yes
LOC115713071	5	XM_030641552.1	91721780	91721980	4.44104e-18	6.26412e-16	210.08	214.22	215.27	11.96	9.01	3.22	4.72436	Promoter (1-2kb)	-1656	GO:0003700(DNA binding transcription factor activity);GO:0005516(calmodulin binding);GO:0005634(nucleus);GO:0006351(transcription, DNA-templated);GO:0006355(regulation of transcription, DNA-templated);GO:0019760(glucosinolate metabolic process);GO:0043565(sequence-specific DNA binding)	04016(MAPK signaling pathway - plant);04626(Plant-pathogen interaction)	up	yes
LOC115702338	2	XM_030629796.1	104574332	104574532	4.46997e-18	6.29782e-16	175.16	162.01	163.29	11.96	15.02	19.32	3.43405	Promoter (<=1kb)	-31	GO:0001046(core promoter sequence-specific DNA binding);GO:0001228(transcriptional activator activity, RNA polymerase II transcription regulatory region sequence-specific DNA binding);GO:0003677(DNA binding);GO:0003700(DNA binding transcription factor activity);GO:0005515(protein binding);GO:0005634(nucleus);GO:0006355(regulation of transcription, DNA-templated);GO:0006366(transcription by RNA po…	04075(Plant hormone signal transduction);04712(Circadian rhythm - plant)	up	yes
LOC115705493	3	XM_030632832.1	65864236	65864436	4.89716e-18	6.88415e-16	166.29	171.01	190.81	11.96	15.02	9.66	3.84925	Promoter (<=1kb)	-79	GO:0004365(glyceraldehyde-3-phosphate dehydrogenase (NAD+) (phosphorylating) activity);GO:0005507(copper ion binding);GO:0005975(carbohydrate metabolic process);GO:0006006(glucose metabolic process);GO:0006096(glycolytic process);GO:0008270(zinc ion binding);GO:0009507(chloroplast);GO:0009536(plastid);GO:0009555(pollen development);GO:0009570(chloroplast stroma);GO:0009735(response to cytokinin);…	00010(Glycolysis / Gluconeogenesis);00710(Carbon fixation in photosynthetic organisms)	up	yes
LOC115722062	8	XM_030651177.1	56113894	56114094	4.9201e-18	6.90086e-16	186.24	178.81	196.92	11.96	12.01	6.44	4.20751	Promoter (1-2kb)	-1685	GO:0003674(molecular_function);GO:0005634(nucleus);GO:0008150(biological_process)	NA	up	yes
LOC115700445	11	XM_030627983.1	41563924	41564124	5.53498e-18	7.71991e-16	176.82	190.82	192.03	19.94	6.01	6.44	4.11112	Promoter (2-3kb)	-2259	NA	NA	up	yes
LOC115703642	3	XM_030630880.1	202094	202294	5.56363e-18	7.74256e-16	202.87	189.02	196.92	11.96	9.01	6.44	4.42479	Promoter (<=1kb)	-90	GO:0004672(protein kinase activity);GO:0004674(protein serine/threonine kinase activity);GO:0005515(protein binding);GO:0005524(ATP binding);GO:0005886(plasma membrane);GO:0006468(protein phosphorylation);GO:0007169(transmembrane receptor protein tyrosine kinase signaling pathway);GO:0009506(plasmodesma);GO:0016021(integral component of membrane);GO:0016301(kinase activity);GO:0046777(protein aut…	NA	up	yes
LOC115698658	11	XM_030625788.1	13685396	13685596	5.89441e-18	8.15742e-16	224.49	207.02	202.43	11.96	0	12.88	4.67333	Promoter (<=1kb)	-115	GO:0005739(mitochondrion);GO:0006869(lipid transport);GO:0009507(chloroplast);GO:0009707(chloroplast outer membrane);GO:0009809(lignin biosynthetic process);GO:0009867(jasmonic acid mediated signaling pathway);GO:0016757(transferase activity, transferring glycosyl groups);GO:0019375(galactolipid biosynthetic process);GO:0031408(oxylipin biosynthetic process);GO:0035250(UDP-galactosyltransferase a…	00561(Glycerolipid metabolism)	up	yes
LOC115705509	3	XM_030632852.1	25819176	25819376	6.64995e-18	9.1523e-16	182.92	204.02	200.59	19.94	3	6.44	4.32163	Promoter (<=1kb)	0	GO:0004579(dolichyl-diphosphooligosaccharide-protein glycotransferase activity);GO:0008250(oligosaccharyltransferase complex);GO:0018279(protein N-linked glycosylation via asparagine);GO:0043687(post-translational protein modification)	00510(N-Glycan biosynthesis);04141(Protein processing in endoplasmic reticulum)	up	yes
LOC115700997	11	XM_030628679.1	47043329	47043529	6.8801e-18	9.42747e-16	156.87	166.81	165.12	23.93	18.02	25.76	2.85178	Promoter (<=1kb)	0	GO:0003700(DNA binding transcription factor activity);GO:0005515(protein binding);GO:0005634(nucleus);GO:0006351(transcription, DNA-templated);GO:0007623(circadian rhythm);GO:0008270(zinc ion binding);GO:0009585(red, far-red light phototransduction);GO:0010017(red or far-red light signaling pathway);GO:0010018(far-red light signaling pathway);GO:0010218(response to far red light);GO:0042753(posit…	NA	up	yes
LOC115716206	6	XM_030644948.1	620594	620794	7.65827e-18	1.04365e-15	166.84	162.01	157.78	23.93	18.02	25.76	2.84539	Promoter (2-3kb)	-2975	GO:0000156(phosphorelay response regulator activity);GO:0000160(phosphorelay signal transduction system);GO:0003677(DNA binding);GO:0005515(protein binding);GO:0005634(nucleus);GO:0006351(transcription, DNA-templated);GO:0006355(regulation of transcription, DNA-templated);GO:0007623(circadian rhythm);GO:0009266(response to temperature stimulus);GO:0010017(red or far-red light signaling pathway);G…	04712(Circadian rhythm - plant)	up	yes
LOC115703050	2	XM_030630542.1	4543466	4543666	7.81712e-18	1.06413e-15	195.11	168.01	162.06	3.99	6.01	25.76	3.87648	Promoter (1-2kb)	-1164	GO:0005886(plasma membrane);GO:0006952(defense response);GO:0007165(signal transduction)	NA	up	yes
LOC115705265	3	XM_030632548.1	98877731	98877931	7.96751e-18	1.08225e-15	171.28	171.01	171.85	23.93	9.01	6.44	3.70673	Promoter (<=1kb)	-20	GO:0005794(Golgi apparatus);GO:0016021(integral component of membrane);GO:0016757(transferase activity, transferring glycosyl groups);GO:0046506(sulfolipid biosynthetic process)	00561(Glycerolipid metabolism)	up	yes
LOC115718979	7	XM_030647814.1	29434408	29434608	8.04803e-18	1.092e-15	185.69	164.41	182.24	7.98	18.02	6.44	4.03661	Promoter (1-2kb)	-1350	GO:0003700(DNA binding transcription factor activity);GO:0005515(protein binding);GO:0005634(nucleus);GO:0006351(transcription, DNA-templated);GO:0006355(regulation of transcription, DNA-templated);GO:0009733(response to auxin);GO:0009734(auxin-activated signaling pathway)	04075(Plant hormone signal transduction)	up	yes
LOC115700611	11	XM_030628217.1	42984233	42984433	8.23241e-18	1.1158e-15	164.63	168.61	157.78	7.98	15.02	22.54	3.43069	Promoter (<=1kb)	0	GO:0005515(protein binding);GO:0006970(response to osmotic stress);GO:0008270(zinc ion binding);GO:0009651(response to salt stress);GO:0009687(abscisic acid metabolic process);GO:0009688(abscisic acid biosynthetic process);GO:0009739(response to gibberellin);GO:0010200(response to chitin);GO:0016021(integral component of membrane);GO:0016567(protein ubiquitination);GO:0043161(proteasome-mediated …	NA	up	yes
LOC115706851	3	XM_030634608.1	133637	133837	8.59241e-18	1.16081e-15	201.21	180.02	199.98	3.99	12.01	9.66	4.50125	Promoter (<=1kb)	0	GO:0003700(DNA binding transcription factor activity);GO:0005634(nucleus)	04016(MAPK signaling pathway - plant)	up	yes
LOC115705128	3	XM_030632368.1	19985484	19985684	8.79524e-18	1.18565e-15	165.73	147.61	191.42	15.95	24.03	12.88	3.25532	Promoter (<=1kb)	-249	GO:0000156(phosphorelay response regulator activity);GO:0000160(phosphorelay signal transduction system);GO:0003677(DNA binding);GO:0005634(nucleus);GO:0005739(mitochondrion);GO:0006351(transcription, DNA-templated);GO:0006355(regulation of transcription, DNA-templated);GO:0007623(circadian rhythm);GO:0009266(response to temperature stimulus);GO:0010017(red or far-red light signaling pathway);GO:…	04712(Circadian rhythm - plant)	up	yes
LOC115699484	11	XM_030626924.1	59478223	59478423	8.94565e-18	1.20462e-15	169.06	150.61	190.81	11.96	6.01	25.76	3.54504	Promoter (<=1kb)	-347	GO:0003674(molecular_function);GO:0005634(nucleus);GO:0008150(biological_process)	NA	up	yes
LOC115715090	5	XM_030643890.1	82999929	83000129	9.42617e-18	1.26252e-15	159.08	156.01	168.18	19.94	24.03	12.88	3.08764	Promoter (<=1kb)	0	GO:0003674(molecular_function);GO:0005739(mitochondrion);GO:0005774(vacuolar membrane);GO:0005886(plasma membrane);GO:0016021(integral component of membrane)	04144(Endocytosis)	up	yes
LOC115715160	5	XM_030643981.1	88795327	88795527	9.7818e-18	1.30735e-15	159.64	153.61	183.47	19.94	12.01	16.1	3.36968	Promoter (1-2kb)	-1798	GO:0005515(protein binding);GO:0005634(nucleus);GO:0006281(DNA repair);GO:0007140(male meiotic nuclear division);GO:0007143(female meiotic nuclear division);GO:0009555(pollen development);GO:0010165(response to X-ray)	NA	up	yes
LOC115701162	11	XR_004008517.1	55203983	55204183	1.08236e-17	1.44041e-15	172.94	193.82	180.41	0	18.02	9.66	4.30489	Promoter (<=1kb)	-318	GO:0004657(proline dehydrogenase activity);GO:0005739(mitochondrion);GO:0006537(glutamate biosynthetic process);GO:0006562(proline catabolic process);GO:0006970(response to osmotic stress);GO:0009414(response to water deprivation);GO:0010133(proline catabolic process to glutamate);GO:0055114(oxidation-reduction process)	00330(Arginine and proline metabolism)	up	yes
LOC115701368	11	XM_030629147.1	50855182	50855382	1.1749e-17	1.55692e-15	166.84	171.01	187.75	7.98	18.02	6.44	4.01822	Promoter (<=1kb)	0	GO:0004012(phospholipid-translocating ATPase activity);GO:0005886(plasma membrane)	NA	up	yes
LOC115700507	11	XM_030628052.1	43784889	43785089	1.1849e-17	1.56852e-15	253.87	268.82	264.81	3.99	6.01	6.44	5.58236	Promoter (<=1kb)	-33	GO:0004843(thiol-dependent ubiquitin-specific protease activity);GO:0005515(protein binding);GO:0005634(nucleus);GO:0005737(cytoplasm);GO:0005829(cytosol);GO:0006511(ubiquitin-dependent protein catabolic process);GO:0009867(jasmonic acid mediated signaling pathway);GO:0016579(protein deubiquitination);GO:0036459(thiol-dependent ubiquitinyl hydrolase activity)	NA	up	yes
LOC115697443	10	XM_030624453.1	11618216	11618416	1.23233e-17	1.62786e-15	156.31	163.21	165.73	11.96	21.03	12.88	3.40312	Promoter (<=1kb)	-17	GO:0003674(molecular_function);GO:0005634(nucleus);GO:0008150(biological_process)	NA	up	yes
LOC115706643	3	XM_030634358.1	26820228	26820428	1.32578e-17	1.74391e-15	177.93	163.21	180.41	15.95	6.01	12.88	3.90402	Promoter (<=1kb)	-230	GO:0003700(DNA binding transcription factor activity);GO:0005634(nucleus);GO:0006351(transcription, DNA-templated);GO:0006355(regulation of transcription, DNA-templated);GO:0007275(multicellular organism development);GO:0044212(transcription regulatory region DNA binding)	03013(RNA transport);03015(mRNA surveillance pathway);03018(RNA degradation)	up	yes
LOC115709350	4	XM_030637436.1	52876188	52876388	1.34673e-17	1.7696e-15	173.49	169.21	176.74	15.95	6.01	12.88	3.89819	Promoter (<=1kb)	-1	GO:0000228(nuclear chromosome);GO:0000400(four-way junction DNA binding);GO:0000403(Y-form DNA binding);GO:0000404(heteroduplex DNA loop binding);GO:0000406(double-strand/single-strand DNA junction binding);GO:0000710(meiotic mismatch repair);GO:0003684(damaged DNA binding);GO:0006301(postreplication repair);GO:0006311(meiotic gene conversion);GO:0007131(reciprocal meiotic recombination);GO:00321…	03430(Mismatch repair)	up	yes
LOC115706294	3	XM_030633894.1	85159437	85159637	1.35281e-17	1.77572e-15	169.61	163.81	171.85	19.94	9.01	9.66	3.71002	Promoter (<=1kb)	-842	GO:0005634(nucleus)	NA	up	yes
LOC115708259	3	XM_030636481.1	23337521	23337721	1.40842e-17	1.8429e-15	151.32	165.61	176.13	7.98	18.02	16.1	3.54991	Promoter (<=1kb)	-5	GO:0003676(nucleic acid binding);GO:0003700(DNA binding transcription factor activity);GO:0005515(protein binding);GO:0005634(nucleus);GO:0006351(transcription, DNA-templated);GO:0006355(regulation of transcription, DNA-templated);GO:0009741(response to brassinosteroid);GO:0009826(unidimensional cell growth);GO:0033169(histone H3-K9 demethylation);GO:0046872(metal ion binding);GO:0048577(negative…	NA	up	yes
LOC115694872	9	XM_030621975.1	4206878	4207078	1.43247e-17	1.87045e-15	161.85	175.21	185.91	3.99	9.01	19.32	4.01621	Promoter (2-3kb)	-2635	NA	NA	up	yes
LOC115718986	7	XM_030647817.1	9192189	9192389	1.46995e-17	1.91739e-15	166.84	178.81	173.07	7.98	15.02	9.66	3.98961	Promoter (<=1kb)	0	GO:0000166(nucleotide binding);GO:0005634(nucleus);GO:0010311(lateral root formation);GO:0043130(ubiquitin binding);GO:0080008(Cul4-RING E3 ubiquitin ligase complex)	NA	up	yes
LOC115698665	11	XM_030625797.1	54725239	54725439	1.5839e-17	2.05541e-15	154.65	168.01	159.62	15.95	9.01	22.54	3.34374	Promoter (<=1kb)	0	GO:0005515(protein binding);GO:0005524(ATP binding);GO:0005618(cell wall);GO:0005634(nucleus);GO:0005737(cytoplasm);GO:0005739(mitochondrion);GO:0005773(vacuole);GO:0005794(Golgi apparatus);GO:0005829(cytosol);GO:0005886(plasma membrane);GO:0006995(cellular response to nitrogen starvation);GO:0009409(response to cold);GO:0009506(plasmodesma);GO:0009507(chloroplast);GO:0009631(cold acclimation);GO…	NA	up	yes
LOC115706551	3	XM_030634239.1	86942427	86942627	1.59079e-17	2.06208e-15	151.32	166.21	165.73	11.96	18.02	16.1	3.3904	Promoter (<=1kb)	0	GO:0004470(malic enzyme activity);GO:0004471(malate dehydrogenase (decarboxylating) (NAD+) activity);GO:0005515(protein binding);GO:0005524(ATP binding);GO:0005739(mitochondrion);GO:0006090(pyruvate metabolic process);GO:0006108(malate metabolic process);GO:0008270(zinc ion binding);GO:0008948(oxaloacetate decarboxylase activity);GO:0009507(chloroplast);GO:0016652(oxidoreductase activity, acting …	00620(Pyruvate metabolism);00710(Carbon fixation in photosynthetic organisms)	up	yes
LOC115709607	4	XM_030637743.1	46589720	46589920	1.64719e-17	2.13077e-15	164.63	163.81	152.89	3.99	24.03	16.1	3.44755	Promoter (<=1kb)	-767	GO:0003677(DNA binding);GO:0003906(DNA-(apurinic or apyrimidinic site) lyase activity);GO:0005515(protein binding);GO:0005634(nucleus);GO:0005730(nucleolus);GO:0006281(DNA repair);GO:0006284(base-excision repair);GO:0006306(DNA methylation);GO:0006342(chromatin silencing);GO:0006351(transcription, DNA-templated);GO:0019104(DNA N-glycosylase activity);GO:0031936(negative regulation of chromatin si…	NA	up	yes
LOC115695434	9	XM_030622497.1	69760433	69760633	1.78985e-17	2.31291e-15	159.64	157.81	161.45	11.96	21.03	12.88	3.3841	Promoter (<=1kb)	-70	NA	NA	up	yes
LOC115714196	5	XM_030642777.1	1912612	1912812	1.97941e-17	2.53852e-15	176.82	154.81	170.62	27.91	9.01	3.22	3.64516	Promoter (<=1kb)	-311	GO:0003677(DNA binding);GO:0003700(DNA binding transcription factor activity);GO:0005634(nucleus);GO:0006351(transcription, DNA-templated);GO:0006355(regulation of transcription, DNA-templated);GO:0009873(ethylene-activated signaling pathway)	04626(Plant-pathogen interaction)	up	yes
LOC115722665	8	XM_030651928.1	3475250	3475450	1.98071e-17	2.53852e-15	157.42	149.41	168.79	23.93	18.02	19.32	2.95656	Promoter (2-3kb)	-2512	NA	NA	up	yes
LOC115705198	3	XM_030632455.1	5270448	5270648	2.08332e-17	2.65639e-15	164.63	167.41	165.73	11.96	3	22.54	3.73016	Promoter (<=1kb)	0	GO:0005515(protein binding);GO:0005634(nucleus);GO:0005677(chromatin silencing complex);GO:0006351(transcription, DNA-templated);GO:0006355(regulation of transcription, DNA-templated);GO:0009409(response to cold);GO:0009908(flower development);GO:0009909(regulation of flower development);GO:0010048(vernalization response);GO:0016571(histone methylation);GO:0016607(nuclear speck);GO:0031062(positi…	NA	up	yes
LOC115700551	2	XM_030628118.1	101756214	101756414	2.10653e-17	2.68324e-15	194	187.22	177.35	11.96	9.01	6.44	4.34872	Promoter (<=1kb)	-672	GO:0003676(nucleic acid binding);GO:0003700(DNA binding transcription factor activity);GO:0005515(protein binding);GO:0005634(nucleus);GO:0006351(transcription, DNA-templated);GO:0006355(regulation of transcription, DNA-templated);GO:0008270(zinc ion binding);GO:0009937(regulation of gibberellic acid mediated signaling pathway);GO:0010029(regulation of seed germination);GO:0010431(seed maturation…	00052(Galactose metabolism);00600(Sphingolipid metabolism);00531(Glycosaminoglycan degradation);00604(Glycosphingolipid biosynthesis - ganglio series);00511(Other glycan degradation)	up	yes
LOC115707886	3	XM_030635979.1	99824143	99824343	2.1151e-17	2.69142e-15	185.69	174.61	170.62	11.96	9.01	9.66	4.11526	Promoter (<=1kb)	0	GO:0005886(plasma membrane)	NA	up	yes
LOC115720819	7	XM_030649994.1	14703206	14703406	2.17904e-17	2.76432e-15	166.84	152.41	170.62	7.98	18.02	12.88	3.65537	Promoter (<=1kb)	-239	GO:0003682(chromatin binding);GO:0004521(endoribonuclease activity);GO:0005515(protein binding);GO:0005634(nucleus);GO:0005654(nucleoplasm);GO:0005719(nuclear euchromatin);GO:0005730(nucleolus);GO:0005829(cytosol);GO:0006306(DNA methylation);GO:0006342(chromatin silencing);GO:0006351(transcription, DNA-templated);GO:0006417(regulation of translation);GO:0009816(defense response to bacterium, inco…	NA	up	yes
LOC115699949	2	XM_030627499.1	100237884	100238084	2.27279e-17	2.87449e-15	155.76	147.01	180.41	11.96	15.02	28.98	3.10996	Promoter (1-2kb)	-1464	GO:0005634(nucleus);GO:0006355(regulation of transcription, DNA-templated);GO:0044212(transcription regulatory region DNA binding)	04075(Plant hormone signal transduction)	up	yes
LOC115699137	11	XM_030626383.1	46913219	46913419	2.50462e-17	3.15491e-15	171.28	146.41	166.34	11.96	12.01	19.32	3.48267	Promoter (<=1kb)	-22	NA	NA	up	yes
LOC115702644	2	XM_030630064.1	353780	353980	2.57659e-17	3.23903e-15	159.08	186.62	157.78	7.98	24.03	3.22	3.83727	Promoter (<=1kb)	-169	GO:0003674(molecular_function);GO:0005737(cytoplasm);GO:0008150(biological_process)	NA	up	yes
LOC115706177	3	XM_030633729.1	37865986	37866186	2.79492e-17	3.50291e-15	142.45	175.21	163.9	11.96	18.02	19.32	3.28786	Promoter (<=1kb)	-68	GO:0003677(DNA binding);GO:0003700(DNA binding transcription factor activity);GO:0005515(protein binding);GO:0005634(nucleus);GO:0006351(transcription, DNA-templated);GO:0006355(regulation of transcription, DNA-templated);GO:0016602(CCAAT-binding factor complex)	NA	up	yes
LOC115717118	6	XM_030646064.1	81358511	81358711	2.79982e-17	3.50553e-15	161.85	174.61	170.62	7.98	15.02	9.66	3.95688	Promoter (<=1kb)	-39	GO:0000184(nuclear-transcribed mRNA catabolic process, nonsense-mediated decay);GO:0000932(P-body);GO:0003677(DNA binding);GO:0003724(RNA helicase activity);GO:0003729(mRNA binding);GO:0004386(helicase activity);GO:0005515(protein binding);GO:0005524(ATP binding);GO:0005737(cytoplasm);GO:0005829(cytosol);GO:0005886(plasma membrane);GO:0008270(zinc ion binding);GO:0009506(plasmodesma);GO:0009611(r…	03013(RNA transport);03015(mRNA surveillance pathway)	up	yes
LOC115725073	9	XM_030654489.1	61551374	61551574	2.95713e-17	3.69508e-15	180.7	152.41	149.22	15.95	15.02	16.1	3.35713	Promoter (<=1kb)	-749	GO:0003674(molecular_function);GO:0005634(nucleus);GO:0008150(biological_process)	NA	up	yes
LOC115724537	9	XM_030653840.1	3862592	3862792	3.13847e-17	3.91775e-15	209.52	187.82	192.64	7.98	12.01	3.22	4.66783	Promoter (<=1kb)	-127	GO:0003677(DNA binding);GO:0005516(calmodulin binding);GO:0005634(nucleus);GO:0006351(transcription, DNA-templated);GO:0006355(regulation of transcription, DNA-templated);GO:0006950(response to stress)	NA	up	yes
LOC115717222	6	XM_030646191.1	4268897	4269097	3.16826e-17	3.95098e-15	161.85	153.01	155.95	19.94	15.02	12.88	3.29893	Promoter (<=1kb)	-733	GO:0004335(galactokinase activity);GO:0005524(ATP binding);GO:0005534(galactose binding);GO:0005737(cytoplasm);GO:0005829(cytosol);GO:0006012(galactose metabolic process);GO:0046835(carbohydrate phosphorylation);GO:0046872(metal ion binding)	NA	up	yes
LOC115706648	3	XM_030634365.1	27156473	27156673	3.21063e-17	3.99584e-15	161.3	154.81	165.73	7.98	12.01	19.32	3.61551	Promoter (<=1kb)	0	GO:0003674(molecular_function);GO:0005634(nucleus);GO:0006351(transcription, DNA-templated);GO:0006355(regulation of transcription, DNA-templated);GO:0048511(rhythmic process)	NA	up	yes
LOC115714491	5	XM_030643212.1	2246869	2247069	3.27743e-17	4.07492e-15	189.57	175.81	182.86	15.95	6.01	6.44	4.27092	Promoter (<=1kb)	-207	GO:0005730(nucleolus);GO:0043565(sequence-specific DNA binding);GO:2000014(regulation of endosperm development)	NA	up	yes
LOC115698163	10	XM_030625343.1	13483913	13484113	3.43459e-17	4.26607e-15	143.56	168.61	165.12	7.98	12.01	25.76	3.38294	Promoter (1-2kb)	-1699	NA	NA	up	yes
LOC115723177	8	XM_030652609.1	3203958	3204158	3.60264e-17	4.45861e-15	151.88	157.81	159.62	19.94	15.02	12.88	3.2943	Promoter (1-2kb)	-1698	GO:0003735(structural constituent of ribosome);GO:0005763(mitochondrial small ribosomal subunit);GO:0006412(translation)	00040(Pentose and glucuronate interconversions);00052(Galactose metabolism);00500(Starch and sucrose metabolism);00520(Amino sugar and nucleotide sugar metabolism)	up	yes
LOC115705480	3	XM_030632819.1	36070746	36070946	3.60389e-17	4.45861e-15	161.85	163.21	163.29	3.99	12.01	19.32	3.78917	Promoter (<=1kb)	-12	GO:0002238(response to molecule of fungal origin);GO:0003674(molecular_function);GO:0007568(aging);GO:0009620(response to fungus);GO:0009624(response to nematode);GO:0010150(leaf senescence);GO:0010193(response to ozone)	NA	up	yes
LOC115714699	5	XM_030643455.1	49535871	49536071	4.08225e-17	5.00086e-15	148.55	155.41	160.84	35.89	18.02	6.44	2.94517	Promoter (<=1kb)	0	GO:0004805(trehalose-phosphatase activity);GO:0005634(nucleus);GO:0005730(nucleolus);GO:0005737(cytoplasm);GO:0005992(trehalose biosynthetic process);GO:0046686(response to cadmium ion)	00500(Starch and sucrose metabolism)	up	yes
LOC115723420	8	XM_030652906.1	4240695	4240895	4.17456e-17	5.10392e-15	165.73	165.01	141.88	19.94	15.02	12.88	3.30448	Promoter (<=1kb)	-54	GO:0004722(protein serine/threonine phosphatase activity);GO:0006470(protein dephosphorylation);GO:0046872(metal ion binding)	NA	up	yes
LOC115718822	7	XM_030647638.1	65614170	65614370	4.29696e-17	5.23818e-15	160.75	152.41	151.06	19.94	21.03	9.66	3.19687	Promoter (<=1kb)	-79	GO:0015131(oxaloacetate transmembrane transporter activity);GO:0015140(malate transmembrane transporter activity);GO:0016021(integral component of membrane);GO:0071423(malate transmembrane transport)	NA	up	yes
LOC115707919	3	XM_030636022.1	100138899	100139099	4.39019e-17	5.34661e-15	166.29	165.61	188.36	3.99	15.02	9.66	4.18176	Promoter (<=1kb)	-240	GO:0006875(cellular metal ion homeostasis);GO:0009507(chloroplast);GO:0012505(endomembrane system);GO:0015086(cadmium ion transmembrane transporter activity);GO:0015103(inorganic anion transmembrane transporter activity);GO:0016021(integral component of membrane);GO:0030001(metal ion transport);GO:0046873(metal ion transmembrane transporter activity);GO:0055072(iron ion homeostasis);GO:0070574(ca…	NA	up	yes
LOC115725459	9	XM_030654990.1	31112040	31112240	4.53177e-17	5.50828e-15	151.32	148.81	170.01	11.96	21.03	12.88	3.35749	Promoter (<=1kb)	0	GO:0000790(nuclear chromatin);GO:0003677(DNA binding);GO:0006342(chromatin silencing)	NA	up	yes
LOC115718904	7	XM_030647714.1	18269072	18269272	4.74737e-17	5.76473e-15	158.53	154.21	151.67	11.96	24.03	28.98	2.83741	Promoter (<=1kb)	-121	GO:0003676(nucleic acid binding);GO:0003677(DNA binding);GO:0003729(mRNA binding);GO:0004518(nuclease activity);GO:0005634(nucleus);GO:0005829(cytosol);GO:0010313(phytochrome binding);GO:0017148(negative regulation of translation);GO:0046872(metal ion binding);GO:0048027(mRNA 5'-UTR binding)	04141(Protein processing in endoplasmic reticulum)	up	yes
LOC115712745	5	XR_004010930.1	86414135	86414335	4.92498e-17	5.95722e-15	167.95	166.81	179.8	3.99	12.01	12.88	4.155	Promoter (<=1kb)	-120	GO:0005576(extracellular region);GO:0005773(vacuole);GO:0008150(biological_process)	NA	up	yes
LOC115708888	4	XM_030636901.1	97180	97380	5.0045e-17	6.0417e-15	155.2	162.01	157.17	11.96	9.01	19.32	3.55734	Promoter (<=1kb)	0	GO:0003677(DNA binding);GO:0003700(DNA binding transcription factor activity);GO:0005515(protein binding);GO:0005634(nucleus);GO:0005737(cytoplasm);GO:0006351(transcription, DNA-templated);GO:0006355(regulation of transcription, DNA-templated);GO:0016602(CCAAT-binding factor complex);GO:0045893(positive regulation of transcription, DNA-templated);GO:0046982(protein heterodimerization activity)	NA	up	yes
LOC115699737	11	XM_030627274.1	42687592	42687792	5.01573e-17	6.04941e-15	148	150.61	164.51	11.96	24.03	19.32	3.06565	Promoter (<=1kb)	0	GO:0005886(plasma membrane);GO:0006071(glycerol metabolic process);GO:0006629(lipid metabolic process);GO:0008889(glycerophosphodiester phosphodiesterase activity);GO:0009506(plasmodesma);GO:0010026(trichome differentiation);GO:0010442(guard cell morphogenesis);GO:0031225(anchored component of membrane);GO:0046658(anchored component of plasma membrane);GO:0052541(plant-type cell wall cellulose me…	00564(Glycerophospholipid metabolism)	up	yes
TRNAP-CGG	5	TRNAP-CGG	85385678	85385878	6.16055e-17	7.37316e-15	154.09	145.81	163.9	19.94	21.03	6.44	3.29042	Promoter (<=1kb)	-320	NA	NA	up	yes
LOC115719263	7	XM_030648231.1	50293717	50293917	6.17955e-17	7.38882e-15	147.44	165.61	148.61	15.95	9.01	28.98	3.09728	Promoter (<=1kb)	0	GO:0000035(acyl binding);GO:0000036(acyl carrier activity);GO:0005829(cytosol);GO:0006633(fatty acid biosynthetic process);GO:0009245(lipid A biosynthetic process);GO:0009507(chloroplast);GO:0031177(phosphopantetheine binding)	NA	up	yes
LOC115699297	11	XM_030626633.1	53384925	53385125	6.25224e-17	7.46858e-15	148.55	163.81	151.06	31.9	9.01	9.66	3.19589	Promoter (<=1kb)	-389	GO:0004553(hydrolase activity, hydrolyzing O-glycosyl compounds);GO:0005576(extracellular region);GO:0005618(cell wall);GO:0010411(xyloglucan metabolic process);GO:0016762(xyloglucan:xyloglucosyl transferase activity);GO:0016798(hydrolase activity, acting on glycosyl bonds);GO:0042546(cell wall biogenesis);GO:0048046(apoplast);GO:0071555(cell wall organization)	NA	up	yes
LOC115714814	5	XM_030643581.1	34160992	34161192	6.28597e-17	7.49558e-15	162.41	166.81	182.24	11.96	3	16.1	4.04111	Promoter (<=1kb)	-150	GO:0004842(ubiquitin-protein transferase activity);GO:0005737(cytoplasm);GO:0010200(response to chitin);GO:0016567(protein ubiquitination)	04120(Ubiquitin mediated proteolysis)	up	yes
LOC115711928	5	XM_030640123.1	20065648	20065848	6.30742e-17	7.50576e-15	148	150.61	160.23	23.93	12.01	19.32	3.05361	Promoter (<=1kb)	-970	GO:0003674(molecular_function);GO:0005634(nucleus);GO:0008150(biological_process)	NA	up	yes
LOC115725150	9	XM_030654579.1	73029161	73029361	6.443e-17	7.65981e-15	165.73	145.21	162.67	7.98	15.02	16.1	3.59865	Promoter (<=1kb)	-90	GO:0003777(microtubule motor activity);GO:0005871(kinesin complex);GO:0007018(microtubule-based movement);GO:0016887(ATPase activity)	NA	up	yes
LOC115705291	3	XM_030632594.1	98774724	98774924	6.55193e-17	7.77451e-15	135.8	168.01	173.07	15.95	15.02	19.32	3.24527	Promoter (<=1kb)	-40	GO:0003674(molecular_function);GO:0005575(cellular_component);GO:0008150(biological_process)	NA	up	yes
LOC115712496	5	XM_030640781.1	66538034	66538234	7.06127e-17	8.35506e-15	148	167.41	145.55	19.94	21.03	12.88	3.09775	Promoter (<=1kb)	0	NA	NA	up	yes
LOC115715133	5	XM_030643945.1	1981510	1981710	7.08054e-17	8.36992e-15	164.07	159.01	154.11	11.96	15.02	9.66	3.703	Promoter (1-2kb)	-1080	GO:0004553(hydrolase activity, hydrolyzing O-glycosyl compounds);GO:0005576(extracellular region);GO:0005618(cell wall);GO:0005829(cytosol);GO:0009044(xylan 1,4-beta-xylosidase activity);GO:0009505(plant-type cell wall);GO:0009506(plasmodesma);GO:0009507(chloroplast);GO:0010411(xyloglucan metabolic process);GO:0030246(carbohydrate binding);GO:0045493(xylan catabolic process);GO:0046556(alpha-L-ar…	NA	up	yes
LOC115697554	10	XM_030624621.1	68503964	68504164	7.09976e-17	8.38471e-15	181.81	172.21	176.74	11.96	3	12.88	4.25242	Promoter (<=1kb)	0	GO:0004721(phosphoprotein phosphatase activity)	NA	up	yes
LOC115706426	3	XM_030634076.1	86146965	86147165	7.14061e-17	8.42498e-15	149.66	160.21	170.62	15.95	15.02	6.44	3.68305	Promoter (<=1kb)	0	GO:0004674(protein serine/threonine kinase activity);GO:0005524(ATP binding);GO:0005886(plasma membrane);GO:0006468(protein phosphorylation);GO:0009506(plasmodesma);GO:0016021(integral component of membrane);GO:0016301(kinase activity)	NA	up	yes
LOC115705740	3	XM_030633161.1	75576163	75576363	7.56975e-17	8.89606e-15	149.66	151.81	157.17	23.93	12.01	12.88	3.23177	Promoter (<=1kb)	-14	GO:0000911(cytokinesis by cell plate formation);GO:0005886(plasma membrane);GO:0009507(chloroplast);GO:0009825(multidimensional cell growth);GO:0030136(clathrin-coated vesicle);GO:0040008(regulation of growth)	NA	up	yes
LOC115696871	10	XM_030623757.1	66918099	66918299	7.58564e-17	8.89959e-15	276.59	303.03	310.06	0	9.01	3.22	6.18461	Promoter (<=1kb)	-111	GO:0004739(pyruvate dehydrogenase (acetyl-transferring) activity);GO:0004802(transketolase activity);GO:0006096(glycolytic process);GO:0008270(zinc ion binding);GO:0009507(chloroplast);GO:0009941(chloroplast envelope);GO:0048868(pollen tube development);GO:0055114(oxidation-reduction process)	00010(Glycolysis / Gluconeogenesis);00020(Citrate cycle (TCA cycle));00620(Pyruvate metabolism)	up	yes
LOC115706646	3	XM_030634362.1	87681152	87681352	7.59862e-17	8.90644e-15	154.65	148.81	159.01	23.93	9.01	12.88	3.33536	Promoter (<=1kb)	-50	GO:0006970(response to osmotic stress);GO:0009414(response to water deprivation);GO:0009507(chloroplast);GO:0009535(chloroplast thylakoid membrane);GO:0009570(chloroplast stroma);GO:0009688(abscisic acid biosynthetic process);GO:0042538(hyperosmotic salinity response);GO:0045549(9-cis-epoxycarotenoid dioxygenase activity);GO:0046872(metal ion binding);GO:0055114(oxidation-reduction process)	00906(Carotenoid biosynthesis)	up	yes
LOC115725478	9	XM_030655015.1	54085586	54085786	7.63824e-17	8.94448e-15	156.31	159.61	174.29	11.96	9.01	12.88	3.85596	Promoter (<=1kb)	-95	GO:0004252(serine-type endopeptidase activity);GO:0005618(cell wall)	NA	up	yes
LOC115719663	7	XM_030648784.1	35831253	35831453	8.10901e-17	9.48685e-15	143.56	162.61	165.73	15.95	18.02	6.44	3.54561	Promoter (<=1kb)	-47	GO:0004842(ubiquitin-protein transferase activity);GO:0005576(extracellular region);GO:0005886(plasma membrane);GO:0008270(zinc ion binding);GO:0009814(defense response, incompatible interaction);GO:0009816(defense response to bacterium, incompatible interaction);GO:0010200(response to chitin);GO:0016021(integral component of membrane);GO:0016567(protein ubiquitination);GO:0043161(proteasome-medi…	NA	up	yes
LOC115713617	2	XM_030642107.1	67595313	67595513	8.27864e-17	9.67625e-15	169.06	159.61	176.13	0	15.02	12.88	4.17737	Promoter (<=1kb)	-100	GO:0005575(cellular_component);GO:0008150(biological_process)	NA	up	yes
LOC115699437	11	XM_030626850.1	58565406	58565606	8.43293e-17	9.83816e-15	157.42	150.01	152.89	11.96	15.02	16.1	3.41744	Promoter (1-2kb)	-1205	GO:0004674(protein serine/threonine kinase activity);GO:0005634(nucleus);GO:0005737(cytoplasm);GO:0005886(plasma membrane);GO:0035556(intracellular signal transduction)	NA	up	yes
LOC115721698	8	XM_030650764.1	28310796	28310996	8.50045e-17	9.90766e-15	160.19	145.81	155.34	15.95	12.01	16.1	3.38805	Promoter (<=1kb)	0	GO:0005515(protein binding);GO:0005634(nucleus);GO:0005737(cytoplasm);GO:0005739(mitochondrion);GO:0009507(chloroplast)	NA	up	yes
LOC115705392	3	XM_030632726.1	66250950	66251150	8.56462e-17	9.97315e-15	160.75	167.41	157.78	11.96	9.01	12.88	3.84332	Promoter (<=1kb)	0	GO:0005634(nucleus)	04141(Protein processing in endoplasmic reticulum)	up	yes
LOC115700742	11	XM_030628374.1	48792900	48793100	8.60956e-17	1.00068e-14	180.7	171.01	174.91	7.98	12.01	6.44	4.31648	Promoter (<=1kb)	-163	GO:0005983(starch catabolic process);GO:0009507(chloroplast);GO:0009570(chloroplast stroma);GO:0043036(starch grain)	NA	up	yes
LOC115705077	3	XM_030632315.1	28053408	28053608	8.94697e-17	1.03796e-14	148	150.61	155.95	11.96	9.01	28.98	3.18568	Promoter (<=1kb)	-145	GO:0003674(molecular_function);GO:0005634(nucleus);GO:0008150(biological_process)	NA	up	yes
LOC115698801	2	XM_030625990.1	96782751	96782951	9.29549e-17	1.0764e-14	161.3	199.22	175.52	3.99	15.02	6.44	4.39677	Promoter (<=1kb)	-375	GO:0003677(DNA binding);GO:0003700(DNA binding transcription factor activity);GO:0005515(protein binding);GO:0005634(nucleus);GO:0005829(cytosol);GO:0006355(regulation of transcription, DNA-templated);GO:0009416(response to light stimulus);GO:0009722(detection of cytokinin stimulus);GO:0071345(cellular response to cytokine stimulus)	NA	up	yes
LOC115697466	10	XM_030624484.1	9655928	9656128	9.55128e-17	1.10499e-14	167.95	155.41	160.84	7.98	12.01	12.88	3.8807	Promoter (<=1kb)	-12	GO:0003677(DNA binding);GO:0003700(DNA binding transcription factor activity);GO:0005634(nucleus);GO:0006351(transcription, DNA-templated);GO:0006355(regulation of transcription, DNA-templated)	NA	up	yes
LOC115716778	6	XM_030645677.1	79447969	79448169	9.85801e-17	1.13942e-14	161.3	166.21	173.07	15.95	12.01	3.22	4.00467	Promoter (<=1kb)	-77	GO:0000038(very long-chain fatty acid metabolic process);GO:0005515(protein binding);GO:0005635(nuclear envelope);GO:0005737(cytoplasm);GO:0005783(endoplasmic reticulum);GO:0005789(endoplasmic reticulum membrane);GO:0005886(plasma membrane);GO:0006983(ER overload response);GO:0009414(response to water deprivation);GO:0016021(integral component of membrane);GO:0043066(negative regulation of apopto…	NA	up	yes
LOC115698600	11	XM_030625715.1	64350764	64350964	9.92227e-17	1.14473e-14	166.29	159.61	157.17	7.98	12.01	12.88	3.87733	Promoter (<=1kb)	-4	GO:0000775(chromosome, centromeric region);GO:0000798(nuclear cohesin complex);GO:0003682(chromatin binding);GO:0005634(nucleus);GO:0006302(double-strand break repair);GO:0007062(sister chromatid cohesion);GO:0051301(cell division);GO:0070601(centromeric sister chromatid cohesion)	NA	up	yes
LOC115713687	2	XM_030642172.1	68187449	68187649	1.00453e-16	1.15785e-14	160.75	168.01	140.66	15.95	15.02	9.66	3.53026	Promoter (<=1kb)	-281	GO:0003674(molecular_function);GO:0008150(biological_process)	NA	up	yes
LOC115709206	4	XM_030637265.1	2776392	2776592	1.03363e-16	1.1892e-14	172.39	164.41	162.06	11.96	9.01	9.66	4.02539	Promoter (<=1kb)	0	GO:0000790(nuclear chromatin);GO:0003677(DNA binding);GO:0006342(chromatin silencing)	NA	up	yes
LOC115715617	6	XM_030644270.1	60837651	60837851	1.04478e-16	1.20091e-14	151.32	150.61	155.34	7.98	15.02	19.32	3.43377	Promoter (<=1kb)	0	GO:0004674(protein serine/threonine kinase activity);GO:0005524(ATP binding);GO:0005886(plasma membrane);GO:0006468(protein phosphorylation);GO:0007169(transmembrane receptor protein tyrosine kinase signaling pathway);GO:0009664(plant-type cell wall organization);GO:0009826(unidimensional cell growth);GO:0016021(integral component of membrane);GO:0016301(kinase activity);GO:0016310(phosphorylatio…	NA	up	yes
LOC115700942	2	XM_030628624.1	102285101	102285301	1.16203e-16	1.32957e-14	157.42	139.21	157.78	7.98	24.03	25.76	2.97566	Promoter (1-2kb)	-1431	GO:0003674(molecular_function);GO:0005634(nucleus);GO:0009061(anaerobic respiration)	NA	up	yes
LOC115712374	5	XM_030640641.1	69908240	69908440	1.22388e-16	1.39268e-14	152.99	159.01	148.61	19.94	9.01	12.88	3.46091	Promoter (<=1kb)	-16	GO:0004842(ubiquitin-protein transferase activity);GO:0005634(nucleus);GO:0005886(plasma membrane);GO:0008270(zinc ion binding);GO:0009506(plasmodesma);GO:0010197(polar nucleus fusion)	NA	up	yes
LOC115707235	3	XM_030635121.1	6265217	6265417	1.24113e-16	1.41102e-14	187.35	156.01	160.23	7.98	18.02	3.22	4.10735	Promoter (<=1kb)	-13	GO:0003677(DNA binding);GO:0003700(DNA binding transcription factor activity);GO:0005515(protein binding);GO:0005634(nucleus);GO:0006351(transcription, DNA-templated);GO:0006355(regulation of transcription, DNA-templated);GO:0043565(sequence-specific DNA binding);GO:0061408(positive regulation of transcription from RNA polymerase II promoter in response to heat stress)	NA	up	yes
LOC115719777	2	XR_004012257.1	11348822	11349022	1.30394e-16	1.47705e-14	165.18	163.81	165.12	3.99	9.01	16.1	4.08571	Promoter (1-2kb)	-1844	GO:0004672(protein kinase activity);GO:0004674(protein serine/threonine kinase activity);GO:0004712(protein serine/threonine/tyrosine kinase activity);GO:0005829(cytosol);GO:0005886(plasma membrane);GO:0009658(chloroplast organization);GO:0035556(intracellular signal transduction)	NA	up	yes
LOC115709361	4	XM_030637449.1	18794122	18794322	1.31123e-16	1.48261e-14	206.2	195.02	204.26	11.96	3	6.44	4.8219	Promoter (<=1kb)	-88	GO:0009416(response to light stimulus);GO:0009535(chloroplast thylakoid membrane);GO:0009768(photosynthesis, light harvesting in photosystem I);GO:0009941(chloroplast envelope);GO:0010287(plastoglobule);GO:0016168(chlorophyll binding);GO:0031409(pigment binding)	00196(Photosynthesis - antenna proteins)	up	yes
LOC115714012	5	XM_030642515.1	32232119	32232319	1.31383e-16	1.48421e-14	228.37	235.82	229.33	3.99	0	12.88	5.36147	Promoter (<=1kb)	-264	GO:0003723(RNA binding);GO:0003729(mRNA binding);GO:0005634(nucleus);GO:0045836(positive regulation of meiotic nuclear division);GO:0045927(positive regulation of growth);GO:0048507(meristem development);GO:0051321(meiotic cell cycle)	NA	up	yes
LOC115699552	11	XM_030627025.1	38976581	38976781	1.35438e-16	1.52864e-14	156.87	166.81	154.72	7.98	15.02	9.66	3.87286	Promoter (<=1kb)	-11	GO:0004430(1-phosphatidylinositol 4-kinase activity);GO:0005524(ATP binding);GO:0005575(cellular_component);GO:0016301(kinase activity);GO:0016310(phosphorylation);GO:0046777(protein autophosphorylation);GO:0046854(phosphatidylinositol phosphorylation)	03008(Ribosome biogenesis in eukaryotes)	up	yes
LOC115705940	3	XM_030633428.1	81296367	81296567	1.41594e-16	1.59581e-14	167.4	149.41	151.06	7.98	15.02	12.88	3.70503	Promoter (<=1kb)	-231	GO:0004185(serine-type carboxypeptidase activity);GO:0005773(vacuole);GO:0051603(proteolysis involved in cellular protein catabolic process)	NA	up	yes
LOC115709632	4	XM_030637781.1	13200689	13200889	1.45776e-16	1.63939e-14	184.58	182.42	182.24	3.99	12.01	6.44	4.61309	Promoter (<=1kb)	-12	GO:0005634(nucleus);GO:0005737(cytoplasm)	NA	up	yes
LOC115717306	6	XM_030646276.1	69943390	69943590	1.5152e-16	1.70092e-14	156.31	146.41	154.72	7.98	9.01	22.54	3.53261	Promoter (<=1kb)	-118	GO:0005198(structural molecule activity);GO:0005618(cell wall);GO:0005730(nucleolus);GO:0005737(cytoplasm);GO:0005794(Golgi apparatus);GO:0005886(plasma membrane);GO:0007017(microtubule-based process);GO:0009506(plasmodesma);GO:0009651(response to salt stress);GO:0045298(tubulin complex);GO:0046686(response to cadmium ion)	04145(Phagosome)	up	yes
LOC115723012	8	XR_004012893.1	3260486	3260686	1.5351e-16	1.72171e-14	169.06	181.22	210.38	3.99	12.01	6.44	4.64276	Promoter (<=1kb)	-603	NA	NA	up	yes
LOC115712715	5	XM_030641052.1	81527262	81527462	1.66493e-16	1.8623e-14	148	160.21	141.88	31.9	9.01	9.66	3.15379	Promoter (1-2kb)	-1026	GO:0016020(membrane)	NA	up	yes
LOC115709758	2	XM_030637962.1	30842940	30843140	1.7008e-16	1.89902e-14	143.56	148.21	156.56	11.96	21.03	12.88	3.28894	Promoter (<=1kb)	0	GO:0005634(nucleus);GO:0006351(transcription, DNA-templated);GO:0006355(regulation of transcription, DNA-templated);GO:0008327(methyl-CpG binding)	NA	up	yes
LOC115716427	6	XM_030645215.1	3459540	3459740	1.76846e-16	1.97281e-14	147.44	164.41	152.28	15.95	9.01	12.88	3.61644	Promoter (<=1kb)	-19	GO:0005829(cytosol);GO:0035303(regulation of dephosphorylation);GO:0051721(protein phosphatase 2A binding)	04136(Autophagy - other eukaryotes)	up	yes
LOC115716986	6	XM_030645911.1	71221471	71221671	1.88611e-16	2.09655e-14	145.78	162.61	141.88	15.95	27.03	19.32	2.85336	Promoter (<=1kb)	-166	GO:0000977(RNA polymerase II regulatory region sequence-specific DNA binding);GO:0003677(DNA binding);GO:0003700(DNA binding transcription factor activity);GO:0005515(protein binding);GO:0005634(nucleus);GO:0005737(cytoplasm);GO:0006351(transcription, DNA-templated);GO:0009908(flower development);GO:0010076(maintenance of floral meristem identity);GO:0010082(regulation of root meristem growth);GO…	NA	up	yes
LOC115704903	2	XM_030632122.1	16913115	16913315	1.9007e-16	2.11089e-14	150.21	147.01	151.06	11.96	18.02	12.88	3.38648	Promoter (<=1kb)	-162	GO:0005829(cytosol);GO:0016618(hydroxypyruvate reductase activity);GO:0030267(glyoxylate reductase (NADP) activity)	00630(Glyoxylate and dicarboxylate metabolism);00260(Glycine, serine and threonine metabolism)	up	yes
LOC115708742	2	XM_030636757.1	27551957	27552157	1.91057e-16	2.11997e-14	155.76	158.41	157.17	7.98	15.02	9.66	3.8514	Promoter (<=1kb)	0	GO:0005515(protein binding);GO:0005634(nucleus);GO:0005654(nucleoplasm);GO:0005737(cytoplasm);GO:0006355(regulation of transcription, DNA-templated);GO:0007623(circadian rhythm);GO:0009409(response to cold);GO:0009585(red, far-red light phototransduction);GO:0009637(response to blue light);GO:0009908(flower development);GO:0010218(response to far red light);GO:0010378(temperature compensation of …	04712(Circadian rhythm - plant)	up	yes
LOC115722743	8	XM_030652035.1	41541121	41541321	2.1379e-16	2.35339e-14	149.66	159.61	190.19	11.96	6.01	12.88	4.01696	Promoter (<=1kb)	-43	GO:0005794(Golgi apparatus);GO:0016413(O-acetyltransferase activity);GO:0071554(cell wall organization or biogenesis)	NA	up	yes
LOC115722717	8	XM_030652002.1	22267785	22267985	2.17638e-16	2.39363e-14	146.33	153.61	142.49	15.95	18.02	16.1	3.14333	Promoter (<=1kb)	-67	GO:0006949(syncytium formation);GO:0009506(plasmodesma)	NA	up	yes
LOC115714004	5	XM_030642504.1	90458574	90458774	2.23142e-16	2.4477e-14	135.25	153.61	161.45	11.96	18.02	16.1	3.2885	Promoter (2-3kb)	-2810	GO:0003700(DNA binding transcription factor activity);GO:0005515(protein binding);GO:0005634(nucleus);GO:0006351(transcription, DNA-templated);GO:0006355(regulation of transcription, DNA-templated);GO:0009506(plasmodesma);GO:0009733(response to auxin);GO:0009734(auxin-activated signaling pathway);GO:0016021(integral component of membrane)	04075(Plant hormone signal transduction)	up	yes
LOC115712425	5	XR_004010858.1	83312504	83312704	2.31672e-16	2.53459e-14	144.67	148.21	159.62	15.95	21.03	3.22	3.49278	Promoter (2-3kb)	-2125	NA	NA	up	yes
LOC115700744	11	XM_030628378.1	55268587	55268787	2.38081e-16	2.60014e-14	159.08	158.41	136.99	11.96	12.01	16.1	3.50329	Promoter (2-3kb)	-2316	GO:0005634(nucleus);GO:0009416(response to light stimulus);GO:0009909(regulation of flower development)	04712(Circadian rhythm - plant)	up	yes
LOC115705570	3	XM_030632938.1	46263690	46263890	2.44605e-16	2.66906e-14	212.85	234.62	225.67	3.99	9.01	3.22	5.37513	Promoter (<=1kb)	-109	GO:0005515(protein binding);GO:0005737(cytoplasm);GO:0009414(response to water deprivation);GO:0009617(response to bacterium);GO:0009644(response to high light intensity)	NA	up	yes
LOC115712706	5	XM_030641042.1	40192786	40192986	2.54395e-16	2.77346e-14	142.45	153.61	147.39	27.91	24.03	12.88	2.77418	Promoter (<=1kb)	-208	GO:0004672(protein kinase activity);GO:0005515(protein binding);GO:0005524(ATP binding);GO:0005886(plasma membrane);GO:0006468(protein phosphorylation);GO:0009909(regulation of flower development);GO:0010073(meristem maintenance);GO:0010075(regulation of meristem growth);GO:0010082(regulation of root meristem growth);GO:0016021(integral component of membrane);GO:0016301(kinase activity);GO:001990…	04144(Endocytosis)	up	yes
LOC115717123	6	XM_030646068.1	87021551	87021751	2.61212e-16	2.84034e-14	193.45	190.22	202.43	7.98	6.01	6.44	4.84283	Promoter (2-3kb)	-2018	GO:0003700(DNA binding transcription factor activity);GO:0005634(nucleus);GO:0043565(sequence-specific DNA binding);GO:0044212(transcription regulatory region DNA binding)	NA	up	yes
LOC115698544	11	XM_030625626.1	42886703	42886903	2.72469e-16	2.95502e-14	152.43	161.41	168.18	7.98	6.01	16.1	4.002	Promoter (<=1kb)	-35	GO:0000723(telomere maintenance);GO:0000784(nuclear chromosome, telomeric region);GO:0004467(long-chain fatty acid-CoA ligase activity);GO:0005524(ATP binding);GO:0005783(endoplasmic reticulum);GO:0005794(Golgi apparatus);GO:0006631(fatty acid metabolic process);GO:0006633(fatty acid biosynthetic process);GO:0009507(chloroplast);GO:0009941(chloroplast envelope);GO:0043047(single-stranded telomeri…	00061(Fatty acid biosynthesis);00071(Fatty acid degradation);04146(Peroxisome)	up	yes
LOC115717406	6	XM_030646373.1	69195069	69195269	2.7438e-16	2.97317e-14	140.79	156.01	149.22	35.89	18.02	16.1	2.67144	Promoter (<=1kb)	0	GO:0004602(glutathione peroxidase activity);GO:0005739(mitochondrion);GO:0005829(cytosol);GO:0005886(plasma membrane);GO:0006979(response to oxidative stress);GO:0009507(chloroplast);GO:0009651(response to salt stress);GO:0046686(response to cadmium ion);GO:0047066(phospholipid-hydroperoxide glutathione peroxidase activity);GO:0048046(apoplast);GO:0055114(oxidation-reduction process);GO:0098869(c…	00590(Arachidonic acid metabolism);00480(Glutathione metabolism)	up	yes
LOC115701358	11	XM_030629134.1	23787648	23787848	2.76122e-16	2.98944e-14	159.64	156.61	163.9	3.99	12.01	12.88	4.05513	Promoter (1-2kb)	-1015	GO:0003677(DNA binding);GO:0003700(DNA binding transcription factor activity);GO:0005634(nucleus);GO:0006351(transcription, DNA-templated);GO:0006355(regulation of transcription, DNA-templated);GO:0007275(multicellular organism development);GO:0009793(embryo development ending in seed dormancy);GO:0009825(multidimensional cell growth);GO:0009835(fruit ripening);GO:0009908(flower development);GO:0…	03013(RNA transport);03015(mRNA surveillance pathway);03018(RNA degradation)	up	yes
LOC115721205	7	XM_030650464.1	75374175	75374375	2.86948e-16	3.09591e-14	154.09	139.21	155.95	11.96	15.02	12.88	3.49441	Promoter (<=1kb)	0	GO:0005737(cytoplasm);GO:0016021(integral component of membrane);GO:0016567(protein ubiquitination);GO:0016740(transferase activity);GO:0046872(metal ion binding)	NA	up	yes
LOC115716242	6	XM_030644998.1	87096572	87096772	3.03141e-16	3.26498e-14	139.13	146.41	161.45	7.98	6.01	28.98	3.37896	Promoter (2-3kb)	-2530	GO:0003677(DNA binding);GO:0003700(DNA binding transcription factor activity);GO:0005634(nucleus);GO:0006351(transcription, DNA-templated);GO:0006355(regulation of transcription, DNA-templated)	00040(Pentose and glucuronate interconversions)	up	yes
LOC115721051	7	XM_030650282.1	39680695	39680895	3.07061e-16	3.30434e-14	142.45	148.81	156.56	11.96	21.03	6.44	3.5056	Promoter (<=1kb)	-120	GO:0003700(DNA binding transcription factor activity);GO:0005634(nucleus);GO:0010200(response to chitin);GO:0043565(sequence-specific DNA binding);GO:0044212(transcription regulatory region DNA binding)	NA	up	yes
LOC115706687	3	XM_030634401.1	87851982	87852182	3.07835e-16	3.30982e-14	162.41	153.61	162.06	11.96	9.01	9.66	3.96401	Promoter (<=1kb)	0	GO:0004197(cysteine-type endopeptidase activity);GO:0006511(ubiquitin-dependent protein catabolic process);GO:0016021(integral component of membrane);GO:0016579(protein deubiquitination);GO:0036459(thiol-dependent ubiquitinyl hydrolase activity);GO:0046872(metal ion binding)	NA	up	yes
LOC115724598	9	XM_030653914.1	37116381	37116581	3.14679e-16	3.3805e-14	149.11	139.21	160.84	15.95	9.01	16.1	3.45129	Promoter (<=1kb)	-32	GO:0004672(protein kinase activity);GO:0004674(protein serine/threonine kinase activity);GO:0005524(ATP binding);GO:0005576(extracellular region);GO:0005886(plasma membrane);GO:0009506(plasmodesma);GO:0009741(response to brassinosteroid);GO:0009742(brassinosteroid mediated signaling pathway);GO:0009791(post-embryonic development);GO:0009826(unidimensional cell growth);GO:0016021(integral componen…	NA	up	yes
LOC115710252	4	XM_030638607.1	10553363	10553563	3.42447e-16	3.66933e-14	144.67	144.01	151.67	7.98	18.02	16.1	3.38678	Promoter (<=1kb)	0	GO:0005515(protein binding);GO:0005634(nucleus);GO:0005829(cytosol);GO:0009646(response to absence of light);GO:0016853(isomerase activity);GO:0090549(response to carbon starvation)	03013(RNA transport)	up	yes
LOC115705842	2	XM_030633292.1	20537489	20537689	3.48744e-16	3.73039e-14	160.19	146.41	155.34	3.99	15.02	12.88	3.85663	Promoter (<=1kb)	-115	GO:0005215(transporter activity);GO:0006810(transport);GO:0016021(integral component of membrane)	NA	up	yes
LOC115722211	8	XM_030651356.1	33177059	33177259	3.57185e-16	3.80763e-14	152.99	145.81	138.82	23.93	15.02	22.54	2.83133	Promoter (<=1kb)	0	GO:0003674(molecular_function);GO:0005634(nucleus);GO:0008150(biological_process);GO:0009507(chloroplast)	NA	up	yes
LOC115698572	11	XM_030625669.1	49194727	49194927	3.62715e-16	3.85999e-14	156.87	148.81	154.72	7.98	9.01	16.1	3.7985	Promoter (<=1kb)	-88	GO:0005634(nucleus);GO:0016925(protein sumoylation);GO:0031386(protein tag)	03013(RNA transport)	up	yes
LOC115722517	8	XM_030651746.1	35857858	35858058	3.66809e-16	3.90024e-14	130.26	161.41	155.34	15.95	21.03	12.88	3.16441	Promoter (<=1kb)	-108	GO:0003677(DNA binding);GO:0005634(nucleus);GO:0006355(regulation of transcription, DNA-templated);GO:0016746(transferase activity, transferring acyl groups);GO:0046872(metal ion binding)	00071(Fatty acid degradation);00592(alpha-Linolenic acid metabolism);01040(Biosynthesis of unsaturated fatty acids);04146(Peroxisome)	up	yes
LOC115725074	9	XR_004013341.1	61547842	61548042	3.72788e-16	3.95707e-14	144.67	137.41	162.06	23.93	9.01	12.88	3.27704	Promoter (<=1kb)	-364	NA	NA	up	yes
LOC115716389	6	XM_030645174.1	26566200	26566400	3.80921e-16	4.03653e-14	146.89	136.21	154.11	11.96	18.02	25.76	2.97133	Promoter (<=1kb)	-476	GO:0003700(DNA binding transcription factor activity);GO:0005634(nucleus);GO:0043565(sequence-specific DNA binding);GO:0044212(transcription regulatory region DNA binding)	NA	up	yes
LOC115712743	5	XM_030641095.1	3034869	3035069	4.00534e-16	4.24077e-14	217.84	207.62	229.95	0	9.01	6.44	5.40652	Promoter (<=1kb)	0	GO:0009809(lignin biosynthetic process);GO:0016020(membrane);GO:0016709(oxidoreductase activity, acting on paired donors, with incorporation or reduction of molecular oxygen, NAD(P)H as one donor, and incorporation of one atom of oxygen)	00940(Phenylpropanoid biosynthesis);00945(Stilbenoid, diarylheptanoid and gingerol biosynthesis);00941(Flavonoid biosynthesis)	up	yes
LOC115705324	3	XM_030632633.1	99622627	99622827	4.23672e-16	4.4668e-14	145.23	157.81	155.95	11.96	12.01	9.66	3.77026	Promoter (<=1kb)	-31	GO:0004142(diacylglycerol cholinephosphotransferase activity);GO:0016021(integral component of membrane);GO:0046470(phosphatidylcholine metabolic process)	00053(Ascorbate and aldarate metabolism);00480(Glutathione metabolism)	up	yes
LOC115716684	6	XM_030645536.1	4879429	4879629	4.34097e-16	4.569e-14	161.85	144.61	152.28	7.98	9.01	16.1	3.79329	Promoter (<=1kb)	-76	GO:0003677(DNA binding);GO:0003700(DNA binding transcription factor activity);GO:0003899(DNA-directed 5'-3' RNA polymerase activity);GO:0005515(protein binding);GO:0005739(mitochondrion);GO:0006352(DNA-templated transcription, initiation);GO:0006355(regulation of transcription, DNA-templated);GO:0009507(chloroplast);GO:0009553(embryo sac development);GO:0009637(response to blue light);GO:0009658(…	NA	up	yes
LOC115725441	9	XM_030654959.1	31990944	31991144	4.48999e-16	4.70601e-14	146.89	141.01	144.33	19.94	24.03	6.44	3.10007	Promoter (<=1kb)	-53	GO:0002376(immune system process);GO:0003677(DNA binding);GO:0003700(DNA binding transcription factor activity);GO:0005634(nucleus);GO:0005789(endoplasmic reticulum membrane);GO:0006351(transcription, DNA-templated);GO:0006355(regulation of transcription, DNA-templated);GO:0010200(response to chitin);GO:0016021(integral component of membrane);GO:0030968(endoplasmic reticulum unfolded protein resp…	NA	up	yes
LOC115709554	4	XM_030637682.1	10650012	10650212	4.60021e-16	4.80941e-14	144.67	136.81	154.11	3.99	21.03	19.32	3.29644	Promoter (2-3kb)	-2829	GO:0003712(transcription cofactor activity);GO:0004402(histone acetyltransferase activity);GO:0005515(protein binding);GO:0005516(calmodulin binding);GO:0005634(nucleus);GO:0005737(cytoplasm);GO:0006355(regulation of transcription, DNA-templated);GO:0008270(zinc ion binding);GO:0009553(embryo sac development);GO:0009555(pollen development);GO:0009733(response to auxin);GO:0009751(response to sali…	NA	up	yes
LOC115721370	7	XM_030650654.1	87756938	87757138	4.6833e-16	4.89219e-14	148	152.41	140.05	23.93	9.01	9.66	3.37015	Promoter (<=1kb)	-31	GO:0004674(protein serine/threonine kinase activity);GO:0005524(ATP binding);GO:0005622(intracellular);GO:0005886(plasma membrane);GO:0016301(kinase activity);GO:0018105(peptidyl-serine phosphorylation);GO:0018107(peptidyl-threonine phosphorylation);GO:0035556(intracellular signal transduction)	NA	up	yes
LOC115702590	2	XM_030630001.1	12379	12579	4.78972e-16	4.995e-14	55.43	52.8	51.37	131.59	123.15	161.02	-1.38125	Promoter (<=1kb)	-999	GO:0003777(microtubule motor activity);GO:0005871(kinesin complex);GO:0007018(microtubule-based movement);GO:0016887(ATPase activity)	NA	down	yes
LOC115723116	8	XM_030652543.1	34724876	34725076	4.79608e-16	4.99745e-14	144.67	150.01	140.66	15.95	12.01	16.1	3.30437	Promoter (<=1kb)	0	GO:0003714(transcription corepressor activity);GO:0005634(nucleus);GO:0009611(response to wounding);GO:0031347(regulation of defense response);GO:1903507(negative regulation of nucleic acid-templated transcription);GO:2000022(regulation of jasmonic acid mediated signaling pathway)	NA	up	yes
LOC115699509	2	XM_030626965.1	99374358	99374558	4.92208e-16	5.1202e-14	185.69	184.82	198.15	11.96	6.01	3.22	4.74605	Promoter (<=1kb)	-98	GO:0004722(protein serine/threonine phosphatase activity);GO:0005739(mitochondrion);GO:0005829(cytosol);GO:0006470(protein dephosphorylation);GO:0046872(metal ion binding)	NA	up	yes
LOC115716339	6	XM_030645106.1	1122474	1122674	5.11736e-16	5.31448e-14	169.06	160.21	159.62	15.95	3	9.66	4.09465	Promoter (<=1kb)	0	GO:0005739(mitochondrion);GO:0005886(plasma membrane);GO:0008150(biological_process);GO:0016021(integral component of membrane)	NA	up	yes
LOC115709797	4	XM_030638013.1	25400475	25400675	5.19368e-16	5.38925e-14	134.69	147.01	152.28	27.91	18.02	12.88	2.88334	Promoter (<=1kb)	-19	GO:0003723(RNA binding);GO:0003729(mRNA binding);GO:0006397(mRNA processing);GO:0008266(poly(U) RNA binding);GO:0009409(response to cold);GO:0009507(chloroplast);GO:0009534(chloroplast thylakoid);GO:0009535(chloroplast thylakoid membrane);GO:0009570(chloroplast stroma);GO:0009579(thylakoid);GO:0009737(response to abscisic acid);GO:0009941(chloroplast envelope);GO:0010319(stromule);GO:0045087(inna…	NA	up	yes
LOC115714381	5	XM_030643065.1	2103104	2103304	5.37348e-16	5.56657e-14	140.24	148.21	150.44	0	15.02	22.54	3.54654	Promoter (<=1kb)	0	GO:0003674(molecular_function);GO:0005634(nucleus);GO:0008150(biological_process)	NA	up	yes
LOC115707149	3	XM_030635014.1	90290484	90290684	5.39768e-16	5.587e-14	165.73	165.61	156.56	7.98	6.01	12.88	4.18285	Promoter (<=1kb)	-93	GO:0006457(protein folding)	NA	up	yes
LOC115709847	4	XM_030638085.1	21552103	21552303	5.42569e-16	5.61134e-14	144.12	142.81	159.62	7.98	9.01	19.32	3.62041	Promoter (<=1kb)	-881	GO:0005737(cytoplasm);GO:0006457(protein folding);GO:0051082(unfolded protein binding)	NA	up	yes
LOC115715611	6	XM_030644255.1	86841156	86841356	5.52271e-16	5.70695e-14	155.76	166.21	166.34	3.99	12.01	9.66	4.25002	Promoter (<=1kb)	0	NA	NA	up	yes
LOC115725003	9	XM_030654399.1	42408893	42409093	5.7195e-16	5.89567e-14	155.76	147.01	165.73	11.96	15.02	3.22	3.95536	Promoter (<=1kb)	0	GO:0005634(nucleus);GO:0008150(biological_process);GO:0009506(plasmodesma)	NA	up	yes
LOC115712833	5	XM_030641220.1	41106034	41106234	5.7384e-16	5.91027e-14	182.36	195.02	152.28	11.96	9.01	3.22	4.45233	Promoter (1-2kb)	-1405	GO:0003674(molecular_function);GO:0005576(extracellular region);GO:0008150(biological_process);GO:0016020(membrane)	00860(Porphyrin and chlorophyll metabolism)	up	yes
LOC115705864	3	XM_030633310.1	45046127	45046327	6.04508e-16	6.21076e-14	142.45	148.81	151.67	23.93	3	12.88	3.47586	Promoter (<=1kb)	-548	GO:0003700(DNA binding transcription factor activity);GO:0005634(nucleus);GO:0006355(regulation of transcription, DNA-templated);GO:0043565(sequence-specific DNA binding)	NA	up	yes
LOC115713900	2	XM_030642382.1	70674705	70674905	6.20501e-16	6.36983e-14	160.19	143.41	148.61	19.94	30.04	32.2	2.46016	Promoter (<=1kb)	0	GO:0004181(metallocarboxypeptidase activity);GO:0005615(extracellular space)	NA	up	yes
LOC115713946	5	XM_030642432.1	49714400	49714600	6.56017e-16	6.72889e-14	147.44	141.01	153.5	7.98	6.01	22.54	3.59692	Promoter (<=1kb)	-103	GO:0003677(DNA binding);GO:0003700(DNA binding transcription factor activity);GO:0005634(nucleus);GO:0006351(transcription, DNA-templated);GO:0006355(regulation of transcription, DNA-templated);GO:0009873(ethylene-activated signaling pathway)	NA	up	yes
LOC115706883	3	XM_030634644.1	88716943	88717143	6.71667e-16	6.87559e-14	170.17	141.61	193.25	3.99	9.01	12.88	4.28645	Promoter (<=1kb)	0	GO:0000813(ESCRT I complex);GO:0043328(protein transport to vacuole involved in ubiquitin-dependent protein catabolic process via the multivesicular body sorting pathway)	04144(Endocytosis)	up	yes
LOC115705214	3	XM_030632480.1	42595536	42595736	7.17333e-16	7.31574e-14	137.47	154.81	143.72	27.91	6.01	9.66	3.32252	Promoter (<=1kb)	-72	GO:0000786(nucleosome);GO:0003677(DNA binding);GO:0005634(nucleus);GO:0006334(nucleosome assembly)	NA	up	yes
LOC115698660	11	XM_030625791.1	54159399	54159599	7.32921e-16	7.46861e-14	157.97	160.21	163.29	11.96	9.01	6.44	4.13444	Promoter (<=1kb)	-66	GO:0003674(molecular_function);GO:0005576(extracellular region);GO:0008150(biological_process)	NA	up	yes
LOC115723021	8	XM_030652419.1	28414746	28414946	7.35038e-16	7.48407e-14	146.33	149.41	152.89	27.91	6.01	3.22	3.59447	Promoter (<=1kb)	0	GO:0005783(endoplasmic reticulum);GO:0005794(Golgi apparatus);GO:0016021(integral component of membrane)	NA	up	yes
LOC115716188	6	XR_004011538.1	78194748	78194948	7.51408e-16	7.63829e-14	150.21	148.21	149.22	23.93	6.01	6.44	3.6214	Promoter (2-3kb)	-2830	NA	NA	up	yes
LOC115713810	5	XM_030642295.1	85110211	85110411	7.55051e-16	7.66908e-14	146.89	147.61	153.5	19.94	9.01	6.44	3.6621	Promoter (<=1kb)	-430	GO:0003677(DNA binding);GO:0005634(nucleus);GO:0008150(biological_process);GO:0008270(zinc ion binding)	NA	up	yes
LOC115699472	11	XM_030626900.1	19212359	19212559	7.56719e-16	7.67978e-14	147.44	135.01	152.28	23.93	6.01	12.88	3.34396	Promoter (<=1kb)	-839	GO:0005576(extracellular region);GO:0005618(cell wall);GO:0006949(syncytium formation);GO:0009664(plant-type cell wall organization);GO:0009826(unidimensional cell growth);GO:0009828(plant-type cell wall loosening);GO:0009831(plant-type cell wall modification involved in multidimensional cell growth);GO:0016020(membrane)	NA	up	yes
LOC115723011	8	XM_030652407.1	3266832	3267032	7.58278e-16	7.68934e-14	162.41	195.62	162.06	11.96	12.01	0	4.43901	Promoter (<=1kb)	-84	GO:0005634(nucleus);GO:0005829(cytosol);GO:0005983(starch catabolic process);GO:0009414(response to water deprivation);GO:0009507(chloroplast);GO:0016161(beta-amylase activity);GO:0102229(amylopectin maltohydrolase activity)	00500(Starch and sucrose metabolism)	up	yes
LOC115722748	8	XM_030652046.1	58605404	58605604	7.7351e-16	7.82474e-14	135.8	165.01	154.11	11.96	9.01	12.88	3.74818	Promoter (2-3kb)	-2196	GO:0004553(hydrolase activity, hydrolyzing O-glycosyl compounds);GO:0030247(polysaccharide binding);GO:0046658(anchored component of plasma membrane)	NA	up	yes
LOC115711591	4	XM_030639956.1	20345016	20345216	7.7849e-16	7.86238e-14	148.55	151.21	147.39	7.98	15.02	9.66	3.77539	Promoter (<=1kb)	0	GO:0000156(phosphorelay response regulator activity);GO:0000160(phosphorelay signal transduction system);GO:0003677(DNA binding);GO:0003700(DNA binding transcription factor activity);GO:0005515(protein binding);GO:0005634(nucleus);GO:0006351(transcription, DNA-templated);GO:0006355(regulation of transcription, DNA-templated);GO:0007623(circadian rhythm);GO:0009908(flower development);GO:0010031(c…	04712(Circadian rhythm - plant)	up	yes
LOC115696992	10	XM_030623888.1	9712696	9712896	7.93726e-16	7.99202e-14	99.22	112.81	110.08	243.24	237.29	209.33	-1.09876	Promoter (<=1kb)	-633	GO:0003735(structural constituent of ribosome);GO:0005762(mitochondrial large ribosomal subunit);GO:0022625(cytosolic large ribosomal subunit);GO:0070180(large ribosomal subunit rRNA binding)	03010(Ribosome)	down	yes
LOC115708653	4	XM_030636634.1	39973322	39973522	7.93888e-16	7.99202e-14	138.02	150.61	138.82	7.98	15.02	32.2	2.95309	Promoter (<=1kb)	-371	GO:0004842(ubiquitin-protein transferase activity);GO:0005634(nucleus);GO:0005737(cytoplasm)	04120(Ubiquitin mediated proteolysis)	up	yes
LOC115706485	3	XM_030634146.1	86510135	86510335	8.07243e-16	8.11992e-14	155.76	175.21	152.28	7.98	12.01	6.44	4.19248	Promoter (1-2kb)	-1976	GO:0005773(vacuole);GO:0005887(integral component of plasma membrane);GO:0009506(plasmodesma);GO:0009992(cellular water homeostasis);GO:0015250(water channel activity);GO:0015254(glycerol channel activity);GO:0034220(ion transmembrane transport)	NA	up	yes
LOC115716160	6	XM_030644903.1	84544500	84544700	8.20285e-16	8.24446e-14	135.25	145.81	148	23.93	12.01	9.66	3.23402	Promoter (<=1kb)	0	NA	NA	up	yes
LOC115716731	6	XM_030645613.1	61489348	61489548	8.35571e-16	8.37786e-14	137.47	138.01	151.06	7.98	12.01	32.2	3.03069	Promoter (2-3kb)	-2349	GO:0004683(calmodulin-dependent protein kinase activity);GO:0005516(calmodulin binding);GO:0005634(nucleus);GO:0005737(cytoplasm);GO:0005886(plasma membrane);GO:0009738(abscisic acid-activated signaling pathway);GO:0009931(calcium-dependent protein serine/threonine kinase activity);GO:0018105(peptidyl-serine phosphorylation);GO:0035556(intracellular signal transduction);GO:0046777(protein autopho…	NA	up	yes
LOC115716595	6	XM_030645425.1	70613587	70613787	8.47928e-16	8.48812e-14	140.24	145.81	144.94	19.94	6.01	16.1	3.35756	Promoter (<=1kb)	-23	GO:0005886(plasma membrane);GO:0008514(organic anion transmembrane transporter activity);GO:0008643(carbohydrate transport);GO:0016021(integral component of membrane)	NA	up	yes
LOC115709274	4	XM_030637335.1	2271246	2271446	9.29646e-16	9.26159e-14	152.99	163.81	134.54	15.95	33.04	28.98	2.53314	Promoter (<=1kb)	-56	GO:0003674(molecular_function);GO:0005634(nucleus);GO:0048467(gynoecium development);GO:0071365(cellular response to auxin stimulus)	NA	up	yes
LOC115714565	5	XM_030643302.1	7429839	7430039	9.96559e-16	9.89662e-14	179.04	175.81	195.7	7.98	3	9.66	4.73735	Promoter (<=1kb)	0	GO:0005576(extracellular region);GO:0009056(catabolic process);GO:0016787(hydrolase activity);GO:0052689(carboxylic ester hydrolase activity)	04075(Plant hormone signal transduction)	up	yes
LOC115714297	5	XM_030642943.1	78332982	78333182	1.00867e-15	1.00089e-13	139.13	139.81	150.44	11.96	18.02	9.66	3.43702	Promoter (<=1kb)	-54	GO:0005634(nucleus);GO:0006807(nitrogen compound metabolic process);GO:0060776(simple leaf morphogenesis)	NA	up	yes
LOC115699474	11	XM_030626905.1	50903307	50903507	1.01293e-15	1.00432e-13	133.59	147.01	143.72	27.91	18.02	12.88	2.85083	Promoter (<=1kb)	-85	GO:0003677(DNA binding);GO:0003700(DNA binding transcription factor activity);GO:0005622(intracellular);GO:0005634(nucleus);GO:0006351(transcription, DNA-templated);GO:0006355(regulation of transcription, DNA-templated);GO:0006952(defense response);GO:0009873(ethylene-activated signaling pathway);GO:0016020(membrane);GO:0019760(glucosinolate metabolic process);GO:0043565(sequence-specific DNA bin…	NA	up	yes
LOC115701384	2	XM_030629172.1	103185614	103185814	1.04499e-15	1.03528e-13	140.24	146.41	135.77	15.95	18.02	12.88	3.17241	Promoter (<=1kb)	0	GO:0004197(cysteine-type endopeptidase activity);GO:0005615(extracellular space);GO:0005764(lysosome);GO:0051603(proteolysis involved in cellular protein catabolic process)	NA	up	yes
LOC115704484	3	XM_030631688.1	93941091	93941291	1.04892e-15	1.03836e-13	162.41	136.81	135.77	11.96	12.01	16.1	3.44003	Promoter (1-2kb)	-1851	GO:0000977(RNA polymerase II regulatory region sequence-specific DNA binding);GO:0001085(RNA polymerase II transcription factor binding);GO:0001228(transcriptional activator activity, RNA polymerase II transcription regulatory region sequence-specific DNA binding);GO:0003682(chromatin binding);GO:0005634(nucleus);GO:0005667(transcription factor complex);GO:0030154(cell differentiation)	NA	up	yes
LOC115715707	6	XM_030644369.1	3416127	3416327	1.0548e-15	1.04335e-13	154.65	153.61	146.77	11.96	6.01	12.88	3.88255	Promoter (<=1kb)	0	GO:0003674(molecular_function);GO:0005634(nucleus);GO:0008150(biological_process)	NA	up	yes
LOC115721901	2	XM_030651035.1	11640098	11640298	1.09826e-15	1.08462e-13	170.72	160.21	171.24	3.99	6.01	12.88	4.45623	Promoter (1-2kb)	-1615	GO:0000822(inositol hexakisphosphate binding);GO:0009734(auxin-activated signaling pathway)	04075(Plant hormone signal transduction)	up	yes
LOC115712982	5	XM_030641437.1	91776014	91776214	1.10705e-15	1.09157e-13	211.19	209.42	198.15	0	6.01	9.66	5.3034	Promoter (<=1kb)	-48	GO:0005515(protein binding)	04075(Plant hormone signal transduction)	up	yes
LOC115700286	11	XM_030627854.1	54503246	54503446	1.11286e-15	1.09644e-13	140.24	138.61	141.27	27.91	9.01	16.1	2.98602	Promoter (2-3kb)	-2970	NA	NA	up	yes
LOC115719296	7	XM_030648276.1	22426519	22426719	1.13803e-15	1.12035e-13	136.91	144.61	152.89	3.99	12.01	19.32	3.62031	Promoter (<=1kb)	-188	GO:0001158(enhancer sequence-specific DNA binding);GO:0003700(DNA binding transcription factor activity);GO:0005516(calmodulin binding);GO:0005634(nucleus);GO:0006351(transcription, DNA-templated);GO:0006355(regulation of transcription, DNA-templated);GO:0045893(positive regulation of transcription, DNA-templated)	00040(Pentose and glucuronate interconversions)	up	yes
LOC115716472	6	XM_030645279.1	82426408	82426608	1.15503e-15	1.1344e-13	145.78	166.21	163.9	15.95	9.01	3.22	4.0778	Promoter (<=1kb)	-24	GO:0006508(proteolysis);GO:0008233(peptidase activity);GO:0009507(chloroplast);GO:0016021(integral component of membrane)	00970(Aminoacyl-tRNA biosynthesis)	up	yes
LOC115697338	10	XM_030624295.1	38416676	38416876	1.22631e-15	1.20063e-13	152.99	153.61	165.73	3.99	12.01	9.66	4.202	Promoter (<=1kb)	-150	GO:0000981(RNA polymerase II transcription factor activity, sequence-specific DNA binding);GO:0001135(transcription factor activity, RNA polymerase II transcription factor recruiting);GO:0003677(DNA binding);GO:0003700(DNA binding transcription factor activity);GO:0005634(nucleus);GO:0006351(transcription, DNA-templated);GO:0006355(regulation of transcription, DNA-templated);GO:0006357(regulation…	NA	up	yes
LOC115705585	3	XM_030632957.1	70927261	70927461	1.30372e-15	1.27442e-13	171.28	196.22	177.35	3.99	3	12.88	4.77696	Promoter (<=1kb)	-61	GO:0004430(1-phosphatidylinositol 4-kinase activity);GO:0004674(protein serine/threonine kinase activity);GO:0005524(ATP binding);GO:0005634(nucleus);GO:0005737(cytoplasm);GO:0005829(cytosol);GO:0009507(chloroplast);GO:0009651(response to salt stress);GO:0016020(membrane);GO:0016301(kinase activity);GO:0016310(phosphorylation);GO:0046777(protein autophosphorylation);GO:0046854(phosphatidylinosito…	NA	up	yes
LOC115715033	5	XM_030643818.1	81081713	81081913	1.31006e-15	1.27961e-13	155.2	168.01	148.61	7.98	12.01	6.44	4.15797	Promoter (<=1kb)	-158	GO:0003677(DNA binding);GO:0003700(DNA binding transcription factor activity);GO:0005634(nucleus);GO:0006351(transcription, DNA-templated);GO:0006355(regulation of transcription, DNA-templated);GO:0009873(ethylene-activated signaling pathway);GO:0010087(phloem or xylem histogenesis);GO:0010200(response to chitin);GO:0050832(defense response to fungus);GO:0051301(cell division)	NA	up	yes
LOC115705376	3	XM_030632704.1	464798	464998	1.31334e-15	1.28182e-13	161.3	142.21	172.46	15.95	9.01	3.22	4.07804	Promoter (<=1kb)	-233	GO:0005515(protein binding);GO:0005634(nucleus);GO:0005768(endosome);GO:0005886(plasma membrane);GO:0006897(endocytosis);GO:0006952(defense response);GO:0009620(response to fungus);GO:0009863(salicylic acid mediated signaling pathway);GO:0030100(regulation of endocytosis);GO:1900150(regulation of defense response to fungus)	NA	up	yes
LOC115716329	6	XM_030645097.1	60961375	60961575	1.31875e-15	1.28609e-13	138.02	145.81	141.88	23.93	27.03	16.1	2.66634	Promoter (<=1kb)	-179	GO:0005515(protein binding);GO:0005634(nucleus);GO:0005783(endoplasmic reticulum);GO:0005789(endoplasmic reticulum membrane);GO:0006914(autophagy);GO:0015031(protein transport);GO:0016021(integral component of membrane);GO:0043231(intracellular membrane-bounded organelle)	NA	up	yes
LOC115706371	3	XM_030633992.1	85749372	85749572	1.38299e-15	1.34349e-13	143.56	136.21	140.66	31.9	12.01	3.22	3.15698	Promoter (2-3kb)	-2319	GO:0005515(protein binding);GO:0005524(ATP binding);GO:0005634(nucleus);GO:0006351(transcription, DNA-templated);GO:0006355(regulation of transcription, DNA-templated);GO:0032502(developmental process);GO:0048366(leaf development)	NA	up	yes
LOC115704883	3	XM_030632095.1	85424507	85424707	1.39935e-15	1.35516e-13	152.99	161.41	138.82	3.99	15.02	9.66	3.98274	Promoter (<=1kb)	-708	GO:0003824(catalytic activity);GO:0005634(nucleus);GO:0005737(cytoplasm);GO:0007275(multicellular organism development);GO:0009646(response to absence of light);GO:0009813(flavonoid biosynthetic process);GO:0010422(regulation of brassinosteroid biosynthetic process);GO:0016131(brassinosteroid metabolic process);GO:0016132(brassinosteroid biosynthetic process);GO:0016491(oxidoreductase activity);G…	00943(Isoflavonoid biosynthesis)	up	yes
LOC115703242	2	XM_030630763.1	13989488	13989688	1.49905e-15	1.44388e-13	162.41	156.61	148.61	3.99	9.01	12.88	4.17544	Promoter (<=1kb)	-19	GO:0005634(nucleus);GO:0006970(response to osmotic stress);GO:0009414(response to water deprivation);GO:0009651(response to salt stress);GO:0009737(response to abscisic acid);GO:0009738(abscisic acid-activated signaling pathway);GO:0010029(regulation of seed germination);GO:0010228(vegetative to reproductive phase transition of meristem)	NA	up	yes
LOC115725548	9	XM_030655106.1	46441522	46441722	1.5612e-15	1.50258e-13	139.68	133.21	146.77	23.93	6.01	16.1	3.18845	Promoter (<=1kb)	0	GO:0003674(molecular_function);GO:0005634(nucleus);GO:0008150(biological_process)	00010(Glycolysis / Gluconeogenesis);00030(Pentose phosphate pathway);00051(Fructose and mannose metabolism)	up	yes
LOC115723236	8	XM_030652669.1	55606977	55607177	1.58244e-15	1.52184e-13	131.92	152.41	135.77	27.91	15.02	9.66	2.9978	Promoter (<=1kb)	0	GO:0009507(chloroplast);GO:0010271(regulation of chlorophyll catabolic process)	00860(Porphyrin and chlorophyll metabolism)	up	yes
LOC115700744	11	XM_030628378.1	55270891	55271091	1.63629e-15	1.57121e-13	142.45	138.01	136.99	19.94	12.01	12.88	3.21895	Promoter (<=1kb)	-12	GO:0005634(nucleus);GO:0009416(response to light stimulus);GO:0009909(regulation of flower development)	04712(Circadian rhythm - plant)	up	yes
LOC115716397	6	XM_030645183.1	3468970	3469170	1.64355e-15	1.57698e-13	139.68	149.41	138.21	19.94	12.01	6.44	3.47634	Promoter (<=1kb)	-182	GO:0004373(glycogen (starch) synthase activity);GO:0005739(mitochondrion);GO:0009011(starch synthase activity);GO:0009501(amyloplast);GO:0009507(chloroplast);GO:0009570(chloroplast stroma);GO:0010021(amylopectin biosynthetic process);GO:0016757(transferase activity, transferring glycosyl groups);GO:0019252(starch biosynthetic process);GO:0033201(alpha-1,4-glucan synthase activity)	00500(Starch and sucrose metabolism)	up	yes
LOC115716555	6	XM_030645371.1	83369374	83369574	1.77789e-15	1.70065e-13	145.23	136.81	135.15	3.99	24.03	12.88	3.35058	Promoter (<=1kb)	-31	GO:0004347(glucose-6-phosphate isomerase activity);GO:0005737(cytoplasm);GO:0005829(cytosol);GO:0006094(gluconeogenesis);GO:0006096(glycolytic process);GO:0009817(defense response to fungus, incompatible interaction);GO:0046686(response to cadmium ion)	00010(Glycolysis / Gluconeogenesis);00030(Pentose phosphate pathway);00500(Starch and sucrose metabolism);00520(Amino sugar and nucleotide sugar metabolism)	up	yes
LOC115714118	5	XM_030642662.1	2157373	2157573	1.78428e-15	1.70545e-13	136.36	138.61	140.05	11.96	6.01	28.98	3.14384	Promoter (<=1kb)	0	GO:0004553(hydrolase activity, hydrolyzing O-glycosyl compounds);GO:0005576(extracellular region);GO:0008810(cellulase activity);GO:0009507(chloroplast);GO:0030245(cellulose catabolic process);GO:0042547(cell wall modification involved in multidimensional cell growth)	00500(Starch and sucrose metabolism)	up	yes
LOC115704802	2	XM_030632012.1	16746454	16746654	1.79114e-15	1.70939e-13	1.11	1.8	2.45	27.91	54.07	48.31	-4.60466	Promoter (<=1kb)	-862	GO:0003924(GTPase activity);GO:0005515(protein binding);GO:0005525(GTP binding);GO:0005634(nucleus);GO:0005730(nucleolus);GO:0005737(cytoplasm);GO:0005819(spindle);GO:0005886(plasma membrane);GO:0006897(endocytosis);GO:0007015(actin filament organization);GO:0007264(small GTPase mediated signal transduction);GO:0007266(Rho protein signal transduction);GO:0009524(phragmoplast);GO:0009860(pollen tu…	04145(Phagosome);04933(AGE-RAGE signaling pathway in diabetic complications)	down	yes
LOC115696878	10	XM_030623765.1	22055474	22055674	1.84161e-15	1.75216e-13	137.47	133.21	146.77	19.94	18.02	6.44	3.23295	Promoter (<=1kb)	-48	GO:0000139(Golgi membrane);GO:0005794(Golgi apparatus);GO:0016021(integral component of membrane);GO:0016051(carbohydrate biosynthetic process);GO:0016757(transferase activity, transferring glycosyl groups);GO:0045489(pectin biosynthetic process);GO:0047262(polygalacturonate 4-alpha-galacturonosyltransferase activity);GO:0071555(cell wall organization)	00520(Amino sugar and nucleotide sugar metabolism)	up	yes
LOC115716148	6	XM_030644888.1	84555828	84556028	1.90868e-15	1.81186e-13	145.23	153.01	167.57	11.96	12.01	3.22	4.09816	Promoter (2-3kb)	-2610	GO:0004672(protein kinase activity);GO:0004674(protein serine/threonine kinase activity);GO:0005524(ATP binding);GO:0005886(plasma membrane);GO:0006468(protein phosphorylation);GO:0007169(transmembrane receptor protein tyrosine kinase signaling pathway);GO:0016021(integral component of membrane);GO:0016301(kinase activity)	NA	up	yes
LOC115705433	3	XM_030632770.1	5986365	5986565	2.00341e-15	1.89603e-13	157.97	139.21	148	11.96	9.01	9.66	3.86114	Promoter (<=1kb)	0	GO:0004674(protein serine/threonine kinase activity);GO:0005634(nucleus);GO:0005737(cytoplasm);GO:0006897(endocytosis);GO:0008360(regulation of cell shape);GO:0016055(Wnt signaling pathway);GO:0018105(peptidyl-serine phosphorylation)	NA	up	yes
LOC115699643	11	XM_030627147.1	49469893	49470093	2.04873e-15	1.93745e-13	129.71	148.81	137.6	23.93	18.02	12.88	2.92398	Promoter (<=1kb)	0	GO:0004674(protein serine/threonine kinase activity);GO:0005515(protein binding);GO:0005524(ATP binding);GO:0006468(protein phosphorylation);GO:0009507(chloroplast);GO:0009742(brassinosteroid mediated signaling pathway);GO:0016301(kinase activity);GO:0032880(regulation of protein localization)	04075(Plant hormone signal transduction)	up	yes
LOC115725045	2	XM_030654460.1	78282835	78283035	2.08939e-15	1.9744e-13	136.91	133.81	149.22	31.9	9.01	3.22	3.2503	Promoter (<=1kb)	-69	GO:0003674(molecular_function);GO:0005634(nucleus);GO:0008150(biological_process)	NA	up	yes
LOC115718295	2	XM_030647152.1	22519816	22520016	2.09658e-15	1.9797e-13	3.88	5.4	4.28	39.88	51.06	45.09	-3.32628	Promoter (2-3kb)	-2541	GO:0000792(heterochromatin);GO:0032454(histone demethylase activity (H3-K9 specific));GO:0045815(positive regulation of gene expression, epigenetic);GO:0048439(flower morphogenesis)	NA	down	yes
LOC115717314	6	XM_030646283.1	78593682	78593882	2.12436e-15	2.0029e-13	150.77	126.01	140.66	11.96	12.01	25.76	3.06905	Promoter (2-3kb)	-2985	GO:0051213(dioxygenase activity)	NA	up	yes
LOC115699691	11	XM_030627215.1	52575402	52575602	2.19957e-15	2.07224e-13	133.03	140.41	144.33	15.95	9.01	16.1	3.34678	Promoter (<=1kb)	0	GO:0003994(aconitate hydratase activity);GO:0005507(copper ion binding);GO:0005515(protein binding);GO:0005524(ATP binding);GO:0005618(cell wall);GO:0005737(cytoplasm);GO:0005739(mitochondrion);GO:0005774(vacuolar membrane);GO:0005794(Golgi apparatus);GO:0005829(cytosol);GO:0006097(glyoxylate cycle);GO:0006099(tricarboxylic acid cycle);GO:0006101(citrate metabolic process);GO:0006102(isocitrate m…	00020(Citrate cycle (TCA cycle));00630(Glyoxylate and dicarboxylate metabolism)	up	yes
LOC115709450	2	XM_030637570.1	29552161	29552361	2.204e-15	2.07485e-13	179.59	210.62	213.43	0	6.01	9.66	5.26774	Promoter (<=1kb)	-212	GO:0005929(cilium);GO:0035091(phosphatidylinositol binding);GO:0061512(protein localization to cilium)	NA	up	yes
LOC115696449	10	XM_030623350.1	25201216	25201416	2.2558e-15	2.12202e-13	95.34	104.41	99.07	215.33	198.24	225.43	-1.09654	Promoter (1-2kb)	-1268	GO:0003993(acid phosphatase activity);GO:0005615(extracellular space);GO:0016787(hydrolase activity);GO:0046872(metal ion binding)	NA	down	yes
LOC115707553	3	XM_030635562.1	82030753	82030953	2.3776e-15	2.23322e-13	141.35	159.61	160.23	11.96	6.01	9.66	4.06097	Promoter (<=1kb)	-177	GO:0000166(nucleotide binding);GO:0003400(regulation of COPII vesicle coating);GO:0005090(Sar guanyl-nucleotide exchange factor activity);GO:0005096(GTPase activator activity);GO:0005515(protein binding);GO:0005737(cytoplasm);GO:0005783(endoplasmic reticulum);GO:0005886(plasma membrane);GO:0006817(phosphate ion transport);GO:0006888(ER to Golgi vesicle-mediated transport);GO:0009306(protein secre…	04141(Protein processing in endoplasmic reticulum)	up	yes
LOC115707380	3	XM_030635331.1	91842634	91842834	2.38885e-15	2.24211e-13	136.91	135.01	175.52	15.95	9.01	9.66	3.69191	Promoter (<=1kb)	-72	GO:0003674(molecular_function);GO:0008150(biological_process)	NA	up	yes
LOC115701546	11	XM_030629362.1	12253107	12253307	2.39748e-15	2.24851e-13	136.36	136.21	149.83	15.95	6.01	16.1	3.47227	Promoter (<=1kb)	0	GO:0000902(cell morphogenesis)	NA	up	yes
LOC115707896	3	XM_030635992.1	99946791	99946991	2.43607e-15	2.27957e-13	133.59	130.81	168.79	19.94	15.02	6.44	3.38739	Promoter (1-2kb)	-1303	GO:0003674(molecular_function);GO:0008150(biological_process)	NA	up	yes
LOC115707344	2	XM_030635276.1	22996522	22996722	2.48048e-15	2.31939e-13	139.13	128.41	144.33	19.94	9.01	22.54	2.99976	Promoter (<=1kb)	0	GO:0000209(protein polyubiquitination);GO:0005634(nucleus);GO:0005829(cytosol);GO:0009788(negative regulation of abscisic acid-activated signaling pathway);GO:0043161(proteasome-mediated ubiquitin-dependent protein catabolic process);GO:0061630(ubiquitin protein ligase activity)	NA	up	yes
LOC115704866	2	XM_030632078.1	16848677	16848877	2.51169e-15	2.34506e-13	146.33	124.81	143.1	11.96	21.03	16.1	3.07698	Promoter (<=1kb)	0	GO:0005886(plasma membrane);GO:0015099(nickel cation transmembrane transporter activity);GO:0015675(nickel cation transport);GO:0016021(integral component of membrane)	NA	up	yes
LOC115699012	11	XM_030626221.1	25778162	25778362	2.51508e-15	2.34647e-13	144.67	136.21	147.39	11.96	12.01	9.66	3.67032	Promoter (<=1kb)	-111	GO:0003674(molecular_function);GO:0005829(cytosol);GO:0006970(response to osmotic stress);GO:0009409(response to cold);GO:0009414(response to water deprivation);GO:0009793(embryo development ending in seed dormancy);GO:0048316(seed development)	NA	up	yes
LOC115707543	3	XM_030635550.1	94193975	94194175	2.61175e-15	2.43302e-13	138.57	130.21	141.27	15.95	24.03	9.66	3.04621	Promoter (2-3kb)	-2166	GO:0003700(DNA binding transcription factor activity);GO:0005515(protein binding);GO:0005634(nucleus);GO:0006351(transcription, DNA-templated);GO:0006355(regulation of transcription, DNA-templated);GO:0009733(response to auxin);GO:0009734(auxin-activated signaling pathway)	04075(Plant hormone signal transduction)	up	yes
LOC115709635	4	XM_030637784.1	12703814	12704014	2.66633e-15	2.48201e-13	153.54	145.21	157.78	0	15.02	9.66	4.20932	Promoter (<=1kb)	0	GO:0003677(DNA binding);GO:0005516(calmodulin binding);GO:0005634(nucleus);GO:0006351(transcription, DNA-templated);GO:0006355(regulation of transcription, DNA-templated);GO:0006950(response to stress)	NA	up	yes
LOC115712991	5	XM_030641448.1	37479988	37480188	2.68955e-15	2.4985e-13	137.47	138.01	135.15	7.98	12.01	22.54	3.27119	Promoter (<=1kb)	0	GO:0005886(plasma membrane);GO:0016301(kinase activity);GO:0016310(phosphorylation)	NA	up	yes
LOC115705119	3	XM_030632360.1	10066392	10066592	2.83497e-15	2.62529e-13	138.02	151.81	149.22	7.98	18.02	3.22	3.90948	Promoter (<=1kb)	-133	GO:0005515(protein binding);GO:0005737(cytoplasm);GO:0005739(mitochondrion);GO:0006979(response to oxidative stress);GO:0009751(response to salicylic acid);GO:0009816(defense response to bacterium, incompatible interaction);GO:0019441(tryptophan catabolic process to kynurenine);GO:0020037(heme binding);GO:0046872(metal ion binding)	NA	up	yes
LOC115722270	8	XM_030651433.1	32734282	32734482	2.87836e-15	2.66349e-13	161.3	156.61	162.06	0	9.01	12.88	4.45443	Promoter (<=1kb)	0	GO:0003674(molecular_function);GO:0006979(response to oxidative stress);GO:0009507(chloroplast);GO:0009535(chloroplast thylakoid membrane);GO:0016021(integral component of membrane);GO:0031969(chloroplast membrane)	NA	up	yes
LOC115723825	8	XM_030653293.1	39370984	39371184	2.94734e-15	2.72329e-13	137.47	138.61	150.44	7.98	12.01	12.88	3.6977	Promoter (2-3kb)	-2608	GO:0005737(cytoplasm);GO:0016740(transferase activity);GO:0016747(transferase activity, transferring acyl groups other than amino-acyl groups)	00940(Phenylpropanoid biosynthesis);00945(Stilbenoid, diarylheptanoid and gingerol biosynthesis);00941(Flavonoid biosynthesis)	up	yes
LOC115716403	6	XM_030645189.1	3253748	3253948	2.98112e-15	2.75247e-13	136.36	137.41	146.16	31.9	24.03	16.1	2.54344	Promoter (1-2kb)	-1430	GO:0000062(fatty-acyl-CoA binding);GO:0001666(response to hypoxia);GO:0005515(protein binding);GO:0005778(peroxisomal membrane);GO:0005783(endoplasmic reticulum);GO:0005789(endoplasmic reticulum membrane);GO:0005886(plasma membrane);GO:0006869(lipid transport);GO:0008289(lipid binding);GO:0009514(glyoxysome);GO:0010288(response to lead ion);GO:0016021(integral component of membrane);GO:0032791(le…	NA	up	yes
LOC115724495	9	XM_030653788.1	1188089	1188289	3.11132e-15	2.86437e-13	145.78	144.01	145.55	7.98	9.01	12.88	3.86548	Promoter (<=1kb)	-85	GO:0005829(cytosol);GO:0009903(chloroplast avoidance movement);GO:0009904(chloroplast accumulation movement)	NA	up	yes
LOC115703193	2	XM_030630713.1	6813098	6813298	3.24776e-15	2.9876e-13	136.36	139.81	132.1	15.95	18.02	9.66	3.22599	Promoter (<=1kb)	-215	GO:0001664(G-protein coupled receptor binding);GO:0003924(GTPase activity);GO:0005525(GTP binding);GO:0005634(nucleus);GO:0005834(heterotrimeric G-protein complex);GO:0005886(plasma membrane);GO:0007186(G-protein coupled receptor signaling pathway);GO:0007188(adenylate cyclase-modulating G-protein coupled receptor signaling pathway);GO:0009737(response to abscisic acid);GO:0009744(response to suc…	NA	up	yes
LOC115708058	3	XM_030636228.1	100947156	100947356	3.25748e-15	2.99434e-13	135.25	137.41	133.93	35.89	9.01	9.66	2.89765	Promoter (<=1kb)	-68	GO:0003712(transcription cofactor activity);GO:0004402(histone acetyltransferase activity);GO:0005516(calmodulin binding);GO:0005634(nucleus);GO:0005737(cytoplasm);GO:0006355(regulation of transcription, DNA-templated);GO:0008270(zinc ion binding);GO:0009409(response to cold);GO:0009553(embryo sac development);GO:0009555(pollen development);GO:0009651(response to salt stress);GO:0009723(response …	03010(Ribosome)	up	yes
LOC115714451	5	XM_030643166.1	84364440	84364640	3.26498e-15	2.99902e-13	140.24	138.01	132.71	19.94	9.01	12.88	3.29635	Promoter (<=1kb)	-69	NA	NA	up	yes
LOC115719463	7	XM_030648524.1	87198837	87199037	3.48888e-15	3.19528e-13	138.02	124.81	147.39	15.95	9.01	22.54	3.11025	Promoter (<=1kb)	0	GO:0009808(lignin metabolic process);GO:0016020(membrane);GO:0016710(trans-cinnamate 4-monooxygenase activity);GO:0044550(secondary metabolite biosynthetic process)	00360(Phenylalanine metabolism);00130(Ubiquinone and other terpenoid-quinone biosynthesis);00940(Phenylpropanoid biosynthesis);00945(Stilbenoid, diarylheptanoid and gingerol biosynthesis);00941(Flavonoid biosynthesis)	up	yes
LOC115714436	5	XM_030643143.1	83684824	83685024	3.4944e-15	3.19799e-13	133.59	128.41	146.16	15.95	21.03	12.88	3.03324	Promoter (<=1kb)	0	GO:0001228(transcriptional activator activity, RNA polymerase II transcription regulatory region sequence-specific DNA binding);GO:0003677(DNA binding);GO:0003700(DNA binding transcription factor activity);GO:0005515(protein binding);GO:0005634(nucleus);GO:0005737(cytoplasm);GO:0006351(transcription, DNA-templated);GO:0006355(regulation of transcription, DNA-templated);GO:0010310(regulation of hy…	NA	up	yes
LOC115713490	2	XM_030641975.1	66304579	66304779	3.56483e-15	3.26006e-13	141.35	141.01	134.54	27.91	21.03	22.54	2.54405	Promoter (<=1kb)	0	NA	03008(Ribosome biogenesis in eukaryotes)	up	yes
LOC115709403	4	XM_030637499.1	12291867	12292067	3.66858e-15	3.34758e-13	135.8	145.21	127.82	0	33.04	16.1	3.05645	Promoter (<=1kb)	-70	GO:0006368(transcription elongation from RNA polymerase II promoter);GO:0070449(elongin complex)	NA	up	yes
LOC115700881	2	XM_030628549.1	102203416	102203616	3.71925e-15	3.38145e-13	141.35	150.01	132.1	19.94	15.02	0	3.59859	Promoter (<=1kb)	-75	GO:0003677(DNA binding);GO:0003700(DNA binding transcription factor activity);GO:0005515(protein binding);GO:0005634(nucleus);GO:0006351(transcription, DNA-templated);GO:0006355(regulation of transcription, DNA-templated);GO:0042803(protein homodimerization activity);GO:0046872(metal ion binding);GO:0048574(long-day photoperiodism, flowering)	NA	up	yes
LOC115707256	3	XM_030635153.1	90985088	90985288	3.78521e-15	3.43642e-13	262.74	244.82	230.56	558.26	555.68	402.56	-1.03882	Promoter (2-3kb)	-2854	GO:0005215(transporter activity);GO:0005737(cytoplasm);GO:0005794(Golgi apparatus);GO:0006810(transport)	00970(Aminoacyl-tRNA biosynthesis)	down	yes
LOC115707671	3	XR_004009765.1	95721638	95721838	3.99243e-15	3.60619e-13	173.49	168.61	169.4	3.99	9.01	6.44	4.7177	Promoter (<=1kb)	-639	NA	NA	up	yes
LOC115701123	2	XM_030628824.1	102774837	102775037	4.03314e-15	3.6381e-13	128.04	135.61	143.72	23.93	9.01	12.88	3.15235	Promoter (<=1kb)	-12	GO:0005215(transporter activity);GO:0005739(mitochondrion);GO:0005794(Golgi apparatus);GO:0006810(transport)	00970(Aminoacyl-tRNA biosynthesis)	up	yes
LOC115697703	10	XM_030624799.1	18177449	18177649	4.0553e-15	3.65504e-13	146.89	136.81	130.26	15.95	9.01	12.88	3.4514	Promoter (<=1kb)	-47	GO:0004350(glutamate-5-semialdehyde dehydrogenase activity);GO:0005737(cytoplasm);GO:0006561(proline biosynthetic process)	00330(Arginine and proline metabolism)	up	yes
LOC115697245	10	XM_030624173.1	40686551	40686751	4.10642e-15	3.69844e-13	137.47	142.21	140.05	7.98	15.02	9.66	3.68407	Promoter (<=1kb)	-24	GO:0051245(negative regulation of cellular defense response)	04075(Plant hormone signal transduction)	up	yes
LOC115706950	3	XM_030634733.1	89086740	89086940	4.24986e-15	3.82212e-13	136.91	130.21	137.6	11.96	9.01	22.54	3.21729	Promoter (<=1kb)	-217	GO:0005576(extracellular region);GO:0007267(cell-cell signaling);GO:0009553(embryo sac development);GO:0010430(fatty acid omega-oxidation);GO:0016614(oxidoreductase activity, acting on CH-OH group of donors);GO:0016832(aldehyde-lyase activity);GO:0046593(mandelonitrile lyase activity);GO:0050660(flavin adenine dinucleotide binding);GO:0055114(oxidation-reduction process)	00073(Cutin, suberine and wax biosynthesis)	up	yes
LOC115705278	3	XM_030632575.1	99191399	99191599	4.46062e-15	4.00589e-13	130.26	144.61	146.16	7.98	6.01	19.32	3.66012	Promoter (2-3kb)	-2297	GO:0005886(plasma membrane);GO:0009416(response to light stimulus)	NA	up	yes
LOC115719108	7	XM_030648023.1	91887287	91887487	4.54567e-15	4.0764e-13	133.03	142.81	131.49	11.96	6.01	22.54	3.32973	Promoter (1-2kb)	-1104	GO:0004674(protein serine/threonine kinase activity);GO:0005524(ATP binding);GO:0005634(nucleus);GO:0006468(protein phosphorylation);GO:0006952(defense response);GO:0016301(kinase activity);GO:0016310(phosphorylation)	NA	up	yes
LOC115712846	5	XM_030641236.1	48461440	48461640	5.12553e-15	4.56037e-13	139.68	143.41	143.72	7.98	9.01	12.88	3.83693	Promoter (<=1kb)	-516	GO:0003677(DNA binding);GO:0003700(DNA binding transcription factor activity);GO:0005515(protein binding);GO:0005634(nucleus);GO:0006351(transcription, DNA-templated);GO:0007275(multicellular organism development);GO:0009651(response to salt stress);GO:0009737(response to abscisic acid);GO:0010089(xylem development);GO:0010150(leaf senescence);GO:0016032(viral process);GO:0045892(negative regulat…	NA	up	yes
LOC115699911	2	XM_030627459.1	100119932	100120132	5.14846e-15	4.57751e-13	127.49	148.21	130.26	35.89	9.01	9.66	2.89542	Promoter (1-2kb)	-1607	GO:0003677(DNA binding);GO:0003700(DNA binding transcription factor activity);GO:0005515(protein binding);GO:0005634(nucleus);GO:0006351(transcription, DNA-templated);GO:0009733(response to auxin);GO:0009751(response to salicylic acid);GO:0042545(cell wall modification);GO:0044212(transcription regulatory region DNA binding);GO:0045787(positive regulation of cell cycle);GO:0045893(positive regula…	NA	up	yes
LOC115710668	2	XM_030639024.1	39827320	39827520	5.26216e-15	4.67527e-13	140.24	144.61	160.84	3.99	12.01	9.66	4.11824	Promoter (<=1kb)	0	GO:0003674(molecular_function);GO:0005575(cellular_component);GO:0008150(biological_process)	NA	up	yes
LOC115707673	3	XM_030635700.1	95670357	95670557	5.42263e-15	4.80237e-13	131.92	150.01	146.77	15.95	9.01	6.44	3.77106	Promoter (<=1kb)	-18	GO:0005634(nucleus);GO:0005737(cytoplasm);GO:0008429(phosphatidylethanolamine binding);GO:0009737(response to abscisic acid);GO:0009738(abscisic acid-activated signaling pathway);GO:0010030(positive regulation of seed germination)	04712(Circadian rhythm - plant)	up	yes
LOC115699499	11	XM_030626947.1	58086878	58087078	5.44373e-15	4.81603e-13	132.48	133.21	133.93	19.94	12.01	16.1	3.05588	Promoter (<=1kb)	-238	GO:0008150(biological_process);GO:0016021(integral component of membrane);GO:0016740(transferase activity)	NA	up	yes
LOC115706266	3	XM_030633854.1	84851608	84851808	5.66138e-15	4.99795e-13	129.71	131.41	140.66	15.95	6.01	32.2	2.89103	Promoter (<=1kb)	-60	GO:0003677(DNA binding);GO:0003700(DNA binding transcription factor activity);GO:0005634(nucleus);GO:0006351(transcription, DNA-templated);GO:0006355(regulation of transcription, DNA-templated);GO:0007275(multicellular organism development);GO:0009414(response to water deprivation);GO:0009737(response to abscisic acid);GO:0043565(sequence-specific DNA binding);GO:0045893(positive regulation of tr…	NA	up	yes
LOC115701381	11	XM_030629163.1	44234172	44234372	5.71772e-15	5.04056e-13	148.55	136.81	130.87	3.99	18.02	9.66	3.71617	Promoter (<=1kb)	0	GO:0003674(molecular_function);GO:0005576(extracellular region);GO:0005773(vacuole);GO:0007155(cell adhesion)	NA	up	yes
LOC115716032	6	XM_030644722.1	32678848	32679048	5.77873e-15	5.08716e-13	132.48	124.21	151.06	15.95	9.01	28.98	2.91809	Promoter (<=1kb)	-212	GO:0005515(protein binding);GO:0005634(nucleus);GO:0005739(mitochondrion);GO:0005829(cytosol);GO:0051087(chaperone binding);GO:0071629(cytoplasm protein quality control by the ubiquitin-proteasome system)	04141(Protein processing in endoplasmic reticulum)	up	yes
LOC115714706	5	XM_030643466.1	78076177	78076377	5.81022e-15	5.10821e-13	160.19	147.61	157.17	19.94	3	3.22	4.15161	Promoter (<=1kb)	-135	GO:0003779(actin binding);GO:0005618(cell wall);GO:0005634(nucleus);GO:0005730(nucleolus);GO:0005737(cytoplasm);GO:0005819(spindle);GO:0005886(plasma membrane);GO:0009524(phragmoplast);GO:0016021(integral component of membrane)	NA	up	yes
LOC115697342	10	XM_030624301.1	38873986	38874186	5.81083e-15	5.10821e-13	131.92	130.81	136.38	19.94	9.01	22.54	2.95437	Promoter (<=1kb)	-65	GO:0005515(protein binding);GO:0005634(nucleus);GO:0005783(endoplasmic reticulum);GO:0005794(Golgi apparatus);GO:0005829(cytosol);GO:0006869(lipid transport);GO:0007338(single fertilization);GO:0008142(oxysterol binding);GO:0008202(steroid metabolic process);GO:0009567(double fertilization forming a zygote and endosperm);GO:0032934(sterol binding)	NA	up	yes
LOC115699143	11	XM_030626390.1	6302692	6302892	5.90716e-15	5.18924e-13	151.88	142.21	146.16	7.98	12.01	6.44	4.05804	Promoter (<=1kb)	-133	GO:0003674(molecular_function);GO:0005634(nucleus);GO:0009507(chloroplast);GO:0030162(regulation of proteolysis);GO:0031625(ubiquitin protein ligase binding)	NA	up	yes
LOC115714762	5	XM_030643518.1	67501101	67501301	6.03998e-15	5.29103e-13	125.83	131.41	146.77	11.96	21.03	9.66	3.24378	Promoter (<=1kb)	-215	GO:0004674(protein serine/threonine kinase activity);GO:0005634(nucleus);GO:0005737(cytoplasm);GO:0006468(protein phosphorylation);GO:0035556(intracellular signal transduction)	04016(MAPK signaling pathway - plant);04075(Plant hormone signal transduction)	up	yes
LOC115711259	2	XM_030639599.1	44809956	44810156	6.17792e-15	5.40806e-13	169.06	193.22	149.83	7.98	3	9.66	4.63292	Promoter (<=1kb)	-20	GO:0004347(glucose-6-phosphate isomerase activity);GO:0005829(cytosol);GO:0005982(starch metabolic process);GO:0006094(gluconeogenesis);GO:0006096(glycolytic process);GO:0009507(chloroplast);GO:0009536(plastid);GO:0009570(chloroplast stroma);GO:0009911(positive regulation of flower development);GO:0009941(chloroplast envelope)	00010(Glycolysis / Gluconeogenesis);00030(Pentose phosphate pathway);00500(Starch and sucrose metabolism);00520(Amino sugar and nucleotide sugar metabolism)	up	yes
LOC115712119	5	XM_030640354.1	46213642	46213842	6.2322e-15	5.44794e-13	143.56	135.61	133.93	15.95	12.01	6.44	3.58578	Promoter (<=1kb)	-843	GO:0005215(transporter activity);GO:0005524(ATP binding);GO:0005886(plasma membrane);GO:0006810(transport);GO:0006979(response to oxidative stress);GO:0007623(circadian rhythm);GO:0009507(chloroplast);GO:0009644(response to high light intensity);GO:0009941(chloroplast envelope);GO:0010150(leaf senescence);GO:0016021(integral component of membrane);GO:0016301(kinase activity);GO:0016310(phosphoryl…	04626(Plant-pathogen interaction)	up	yes
LOC115699472	11	XM_030626900.1	19213210	19213410	6.38799e-15	5.56852e-13	130.26	136.21	135.15	7.98	18.02	12.88	3.36879	Promoter (<=1kb)	0	GO:0005576(extracellular region);GO:0005618(cell wall);GO:0006949(syncytium formation);GO:0009664(plant-type cell wall organization);GO:0009826(unidimensional cell growth);GO:0009828(plant-type cell wall loosening);GO:0009831(plant-type cell wall modification involved in multidimensional cell growth);GO:0016020(membrane)	NA	up	yes
LOC115707276	3	XM_030635187.1	91137561	91137761	6.51964e-15	5.67157e-13	155.76	152.41	153.5	15.95	6.01	3.22	4.19663	Promoter (<=1kb)	0	GO:0005737(cytoplasm);GO:0030001(metal ion transport);GO:0046914(transition metal ion binding);GO:0046916(cellular transition metal ion homeostasis)	NA	up	yes
LOC115704661	3	XM_030631863.1	64219766	64219966	6.55078e-15	5.69293e-13	126.93	141.61	130.87	7.98	18.02	19.32	3.13969	Promoter (<=1kb)	-1	GO:0004623(phospholipase A2 activity);GO:0005509(calcium ion binding);GO:0005576(extracellular region);GO:0005783(endoplasmic reticulum);GO:0005794(Golgi apparatus);GO:0006644(phospholipid metabolic process);GO:0009555(pollen development);GO:0009846(pollen germination);GO:0009860(pollen tube growth);GO:0016042(lipid catabolic process);GO:0050482(arachidonic acid secretion);GO:0102567(phospholipas…	00564(Glycerophospholipid metabolism);00565(Ether lipid metabolism);00590(Arachidonic acid metabolism);00591(Linoleic acid metabolism);00592(alpha-Linolenic acid metabolism)	up	yes
LOC115708273	3	XM_030636500.1	48528034	48528234	6.74121e-15	5.84379e-13	47.67	50.4	50.15	167.48	123.15	103.05	-1.40928	Promoter (2-3kb)	-2919	GO:0000502(proteasome complex);GO:0000973(posttranscriptional tethering of RNA polymerase II gene DNA at nuclear periphery);GO:0003690(double-stranded DNA binding);GO:0003723(RNA binding);GO:0005515(protein binding);GO:0005634(nucleus);GO:0005643(nuclear pore);GO:0005739(mitochondrion);GO:0006368(transcription elongation from RNA polymerase II promoter);GO:0009723(response to ethylene);GO:0009873…	NA	down	yes
LOC115705827	3	XM_030633271.1	40680946	40681146	6.84486e-15	5.9213e-13	142.45	146.41	148.61	7.98	6.01	12.88	4.02544	Promoter (<=1kb)	0	GO:0003674(molecular_function);GO:0008150(biological_process);GO:0016021(integral component of membrane)	NA	up	yes
LOC115712885	5	XM_030641300.1	90933690	90933890	7.06049e-15	6.09623e-13	146.33	135.61	130.26	7.98	12.01	12.88	3.64846	Promoter (<=1kb)	0	GO:0005524(ATP binding);GO:0005737(cytoplasm);GO:0005829(cytosol);GO:0005886(plasma membrane);GO:0016887(ATPase activity)	03018(RNA degradation)	up	yes
LOC115707825	3	XM_030635902.1	98518827	98519027	7.06172e-15	6.09623e-13	145.23	120.61	136.99	15.95	9.01	19.32	3.1853	Promoter (2-3kb)	-2106	GO:0005215(transporter activity);GO:0005886(plasma membrane);GO:0006857(oligopeptide transport);GO:0015706(nitrate transport);GO:0016020(membrane);GO:0016021(integral component of membrane);GO:0055085(transmembrane transport);GO:0080054(low-affinity nitrate transmembrane transporter activity)	NA	up	yes
LOC115700593	11	XM_030628188.1	27447572	27447772	7.15574e-15	6.16886e-13	139.13	144.61	123.53	11.96	15.02	9.66	3.47442	Promoter (<=1kb)	-108	GO:0000156(phosphorelay response regulator activity);GO:0000160(phosphorelay signal transduction system);GO:0005515(protein binding);GO:0005634(nucleus);GO:0006351(transcription, DNA-templated);GO:0006355(regulation of transcription, DNA-templated);GO:0007623(circadian rhythm);GO:0009735(response to cytokinin);GO:0009736(cytokinin-activated signaling pathway)	04075(Plant hormone signal transduction)	up	yes
LOC115721848	8	XM_030650934.1	20580312	20580512	7.32969e-15	6.31011e-13	121.95	138.61	140.05	7.98	9.01	28.98	3.1234	Promoter (<=1kb)	0	GO:0004674(protein serine/threonine kinase activity);GO:0005886(plasma membrane);GO:0006468(protein phosphorylation);GO:0006952(defense response);GO:0009506(plasmodesma)	NA	up	yes
LOC115716798	6	XM_030645702.1	77812975	77813175	7.48172e-15	6.41444e-13	136.91	132.61	140.66	15.95	12.01	6.44	3.57553	Promoter (<=1kb)	-66	GO:0000302(response to reactive oxygen species);GO:0003677(DNA binding);GO:0003700(DNA binding transcription factor activity);GO:0005515(protein binding);GO:0005622(intracellular);GO:0005634(nucleus);GO:0006351(transcription, DNA-templated);GO:0006355(regulation of transcription, DNA-templated);GO:0006952(defense response);GO:0009644(response to high light intensity);GO:0009873(ethylene-activated…	NA	up	yes
LOC115710005	4	XM_030638295.1	894791	894991	7.97999e-15	6.80425e-13	132.48	133.81	132.1	0	12.01	25.76	3.39853	Promoter (<=1kb)	0	GO:0003674(molecular_function);GO:0005634(nucleus);GO:0008150(biological_process)	NA	up	yes
LOC115704914	3	XM_030632134.1	93617462	93617662	8.39588e-15	7.12965e-13	123.61	129.01	150.44	31.9	6.01	12.88	2.9884	Promoter (1-2kb)	-1178	GO:0006952(defense response);GO:0009506(plasmodesma);GO:0046658(anchored component of plasma membrane)	NA	up	yes
LOC115706004	3	XM_030633497.1	81786191	81786391	8.81748e-15	7.47241e-13	130.26	136.21	128.43	11.96	18.02	22.54	2.91033	Promoter (<=1kb)	0	GO:0003677(DNA binding);GO:0003700(DNA binding transcription factor activity);GO:0005634(nucleus);GO:0005737(cytoplasm);GO:0006351(transcription, DNA-templated);GO:0007275(multicellular organism development);GO:0009644(response to high light intensity);GO:0009962(regulation of flavonoid biosynthetic process);GO:0016021(integral component of membrane);GO:0045893(positive regulation of transcriptio…	03013(RNA transport);03015(mRNA surveillance pathway);03018(RNA degradation)	up	yes
LOC115697268	2	XM_030624205.1	89412123	89412323	8.86368e-15	7.50647e-13	138.02	124.81	135.15	23.93	3	16.1	3.20926	Promoter (<=1kb)	0	GO:0000977(RNA polymerase II regulatory region sequence-specific DNA binding);GO:0005515(protein binding);GO:0005768(endosome);GO:0005794(Golgi apparatus);GO:0005802(trans-Golgi network);GO:0005886(plasma membrane);GO:0009825(multidimensional cell growth);GO:0009832(plant-type cell wall biogenesis);GO:0009833(plant-type primary cell wall biogenesis);GO:0016021(integral component of membrane);GO:0…	NA	up	yes
LOC115715608	6	XM_030644249.1	86834443	86834643	9.15555e-15	7.74314e-13	131.92	134.41	133.93	23.93	12.01	3.22	3.35348	Promoter (<=1kb)	0	GO:0004373(glycogen (starch) synthase activity);GO:0005515(protein binding);GO:0009011(starch synthase activity);GO:0009507(chloroplast);GO:0009569(chloroplast starch grain);GO:0016757(transferase activity, transferring glycosyl groups);GO:0019252(starch biosynthetic process);GO:0102502(ADP-glucose-starch glucosyltransferase activity)	00500(Starch and sucrose metabolism)	up	yes
LOC115706026	3	XM_030633526.1	81850944	81851144	9.33116e-15	7.88632e-13	124.72	139.81	130.26	11.96	15.02	19.32	3.09189	Promoter (<=1kb)	-45	GO:0003676(nucleic acid binding);GO:0003727(single-stranded RNA binding);GO:0003729(mRNA binding);GO:0005634(nucleus);GO:0005737(cytoplasm);GO:0008380(RNA splicing);GO:0009735(response to cytokinin);GO:0046719(regulation by virus of viral protein levels in host cell)	NA	up	yes
LOC115715003	5	XM_030643784.1	46680651	46680851	9.38377e-15	7.92541e-13	132.48	126.01	143.72	19.94	9.01	9.66	3.38087	Promoter (1-2kb)	-1309	GO:0005737(cytoplasm);GO:0030001(metal ion transport);GO:0046914(transition metal ion binding);GO:0046916(cellular transition metal ion homeostasis)	NA	up	yes
LOC115722532	8	XM_030651766.1	5148261	5148461	9.63447e-15	8.12137e-13	120.28	146.41	133.32	11.96	18.02	12.88	3.22213	Promoter (<=1kb)	-35	GO:0003954(NADH dehydrogenase activity);GO:0009060(aerobic respiration);GO:0010181(FMN binding);GO:0051287(NAD binding);GO:0051539(4 iron, 4 sulfur cluster binding)	NA	up	yes
LOC115698906	2	XM_030626109.1	96990828	96991028	9.63814e-15	8.12137e-13	136.36	124.81	150.44	27.91	3	6.44	3.46181	Promoter (1-2kb)	-1053	GO:0005739(mitochondrion);GO:0008150(biological_process)	NA	up	yes
LOC115694836	9	XM_030621930.1	3900898	3901098	9.67863e-15	8.14688e-13	133.59	125.41	142.49	19.94	12.01	6.44	3.38643	Promoter (<=1kb)	0	GO:0004672(protein kinase activity);GO:0004712(protein serine/threonine/tyrosine kinase activity);GO:0005524(ATP binding);GO:0005634(nucleus);GO:0005737(cytoplasm);GO:0006468(protein phosphorylation)	NA	up	yes
LOC115716459	6	XM_030645264.1	83448812	83449012	1.00117e-14	8.42158e-13	125.27	133.81	140.05	31.9	18.02	12.88	2.66792	Promoter (<=1kb)	0	GO:0010264(myo-inositol hexakisphosphate biosynthetic process);GO:0047325(inositol tetrakisphosphate 1-kinase activity);GO:0052725(inositol-1,3,4-trisphosphate 6-kinase activity);GO:0052726(inositol-1,3,4-trisphosphate 5-kinase activity)	00562(Inositol phosphate metabolism);04070(Phosphatidylinositol signaling system)	up	yes
LOC115707260	3	XM_030635163.1	91012259	91012459	1.01851e-14	8.55011e-13	192.34	168.61	188.36	11.96	3	3.22	4.91667	Promoter (<=1kb)	-298	GO:0000139(Golgi membrane);GO:0000271(polysaccharide biosynthetic process);GO:0000977(RNA polymerase II regulatory region sequence-specific DNA binding);GO:0005783(endoplasmic reticulum);GO:0005794(Golgi apparatus);GO:0005886(plasma membrane);GO:0009832(plant-type cell wall biogenesis);GO:0009833(plant-type primary cell wall biogenesis);GO:0016021(integral component of membrane);GO:0016757(transf…	NA	up	yes
LOC115696122	9	XR_004007717.1	16809726	16809926	1.0499e-14	8.80179e-13	92.01	91.21	105.19	223.3	213.26	183.57	-1.10446	Promoter (1-2kb)	-1687	NA	NA	down	yes
LOC115700469	2	XM_030628011.1	101633016	101633216	1.0557e-14	8.8445e-13	144.67	153.01	154.72	7.98	12.01	3.22	4.28479	Promoter (<=1kb)	-122	GO:0003677(DNA binding);GO:0003700(DNA binding transcription factor activity);GO:0005515(protein binding);GO:0005634(nucleus);GO:0005829(cytosol);GO:0006351(transcription, DNA-templated);GO:0006355(regulation of transcription, DNA-templated);GO:0009742(brassinosteroid mediated signaling pathway);GO:0040008(regulation of growth);GO:0045892(negative regulation of transcription, DNA-templated);GO:00…	04075(Plant hormone signal transduction)	up	yes
LOC115698271	2	XM_030625485.1	94680752	94680952	1.11091e-14	9.26355e-13	129.15	148.21	138.82	19.94	6.01	6.44	3.68379	Promoter (<=1kb)	-118	GO:0005215(transporter activity);GO:0005634(nucleus);GO:0006810(transport)	03015(mRNA surveillance pathway)	up	yes
LOC115704885	2	XM_030632099.1	16892928	16893128	1.11176e-14	9.2644e-13	158.53	144.61	148	19.94	3	3.22	4.10803	Promoter (<=1kb)	-61	GO:0005737(cytoplasm);GO:0030001(metal ion transport);GO:0046914(transition metal ion binding);GO:0046916(cellular transition metal ion homeostasis)	NA	up	yes
LOC115712410	5	XM_030640681.1	82167821	82168021	1.12888e-14	9.38825e-13	146.33	153.01	151.06	7.98	9.01	6.44	4.26497	Promoter (<=1kb)	-165	GO:0004674(protein serine/threonine kinase activity);GO:0005634(nucleus);GO:0005737(cytoplasm);GO:0006468(protein phosphorylation);GO:0035556(intracellular signal transduction)	04016(MAPK signaling pathway - plant);04075(Plant hormone signal transduction)	up	yes
LOC115718425	7	XM_030647203.1	80970559	80970759	1.15448e-14	9.58838e-13	138.02	127.81	127.82	11.96	6.01	22.54	3.28044	Promoter (<=1kb)	-50	GO:0003676(nucleic acid binding);GO:0003723(RNA binding);GO:0005681(spliceosomal complex);GO:0006397(mRNA processing);GO:0008380(RNA splicing);GO:0009644(response to high light intensity);GO:0016021(integral component of membrane);GO:0016607(nuclear speck);GO:0043484(regulation of RNA splicing)	03040(Spliceosome)	up	yes
LOC115722446	8	XM_030651655.1	1330328	1330528	1.19461e-14	9.90196e-13	125.83	129.01	139.44	11.96	21.03	6.44	3.32185	Promoter (<=1kb)	-74	GO:0000139(Golgi membrane);GO:0002238(response to molecule of fungal origin);GO:0003824(catalytic activity);GO:0005634(nucleus);GO:0005783(endoplasmic reticulum);GO:0005789(endoplasmic reticulum membrane);GO:0005794(Golgi apparatus);GO:0006672(ceramide metabolic process);GO:0007275(multicellular organism development);GO:0009651(response to salt stress);GO:0009737(response to abscisic acid);GO:000…	00600(Sphingolipid metabolism)	up	yes
LOC115697610	10	XM_030624682.1	10446124	10446324	1.23535e-14	1.02192e-12	152.43	129.61	133.32	15.95	6.01	9.66	3.71551	Promoter (<=1kb)	-221	GO:0003924(GTPase activity);GO:0005200(structural constituent of cytoskeleton);GO:0005515(protein binding);GO:0005525(GTP binding);GO:0005737(cytoplasm);GO:0005794(Golgi apparatus);GO:0005874(microtubule);GO:0007017(microtubule-based process);GO:0009651(response to salt stress);GO:0016020(membrane);GO:0045298(tubulin complex)	04145(Phagosome)	up	yes
LOC115719534	7	XM_030648616.1	91571751	91571951	1.24622e-14	1.02955e-12	143.01	148.21	158.39	7.98	9.01	6.44	4.26244	Promoter (<=1kb)	0	GO:0005783(endoplasmic reticulum);GO:0005887(integral component of plasma membrane);GO:0019829(cation-transporting ATPase activity)	NA	up	yes
LOC115714787	5	XM_030643540.1	89421633	89421833	1.24916e-14	1.0313e-12	142.45	133.81	135.15	11.96	9.01	9.66	3.74736	Promoter (<=1kb)	-316	GO:0005576(extracellular region);GO:0016829(lyase activity);GO:0030570(pectate lyase activity);GO:0045490(pectin catabolic process);GO:0046872(metal ion binding)	00040(Pentose and glucuronate interconversions)	up	yes
LOC115700695	11	XM_030628325.1	49271334	49271534	1.26368e-14	1.04122e-12	152.99	141.01	154.72	7.98	9.01	6.44	4.25957	Promoter (<=1kb)	0	GO:0005351(carbohydrate:proton symporter activity);GO:0005886(plasma membrane);GO:0008643(carbohydrate transport);GO:0015144(carbohydrate transmembrane transporter activity);GO:0016020(membrane);GO:0016021(integral component of membrane);GO:0022857(transmembrane transporter activity);GO:0031969(chloroplast membrane);GO:0055085(transmembrane transport)	NA	up	yes
LOC115706821	3	XM_030634568.1	88353655	88353855	1.27e-14	1.04436e-12	151.88	130.81	145.55	15.95	9.01	3.22	3.92559	Promoter (<=1kb)	-527	GO:0016787(hydrolase activity)	NA	up	yes
LOC115714296	5	XM_030642942.1	81984574	81984774	1.2954e-14	1.06315e-12	126.38	130.21	140.05	11.96	15.02	9.66	3.43623	Promoter (2-3kb)	-2926	GO:0005737(cytoplasm)	NA	up	yes
LOC115708164	3	XM_030636375.1	86180540	86180740	1.3025e-14	1.06827e-12	128.6	152.41	149.83	3.99	15.02	6.44	4.0816	Promoter (<=1kb)	-57	GO:0005634(nucleus);GO:0008270(zinc ion binding);GO:0009741(response to brassinosteroid);GO:0010200(response to chitin);GO:0016021(integral component of membrane);GO:0016567(protein ubiquitination);GO:0043161(proteasome-mediated ubiquitin-dependent protein catabolic process);GO:0061630(ubiquitin protein ligase activity)	NA	up	yes
LOC115704794	3	XM_030632002.1	17811080	17811280	1.44282e-14	1.17717e-12	140.79	150.61	133.32	11.96	9.01	6.44	3.95351	Promoter (<=1kb)	-67	GO:0005773(vacuole);GO:0005887(integral component of plasma membrane);GO:0009506(plasmodesma);GO:0009992(cellular water homeostasis);GO:0015250(water channel activity);GO:0015254(glycerol channel activity);GO:0034220(ion transmembrane transport)	NA	up	yes
LOC115720469	7	XM_030649617.1	38722460	38722660	1.47228e-14	1.19964e-12	134.69	133.21	121.09	11.96	9.01	28.98	2.96097	Promoter (<=1kb)	-100	GO:0003674(molecular_function);GO:0005575(cellular_component);GO:0008150(biological_process)	NA	up	yes
LOC115711205	2	XM_030639534.1	44516097	44516297	1.48341e-14	1.20792e-12	137.47	127.21	128.43	7.98	30.04	19.32	2.77743	Promoter (<=1kb)	0	GO:0004842(ubiquitin-protein transferase activity);GO:0005634(nucleus);GO:0016567(protein ubiquitination)	NA	up	yes
LOC115706176	3	XM_030633723.1	19688972	19689172	1.51331e-14	1.22986e-12	136.36	131.41	130.87	7.98	12.01	12.88	3.60018	Promoter (2-3kb)	-2334	GO:0003700(DNA binding transcription factor activity);GO:0005515(protein binding);GO:0005634(nucleus);GO:0006351(transcription, DNA-templated);GO:0006355(regulation of transcription, DNA-templated);GO:0043565(sequence-specific DNA binding);GO:0046982(protein heterodimerization activity)	NA	up	yes
LOC115713930	2	XM_030642416.1	70736895	70737095	1.60226e-14	1.30046e-12	133.03	119.41	144.94	19.94	12.01	6.44	3.37159	Promoter (<=1kb)	0	GO:0003674(molecular_function);GO:0005575(cellular_component);GO:0008150(biological_process);GO:0009570(chloroplast stroma);GO:0043036(starch grain);GO:2000904(regulation of starch metabolic process);GO:2001070(starch binding)	NA	up	yes
LOC115709395	4	XM_030637486.1	42613015	42613215	1.65879e-14	1.34198e-12	121.95	138.01	133.93	15.95	15.02	6.44	3.39631	Promoter (<=1kb)	0	GO:0005634(nucleus);GO:0005737(cytoplasm);GO:0006464(cellular protein modification process);GO:0007568(aging);GO:0009751(response to salicylic acid)	NA	up	yes
LOC115712289	5	XM_030640550.1	6284325	6284525	1.68586e-14	1.36299e-12	133.59	139.21	149.22	7.98	6.01	12.88	3.97354	Promoter (<=1kb)	-158	GO:0003723(RNA binding);GO:0005737(cytoplasm)	NA	up	yes
LOC115705761	3	XM_030633191.1	76206242	76206442	1.69904e-14	1.37276e-12	132.48	139.21	151.06	3.99	12.01	9.66	4.04199	Promoter (<=1kb)	-781	GO:0003674(molecular_function);GO:0009507(chloroplast)	NA	up	yes
LOC115705067	3	XM_030632306.1	3481687	3481887	1.70052e-14	1.37306e-12	126.38	146.41	154.11	7.98	12.01	6.44	4.01363	Promoter (<=1kb)	0	GO:0005515(protein binding);GO:0005516(calmodulin binding);GO:0005783(endoplasmic reticulum);GO:0005829(cytosol);GO:0005886(plasma membrane);GO:0006457(protein folding);GO:0009506(plasmodesma);GO:0009507(chloroplast);GO:0034605(cellular response to heat);GO:0034620(cellular response to unfolded protein);GO:0043207(response to external biotic stimulus);GO:0051087(chaperone binding);GO:0070417(cell…	NA	up	yes
LOC115695433	9	XM_030622496.1	69748441	69748641	1.75925e-14	1.41773e-12	119.17	139.21	132.71	23.93	12.01	6.44	3.20603	Promoter (<=1kb)	-180	NA	NA	up	yes
LOC115722563	2	XM_030651807.1	82120690	82120890	1.78058e-14	1.43215e-12	129.15	133.81	125.98	0	18.02	35.42	2.86338	Promoter (<=1kb)	0	GO:0005737(cytoplasm);GO:0008757(S-adenosylmethionine-dependent methyltransferase activity);GO:0032259(methylation)	00100(Steroid biosynthesis)	up	yes
LOC115709478	4	XM_030637594.1	704175	704375	1.83125e-14	1.46912e-12	114.19	135.01	148	15.95	15.02	16.1	3.07694	Promoter (<=1kb)	-119	GO:0005515(protein binding);GO:0008374(O-acyltransferase activity);GO:0009507(chloroplast);GO:0016021(integral component of membrane);GO:0016127(sterol catabolic process);GO:0016746(transferase activity, transferring acyl groups);GO:0034434(sterol esterification)	NA	up	yes
LOC115707879	3	XM_030635970.1	99769476	99769676	1.86507e-14	1.49433e-12	135.8	139.81	143.1	7.98	12.01	6.44	3.98569	Promoter (<=1kb)	-291	GO:0004370(glycerol kinase activity);GO:0005739(mitochondrion);GO:0006071(glycerol metabolic process);GO:0006641(triglyceride metabolic process);GO:0046167(glycerol-3-phosphate biosynthetic process)	00561(Glycerolipid metabolism);04626(Plant-pathogen interaction)	up	yes
LOC115694795	9	XR_004007464.1	9038876	9039076	1.92207e-14	1.53704e-12	150.21	162.61	160.84	0	15.02	3.22	4.69879	Promoter (<=1kb)	-339	NA	NA	up	yes
LOC115694771	9	XM_030621857.1	45745720	45745920	2.07323e-14	1.65368e-12	128.04	122.41	133.32	23.93	18.02	9.66	2.89456	Promoter (<=1kb)	-45	GO:0005887(integral component of plasma membrane);GO:0008553(proton-exporting ATPase activity, phosphorylative mechanism);GO:0043231(intracellular membrane-bounded organelle);GO:0051453(regulation of intracellular pH);GO:1902600(proton transmembrane transport)	00190(Oxidative phosphorylation)	up	yes
LOC115718979	7	XM_030647814.1	29433061	29433261	2.10786e-14	1.68023e-12	139.68	139.81	136.38	15.95	6.01	6.44	3.87225	Promoter (<=1kb)	-3	GO:0003700(DNA binding transcription factor activity);GO:0005515(protein binding);GO:0005634(nucleus);GO:0006351(transcription, DNA-templated);GO:0006355(regulation of transcription, DNA-templated);GO:0009733(response to auxin);GO:0009734(auxin-activated signaling pathway)	04075(Plant hormone signal transduction)	up	yes
LOC115711376	2	XM_030639713.1	47780840	47781040	2.11246e-14	1.68282e-12	144.12	136.21	135.77	11.96	6.01	9.66	3.91253	Promoter (<=1kb)	0	GO:0005886(plasma membrane);GO:0007165(signal transduction);GO:0016021(integral component of membrane)	NA	up	yes
LOC115722623	8	XM_030651878.1	7994646	7994846	2.11628e-14	1.68479e-12	166.29	180.02	179.8	7.98	6.01	3.22	4.93462	Promoter (<=1kb)	-19	GO:0005829(cytosol);GO:0006355(regulation of transcription, DNA-templated);GO:0008469(histone-arginine N-methyltransferase activity);GO:0035242(protein-arginine omega-N asymmetric methyltransferase activity)	NA	up	yes
LOC115717050	6	XM_030645991.1	85724982	85725182	2.19733e-14	1.74487e-12	161.85	149.41	158.39	0	12.01	6.44	4.66949	Promoter (<=1kb)	-1	GO:0005783(endoplasmic reticulum)	03060(Protein export);04141(Protein processing in endoplasmic reticulum)	up	yes
LOC115715852	6	XM_030644520.1	3481199	3481399	2.37987e-14	1.88383e-12	140.79	130.21	132.71	31.9	24.03	22.54	2.36305	Promoter (1-2kb)	-1300	GO:0003700(DNA binding transcription factor activity);GO:0005634(nucleus);GO:0006355(regulation of transcription, DNA-templated)	NA	up	yes
LOC115717330	6	XM_030646303.1	52379846	52380046	2.38341e-14	1.88543e-12	125.27	129.61	131.49	19.94	12.01	6.44	3.33104	Promoter (<=1kb)	-38	GO:0005737(cytoplasm)	04016(MAPK signaling pathway - plant)	up	yes
LOC115715519	5	XR_004011386.1	6307629	6307829	2.54014e-14	2.00307e-12	66.52	69.01	66.66	131.59	141.17	193.23	-1.20465	Promoter (<=1kb)	-942	NA	NA	down	yes
LOC115720725	7	XM_030649893.1	96259229	96259429	2.54555e-14	2.00606e-12	122.5	133.21	136.99	7.98	18.02	6.44	3.59767	Promoter (<=1kb)	0	GO:0003746(translation elongation factor activity);GO:0004364(glutathione transferase activity);GO:0005634(nucleus);GO:0005737(cytoplasm);GO:0006749(glutathione metabolic process)	NA	up	yes
LOC115711544	2	XM_030639928.1	10372935	10373135	2.69873e-14	2.12143e-12	129.71	127.81	123.53	23.93	12.01	6.44	3.1685	Promoter (<=1kb)	0	GO:0003677(DNA binding);GO:0003700(DNA binding transcription factor activity);GO:0005634(nucleus);GO:0006351(transcription, DNA-templated);GO:0006355(regulation of transcription, DNA-templated);GO:0016021(integral component of membrane);GO:0046872(metal ion binding)	NA	up	yes
LOC115712732	5	XM_030641078.1	10572925	10573125	2.80048e-14	2.19864e-12	128.04	133.21	122.31	11.96	12.01	32.2	2.7713	Promoter (<=1kb)	-36	GO:0005634(nucleus);GO:0006457(protein folding);GO:0009737(response to abscisic acid);GO:0016020(membrane)	NA	up	yes
LOC115717309	6	XM_030646279.1	62752782	62752982	2.85347e-14	2.23743e-12	137.47	132.61	116.81	7.98	9.01	19.32	3.41351	Promoter (<=1kb)	-318	GO:0000977(RNA polymerase II regulatory region sequence-specific DNA binding);GO:0003700(DNA binding transcription factor activity);GO:0005515(protein binding);GO:0005634(nucleus);GO:0006351(transcription, DNA-templated);GO:0006355(regulation of transcription, DNA-templated);GO:0009838(abscission);GO:0009909(regulation of flower development);GO:0010150(leaf senescence);GO:0030154(cell differentia…	NA	up	yes
LOC115702598	2	XM_030630014.1	13379200	13379400	2.86256e-14	2.24315e-12	36.03	39	37.31	111.65	99.12	106.27	-1.49686	Promoter (1-2kb)	-1616	GO:0004449(isocitrate dehydrogenase (NAD+) activity);GO:0005739(mitochondrion);GO:0006099(tricarboxylic acid cycle);GO:0006102(isocitrate metabolic process);GO:0046872(metal ion binding)	00020(Citrate cycle (TCA cycle))	down	yes
LOC115711647	4	XM_030640019.1	44498201	44498401	3.01858e-14	2.35948e-12	120.84	123.01	136.38	11.96	21.03	12.88	3.05122	Promoter (<=1kb)	0	GO:0005634(nucleus)	NA	up	yes
LOC115707744	2	XM_030635789.1	24001073	24001273	3.02125e-14	2.36009e-12	148.55	139.21	141.88	7.98	6.01	9.66	4.18361	Promoter (<=1kb)	0	GO:0003756(protein disulfide isomerase activity);GO:0005783(endoplasmic reticulum);GO:0006457(protein folding);GO:0034976(response to endoplasmic reticulum stress)	04141(Protein processing in endoplasmic reticulum)	up	yes
LOC115706047	3	XM_030633548.1	82117847	82118047	3.12212e-14	2.4328e-12	158.53	147.61	154.72	3.99	3	12.88	4.53546	Promoter (<=1kb)	0	GO:0006486(protein glycosylation);GO:0016021(integral component of membrane);GO:0016757(transferase activity, transferring glycosyl groups);GO:0046872(metal ion binding)	NA	up	yes
LOC115699311	11	XM_030626654.1	34458999	34459199	3.12653e-14	2.43472e-12	124.72	132.01	125.98	11.96	3	22.54	3.35092	Promoter (<=1kb)	0	GO:0000932(P-body);GO:0003729(mRNA binding);GO:0005515(protein binding);GO:0005829(cytosol);GO:0006397(mRNA processing);GO:0010606(positive regulation of cytoplasmic mRNA processing body assembly);GO:0017148(negative regulation of translation);GO:0031087(deadenylation-independent decapping of nuclear-transcribed mRNA);GO:0033962(cytoplasmic mRNA processing body assembly);GO:0042803(protein homodi…	NA	up	yes
LOC115706638	3	XM_030634349.1	87615852	87616052	3.20279e-14	2.48944e-12	141.9	142.21	144.33	0	9.01	12.88	4.29056	Promoter (<=1kb)	-81	GO:0004674(protein serine/threonine kinase activity);GO:0005886(plasma membrane)	NA	up	yes
LOC115722123	8	XM_030651247.1	41481101	41481301	3.27123e-14	2.54106e-12	126.38	116.41	154.72	19.94	15.02	3.22	3.38024	Promoter (<=1kb)	-17	GO:0004066(asparagine synthase (glutamine-hydrolyzing) activity);GO:0005829(cytosol);GO:0006529(asparagine biosynthetic process);GO:0006541(glutamine metabolic process);GO:0042803(protein homodimerization activity)	NA	up	yes
LOC115712790	5	XM_030641152.1	16343219	16343419	3.29325e-14	2.55657e-12	145.78	131.41	111.92	19.94	6.01	22.54	3.00446	Promoter (<=1kb)	0	GO:0003700(DNA binding transcription factor activity);GO:0005515(protein binding);GO:0005634(nucleus);GO:0006351(transcription, DNA-templated);GO:0006355(regulation of transcription, DNA-templated);GO:0009651(response to salt stress)	NA	up	yes
LOC115712781	5	XM_030641141.1	15702292	15702492	3.58696e-14	2.78112e-12	186.24	206.42	215.88	3.99	3	6.44	5.50159	Promoter (<=1kb)	0	GO:0005737(cytoplasm);GO:0005773(vacuole);GO:0005783(endoplasmic reticulum);GO:0005811(lipid droplet);GO:0009555(pollen development);GO:0034389(lipid particle organization);GO:0045927(positive regulation of growth);GO:0080186(developmental vegetative growth);GO:1902584(positive regulation of response to water deprivation)	NA	up	yes
LOC115725387	9	XM_030654897.1	53441079	53441279	3.60036e-14	2.78978e-12	133.03	143.41	130.87	3.99	9.01	12.88	3.97622	Promoter (<=1kb)	-858	GO:0005515(protein binding);GO:0005634(nucleus);GO:0006355(regulation of transcription, DNA-templated);GO:0009507(chloroplast);GO:0045036(protein targeting to chloroplast)	04712(Circadian rhythm - plant)	up	yes
LOC115700790	11	XM_030628437.1	8181834	8182034	3.70606e-14	2.86812e-12	121.95	133.21	125.37	15.95	12.01	28.98	2.74025	Promoter (<=1kb)	0	GO:0005515(protein binding);GO:0005739(mitochondrion);GO:0005741(mitochondrial outer membrane);GO:0005773(vacuole);GO:0005774(vacuolar membrane);GO:0005794(Golgi apparatus);GO:0005886(plasma membrane);GO:0006820(anion transport);GO:0006952(defense response);GO:0008308(voltage-gated anion channel activity);GO:0009507(chloroplast);GO:0009536(plastid);GO:0009617(response to bacterium);GO:0009941(chl…	NA	up	yes
LOC115712754	5	XM_030641108.1	6391623	6391823	3.75561e-14	2.90466e-12	172.39	153.01	189.58	3.99	6.01	6.44	4.96961	Promoter (<=1kb)	-174	GO:0005634(nucleus);GO:0006869(lipid transport);GO:0007165(signal transduction);GO:0008142(oxysterol binding);GO:0008202(steroid metabolic process);GO:0008289(lipid binding);GO:0035091(phosphatidylinositol binding)	NA	up	yes
LOC115697480	10	XM_030624503.1	67109397	67109597	3.79184e-14	2.92905e-12	131.37	129.61	131.49	19.94	6.01	6.44	3.59912	Promoter (<=1kb)	-19	GO:0003674(molecular_function);GO:0005737(cytoplasm);GO:0008150(biological_process)	NA	up	yes
TRNAK-UUU_14	8	TRNAK-UUU_14	22262529	22262729	3.8528e-14	2.97247e-12	121.95	130.81	124.15	23.93	15.02	3.22	3.1601	Promoter (<=1kb)	-548	NA	NA	up	yes
LOC115709807	4	XM_030638031.1	7373420	7373620	3.87626e-14	2.98872e-12	129.15	133.21	144.33	11.96	12.01	3.22	3.90237	Promoter (<=1kb)	-203	GO:0005634(nucleus);GO:0008568(microtubule-severing ATPase activity);GO:0031122(cytoplasmic microtubule organization)	03013(RNA transport)	up	yes
LOC115715100	5	XM_030643905.1	15388718	15388918	3.92188e-14	3.01458e-12	121.95	127.21	130.26	7.98	12.01	16.1	3.39403	Promoter (<=1kb)	-18	GO:0005576(extracellular region);GO:0005783(endoplasmic reticulum);GO:0005794(Golgi apparatus);GO:0005886(plasma membrane);GO:0006869(lipid transport);GO:0008289(lipid binding);GO:0009505(plant-type cell wall);GO:0031225(anchored component of membrane);GO:0042335(cuticle development);GO:0046658(anchored component of plasma membrane);GO:0050832(defense response to fungus)	NA	up	yes
LOC115699148	11	XM_030626395.1	51565070	51565270	3.98809e-14	3.0617e-12	133.59	143.41	148.61	3.99	12.01	6.44	4.24517	Promoter (<=1kb)	-56	GO:0000977(RNA polymerase II regulatory region sequence-specific DNA binding);GO:0003677(DNA binding);GO:0003700(DNA binding transcription factor activity);GO:0005634(nucleus);GO:0009555(pollen development);GO:0045893(positive regulation of transcription, DNA-templated)	04141(Protein processing in endoplasmic reticulum)	up	yes
LOC115702748	2	XM_030630180.1	1486419	1486619	4.00401e-14	3.07203e-12	121.39	144.61	130.26	19.94	6.01	6.44	3.61302	Promoter (<=1kb)	-80	GO:0005385(zinc ion transmembrane transporter activity);GO:0005887(integral component of plasma membrane);GO:0015086(cadmium ion transmembrane transporter activity);GO:0019829(cation-transporting ATPase activity);GO:0043231(intracellular membrane-bounded organelle)	NA	up	yes
LOC115717578	6	XM_030646563.1	13091035	13091235	4.06492e-14	3.11112e-12	118.62	126.01	130.87	19.94	6.01	22.54	2.95312	Promoter (<=1kb)	-235	GO:0000122(negative regulation of transcription by RNA polymerase II);GO:0005634(nucleus);GO:0006346(methylation-dependent chromatin silencing);GO:0008327(methyl-CpG binding)	NA	up	yes
LOC115712564	5	XM_030640862.1	33609821	33610021	4.09558e-14	3.13266e-12	135.25	114.61	136.99	27.91	12.01	22.54	2.63051	Promoter (<=1kb)	0	GO:0004650(polygalacturonase activity);GO:0005576(extracellular region);GO:0005975(carbohydrate metabolic process);GO:0016021(integral component of membrane);GO:0016829(lyase activity);GO:0071555(cell wall organization)	00040(Pentose and glucuronate interconversions)	up	yes
LOC115698548	2	XM_030625634.1	95174785	95174985	4.10755e-14	3.1399e-12	121.39	121.81	132.71	11.96	15.02	22.54	2.92418	Promoter (<=1kb)	-767	GO:0005783(endoplasmic reticulum)	NA	up	yes
LOC115716672	6	XM_030645523.1	15793940	15794140	4.14732e-14	3.16642e-12	128.6	129.61	118.03	3.99	12.01	22.54	3.28702	Promoter (<=1kb)	0	GO:0003677(DNA binding);GO:0005737(cytoplasm);GO:0008150(biological_process);GO:0046872(metal ion binding)	NA	up	yes
LOC115718485	7	XM_030647284.1	86759225	86759425	4.20541e-14	3.20294e-12	129.71	139.81	134.54	11.96	6.01	9.66	3.87019	Promoter (<=1kb)	0	GO:0000027(ribosomal large subunit assembly);GO:0003735(structural constituent of ribosome);GO:0006412(translation);GO:0022625(cytosolic large ribosomal subunit)	03010(Ribosome)	up	yes
LOC115716863	6	XM_030645767.1	553166	553366	4.3871e-14	3.32913e-12	129.71	128.41	124.15	11.96	18.02	3.22	3.52508	Promoter (<=1kb)	-39	NA	NA	up	yes
LOC115707880	3	XM_030635971.1	99786229	99786429	4.40445e-14	3.34026e-12	129.15	129.61	131.49	3.99	6.01	19.32	3.73455	Promoter (2-3kb)	-2479	GO:0000325(plant-type vacuole);GO:0004427(inorganic diphosphatase activity);GO:0005739(mitochondrion);GO:0005773(vacuole);GO:0005774(vacuolar membrane);GO:0005794(Golgi apparatus);GO:0005829(cytosol);GO:0005886(plasma membrane);GO:0009414(response to water deprivation);GO:0009507(chloroplast);GO:0009651(response to salt stress);GO:0009678(hydrogen-translocating pyrophosphatase activity);GO:000970…	00190(Oxidative phosphorylation)	up	yes
LOC115706932	3	XM_030634711.1	89005674	89005874	4.5112e-14	3.41707e-12	127.49	129.61	124.76	11.96	18.02	3.22	3.52355	Promoter (<=1kb)	0	GO:0004004(ATP-dependent RNA helicase activity);GO:0010501(RNA secondary structure unwinding)	03040(Spliceosome)	up	yes
LOC115699766	11	XM_030627311.1	15442675	15442875	4.5199e-14	3.42158e-12	126.38	119.41	129.04	23.93	18.02	0	3.15958	Promoter (<=1kb)	0	GO:0005351(carbohydrate:proton symporter activity);GO:0005794(Golgi apparatus);GO:0005886(plasma membrane);GO:0005985(sucrose metabolic process);GO:0008506(sucrose:proton symporter activity);GO:0008515(sucrose transmembrane transporter activity);GO:0009611(response to wounding);GO:0015144(carbohydrate transmembrane transporter activity);GO:0015293(symporter activity);GO:0015770(sucrose transport)…	NA	up	yes
LOC115698929	11	XM_030626129.1	41808806	41809006	4.6096e-14	3.48737e-12	133.59	122.41	125.98	7.98	15.02	9.66	3.54812	Promoter (<=1kb)	0	GO:0005515(protein binding);GO:0005634(nucleus);GO:0009793(embryo development ending in seed dormancy);GO:0010071(root meristem specification);GO:0010078(maintenance of root meristem identity);GO:0010468(regulation of gene expression);GO:0010492(maintenance of shoot apical meristem identity);GO:0042803(protein homodimerization activity);GO:0046740(transport of virus in host, cell to cell);GO:0046…	NA	up	yes
LOC115705545	3	XM_030632901.1	628526	628726	4.97364e-14	3.74237e-12	115.85	128.41	136.38	31.9	15.02	12.88	2.67018	Promoter (<=1kb)	0	GO:0000027(ribosomal large subunit assembly);GO:0003735(structural constituent of ribosome);GO:0006412(translation);GO:0022625(cytosolic large ribosomal subunit)	03010(Ribosome)	up	yes
LOC115704231	3	XM_030631447.1	39031591	39031791	5.10213e-14	3.83212e-12	142.45	147.61	161.45	3.99	15.02	0	4.57026	Promoter (<=1kb)	-884	GO:0006855(drug transmembrane transport)	NA	up	yes
LOC115700142	2	XM_030627704.1	100899919	100900119	5.12573e-14	3.84753e-12	117.51	126.01	130.26	11.96	9.01	19.32	3.21348	Promoter (<=1kb)	-35	GO:0003674(molecular_function);GO:0005634(nucleus);GO:0008150(biological_process)	NA	up	yes
LOC115707276	3	XM_030635187.1	91136859	91137059	5.41824e-14	4.05978e-12	134.69	143.41	140.05	7.98	3	12.88	4.13133	Promoter (<=1kb)	-664	GO:0005737(cytoplasm);GO:0030001(metal ion transport);GO:0046914(transition metal ion binding);GO:0046916(cellular transition metal ion homeostasis)	NA	up	yes
LOC115697369	10	XM_030624348.1	17313404	17313604	5.42766e-14	4.06439e-12	138.57	126.01	123.53	3.99	9.01	16.1	3.73737	Promoter (<=1kb)	-179	GO:0003674(molecular_function);GO:0005886(plasma membrane);GO:0008150(biological_process);GO:0016021(integral component of membrane)	NA	up	yes
LOC115710152	4	XM_030638488.1	11532149	11532349	5.65448e-14	4.22158e-12	140.79	126.01	116.2	19.94	12.01	3.22	3.4448	Promoter (<=1kb)	-221	GO:0003674(molecular_function);GO:0005886(plasma membrane);GO:0008150(biological_process);GO:0009507(chloroplast)	NA	up	yes
LOC115705894	3	XM_030633349.1	24945117	24945317	5.78947e-14	4.31978e-12	137.47	133.21	127.2	15.95	9.01	3.22	3.81951	Promoter (<=1kb)	0	GO:0005515(protein binding);GO:0005634(nucleus);GO:0007165(signal transduction)	04144(Endocytosis)	up	yes
LOC115703146	2	XM_030630645.1	5898986	5899186	5.81566e-14	4.33673e-12	160.19	162.61	173.68	0	9.01	6.44	5.0059	Promoter (<=1kb)	-21	GO:0003674(molecular_function);GO:0005634(nucleus);GO:0008150(biological_process)	NA	up	yes
LOC115724828	9	XM_030654176.1	8930145	8930345	5.94829e-14	4.43298e-12	128.6	139.81	129.65	11.96	9.01	6.44	3.85997	Promoter (<=1kb)	-116	GO:0000977(RNA polymerase II regulatory region sequence-specific DNA binding);GO:0003700(DNA binding transcription factor activity);GO:0005634(nucleus);GO:0006357(regulation of transcription by RNA polymerase II)	NA	up	yes
LOC115714052	5	XM_030642577.1	90546471	90546671	6.12543e-14	4.55683e-12	146.33	142.81	156.56	3.99	9.01	6.44	4.51903	Promoter (<=1kb)	-724	GO:0003677(DNA binding);GO:0003700(DNA binding transcription factor activity);GO:0005515(protein binding);GO:0005634(nucleus);GO:0006351(transcription, DNA-templated);GO:0006355(regulation of transcription, DNA-templated)	04933(AGE-RAGE signaling pathway in diabetic complications)	up	yes
LOC115706500	3	XM_030634160.1	8658443	8658643	6.20082e-14	4.61017e-12	114.19	124.21	133.93	15.95	15.02	16.1	2.98366	Promoter (<=1kb)	-54	NA	NA	up	yes
LOC115720621	7	XM_030649784.1	61431761	61431961	6.28113e-14	4.6671e-12	143.56	156.01	145.55	0	6.01	12.88	4.55859	Promoter (<=1kb)	-38	GO:0000103(sulfate assimilation);GO:0006457(protein folding);GO:0009507(chloroplast);GO:0015035(protein disulfide oxidoreductase activity);GO:0016671(oxidoreductase activity, acting on a sulfur group of donors, disulfide as acceptor);GO:0034599(cellular response to oxidative stress);GO:0045454(cell redox homeostasis);GO:0055114(oxidation-reduction process)	NA	up	yes
LOC115698925	2	XM_030626128.1	97050907	97051107	6.39267e-14	4.74152e-12	119.17	123.01	130.87	7.98	9.01	19.32	3.361	Promoter (<=1kb)	-30	GO:0005515(protein binding);GO:0005634(nucleus);GO:0005829(cytosol);GO:0006351(transcription, DNA-templated);GO:0006355(regulation of transcription, DNA-templated);GO:0010072(primary shoot apical meristem specification)	NA	up	yes
LOC115714465	5	XM_030643189.1	83972016	83972216	6.42614e-14	4.76351e-12	179.59	154.21	161.45	3.99	9.01	3.22	4.93242	Promoter (<=1kb)	-20	GO:0003674(molecular_function);GO:0005739(mitochondrion);GO:0008150(biological_process);GO:0016021(integral component of membrane)	NA	up	yes
LOC115704777	3	XM_030631982.1	83713346	83713546	6.48859e-14	4.80409e-12	146.89	141.01	156.56	7.98	6.01	6.44	4.44376	Promoter (1-2kb)	-1417	GO:0003674(molecular_function);GO:0005739(mitochondrion);GO:0048367(shoot system development)	NA	up	yes
LOC115703213	2	XM_030630727.1	103022242	103022442	6.51384e-14	4.81994e-12	123.61	123.01	121.09	19.94	18.02	9.66	2.94888	Promoter (2-3kb)	-2491	GO:0005576(extracellular region);GO:0005615(extracellular space);GO:0009690(cytokinin metabolic process);GO:0009823(cytokinin catabolic process);GO:0016614(oxidoreductase activity, acting on CH-OH group of donors);GO:0019139(cytokinin dehydrogenase activity);GO:0050660(flavin adenine dinucleotide binding);GO:0055114(oxidation-reduction process)	00908(Zeatin biosynthesis)	up	yes
LOC115721785	8	XM_030650862.1	27851464	27851664	6.52073e-14	4.82217e-12	134.69	122.41	120.48	11.96	18.02	3.22	3.50731	Promoter (<=1kb)	0	GO:0000155(phosphorelay sensor kinase activity);GO:0004673(protein histidine kinase activity);GO:0004674(protein serine/threonine kinase activity);GO:0005515(protein binding);GO:0005524(ATP binding);GO:0005783(endoplasmic reticulum);GO:0005789(endoplasmic reticulum membrane);GO:0009873(ethylene-activated signaling pathway);GO:0010105(negative regulation of ethylene-activated signaling pathway);GO…	04016(MAPK signaling pathway - plant);04075(Plant hormone signal transduction)	up	yes
LOC115706470	3	XM_030634127.1	48938626	48938826	6.67362e-14	4.92648e-12	133.59	134.41	127.2	19.94	6.01	3.22	3.76025	Promoter (2-3kb)	-2592	GO:0005739(mitochondrion);GO:0016301(kinase activity);GO:0016310(phosphorylation)	NA	up	yes
LOC115725203	9	XM_030654640.1	78284656	78284856	6.72604e-14	4.96224e-12	161.3	162.61	167.57	0	9.01	6.44	4.99128	Promoter (<=1kb)	0	GO:0003723(RNA binding);GO:0003729(mRNA binding);GO:0005515(protein binding);GO:0005634(nucleus);GO:0005737(cytoplasm);GO:0005829(cytosol)	NA	up	yes
LOC115697114	10	XM_030624021.1	3115842	3116042	6.77169e-14	4.99002e-12	136.91	139.21	121.09	19.94	9.01	0	3.77833	Promoter (<=1kb)	-188	GO:0003700(DNA binding transcription factor activity);GO:0005515(protein binding);GO:0005634(nucleus);GO:0006351(transcription, DNA-templated);GO:0006355(regulation of transcription, DNA-templated);GO:0006970(response to osmotic stress);GO:0009408(response to heat);GO:0009409(response to cold);GO:0009414(response to water deprivation);GO:0009651(response to salt stress);GO:0010120(camalexin biosy…	04016(MAPK signaling pathway - plant);04626(Plant-pathogen interaction)	up	yes
LOC115707326	3	XM_030635255.1	91412640	91412840	6.88516e-14	5.05871e-12	120.28	122.41	134.54	7.98	15.02	9.66	3.5301	Promoter (<=1kb)	0	GO:0005634(nucleus);GO:0008150(biological_process);GO:0046872(metal ion binding);GO:0005730(nucleolus)	NA	up	yes
LOC115694784	9	XM_030621883.1	40219571	40219771	7.03899e-14	5.16869e-12	125.83	119.41	125.37	7.98	9.01	19.32	3.35149	Promoter (<=1kb)	0	GO:0003824(catalytic activity);GO:0005768(endosome);GO:0005794(Golgi apparatus);GO:0005802(trans-Golgi network);GO:0009225(nucleotide-sugar metabolic process);GO:0016021(integral component of membrane);GO:0032580(Golgi cisterna membrane);GO:0033481(galacturonate biosynthetic process);GO:0050378(UDP-glucuronate 4-epimerase activity);GO:0050829(defense response to Gram-negative bacterium);GO:005083…	00520(Amino sugar and nucleotide sugar metabolism)	up	yes
LOC115709774	4	XM_030637982.1	44655336	44655536	7.20448e-14	5.28089e-12	144.12	116.41	140.05	7.98	12.01	6.44	3.92178	Promoter (<=1kb)	0	GO:0003677(DNA binding);GO:0003700(DNA binding transcription factor activity);GO:0005515(protein binding);GO:0005634(nucleus);GO:0006351(transcription, DNA-templated);GO:0006355(regulation of transcription, DNA-templated);GO:0008283(cell proliferation);GO:0009735(response to cytokinin);GO:0009737(response to abscisic acid);GO:0009739(response to gibberellin);GO:0010029(regulation of seed germinat…	04712(Circadian rhythm - plant)	up	yes
LOC115706204	3	XM_030633774.1	84291641	84291841	7.23181e-14	5.29781e-12	120.28	132.61	146.77	3.99	15.02	6.44	3.97324	Promoter (<=1kb)	0	GO:0003674(molecular_function);GO:0008150(biological_process);GO:0009507(chloroplast);GO:0009536(plastid)	NA	up	yes
LOC115707369	3	XM_030635314.1	91763215	91763415	7.37531e-14	5.39976e-12	120.28	118.81	127.82	11.96	12.01	19.32	3.08298	Promoter (<=1kb)	-345	GO:0016985(mannan endo-1,4-beta-mannosidase activity);GO:0046355(mannan catabolic process)	00051(Fructose and mannose metabolism)	up	yes
LOC115707910	3	XM_030636009.1	100034354	100034554	7.55601e-14	5.51266e-12	131.92	137.41	142.49	3.99	12.01	6.44	4.19769	Promoter (<=1kb)	0	GO:0000139(Golgi membrane);GO:0000149(SNARE binding);GO:0005484(SNAP receptor activity);GO:0005797(Golgi medial cisterna);GO:0005801(cis-Golgi network);GO:0006888(ER to Golgi vesicle-mediated transport);GO:0006891(intra-Golgi vesicle-mediated transport);GO:0006906(vesicle fusion);GO:0031201(SNARE complex);GO:0048209(regulation of vesicle targeting, to, from or within Golgi)	04130(SNARE interactions in vesicular transport)	up	yes
LOC115706955	3	XM_030634738.1	89105213	89105413	7.6501e-14	5.57154e-12	157.97	142.21	140.66	19.94	0	3.22	4.25067	Promoter (1-2kb)	-1864	GO:0003674(molecular_function);GO:0005886(plasma membrane);GO:0008150(biological_process);GO:0009506(plasmodesma);GO:0016021(integral component of membrane)	NA	up	yes
LOC115711320	4	XM_030639659.1	80313083	80313283	7.70855e-14	5.60757e-12	113.08	145.81	119.87	19.94	6.01	19.32	3.0647	Promoter (<=1kb)	-226	GO:0006855(drug transmembrane transport)	NA	up	yes
LOC115703833	3	XM_030631064.1	682081	682281	7.77059e-14	5.64611e-12	125.27	121.21	122.31	15.95	9.01	12.88	3.28471	Promoter (<=1kb)	-847	GO:0005576(extracellular region);GO:0005615(extracellular space);GO:0009863(salicylic acid mediated signaling pathway);GO:0009867(jasmonic acid mediated signaling pathway);GO:0010193(response to ozone);GO:0010942(positive regulation of cell death);GO:0042742(defense response to bacterium);GO:0048046(apoplast);GO:0048316(seed development);GO:0080141(regulation of jasmonic acid biosynthetic process…	NA	up	yes
LOC115719366	7	XM_030648379.1	21513435	21513635	7.77679e-14	5.64733e-12	121.39	122.41	125.37	23.93	3	12.88	3.21305	Promoter (<=1kb)	0	GO:0000035(acyl binding);GO:0000036(acyl carrier activity);GO:0005515(protein binding);GO:0005739(mitochondrion);GO:0005759(mitochondrial matrix);GO:0005829(cytosol);GO:0006633(fatty acid biosynthetic process);GO:0009245(lipid A biosynthetic process);GO:0031177(phosphopantetheine binding);GO:0046872(metal ion binding);GO:0050897(cobalt ion binding);GO:0055114(oxidation-reduction process);GO:00704…	00190(Oxidative phosphorylation)	up	yes
LOC115699543	11	XM_030627011.1	58128079	58128279	8.01268e-14	5.80175e-12	122.5	123.61	119.87	19.94	9.01	12.88	3.12911	Promoter (<=1kb)	0	GO:0005515(protein binding);GO:0005634(nucleus);GO:0006355(regulation of transcription, DNA-templated);GO:0008270(zinc ion binding);GO:0009585(red, far-red light phototransduction);GO:0009639(response to red or far red light);GO:0045893(positive regulation of transcription, DNA-templated)	NA	up	yes
LOC115704449	2	XM_030631660.1	16011452	16011652	8.14966e-14	5.8941e-12	132.48	116.41	125.37	11.96	9.01	12.88	3.46656	Promoter (<=1kb)	0	GO:0042803(protein homodimerization activity)	NA	up	yes
LOC115699632	11	XM_030627136.1	57322448	57322648	8.33416e-14	6.02057e-12	79.26	81.61	83.78	199.38	162.2	170.68	-1.12138	Promoter (2-3kb)	-2538	GO:0000987(proximal promoter sequence-specific DNA binding);GO:0003677(DNA binding);GO:0003700(DNA binding transcription factor activity);GO:0005515(protein binding);GO:0005634(nucleus);GO:0006351(transcription, DNA-templated);GO:0006355(regulation of transcription, DNA-templated);GO:0008361(regulation of cell size);GO:0009653(anatomical structure morphogenesis);GO:0043565(sequence-specific DNA b…	04712(Circadian rhythm - plant)	down	yes
LOC115706646	3	XM_030634362.1	87682100	87682300	8.45669e-14	6.10555e-12	153.54	133.81	152.28	3.99	9.01	6.44	4.49923	Promoter (<=1kb)	-998	GO:0006970(response to osmotic stress);GO:0009414(response to water deprivation);GO:0009507(chloroplast);GO:0009535(chloroplast thylakoid membrane);GO:0009570(chloroplast stroma);GO:0009688(abscisic acid biosynthetic process);GO:0042538(hyperosmotic salinity response);GO:0045549(9-cis-epoxycarotenoid dioxygenase activity);GO:0046872(metal ion binding);GO:0055114(oxidation-reduction process)	00906(Carotenoid biosynthesis)	up	yes
LOC115700591	11	XM_030628185.1	27406726	27406926	8.55316e-14	6.16806e-12	128.04	124.81	139.44	3.99	9.01	12.88	3.92198	Promoter (<=1kb)	-18	GO:0008150(biological_process);GO:0016874(ligase activity)	00500(Starch and sucrose metabolism);00230(Purine metabolism);00240(Pyrimidine metabolism);00740(Riboflavin metabolism);00760(Nicotinate and nicotinamide metabolism);00770(Pantothenate and CoA biosynthesis)	up	yes
LOC115708201	3	XM_030636411.1	86433489	86433689	8.69537e-14	6.25977e-12	127.49	124.21	114.36	7.98	15.02	16.1	3.227	Promoter (<=1kb)	0	GO:0000808(origin recognition complex);GO:0003688(DNA replication origin binding);GO:0005515(protein binding);GO:0005524(ATP binding);GO:0005634(nucleus);GO:0005664(nuclear origin of replication recognition complex);GO:0006260(DNA replication);GO:0006270(DNA replication initiation)	NA	up	yes
LOC115694814	9	XM_030621903.1	3257912	3258112	8.72447e-14	6.27348e-12	128.6	126.61	135.77	7.98	15.02	3.22	3.89866	Promoter (<=1kb)	-63	GO:0030586([methionine synthase] reductase activity)	NA	up	yes
LOC115705562	3	XM_030632928.1	55858095	55858295	8.83333e-14	6.34445e-12	138.02	130.21	140.05	7.98	3	12.88	4.09685	Promoter (<=1kb)	0	GO:0003684(damaged DNA binding);GO:0003735(structural constituent of ribosome);GO:0005634(nucleus);GO:0006281(DNA repair);GO:0008534(oxidized purine nucleobase lesion DNA N-glycosylase activity);GO:0022627(cytosolic small ribosomal subunit)	03010(Ribosome)	up	yes
LOC115697761	10	XM_030624885.1	12063914	12064114	8.89286e-14	6.38162e-12	124.16	118.81	129.04	11.96	12.01	9.66	3.46715	Promoter (<=1kb)	-119	GO:0003674(molecular_function);GO:0005576(extracellular region);GO:0008150(biological_process);GO:0016021(integral component of membrane)	NA	up	yes
LOC115720909	7	XM_030650118.1	5156155	5156355	8.89532e-14	6.38162e-12	135.8	118.81	138.82	3.99	18.02	3.22	3.96291	Promoter (<=1kb)	-4	GO:0003674(molecular_function);GO:0005634(nucleus);GO:0008150(biological_process)	NA	up	yes
LOC115700511	2	XM_030628069.1	101688691	101688891	8.95784e-14	6.42279e-12	124.72	126.01	114.36	19.94	6.01	22.54	2.91254	Promoter (<=1kb)	0	GO:0000038(very long-chain fatty acid metabolic process);GO:0005634(nucleus);GO:0005783(endoplasmic reticulum);GO:0005789(endoplasmic reticulum membrane);GO:0006644(phospholipid metabolic process);GO:0008152(metabolic process);GO:0008654(phospholipid biosynthetic process);GO:0016021(integral component of membrane);GO:0016746(transferase activity, transferring acyl groups);GO:0050200(plasmalogen s…	00564(Glycerophospholipid metabolism);00565(Ether lipid metabolism)	up	yes
LOC115716423	2	XM_030645250.1	10893570	10893770	9.19209e-14	6.58696e-12	138.57	116.41	140.05	7.98	18.02	0	3.92554	Promoter (<=1kb)	0	GO:0003674(molecular_function);GO:0005634(nucleus);GO:0008150(biological_process);GO:0009507(chloroplast)	NA	up	yes
LOC115702928	2	XM_030630402.1	13698417	13698617	9.33401e-14	6.67716e-12	134.69	118.21	119.87	11.96	15.02	6.44	3.47942	Promoter (<=1kb)	0	GO:0004674(protein serine/threonine kinase activity);GO:0005886(plasma membrane)	NA	up	yes
LOC115717091	6	XM_030646029.1	85611714	85611914	9.83236e-14	7.02159e-12	127.49	145.21	135.15	7.98	6.01	9.66	4.10852	Promoter (<=1kb)	-267	GO:0003978(UDP-glucose 4-epimerase activity);GO:0005794(Golgi apparatus);GO:0006012(galactose metabolic process);GO:0046983(protein dimerization activity)	00052(Galactose metabolism);00520(Amino sugar and nucleotide sugar metabolism)	up	yes
LOC115716060	6	XM_030644764.1	83137340	83137540	9.93949e-14	7.09404e-12	125.27	126.01	125.37	11.96	9.01	9.66	3.61997	Promoter (<=1kb)	0	GO:0005739(mitochondrion);GO:0008150(biological_process)	NA	up	yes
LOC115711207	4	XM_030639530.1	59435489	59435689	1.007e-13	7.1749e-12	119.17	113.41	133.93	27.91	12.01	6.44	2.98265	Promoter (<=1kb)	-124	GO:0005575(cellular_component);GO:0008150(biological_process);GO:0016829(lyase activity)	NA	up	yes
LOC115722975	8	XM_030652367.1	25686321	25686521	1.00876e-13	7.18283e-12	144.67	124.21	138.82	15.95	0	9.66	3.99266	Promoter (<=1kb)	-26	GO:0009705(plant-type vacuole membrane);GO:0016021(integral component of membrane)	NA	up	yes
LOC115702010	2	XM_030629475.1	103897783	103897983	1.0192e-13	7.24937e-12	138.57	114.01	142.49	15.95	6.01	6.44	3.79825	Promoter (<=1kb)	-147	GO:0003674(molecular_function);GO:0005576(extracellular region);GO:0008150(biological_process)	NA	up	yes
LOC115700814	2	XM_030628476.1	102024856	102025056	1.03877e-13	7.38441e-12	115.85	120.01	127.2	11.96	21.03	9.66	3.08961	Promoter (<=1kb)	0	GO:0008253(5'-nucleotidase activity)	00230(Purine metabolism);00240(Pyrimidine metabolism);00760(Nicotinate and nicotinamide metabolism)	up	yes
LOC115697299	10	XM_030624245.1	8451440	8451640	1.05026e-13	7.44467e-12	123.61	140.41	125.37	15.95	3	9.66	3.76636	Promoter (<=1kb)	-44	GO:0009416(response to light stimulus);GO:0009535(chloroplast thylakoid membrane);GO:0009768(photosynthesis, light harvesting in photosystem I);GO:0009941(chloroplast envelope);GO:0010287(plastoglobule);GO:0016168(chlorophyll binding);GO:0031409(pigment binding)	00196(Photosynthesis - antenna proteins)	up	yes
LOC115703215	2	XM_030630729.1	7047027	7047227	1.06207e-13	7.52002e-12	139.68	136.21	115.58	7.98	6.01	12.88	3.86517	Promoter (<=1kb)	-77	GO:0005515(protein binding);GO:0005634(nucleus);GO:0005829(cytosol);GO:0009507(chloroplast);GO:0009793(embryo development ending in seed dormancy);GO:0010183(pollen tube guidance);GO:0036033(mediator complex binding);GO:0050832(defense response to fungus)	NA	up	yes
LOC115699481	11	XM_030626920.1	47000328	47000528	1.06422e-13	7.53098e-12	132.48	132.61	139.44	7.98	3	12.88	4.08352	Promoter (<=1kb)	-95	GO:0005886(plasma membrane);GO:0006612(protein targeting to membrane);GO:0016021(integral component of membrane);GO:0019706(protein-cysteine S-palmitoyltransferase activity)	NA	up	yes
LOC115718466	7	XM_030647250.1	84674119	84674319	1.07616e-13	7.60252e-12	145.23	147.01	118.64	7.98	6.01	9.66	4.11918	Promoter (<=1kb)	-305	GO:0006396(RNA processing);GO:0009507(chloroplast)	NA	up	yes
LOC115714271	5	XM_030642907.1	18404978	18405178	1.11015e-13	7.82057e-12	116.96	126.61	133.93	7.98	12.01	9.66	3.67031	Promoter (1-2kb)	-1262	GO:0003677(DNA binding);GO:0003700(DNA binding transcription factor activity);GO:0005634(nucleus);GO:0006351(transcription, DNA-templated);GO:0006355(regulation of transcription, DNA-templated);GO:0007623(circadian rhythm);GO:0009651(response to salt stress);GO:0009723(response to ethylene);GO:0046686(response to cadmium ion)	04712(Circadian rhythm - plant)	up	yes
LOC115698812	11	XM_030626000.1	58273967	58274167	1.14807e-13	8.05674e-12	125.27	112.81	146.77	11.96	6.01	12.88	3.64088	Promoter (1-2kb)	-1407	GO:0005634(nucleus);GO:0016787(hydrolase activity)	NA	up	yes
LOC115721904	8	XM_030651008.1	5941968	5942168	1.1482e-13	8.05674e-12	148	147.61	135.15	11.96	6.01	3.22	4.34541	Promoter (1-2kb)	-1601	GO:0000156(phosphorelay response regulator activity);GO:0003677(DNA binding);GO:0003700(DNA binding transcription factor activity);GO:0005515(protein binding);GO:0005634(nucleus);GO:0006351(transcription, DNA-templated);GO:0006355(regulation of transcription, DNA-templated);GO:0009723(response to ethylene);GO:0009735(response to cytokinin);GO:0009736(cytokinin-activated signaling pathway);GO:0009…	04075(Plant hormone signal transduction)	up	yes
LOC115714142	5	XM_030642703.1	3922597	3922797	1.17138e-13	8.21018e-12	118.62	115.81	130.87	7.98	18.02	9.66	3.35677	Promoter (2-3kb)	-2501	GO:0005737(cytoplasm)	NA	up	yes
LOC115722968	8	XM_030652360.1	26424666	26424866	1.18197e-13	8.27975e-12	125.27	121.81	120.48	7.98	24.03	0	3.52162	Promoter (<=1kb)	-370	GO:0003674(molecular_function)	NA	up	yes
LOC115719600	7	XM_030648698.1	73402079	73402279	1.19702e-13	8.36641e-12	116.4	117.61	129.04	3.99	6.01	28.98	3.2194	Promoter (<=1kb)	0	GO:0003924(GTPase activity);GO:0005525(GTP binding);GO:0005768(endosome);GO:0005794(Golgi apparatus);GO:0005886(plasma membrane);GO:0009504(cell plate);GO:0010008(endosome membrane);GO:0015031(protein transport);GO:0032482(Rab protein signal transduction);GO:0042546(cell wall biogenesis)	04144(Endocytosis)	up	yes
LOC115709128	4	XM_030637163.1	10709396	10709596	1.22691e-13	8.57049e-12	121.39	118.21	122.92	15.95	15.02	6.44	3.2766	Promoter (<=1kb)	-369	GO:0005634(nucleus);GO:0016787(hydrolase activity)	NA	up	yes
LOC115722127	2	XM_030651256.1	81807948	81808148	1.24781e-13	8.70189e-12	124.16	133.21	127.2	7.98	12.01	6.44	3.86299	Promoter (<=1kb)	0	GO:0005634(nucleus);GO:0005737(cytoplasm);GO:0005773(vacuole);GO:0005774(vacuolar membrane);GO:0005794(Golgi apparatus);GO:0005829(cytosol);GO:0005886(plasma membrane);GO:0009742(brassinosteroid mediated signaling pathway);GO:0019904(protein domain specific binding);GO:0045309(protein phosphorylated amino acid binding)	NA	up	yes
LOC115722633	8	XM_030651892.1	7855628	7855828	1.25291e-13	8.7326e-12	125.83	120.61	127.2	0	6.01	22.54	3.71006	Promoter (<=1kb)	0	GO:0000779(condensed chromosome, centromeric region);GO:0000799(nuclear condensin complex);GO:0003682(chromatin binding);GO:0007076(mitotic chromosome condensation);GO:0010032(meiotic chromosome condensation);GO:0042393(histone binding);GO:0051304(chromosome separation)	04141(Protein processing in endoplasmic reticulum)	up	yes
LOC115702236	87	XM_030629688.1	209649	209849	1.29187e-13	8.9941e-12	132.48	120.01	121.09	3.99	12.01	12.88	3.69305	Promoter (<=1kb)	0	GO:0004497(monooxygenase activity);GO:0044550(secondary metabolite biosynthetic process)	00906(Carotenoid biosynthesis)	up	yes
LOC115704801	3	XM_030632008.1	85621203	85621403	1.30406e-13	9.07393e-12	122.5	112.21	125.98	19.94	15.02	12.88	2.91453	Promoter (1-2kb)	-1295	GO:0003680(AT DNA binding);GO:0003700(DNA binding transcription factor activity);GO:0005634(nucleus);GO:0006351(transcription, DNA-templated);GO:0006355(regulation of transcription, DNA-templated);GO:0009640(photomorphogenesis);GO:0009647(skotomorphogenesis);GO:0009908(flower development);GO:0010228(vegetative to reproductive phase transition of meristem);GO:0042826(histone deacetylase binding);G…	NA	up	yes
LOC115706924	3	XM_030634696.1	88954270	88954470	1.32045e-13	9.17261e-12	113.63	121.81	124.76	3.99	21.03	16.1	3.13104	Promoter (1-2kb)	-1654	GO:0004674(protein serine/threonine kinase activity);GO:0005524(ATP binding);GO:0005886(plasma membrane);GO:0016301(kinase activity);GO:0016787(hydrolase activity);GO:0046777(protein autophosphorylation)	NA	up	yes
LOC115702100	44	XM_030629547.1	31045	31245	1.34012e-13	9.29888e-12	112.52	124.81	131.49	15.95	3	16.1	3.39517	Promoter (<=1kb)	-360	GO:0004568(chitinase activity);GO:0005576(extracellular region);GO:0006032(chitin catabolic process);GO:0008061(chitin binding)	00520(Amino sugar and nucleotide sugar metabolism)	up	yes
LOC115715844	6	XM_030644515.1	75310121	75310321	1.34275e-13	9.31199e-12	121.95	120.01	123.53	3.99	21.03	6.44	3.53851	Promoter (<=1kb)	-93	GO:0005634(nucleus);GO:0009506(plasmodesma)	NA	up	yes
LOC115707348	3	XM_030635278.1	91613610	91613810	1.36645e-13	9.45535e-12	123.05	125.41	135.15	11.96	12.01	3.22	3.81811	Promoter (<=1kb)	0	GO:0004842(ubiquitin-protein transferase activity);GO:0019005(SCF ubiquitin ligase complex);GO:0031146(SCF-dependent proteasomal ubiquitin-dependent protein catabolic process)	NA	up	yes
LOC115705726	3	XM_030633137.1	76044904	76045104	1.36733e-13	9.45617e-12	135.25	130.21	118.64	0	12.01	12.88	3.94747	Promoter (<=1kb)	0	GO:0009507(chloroplast)	NA	up	yes
LOC115698014	2	XM_030625197.1	92244579	92244779	1.37731e-13	9.51992e-12	104.76	136.81	130.87	19.94	15.02	6.44	3.16943	Promoter (<=1kb)	-419	GO:0016787(hydrolase activity)	00860(Porphyrin and chlorophyll metabolism)	up	yes
LOC115722313	8	XM_030651496.1	42125810	42126010	1.37961e-13	9.53052e-12	138.02	115.21	122.31	3.99	15.02	9.66	3.71149	Promoter (<=1kb)	0	GO:0003723(RNA binding);GO:0003735(structural constituent of ribosome);GO:0006412(translation);GO:0022625(cytosolic large ribosomal subunit);GO:0042254(ribosome biogenesis)	03010(Ribosome)	up	yes
LOC115712121	5	XM_030640356.1	799627	799827	1.40468e-13	9.69832e-12	124.72	124.21	133.93	3.99	15.02	6.44	3.91125	Promoter (1-2kb)	-1545	GO:0000209(protein polyubiquitination);GO:0005886(plasma membrane);GO:0009789(positive regulation of abscisic acid-activated signaling pathway);GO:0043161(proteasome-mediated ubiquitin-dependent protein catabolic process);GO:0061630(ubiquitin protein ligase activity)	NA	up	yes
LOC115703761	3	XM_030630995.1	11489177	11489377	1.40891e-13	9.72221e-12	144.67	115.21	111.92	15.95	6.01	19.32	3.17099	Promoter (2-3kb)	-2534	NA	NA	up	yes
LOC115719339	7	XM_030648329.1	93130885	93131085	1.4782e-13	1.01778e-11	121.39	121.21	121.09	7.98	9.01	16.1	3.45831	Promoter (<=1kb)	0	GO:0000027(ribosomal large subunit assembly);GO:0003735(structural constituent of ribosome);GO:0006412(translation);GO:0019843(rRNA binding);GO:0022625(cytosolic large ribosomal subunit)	03010(Ribosome)	up	yes
LOC115698486	2	XM_030625560.1	95079728	95079928	1.50385e-13	1.03487e-11	131.37	118.21	132.71	3.99	9.01	12.88	3.88472	Promoter (<=1kb)	0	GO:0006368(transcription elongation from RNA polymerase II promoter);GO:0070449(elongin complex)	NA	up	yes
LOC115721654	2	XM_030650761.1	81721431	81721631	1.54671e-13	1.06319e-11	119.73	110.41	133.93	11.96	15.02	9.66	3.31262	Promoter (<=1kb)	0	GO:0004842(ubiquitin-protein transferase activity);GO:0005515(protein binding);GO:0005634(nucleus);GO:0006511(ubiquitin-dependent protein catabolic process);GO:0009737(response to abscisic acid);GO:0010608(posttranscriptional regulation of gene expression);GO:0010629(negative regulation of gene expression);GO:0016567(protein ubiquitination)	NA	up	yes
LOC115698726	11	XM_030625872.1	52546119	52546319	1.55702e-13	1.06969e-11	122.5	120.61	113.75	19.94	15.02	9.66	2.99967	Promoter (<=1kb)	-83	GO:0003674(molecular_function);GO:0005634(nucleus);GO:0008150(biological_process)	NA	up	yes
LOC115702132	2	XR_004008807.1	104123966	104124166	1.58014e-13	1.08498e-11	111.41	132.01	130.87	11.96	12.01	6.44	3.62118	Promoter (2-3kb)	-2040	GO:0005737(cytoplasm);GO:0005773(vacuole)	NA	up	yes
LOC115694766	9	XM_030621852.1	1520359	1520559	1.59525e-13	1.09475e-11	121.39	120.61	120.48	11.96	12.01	9.66	3.4297	Promoter (<=1kb)	0	GO:0003700(DNA binding transcription factor activity);GO:0005515(protein binding);GO:0005634(nucleus);GO:0006351(transcription, DNA-templated);GO:0006355(regulation of transcription, DNA-templated);GO:0043565(sequence-specific DNA binding);GO:0046982(protein heterodimerization activity)	NA	up	yes
LOC115716971	6	XM_030645899.1	10458197	10458397	1.6294e-13	1.11634e-11	131.37	116.41	122.31	7.98	9.01	12.88	3.6312	Promoter (<=1kb)	-105	GO:0005515(protein binding)	00630(Glyoxylate and dicarboxylate metabolism);00710(Carbon fixation in photosynthetic organisms)	up	yes
LOC115713013	5	XM_030641478.1	64501260	64501460	1.6617e-13	1.13722e-11	151.32	157.21	157.78	3.99	9.01	3.22	4.84555	Promoter (<=1kb)	0	GO:0003779(actin binding);GO:0005829(cytosol);GO:0005886(plasma membrane);GO:0007010(cytoskeleton organization);GO:0007163(establishment or maintenance of cell polarity);GO:0007165(signal transduction);GO:0008154(actin polymerization or depolymerization);GO:0008179(adenylate cyclase binding);GO:0009826(unidimensional cell growth);GO:0030036(actin cytoskeleton organization);GO:0030864(cortical act…	NA	up	yes
LOC115705271	3	XM_030632559.1	99633093	99633293	1.68664e-13	1.15366e-11	132.48	123.61	110.08	27.91	3	6.44	3.29304	Promoter (<=1kb)	0	GO:0004674(protein serine/threonine kinase activity);GO:0005737(cytoplasm);GO:0006468(protein phosphorylation)	NA	up	yes
LOC115701714	11	XR_004008701.1	49263890	49264090	1.72374e-13	1.17775e-11	124.72	125.41	118.03	7.98	9.01	12.88	3.62365	Promoter (<=1kb)	-147	NA	NA	up	yes
LOC115722180	8	XM_030651315.1	5348410	5348610	1.72553e-13	1.17832e-11	109.75	135.61	119.25	3.99	18.02	12.88	3.38543	Promoter (<=1kb)	0	GO:0005525(GTP binding);GO:0005783(endoplasmic reticulum);GO:0005794(Golgi apparatus);GO:0005829(cytosol);GO:0005886(plasma membrane);GO:0006886(intracellular protein transport);GO:0016192(vesicle-mediated transport)	04141(Protein processing in endoplasmic reticulum)	up	yes
LOC115704427	2	XM_030631634.1	15988037	15988237	1.77178e-13	1.20793e-11	119.73	117.61	119.87	11.96	9.01	16.1	3.26819	Promoter (<=1kb)	0	GO:0003755(peptidyl-prolyl cis-trans isomerase activity)	NA	up	yes
LOC115712916	5	XM_030641335.1	87389252	87389452	1.78693e-13	1.21693e-11	112.52	126.61	122.31	19.94	30.04	3.22	2.76441	Promoter (<=1kb)	-681	GO:0005634(nucleus);GO:0005737(cytoplasm)	NA	up	yes
LOC115713526	2	XM_030642013.1	66639544	66639744	1.79034e-13	1.2184e-11	113.63	127.81	119.25	19.94	9.01	25.76	2.72084	Promoter (<=1kb)	-43	GO:0005634(nucleus);GO:0005737(cytoplasm);GO:0009651(response to salt stress);GO:0051090(regulation of DNA binding transcription factor activity)	NA	up	yes
LOC115706505	3	XM_030634171.1	86566376	86566576	1.83627e-13	1.24577e-11	122.5	119.41	114.97	15.95	9.01	12.88	3.23735	Promoter (1-2kb)	-1953	GO:0003674(molecular_function);GO:0005634(nucleus);GO:0008150(biological_process)	NA	up	yes
LOC115711931	2	XM_030640162.1	10428288	10428488	1.84075e-13	1.24813e-11	135.8	106.81	133.93	7.98	15.02	6.44	3.67724	Promoter (<=1kb)	-112	GO:0004672(protein kinase activity);GO:0005524(ATP binding);GO:0005737(cytoplasm);GO:0006468(protein phosphorylation);GO:0016301(kinase activity);GO:0016310(phosphorylation)	04626(Plant-pathogen interaction)	up	yes
LOC115697109	2	XM_030624017.1	88303477	88303677	1.89995e-13	1.28541e-11	114.19	123.01	122.31	7.98	33.04	9.66	2.82662	Promoter (<=1kb)	0	GO:0005789(endoplasmic reticulum membrane);GO:0006886(intracellular protein transport);GO:0008320(protein transmembrane transporter activity);GO:0015031(protein transport);GO:0016020(membrane);GO:0016021(integral component of membrane);GO:0016192(vesicle-mediated transport)	NA	up	yes
LOC115714070	5	XM_030642604.1	67403823	67404023	1.90088e-13	1.28541e-11	110.86	123.61	130.26	23.93	24.03	9.66	2.66229	Promoter (<=1kb)	-83	GO:0005768(endosome)	04144(Endocytosis)	up	yes
LOC115709094	4	XM_030637130.1	81465538	81465738	1.92429e-13	1.30054e-11	120.28	115.81	124.15	11.96	12.01	9.66	3.42076	Promoter (<=1kb)	0	GO:0000139(Golgi membrane);GO:0003824(catalytic activity);GO:0005768(endosome);GO:0005794(Golgi apparatus);GO:0005802(trans-Golgi network);GO:0005829(cytosol);GO:0005886(plasma membrane);GO:0008460(dTDP-glucose 4,6-dehydratase activity);GO:0009225(nucleotide-sugar metabolic process);GO:0016020(membrane);GO:0016021(integral component of membrane);GO:0019305(dTDP-rhamnose biosynthetic process);GO:0…	00520(Amino sugar and nucleotide sugar metabolism)	up	yes
LOC115714112	5	XM_030642656.1	79319936	79320136	1.95502e-13	1.32059e-11	120.84	124.21	132.1	7.98	9.01	9.66	3.82304	Promoter (<=1kb)	0	GO:0000151(ubiquitin ligase complex);GO:0000226(microtubule cytoskeleton organization);GO:0000278(mitotic cell cycle);GO:0004842(ubiquitin-protein transferase activity);GO:0005515(protein binding);GO:0005634(nucleus);GO:0005737(cytoplasm);GO:0005819(spindle);GO:0005829(cytosol);GO:0005886(plasma membrane);GO:0006511(ubiquitin-dependent protein catabolic process);GO:0007059(chromosome segregation)…	04141(Protein processing in endoplasmic reticulum);04120(Ubiquitin mediated proteolysis)	up	yes
LOC115722982	8	XM_030652374.1	45014336	45014536	1.97033e-13	1.33021e-11	140.24	116.41	124.15	0	3	22.54	3.89779	Promoter (<=1kb)	-59	GO:0016787(hydrolase activity)	NA	up	yes
LOC115716009	6	XM_030644698.1	160539	160739	2.05026e-13	1.37821e-11	118.62	136.21	141.27	3.99	15.02	3.22	4.15552	Promoter (<=1kb)	-21	GO:0005768(endosome);GO:0005794(Golgi apparatus);GO:0005802(trans-Golgi network);GO:0005886(plasma membrane);GO:0015098(molybdate ion transmembrane transporter activity);GO:0015689(molybdate ion transport);GO:0016021(integral component of membrane)	NA	up	yes
LOC115694729	9	XM_030621817.1	22500465	22500665	2.09155e-13	1.40294e-11	118.62	123.01	135.77	7.98	9.01	9.66	3.82401	Promoter (<=1kb)	-60	GO:0003674(molecular_function);GO:0005739(mitochondrion);GO:0008150(biological_process)	NA	up	yes
LOC115706194	3	XM_030633759.1	84145257	84145457	2.09584e-13	1.40495e-11	119.73	117.61	128.43	15.95	9.01	6.44	3.54198	Promoter (<=1kb)	0	GO:0000166(nucleotide binding);GO:0005737(cytoplasm);GO:0005829(cytosol);GO:0008150(biological_process);GO:0080008(Cul4-RING E3 ubiquitin ligase complex)	03013(RNA transport)	up	yes
LOC115725393	9	XM_030654905.1	12064273	12064473	2.10451e-13	1.40861e-11	141.9	132.01	143.1	19.94	3	0	4.18407	Promoter (<=1kb)	-75	GO:0003674(molecular_function);GO:0005576(extracellular region);GO:0005886(plasma membrane);GO:0008150(biological_process);GO:0016020(membrane)	00270(Cysteine and methionine metabolism)	up	yes
LOC115716341	6	XM_030645112.1	32503131	32503331	2.10766e-13	1.40997e-11	142.45	150.61	126.59	3.99	6.01	9.66	4.41616	Promoter (<=1kb)	-42	GO:0005515(protein binding);GO:0005634(nucleus);GO:0006351(transcription, DNA-templated);GO:0006355(regulation of transcription, DNA-templated);GO:0009793(embryo development ending in seed dormancy);GO:0010044(response to aluminum ion);GO:0030154(cell differentiation);GO:0047484(regulation of response to osmotic stress);GO:0048467(gynoecium development);GO:0048481(plant ovule development);GO:1901…	00630(Glyoxylate and dicarboxylate metabolism);04146(Peroxisome)	up	yes
LOC115711229	2	XM_030639561.1	44646331	44646531	2.16998e-13	1.44855e-11	108.64	127.21	125.37	19.94	9.01	25.76	2.72295	Promoter (<=1kb)	-192	GO:0004197(cysteine-type endopeptidase activity);GO:0005615(extracellular space);GO:0005764(lysosome);GO:0051603(proteolysis involved in cellular protein catabolic process)	04145(Phagosome)	up	yes
LOC115709457	4	XM_030637568.1	66455423	66455623	2.19217e-13	1.46258e-11	127.49	122.41	124.15	11.96	6.01	9.66	3.75883	Promoter (<=1kb)	0	GO:0000245(spliceosomal complex assembly);GO:0000398(mRNA splicing, via spliceosome);GO:0003676(nucleic acid binding);GO:0005515(protein binding);GO:0005634(nucleus);GO:0005681(spliceosomal complex);GO:0005829(cytosol);GO:0008270(zinc ion binding);GO:0008380(RNA splicing);GO:0016607(nuclear speck)	03040(Spliceosome)	up	yes
LOC115720936	7	XM_030650148.1	91348663	91348863	2.19767e-13	1.46468e-11	109.75	129.01	122.92	15.95	15.02	3.22	3.40313	Promoter (<=1kb)	0	GO:0000463(maturation of LSU-rRNA from tricistronic rRNA transcript (SSU-rRNA, 5.8S rRNA, LSU-rRNA));GO:0003729(mRNA binding);GO:0003735(structural constituent of ribosome);GO:0006412(translation);GO:0022625(cytosolic large ribosomal subunit)	03010(Ribosome)	up	yes
LOC115706387	3	XM_030634024.1	85897967	85898167	2.22221e-13	1.47867e-11	118.07	117.01	116.81	7.98	18.02	16.1	3.06322	Promoter (1-2kb)	-1998	GO:0003700(DNA binding transcription factor activity);GO:0005634(nucleus);GO:0006351(transcription, DNA-templated);GO:0006355(regulation of transcription, DNA-templated);GO:0006952(defense response);GO:0010150(leaf senescence);GO:0010200(response to chitin);GO:0043565(sequence-specific DNA binding)	04016(MAPK signaling pathway - plant);04626(Plant-pathogen interaction)	up	yes
LOC115725370	9	XM_030654864.1	14091931	14092131	2.28688e-13	1.51765e-11	122.5	113.41	122.92	15.95	21.03	19.32	2.67214	Promoter (<=1kb)	0	GO:0000462(maturation of SSU-rRNA from tricistronic rRNA transcript (SSU-rRNA, 5.8S rRNA, LSU-rRNA));GO:0003735(structural constituent of ribosome);GO:0022627(cytosolic small ribosomal subunit)	03010(Ribosome)	up	yes
LOC115709944	4	XM_030638213.1	83027263	83027463	2.30689e-13	1.53012e-11	117.51	125.41	121.7	23.93	18.02	22.54	2.49924	Promoter (<=1kb)	0	GO:0005737(cytoplasm);GO:0006606(protein import into nucleus);GO:0008139(nuclear localization sequence binding);GO:0031965(nuclear membrane)	NA	up	yes
LOC115713998	5	XM_030642498.1	90431701	90431901	2.45254e-13	1.61984e-11	121.95	118.81	115.58	7.98	15.02	9.66	3.44788	Promoter (<=1kb)	-16	GO:0003824(catalytic activity);GO:0005515(protein binding);GO:0005768(endosome);GO:0005794(Golgi apparatus);GO:0005802(trans-Golgi network);GO:0006486(protein glycosylation);GO:0009826(unidimensional cell growth);GO:0009863(salicylic acid mediated signaling pathway);GO:0009969(xyloglucan biosynthetic process);GO:0010256(endomembrane system organization);GO:0016020(membrane);GO:0016757(transferase…	NA	up	yes
LOC115698717	11	XM_030625862.1	54764128	54764328	2.4633e-13	1.62609e-11	121.95	119.41	132.1	3.99	9.01	12.88	3.85099	Promoter (1-2kb)	-1847	GO:0003674(molecular_function);GO:0005634(nucleus);GO:0008150(biological_process)	NA	up	yes
LOC115719291	7	XR_004012142.1	91112636	91112836	2.47609e-13	1.63367e-11	112.52	125.41	116.2	11.96	15.02	9.66	3.27269	Promoter (<=1kb)	-949	GO:0000139(Golgi membrane);GO:0004571(mannosyl-oligosaccharide 1,2-alpha-mannosidase activity);GO:0005783(endoplasmic reticulum);GO:0006491(N-glycan processing)	NA	up	yes
LOC115699656	11	XM_030627163.1	9892808	9893008	2.53909e-13	1.67347e-11	116.4	122.41	117.42	3.99	18.02	9.66	3.49158	Promoter (1-2kb)	-1840	GO:0000139(Golgi membrane);GO:0005515(protein binding);GO:0005794(Golgi apparatus);GO:0006486(protein glycosylation);GO:0010488(UDP-galactose:N-glycan beta-1,3-galactosyltransferase activity);GO:0010493(Lewis a epitope biosynthetic process);GO:0016021(integral component of membrane);GO:0016757(transferase activity, transferring glycosyl groups);GO:0016758(transferase activity, transferring hexosy…	NA	up	yes
LOC115716537	6	XM_030645349.1	1378947	1379147	2.59154e-13	1.70443e-11	118.07	120.61	113.75	27.91	6.01	6.44	3.12628	Promoter (<=1kb)	-108	GO:0000226(microtubule cytoskeleton organization);GO:0000776(kinetochore);GO:0000911(cytokinesis by cell plate formation);GO:0000922(spindle pole);GO:0005634(nucleus);GO:0005813(centrosome);GO:0005819(spindle);GO:0005874(microtubule);GO:0007051(spindle organization);GO:0008017(microtubule binding);GO:0009506(plasmodesma);GO:0009524(phragmoplast);GO:0009574(preprophase band);GO:0009920(cell plate …	NA	up	yes
LOC115706812	3	XM_030634552.1	62582709	62582909	2.7395e-13	1.79419e-11	124.16	114.61	115.58	31.9	12.01	12.88	2.64132	Promoter (<=1kb)	0	GO:0005634(nucleus);GO:0005773(vacuole);GO:0008152(metabolic process);GO:0009117(nucleotide metabolic process);GO:0016021(integral component of membrane);GO:0016787(hydrolase activity);GO:0035529(NADH pyrophosphatase activity)	00500(Starch and sucrose metabolism);00230(Purine metabolism);00240(Pyrimidine metabolism);00740(Riboflavin metabolism);00760(Nicotinate and nicotinamide metabolism);00770(Pantothenate and CoA biosynthesis)	up	yes
LOC115704801	3	XM_030632008.1	85620055	85620255	2.82234e-13	1.84554e-11	113.08	117.61	123.53	15.95	18.02	19.32	2.73258	Promoter (<=1kb)	-147	GO:0003680(AT DNA binding);GO:0003700(DNA binding transcription factor activity);GO:0005634(nucleus);GO:0006351(transcription, DNA-templated);GO:0006355(regulation of transcription, DNA-templated);GO:0009640(photomorphogenesis);GO:0009647(skotomorphogenesis);GO:0009908(flower development);GO:0010228(vegetative to reproductive phase transition of meristem);GO:0042826(histone deacetylase binding);G…	NA	up	yes
TRNAM-CAU_10	6	TRNAM-CAU_10	82706426	82706626	2.8983e-13	1.89124e-11	108.64	133.81	117.42	11.96	9.01	12.88	3.41002	Promoter (<=1kb)	0	NA	NA	up	yes
LOC115722973	8	XM_030652364.1	15443000	15443200	3.01252e-13	1.96065e-11	114.74	117.61	129.04	27.91	3	3.22	3.40414	Promoter (<=1kb)	-24	GO:0005515(protein binding);GO:0005516(calmodulin binding);GO:0005634(nucleus);GO:0005829(cytosol);GO:0005886(plasma membrane);GO:0030414(peptidase inhibitor activity);GO:0042742(defense response to bacterium);GO:0046872(metal ion binding)	NA	up	yes
LOC115716751	2	XM_030645683.1	10950786	10950986	3.01742e-13	1.96282e-11	125.27	105.01	122.31	7.98	12.01	22.54	3.05134	Promoter (<=1kb)	-224	GO:0003674(molecular_function);GO:0005634(nucleus);GO:0051513(regulation of monopolar cell growth)	NA	up	yes
LOC115698165	10	XM_030625345.1	8406913	8407113	3.16153e-13	2.05335e-11	125.27	132.01	125.98	15.95	3	6.44	3.91573	Promoter (<=1kb)	-619	GO:0005515(protein binding);GO:0005634(nucleus);GO:0005829(cytosol);GO:0006511(ubiquitin-dependent protein catabolic process);GO:0008270(zinc ion binding);GO:0009651(response to salt stress);GO:0009737(response to abscisic acid);GO:0016567(protein ubiquitination);GO:0061630(ubiquitin protein ligase activity)	NA	up	yes
LOC115699303	11	XM_030626638.1	31910915	31911115	3.18992e-13	2.07071e-11	115.85	115.21	118.03	15.95	12.01	9.66	3.21378	Promoter (<=1kb)	-135	GO:0003677(DNA binding);GO:0003700(DNA binding transcription factor activity);GO:0005634(nucleus);GO:0006351(transcription, DNA-templated);GO:0006355(regulation of transcription, DNA-templated)	04075(Plant hormone signal transduction)	up	yes
LOC115709602	4	XM_030637737.1	75970254	75970454	3.22387e-13	2.09166e-11	116.96	118.81	112.53	23.93	18.02	6.44	2.84757	Promoter (<=1kb)	0	GO:0005515(protein binding);GO:0005634(nucleus);GO:0006351(transcription, DNA-templated);GO:0006355(regulation of transcription, DNA-templated);GO:0046982(protein heterodimerization activity)	03022(Basal transcription factors)	up	yes
LOC115707703	3	XM_030635729.1	96870884	96871084	3.22972e-13	2.09437e-11	135.8	121.21	126.59	7.98	12.01	3.22	4.04679	Promoter (<=1kb)	-223	GO:0005227(calcium activated cation channel activity);GO:0005886(plasma membrane);GO:0006812(cation transport);GO:0016021(integral component of membrane)	NA	up	yes
LOC115716827	6	XM_030645735.1	60870467	60870667	3.27731e-13	2.12413e-11	106.43	115.21	133.93	11.96	9.01	19.32	3.14139	Promoter (<=1kb)	-2	GO:0005739(mitochondrion);GO:0005743(mitochondrial inner membrane);GO:0009409(response to cold);GO:0009916(alternative oxidase activity);GO:0016021(integral component of membrane);GO:0031930(mitochondria-nucleus signaling pathway);GO:0045333(cellular respiration);GO:0046872(metal ion binding);GO:0055114(oxidation-reduction process);GO:0070469(respiratory chain);GO:0102721(ubiquinol:oxygen oxidore…	NA	up	yes
LOC115694855	9	XM_030621954.1	6565616	6565816	3.30661e-13	2.142e-11	119.17	120.01	114.97	23.93	9.01	25.76	2.59296	Promoter (<=1kb)	0	GO:0005509(calcium ion binding);GO:0005773(vacuole)	NA	up	yes
LOC115715031	5	XM_030643814.1	4366342	4366542	3.3687e-13	2.1811e-11	126.93	119.41	137.6	7.98	3	12.88	4.0082	Promoter (<=1kb)	0	GO:0005515(protein binding);GO:0005524(ATP binding);GO:0005739(mitochondrion);GO:0005983(starch catabolic process);GO:0009507(chloroplast);GO:0009570(chloroplast stroma);GO:0009610(response to symbiotic fungus);GO:0009631(cold acclimation);GO:0009941(chloroplast envelope);GO:0016310(phosphorylation);GO:0046872(metal ion binding);GO:0050521(alpha-glucan, water dikinase activity)	NA	up	yes
LOC115710324	4	XM_030638693.1	19813209	19813409	3.38662e-13	2.19043e-11	136.91	108.61	113.14	19.94	21.03	9.66	2.82469	Promoter (<=1kb)	0	GO:0000981(RNA polymerase II transcription factor activity, sequence-specific DNA binding);GO:0001135(transcription factor activity, RNA polymerase II transcription factor recruiting);GO:0003677(DNA binding);GO:0003700(DNA binding transcription factor activity);GO:0005634(nucleus);GO:0006355(regulation of transcription, DNA-templated);GO:0006357(regulation of transcription by RNA polymerase II);G…	NA	up	yes
LOC115697037	10	XM_030623934.1	4070170	4070370	3.46639e-13	2.23738e-11	121.95	109.81	128.43	0	21.03	6.44	3.71297	Promoter (<=1kb)	-57	GO:0005788(endoplasmic reticulum lumen);GO:0006457(protein folding);GO:0009408(response to heat);GO:0009506(plasmodesma);GO:0009860(pollen tube growth);GO:0016491(oxidoreductase activity);GO:0034605(cellular response to heat)	NA	up	yes
LOC115701311	2	XM_030629071.1	103078084	103078284	3.49253e-13	2.25309e-11	118.62	120.01	109.47	3.99	21.03	19.32	2.97294	Promoter (<=1kb)	0	GO:0004176(ATP-dependent peptidase activity);GO:0006508(proteolysis);GO:0008233(peptidase activity);GO:0009507(chloroplast)	NA	up	yes
LOC115713975	5	XM_030642473.1	25281024	25281224	3.53393e-13	2.27744e-11	113.08	121.81	113.75	23.93	3	12.88	3.13049	Promoter (<=1kb)	0	GO:0005886(plasma membrane);GO:0008150(biological_process);GO:0015095(magnesium ion transmembrane transporter activity);GO:0015693(magnesium ion transport);GO:0016021(integral component of membrane)	NA	up	yes
LOC115714402	5	XM_030643092.1	84096591	84096791	3.53939e-13	2.27978e-11	120.84	126.61	135.15	7.98	15.02	0	4.05655	Promoter (1-2kb)	-1187	GO:0000104(succinate dehydrogenase activity);GO:0005524(ATP binding);GO:0005618(cell wall);GO:0005739(mitochondrion);GO:0005749(mitochondrial respiratory chain complex II, succinate dehydrogenase complex (ubiquinone));GO:0005794(Golgi apparatus);GO:0006099(tricarboxylic acid cycle);GO:0006121(mitochondrial electron transport, succinate to ubiquinone);GO:0008177(succinate dehydrogenase (ubiquinone…	00020(Citrate cycle (TCA cycle));00190(Oxidative phosphorylation)	up	yes
LOC115706063	3	XM_030633579.1	23128403	23128603	3.57705e-13	2.30285e-11	146.33	152.41	146.77	3.99	6.01	6.44	4.76058	Promoter (2-3kb)	-2289	GO:0003677(DNA binding);GO:0003700(DNA binding transcription factor activity);GO:0005515(protein binding);GO:0005634(nucleus);GO:0006351(transcription, DNA-templated);GO:0006355(regulation of transcription, DNA-templated);GO:0007389(pattern specification process);GO:0009733(response to auxin);GO:0009734(auxin-activated signaling pathway);GO:0035198(miRNA binding);GO:0048829(root cap development);…	04075(Plant hormone signal transduction)	up	yes
LOC115725021	9	XM_030654421.1	22890024	22890224	3.65122e-13	2.34697e-11	160.75	147.01	138.82	7.98	6.01	3.22	4.6982	Promoter (<=1kb)	-16	GO:0003743(translation initiation factor activity);GO:0006413(translational initiation)	03013(RNA transport)	up	yes
LOC115699425	2	XM_030626862.1	12614017	12614217	3.65774e-13	2.34995e-11	118.07	109.21	119.25	7.98	18.02	16.1	3.0411	Promoter (<=1kb)	0	GO:0003674(molecular_function);GO:0008150(biological_process)	NA	up	yes
LOC115710177	4	XM_030638518.1	57103643	57103843	3.72149e-13	2.38845e-11	102.54	135.01	133.93	7.98	27.03	19.32	2.77347	Promoter (<=1kb)	0	GO:0000977(RNA polymerase II regulatory region sequence-specific DNA binding);GO:0003700(DNA binding transcription factor activity);GO:0005634(nucleus);GO:0006357(regulation of transcription by RNA polymerase II)	NA	up	yes
LOC115715129	5	XM_030643942.1	33854313	33854513	3.78108e-13	2.4242e-11	132.48	133.81	137.6	0	3	16.1	4.40187	Promoter (<=1kb)	0	GO:0005737(cytoplasm)	NA	up	yes
LOC115716917	6	XM_030645838.1	49262949	49263149	3.88703e-13	2.48957e-11	119.73	122.41	108.86	7.98	18.02	6.44	3.43569	Promoter (1-2kb)	-1220	GO:0003674(molecular_function);GO:0005634(nucleus);GO:0008150(biological_process)	NA	up	yes
LOC115708719	4	XM_030636718.1	58837536	58837736	3.95324e-13	2.5268e-11	118.62	126.01	119.87	7.98	12.01	6.44	3.78561	Promoter (<=1kb)	-48	GO:0003677(DNA binding);GO:0003700(DNA binding transcription factor activity);GO:0005515(protein binding);GO:0005634(nucleus);GO:0006351(transcription, DNA-templated);GO:0006355(regulation of transcription, DNA-templated);GO:0046983(protein dimerization activity)	NA	up	yes
LOC115702099	44	XM_030629546.1	27175	27375	4.04593e-13	2.58165e-11	117.51	142.21	124.15	0	18.02	3.22	4.17559	Promoter (<=1kb)	0	GO:0005737(cytoplasm);GO:0005783(endoplasmic reticulum);GO:0005789(endoplasmic reticulum membrane);GO:0006629(lipid metabolic process);GO:0016021(integral component of membrane);GO:0016491(oxidoreductase activity);GO:0030148(sphingolipid biosynthetic process);GO:0046872(metal ion binding);GO:0052631(sphingolipid delta-8 desaturase activity);GO:0055114(oxidation-reduction process);GO:0070417(cellu…	NA	up	yes
LOC115699321	11	XM_030626669.1	35200401	35200601	4.07556e-13	2.59833e-11	114.19	109.81	124.15	11.96	24.03	0	3.27392	Promoter (<=1kb)	-364	GO:0003677(DNA binding);GO:0003700(DNA binding transcription factor activity);GO:0005634(nucleus);GO:0006351(transcription, DNA-templated);GO:0006355(regulation of transcription, DNA-templated);GO:0009741(response to brassinosteroid);GO:0009873(ethylene-activated signaling pathway);GO:0009910(negative regulation of flower development);GO:0045892(negative regulation of transcription, DNA-templated…	NA	up	yes
LOC115707547	3	XM_030635554.1	94227932	94228132	4.08303e-13	2.60176e-11	121.95	128.41	128.43	3.99	15.02	3.22	4.09103	Promoter (1-2kb)	-1072	GO:0001678(cellular glucose homeostasis);GO:0004340(glucokinase activity);GO:0005829(cytosol);GO:0006096(glycolytic process);GO:0008865(fructokinase activity);GO:0019158(mannokinase activity)	00010(Glycolysis / Gluconeogenesis);00051(Fructose and mannose metabolism);00052(Galactose metabolism);00500(Starch and sucrose metabolism);00520(Amino sugar and nucleotide sugar metabolism);00524(Neomycin, kanamycin and gentamicin biosynthesis)	up	yes
LOC115702715	2	XM_030630145.1	13556549	13556749	4.1115e-13	2.6169e-11	36.03	32.4	34.25	135.58	90.11	74.07	-1.54565	Promoter (1-2kb)	-1540	GO:0005886(plasma membrane);GO:0008158(hedgehog receptor activity);GO:0009506(plasmodesma);GO:0009555(pollen development);GO:0016020(membrane);GO:0090153(regulation of sphingolipid biosynthetic process)	NA	down	yes
LOC115709820	4	XM_030638052.1	11373424	11373624	4.31145e-13	2.74032e-11	117.51	111.61	119.25	15.95	12.01	6.44	3.33991	Promoter (<=1kb)	-66	GO:0006869(lipid transport);GO:0042626(ATPase activity, coupled to transmembrane movement of substances);GO:0043231(intracellular membrane-bounded organelle)	02010(ABC transporters)	up	yes
LOC115714153	5	XM_030642722.1	85369420	85369620	4.45985e-13	2.83175e-11	134.69	127.21	138.82	3.99	0	16.1	4.31809	Promoter (<=1kb)	0	GO:0003674(molecular_function);GO:0008150(biological_process);GO:0009507(chloroplast);GO:0009543(chloroplast thylakoid lumen)	NA	up	yes
LOC115707819	3	XM_030635894.1	98493512	98493712	4.59809e-13	2.91804e-11	116.96	126.61	118.64	15.95	6.01	6.44	3.67294	Promoter (<=1kb)	-45	GO:0003674(molecular_function);GO:0005575(cellular_component);GO:0008150(biological_process)	NA	up	yes
LOC115705744	2	XM_030633207.1	9160400	9160600	4.65126e-13	2.94879e-11	134.69	120.01	110.69	3.99	9.01	12.88	3.81953	Promoter (<=1kb)	-84	GO:0003677(DNA binding);GO:0003700(DNA binding transcription factor activity);GO:0005515(protein binding);GO:0005634(nucleus);GO:0006351(transcription, DNA-templated);GO:0006355(regulation of transcription, DNA-templated);GO:0006971(hypotonic response);GO:0009267(cellular response to starvation);GO:0043565(sequence-specific DNA binding);GO:0045735(nutrient reservoir activity);GO:0045893(positive …	NA	up	yes
LOC115720450	7	XM_030649598.1	85713411	85713611	4.73048e-13	2.99749e-11	119.73	117.01	107.63	19.94	18.02	9.66	2.85429	Promoter (<=1kb)	0	NA	NA	up	yes
LOC115722960	8	XM_030652352.1	32520474	32520674	4.76539e-13	3.01808e-11	126.93	102.61	119.25	23.93	18.02	3.22	2.94902	Promoter (<=1kb)	-255	GO:0005515(protein binding)	04075(Plant hormone signal transduction)	up	yes
LOC115708736	4	XM_030636739.1	43575886	43576086	4.77954e-13	3.02551e-11	116.4	110.41	127.82	0	15.02	12.88	3.66796	Promoter (<=1kb)	0	GO:0005516(calmodulin binding);GO:0005634(nucleus);GO:0005886(plasma membrane);GO:0008150(biological_process)	NA	up	yes
LOC115714088	5	XM_030642621.1	84971260	84971460	4.7862e-13	3.02819e-11	108.64	111.01	134.54	11.96	12.01	9.66	3.39635	Promoter (<=1kb)	-30	NA	NA	up	yes
LOC115719034	7	XM_030647915.1	92444326	92444526	4.8191e-13	3.04746e-11	113.63	108.61	140.66	3.99	12.01	12.88	3.65122	Promoter (<=1kb)	0	GO:0003746(translation elongation factor activity);GO:0003924(GTPase activity);GO:0005622(intracellular)	03013(RNA transport)	up	yes
LOC115705436	3	XM_030632772.1	12854910	12855110	4.8485e-13	3.0614e-11	105.32	135.01	119.87	7.98	9.01	12.88	3.5921	Promoter (<=1kb)	0	GO:0004674(protein serine/threonine kinase activity);GO:0005524(ATP binding);GO:0005634(nucleus);GO:0005737(cytoplasm);GO:0016301(kinase activity);GO:0046777(protein autophosphorylation)	NA	up	yes
LOC115715692	6	XM_030644352.1	22107820	22108020	4.885e-13	3.08289e-11	141.9	144.61	151.06	11.96	3	3.22	4.58854	Promoter (<=1kb)	0	GO:0003849(3-deoxy-7-phosphoheptulonate synthase activity);GO:0005515(protein binding);GO:0005739(mitochondrion);GO:0009073(aromatic amino acid family biosynthetic process);GO:0009423(chorismate biosynthetic process);GO:0009507(chloroplast);GO:0009611(response to wounding);GO:0009617(response to bacterium)	00400(Phenylalanine, tyrosine and tryptophan biosynthesis)	up	yes
LOC115723088	8	XM_030652504.1	50158997	50159197	4.94026e-13	3.11461e-11	118.62	115.81	108.86	15.95	18.02	12.88	2.87317	Promoter (<=1kb)	0	GO:0003674(molecular_function);GO:0005793(endoplasmic reticulum-Golgi intermediate compartment);GO:0008150(biological_process);GO:0016021(integral component of membrane)	NA	up	yes
LOC115700268	11	XM_030627836.1	53194228	53194428	5.0345e-13	3.16922e-11	123.05	118.21	106.41	11.96	9.01	12.88	3.36028	Promoter (<=1kb)	-265	GO:0003674(molecular_function);GO:0008150(biological_process);GO:0016021(integral component of membrane)	NA	up	yes
LOC115723717	8	XM_030653194.1	26587940	26588140	5.064e-13	3.18298e-11	76.49	87.01	80.11	175.45	183.22	157.8	-1.08411	Promoter (<=1kb)	-203	NA	NA	down	yes
LOC115700554	11	XM_030628123.1	55549853	55550053	5.2578e-13	3.2998e-11	118.62	114.61	109.47	7.98	9.01	19.32	3.23854	Promoter (<=1kb)	-156	GO:0005794(Golgi apparatus)	NA	up	yes
LOC115700031	2	XM_030627586.1	100475782	100475982	5.44072e-13	3.40775e-11	123.05	129.01	148.61	3.99	3	12.88	4.33354	Promoter (1-2kb)	-1747	GO:0043161(proteasome-mediated ubiquitin-dependent protein catabolic process);GO:0061630(ubiquitin protein ligase activity)	NA	up	yes
LOC115706811	3	XM_030634551.1	88253048	88253248	5.45738e-13	3.41476e-11	113.08	112.81	116.2	11.96	21.03	3.22	3.23993	Promoter (<=1kb)	0	GO:0003824(catalytic activity);GO:0005829(cytosol);GO:0008460(dTDP-glucose 4,6-dehydratase activity);GO:0009225(nucleotide-sugar metabolic process);GO:0009506(plasmodesma);GO:0009507(chloroplast);GO:0010253(UDP-rhamnose biosynthetic process);GO:0010280(UDP-L-rhamnose synthase activity);GO:0010315(auxin efflux);GO:0016491(oxidoreductase activity);GO:0016853(isomerase activity);GO:0030154(cell diff…	00520(Amino sugar and nucleotide sugar metabolism)	up	yes
LOC115706001	2	XM_030633498.1	21050032	21050232	5.46473e-13	3.41764e-11	121.95	109.81	110.08	19.94	15.02	9.66	2.93762	Promoter (1-2kb)	-1262	GO:0003674(molecular_function);GO:0005634(nucleus);GO:0008150(biological_process)	NA	up	yes
LOC115703232	2	XR_004009032.1	103835768	103835968	5.61249e-13	3.50654e-11	110.86	115.21	125.37	3.99	12.01	12.88	3.60493	Promoter (<=1kb)	-76	NA	NA	up	yes
LOC115703069	2	XM_030630556.1	4704131	4704331	5.77858e-13	3.6031e-11	119.73	125.41	127.2	0	6.01	16.1	4.07389	Promoter (<=1kb)	-569	NA	NA	up	yes
LOC115697359	10	XM_030624332.1	59609917	59610117	5.79221e-13	3.60922e-11	126.93	124.81	119.87	7.98	6.01	9.66	3.97425	Promoter (<=1kb)	-43	GO:0004674(protein serine/threonine kinase activity);GO:0005622(intracellular);GO:0018105(peptidyl-serine phosphorylation);GO:0035556(intracellular signal transduction)	NA	up	yes
LOC115696935	10	XM_030623829.1	41733327	41733527	5.79936e-13	3.61065e-11	116.4	114.01	109.47	11.96	12.01	16.1	3.08409	Promoter (<=1kb)	0	GO:0003674(molecular_function);GO:0005739(mitochondrion);GO:0005840(ribosome);GO:0008150(biological_process)	NA	up	yes
LOC115709388	4	XM_030637476.1	1862983	1863183	5.84703e-13	3.63851e-11	166.29	166.21	170.62	3.99	9.01	0	5.2745	Promoter (2-3kb)	-2854	GO:0003677(DNA binding);GO:0004842(ubiquitin-protein transferase activity);GO:0005634(nucleus);GO:0006970(response to osmotic stress);GO:0008270(zinc ion binding);GO:0009414(response to water deprivation);GO:0016567(protein ubiquitination);GO:0051865(protein autoubiquitination)	NA	up	yes
LOC115714420	5	XM_030643122.1	84627411	84627611	5.90446e-13	3.66694e-11	109.75	122.41	128.43	15.95	0	12.88	3.64461	Promoter (1-2kb)	-1983	GO:0003674(molecular_function);GO:0005634(nucleus);GO:0008150(biological_process);GO:0016021(integral component of membrane)	NA	up	yes
LOC115701419	11	XM_030629208.1	54699785	54699985	5.90741e-13	3.66694e-11	112.52	114.01	114.36	7.98	6.01	22.54	3.22234	Promoter (<=1kb)	0	GO:0003676(nucleic acid binding);GO:0003677(DNA binding);GO:0003729(mRNA binding);GO:0005634(nucleus);GO:0046872(metal ion binding)	NA	up	yes
LOC115722648	8	XM_030651908.1	8662337	8662537	6.04487e-13	3.74482e-11	131.92	135.01	126.59	11.96	6.01	3.22	4.21497	Promoter (<=1kb)	-23	GO:0004806(triglyceride lipase activity);GO:0005576(extracellular region);GO:0006629(lipid metabolic process);GO:0016787(hydrolase activity)	NA	up	yes
LOC115717098	6	XM_030646042.1	74806915	74807115	6.09251e-13	3.77246e-11	109.2	129.61	121.7	3.99	12.01	9.66	3.81223	Promoter (2-3kb)	-2025	GO:0004805(trehalose-phosphatase activity);GO:0005737(cytoplasm);GO:0005992(trehalose biosynthetic process)	00500(Starch and sucrose metabolism)	up	yes
LOC115714468	5	XM_030643191.1	84189236	84189436	6.18888e-13	3.83023e-11	117.51	114.61	125.37	11.96	0	16.1	3.67106	Promoter (<=1kb)	0	GO:0005634(nucleus);GO:0005737(cytoplasm);GO:0007059(chromosome segregation);GO:0016226(iron-sulfur cluster assembly)	NA	up	yes
LOC115706919	3	XM_030634689.1	88909316	88909516	6.3079e-13	3.90003e-11	139.13	142.81	149.22	3.99	6.01	6.44	4.71331	Promoter (1-2kb)	-1128	GO:0003677(DNA binding);GO:0003700(DNA binding transcription factor activity);GO:0005634(nucleus);GO:0006351(transcription, DNA-templated);GO:0006355(regulation of transcription, DNA-templated);GO:0010200(response to chitin);GO:0044212(transcription regulatory region DNA binding);GO:0046872(metal ion binding)	NA	up	yes
LOC115706343	3	XM_030633962.1	85484097	85484297	6.38091e-13	3.94126e-11	114.19	124.21	110.08	11.96	27.03	16.1	2.66099	Promoter (1-2kb)	-1704	GO:0003677(DNA binding);GO:0003680(AT DNA binding);GO:0005634(nucleus);GO:0005654(nucleoplasm);GO:0005730(nucleolus);GO:0005737(cytoplasm);GO:0005739(mitochondrion);GO:0006351(transcription, DNA-templated);GO:0006355(regulation of transcription, DNA-templated);GO:0043565(sequence-specific DNA binding);GO:0098687(chromosomal region)	NA	up	yes
LOC115700154	2	XM_030627717.1	100937045	100937245	6.44275e-13	3.97356e-11	121.95	124.81	104.58	11.96	0	19.32	3.48927	Promoter (2-3kb)	-2317	GO:0003700(DNA binding transcription factor activity);GO:0005516(calmodulin binding);GO:0005634(nucleus);GO:0006351(transcription, DNA-templated);GO:0006355(regulation of transcription, DNA-templated);GO:0010200(response to chitin);GO:0042742(defense response to bacterium);GO:0043565(sequence-specific DNA binding)	04016(MAPK signaling pathway - plant);04626(Plant-pathogen interaction)	up	yes
LOC115703672	2	XM_030630913.1	12777517	12777717	6.44642e-13	3.97386e-11	113.08	114.01	114.36	7.98	24.03	16.1	2.82735	Promoter (1-2kb)	-1422	GO:0005576(extracellular region);GO:0016042(lipid catabolic process);GO:0016298(lipase activity);GO:0052689(carboxylic ester hydrolase activity)	00500(Starch and sucrose metabolism);00460(Cyanoamino acid metabolism);00940(Phenylpropanoid biosynthesis)	up	yes
LOC115712227	5	XM_030640490.1	70162848	70163048	6.49922e-13	4.00048e-11	128.6	105.61	110.69	0	18.02	16.1	3.3373	Promoter (<=1kb)	-158	GO:0003677(DNA binding);GO:0003700(DNA binding transcription factor activity);GO:0005634(nucleus);GO:0006351(transcription, DNA-templated);GO:0006355(regulation of transcription, DNA-templated);GO:0046983(protein dimerization activity)	04016(MAPK signaling pathway - plant);04075(Plant hormone signal transduction)	up	yes
LOC115697858	10	XM_030625017.1	592853	593053	6.742e-13	4.13768e-11	116.4	115.21	114.97	7.98	15.02	6.44	3.55763	Promoter (<=1kb)	-58	GO:0003700(DNA binding transcription factor activity);GO:0005634(nucleus);GO:0006351(transcription, DNA-templated);GO:0006355(regulation of transcription, DNA-templated);GO:0007275(multicellular organism development);GO:0009753(response to jasmonic acid);GO:0044212(transcription regulatory region DNA binding);GO:0045995(regulation of embryonic development);GO:0048317(seed morphogenesis);GO:008006…	NA	up	yes
LOC115722038	8	XR_004012762.1	35182364	35182564	6.76032e-13	4.14688e-11	173.49	160.21	164.51	11.96	3	0	5.05698	Promoter (<=1kb)	-245	NA	NA	up	yes
LOC115721595	7	XR_004012607.1	60168448	60168648	7.12097e-13	4.3574e-11	119.73	118.81	115.58	19.94	3	6.44	3.59123	Promoter (<=1kb)	-709	NA	NA	up	yes
LOC115708936	2	XM_030636965.1	28178302	28178502	7.30682e-13	4.46456e-11	124.72	101.41	125.98	15.95	9.01	6.44	3.48707	Promoter (<=1kb)	-468	GO:0000977(RNA polymerase II regulatory region sequence-specific DNA binding);GO:0005794(Golgi apparatus);GO:0005886(plasma membrane);GO:0009833(plant-type primary cell wall biogenesis);GO:0016021(integral component of membrane);GO:0016757(transferase activity, transferring glycosyl groups);GO:0016759(cellulose synthase activity);GO:0016760(cellulose synthase (UDP-forming) activity);GO:0030244(ce…	NA	up	yes
LOC115715927	6	XR_004011481.1	21856002	21856202	7.38544e-13	4.50819e-11	124.72	118.81	102.74	11.96	33.04	3.22	2.84408	Promoter (<=1kb)	-681	NA	NA	up	yes
LOC115706418	2	XM_030634068.1	21626903	21627103	7.61952e-13	4.64445e-11	123.61	129.61	136.38	7.98	9.01	3.22	4.26908	Promoter (<=1kb)	-7	GO:0003674(molecular_function);GO:0005634(nucleus);GO:0009734(auxin-activated signaling pathway)	NA	up	yes
LOC115716669	6	XM_030645519.1	38827443	38827643	7.61983e-13	4.64445e-11	111.97	114.61	118.64	7.98	6.01	16.1	3.52041	Promoter (<=1kb)	-64	GO:0004672(protein kinase activity);GO:0004712(protein serine/threonine/tyrosine kinase activity);GO:0005524(ATP binding);GO:0005829(cytosol);GO:0005886(plasma membrane);GO:0006355(regulation of transcription, DNA-templated);GO:0006468(protein phosphorylation);GO:0007165(signal transduction)	NA	up	yes
LOC115719706	7	XM_030648854.1	6293736	6293936	7.79896e-13	4.73975e-11	113.08	105.01	124.76	11.96	15.02	6.44	3.35868	Promoter (<=1kb)	-117	GO:0000977(RNA polymerase II regulatory region sequence-specific DNA binding);GO:0001085(RNA polymerase II transcription factor binding);GO:0001228(transcriptional activator activity, RNA polymerase II transcription regulatory region sequence-specific DNA binding);GO:0003682(chromatin binding);GO:0005634(nucleus);GO:0005667(transcription factor complex);GO:0030154(cell differentiation)	04712(Circadian rhythm - plant)	up	yes
LOC115706232	3	XM_030633810.1	58839010	58839210	7.86927e-13	4.77783e-11	120.84	112.81	119.25	7.98	15.02	3.22	3.75085	Promoter (<=1kb)	-266	GO:0003723(RNA binding);GO:0003729(mRNA binding);GO:0005737(cytoplasm);GO:0008150(biological_process)	03040(Spliceosome)	up	yes
LOC115699129	11	XM_030626375.1	26387960	26388160	8.00889e-13	4.86023e-11	123.61	126.01	140.05	0	12.01	6.44	4.40011	Promoter (<=1kb)	-135	GO:0005794(Golgi apparatus);GO:0016413(O-acetyltransferase activity);GO:0071554(cell wall organization or biogenesis)	NA	up	yes
LOC115714148	5	XM_030642713.1	18859514	18859714	8.03447e-13	4.87338e-11	122.5	120.01	122.92	15.95	6.01	3.22	3.85937	Promoter (<=1kb)	-374	GO:0005515(protein binding)	NA	up	yes
LOC115722355	8	XM_030651549.1	748902	749102	8.10175e-13	4.91181e-11	135.8	137.41	152.89	7.98	9.01	0	4.64877	Promoter (<=1kb)	-107	GO:0005634(nucleus);GO:0006493(protein O-linked glycosylation);GO:0007275(multicellular organism development);GO:0016757(transferase activity, transferring glycosyl groups)	00514(Other types of O-glycan biosynthesis)	up	yes
LOC115712793	5	XM_030641155.1	72884290	72884490	8.1291e-13	4.92361e-11	121.95	129.61	114.97	3.99	9.01	9.66	4.01571	Promoter (<=1kb)	0	GO:0003674(molecular_function);GO:0005739(mitochondrion);GO:0008150(biological_process);GO:0009507(chloroplast)	NA	up	yes
LOC115714537	5	XM_030643270.1	19723570	19723770	8.21572e-13	4.97366e-11	113.08	110.41	115.58	3.99	9.01	19.32	3.39103	Promoter (<=1kb)	0	GO:0005829(cytosol);GO:0006521(regulation of cellular amino acid metabolic process);GO:0009506(plasmodesma);GO:0009507(chloroplast);GO:0009735(response to cytokinin)	00500(Starch and sucrose metabolism)	up	yes
LOC115706624	3	XM_030634337.1	87405769	87405969	8.32921e-13	5.03992e-11	118.07	112.81	112.53	11.96	6.01	12.88	3.47647	Promoter (<=1kb)	-17	GO:0003677(DNA binding);GO:0003700(DNA binding transcription factor activity);GO:0005515(protein binding);GO:0005634(nucleus);GO:0006351(transcription, DNA-templated);GO:0006355(regulation of transcription, DNA-templated);GO:0008361(regulation of cell size);GO:0048364(root development);GO:1900056(negative regulation of leaf senescence)	04712(Circadian rhythm - plant)	up	yes
LOC115719244	7	XM_030648206.1	92899199	92899399	8.36594e-13	5.05969e-11	115.85	113.41	111.3	19.94	15.02	19.32	2.64945	Promoter (<=1kb)	-296	GO:0004842(ubiquitin-protein transferase activity);GO:0005515(protein binding);GO:0005737(cytoplasm);GO:0005886(plasma membrane);GO:0008270(zinc ion binding);GO:0009737(response to abscisic acid);GO:0016567(protein ubiquitination);GO:0046872(metal ion binding);GO:0080144(amino acid homeostasis);GO:1901527(abscisic acid-activated signaling pathway involved in stomatal movement)	04120(Ubiquitin mediated proteolysis)	up	yes
LOC115717326	6	XM_030646298.1	26735413	26735613	8.4038e-13	5.07767e-11	109.75	126.61	118.03	3.99	21.03	0	3.82458	Promoter (<=1kb)	-21	GO:0005634(nucleus);GO:0005886(plasma membrane);GO:0009734(auxin-activated signaling pathway);GO:0009736(cytokinin-activated signaling pathway);GO:0009737(response to abscisic acid);GO:0015250(water channel activity);GO:0042802(identical protein binding);GO:0048364(root development);GO:0048527(lateral root development)	NA	up	yes
LOC115702941	2	XM_030630412.1	3326520	3326720	8.55788e-13	5.16327e-11	140.79	133.81	149.22	3.99	3	9.66	4.66964	Promoter (2-3kb)	-2990	GO:0004842(ubiquitin-protein transferase activity);GO:0005737(cytoplasm);GO:0016567(protein ubiquitination)	NA	up	yes
LOC115714127	5	XM_030642688.1	33590432	33590632	8.58222e-13	5.17545e-11	143.01	126.61	159.62	0	9.01	6.44	4.79591	Promoter (<=1kb)	0	GO:0003674(molecular_function);GO:0005768(endosome);GO:0005794(Golgi apparatus);GO:0005802(trans-Golgi network);GO:0008150(biological_process);GO:0009507(chloroplast);GO:0016021(integral component of membrane)	NA	up	yes
LOC115716240	6	XM_030644995.1	34450351	34450551	8.72058e-13	5.25381e-11	122.5	108.61	121.09	7.98	9.01	9.66	3.72431	Promoter (<=1kb)	-83	GO:0003676(nucleic acid binding);GO:0005634(nucleus);GO:0005829(cytosol);GO:0009735(response to cytokinin)	NA	up	yes
LOC115707609	3	XM_030635623.1	87166811	87167011	8.73214e-13	5.25824e-11	118.62	112.21	107.63	15.95	6.01	12.88	3.28021	Promoter (<=1kb)	0	GO:0005515(protein binding);GO:0005634(nucleus);GO:0009611(response to wounding);GO:0016567(protein ubiquitination);GO:0030246(carbohydrate binding)	NA	up	yes
LOC115698234	10	XM_030625434.1	52590415	52590615	8.82165e-13	5.30702e-11	113.08	110.41	116.81	15.95	18.02	19.32	2.67471	Promoter (<=1kb)	0	GO:0005384(manganese ion transmembrane transporter activity);GO:0006816(calcium ion transport);GO:0006828(manganese ion transport);GO:0009507(chloroplast);GO:0009535(chloroplast thylakoid membrane);GO:0010270(photosystem II oxygen evolving complex assembly);GO:0015095(magnesium ion transmembrane transporter activity);GO:0016021(integral component of membrane);GO:0031969(chloroplast membrane)	NA	up	yes
LOC115717362	6	XM_030646330.1	15902334	15902534	8.89676e-13	5.34827e-11	112.52	108.61	122.92	11.96	6.01	12.88	3.47921	Promoter (<=1kb)	-85	GO:0003677(DNA binding);GO:0003700(DNA binding transcription factor activity);GO:0005634(nucleus);GO:0006351(transcription, DNA-templated);GO:0006355(regulation of transcription, DNA-templated);GO:0009738(abscisic acid-activated signaling pathway);GO:0019760(glucosinolate metabolic process);GO:0043565(sequence-specific DNA binding)	NA	up	yes
LOC115711536	4	XM_030639889.1	68559982	68560182	8.89879e-13	5.34827e-11	117.51	122.41	124.15	15.95	9.01	0	3.86644	Promoter (<=1kb)	-489	GO:0004675(transmembrane receptor protein serine/threonine kinase activity);GO:0005515(protein binding);GO:0005524(ATP binding);GO:0005886(plasma membrane);GO:0006468(protein phosphorylation);GO:0007166(cell surface receptor signaling pathway);GO:0009742(brassinosteroid mediated signaling pathway);GO:0016301(kinase activity);GO:1900459(positive regulation of brassinosteroid mediated signaling pat…	04626(Plant-pathogen interaction)	up	yes
LOC115711575	4	XM_030639933.1	26186219	26186419	8.93419e-13	5.36696e-11	116.4	106.81	114.97	7.98	12.01	12.88	3.36289	Promoter (1-2kb)	-1633	GO:0003674(molecular_function);GO:0005634(nucleus);GO:0008150(biological_process)	00040(Pentose and glucuronate interconversions);00052(Galactose metabolism);00053(Ascorbate and aldarate metabolism);00520(Amino sugar and nucleotide sugar metabolism)	up	yes
LOC115702897	2	XM_030630349.1	2708843	2709043	9.12141e-13	5.46628e-11	106.43	119.41	118.64	3.99	21.03	3.22	3.60892	Promoter (<=1kb)	-585	GO:0005524(ATP binding);GO:0005773(vacuole);GO:0005774(vacuolar membrane);GO:0005794(Golgi apparatus);GO:0005829(cytosol);GO:0005886(plasma membrane);GO:0009507(chloroplast);GO:0015991(ATP hydrolysis coupled proton transport);GO:0016787(hydrolase activity);GO:0030835(negative regulation of actin filament depolymerization);GO:0033180(proton-transporting V-type ATPase, V1 domain);GO:0046034(ATP met…	00190(Oxidative phosphorylation);04145(Phagosome)	up	yes
LOC115705343	3	XM_030632660.1	98970332	98970532	9.15581e-13	5.48426e-11	110.86	103.81	123.53	15.95	12.01	9.66	3.16808	Promoter (<=1kb)	0	GO:0003700(DNA binding transcription factor activity);GO:0005515(protein binding);GO:0005634(nucleus);GO:0006351(transcription, DNA-templated);GO:0006355(regulation of transcription, DNA-templated);GO:0009733(response to auxin);GO:0009734(auxin-activated signaling pathway);GO:0042802(identical protein binding);GO:1900057(positive regulation of leaf senescence)	04075(Plant hormone signal transduction)	up	yes
LOC115698722	11	XM_030625866.1	12945282	12945482	9.23915e-13	5.52887e-11	109.75	109.81	119.25	23.93	3	25.76	2.68482	Promoter (<=1kb)	0	GO:0005634(nucleus);GO:0006351(transcription, DNA-templated);GO:0045892(negative regulation of transcription, DNA-templated)	00970(Aminoacyl-tRNA biosynthesis)	up	yes
LOC115708053	3	XM_030636224.1	100929250	100929450	9.46834e-13	5.65518e-11	112.52	105.61	116.2	11.96	18.02	9.66	3.07601	Promoter (<=1kb)	0	GO:0003674(molecular_function);GO:0005634(nucleus);GO:0008150(biological_process)	NA	up	yes
LOC115715322	5	XM_030644177.1	46074158	46074358	9.48011e-13	5.6595e-11	98.66	125.41	121.7	15.95	9.01	9.66	3.32005	Promoter (<=1kb)	0	GO:0005737(cytoplasm);GO:0008270(zinc ion binding)	NA	up	yes
LOC115719735	7	XM_030648909.1	33618595	33618795	9.51419e-13	5.67442e-11	106.98	107.41	127.2	7.98	15.02	9.66	3.38691	Promoter (<=1kb)	0	GO:0005634(nucleus);GO:0006493(protein O-linked glycosylation);GO:0007275(multicellular organism development);GO:0016757(transferase activity, transferring glycosyl groups)	00514(Other types of O-glycan biosynthesis)	up	yes
LOC115723179	8	XM_030652612.1	9419396	9419596	9.89466e-13	5.88728e-11	100.88	112.21	129.04	11.96	15.02	9.66	3.22296	Promoter (<=1kb)	-985	GO:0008150(biological_process);GO:0016021(integral component of membrane)	NA	up	yes
LOC115709108	4	XM_030637141.1	32929303	32929503	1.00057e-12	5.94768e-11	116.96	141.01	129.04	3.99	12.01	3.22	4.33148	Promoter (<=1kb)	-13	GO:0000783(nuclear telomere cap complex);GO:0003691(double-stranded telomeric DNA binding);GO:0031627(telomeric loop formation)	NA	up	yes
LOC115704024	3	XM_030631246.1	19131688	19131888	1.00535e-12	5.97325e-11	115.29	125.41	121.7	0	12.01	9.66	4.06343	Promoter (<=1kb)	0	GO:0003779(actin binding);GO:0005622(intracellular);GO:0005737(cytoplasm);GO:0007015(actin filament organization);GO:0009507(chloroplast);GO:0015629(actin cytoskeleton);GO:0030042(actin filament depolymerization)	NA	up	yes
LOC115717260	6	XM_030646229.1	42803182	42803382	1.01259e-12	6.01054e-11	131.92	144.01	113.14	19.94	0	3.22	4.07044	Promoter (<=1kb)	0	GO:0001708(cell fate specification);GO:0005515(protein binding);GO:0005634(nucleus);GO:0009880(embryonic pattern specification);GO:0046872(metal ion binding);GO:0090421(embryonic meristem initiation)	NA	up	yes
LOC115714120	5	XM_030642671.1	85692911	85693111	1.04289e-12	6.16985e-11	109.75	106.21	118.03	7.98	12.01	22.54	2.97315	Promoter (<=1kb)	0	GO:0000220(vacuolar proton-transporting V-type ATPase, V0 domain);GO:0007035(vacuolar acidification);GO:0016021(integral component of membrane);GO:0046961(proton-transporting ATPase activity, rotational mechanism)	00190(Oxidative phosphorylation);04145(Phagosome)	up	yes
LOC115722499	8	XM_030651721.1	9430157	9430357	1.05434e-12	6.2317e-11	146.33	127.21	146.16	3.99	3	9.66	4.65557	Promoter (<=1kb)	-21	GO:0005737(cytoplasm);GO:0005886(plasma membrane)	NA	up	yes
LOC115716091	6	XM_030644803.1	81056769	81056969	1.07308e-12	6.33644e-11	109.2	121.81	110.08	7.98	9.01	12.88	3.51347	Promoter (<=1kb)	-51	GO:0005622(intracellular);GO:0006623(protein targeting to vacuole);GO:0019898(extrinsic component of membrane);GO:0045053(protein retention in Golgi apparatus)	NA	up	yes
LOC115718889	7	XM_030647697.1	36117199	36117399	1.07724e-12	6.358e-11	109.75	114.01	116.2	19.94	3	9.66	3.38228	Promoter (<=1kb)	-55	GO:0005737(cytoplasm);GO:0030001(metal ion transport);GO:0046914(transition metal ion binding);GO:0046916(cellular transition metal ion homeostasis)	NA	up	yes
LOC115707855	3	XM_030635939.1	98675967	98676167	1.0904e-12	6.42659e-11	114.74	121.81	124.15	7.98	9.01	6.44	3.94454	Promoter (<=1kb)	-222	GO:0003777(microtubule motor activity);GO:0005871(kinesin complex);GO:0007018(microtubule-based movement);GO:0016887(ATPase activity)	NA	up	yes
LOC115719486	7	XM_030648556.1	7497472	7497672	1.1028e-12	6.49352e-11	116.96	108.61	109.47	3.99	12.01	16.1	3.38346	Promoter (<=1kb)	0	GO:0000209(protein polyubiquitination);GO:0043161(proteasome-mediated ubiquitin-dependent protein catabolic process);GO:0061630(ubiquitin protein ligase activity)	NA	up	yes
LOC115700527	11	XM_030628076.1	40254420	40254620	1.10852e-12	6.51798e-11	116.4	135.01	132.1	7.98	9.01	3.22	4.24637	Promoter (<=1kb)	0	GO:0004672(protein kinase activity);GO:0005524(ATP binding);GO:0005886(plasma membrane);GO:0006468(protein phosphorylation);GO:0016021(integral component of membrane)	NA	up	yes
LOC115716156	6	XM_030644899.1	84605901	84606101	1.11313e-12	6.54201e-11	106.43	128.41	109.47	7.98	3	19.32	3.50622	Promoter (<=1kb)	-211	GO:0003677(DNA binding);GO:0003700(DNA binding transcription factor activity);GO:0005515(protein binding);GO:0005634(nucleus);GO:0005737(cytoplasm);GO:0006351(transcription, DNA-templated);GO:0006355(regulation of transcription, DNA-templated);GO:0009736(cytokinin-activated signaling pathway);GO:0009873(ethylene-activated signaling pathway);GO:0042802(identical protein binding);GO:0043565(sequenc…	04626(Plant-pathogen interaction)	up	yes
LOC115708110	3	XM_030636303.1	41648782	41648982	1.1352e-12	6.66542e-11	121.39	111.61	127.82	7.98	9.01	6.44	3.94502	Promoter (<=1kb)	0	GO:0003700(DNA binding transcription factor activity);GO:0005515(protein binding);GO:0005516(calmodulin binding);GO:0005634(nucleus);GO:0006355(regulation of transcription, DNA-templated);GO:0031347(regulation of defense response);GO:0045892(negative regulation of transcription, DNA-templated)	NA	up	yes
LOC115707112	3	XM_030634961.1	90018609	90018809	1.14461e-12	6.71754e-11	115.29	103.21	114.36	23.93	9.01	12.88	2.86094	Promoter (<=1kb)	0	GO:0003674(molecular_function);GO:0005634(nucleus);GO:0008150(biological_process)	NA	up	yes
LOC115706947	3	XM_030634730.1	89069281	89069481	1.14757e-12	6.73171e-11	111.97	109.21	118.03	11.96	15.02	3.22	3.48948	Promoter (2-3kb)	-2015	GO:0000139(Golgi membrane);GO:0005525(GTP binding);GO:0005634(nucleus);GO:0005737(cytoplasm);GO:0005774(vacuolar membrane);GO:0005783(endoplasmic reticulum);GO:0005789(endoplasmic reticulum membrane);GO:0005886(plasma membrane);GO:0006888(ER to Golgi vesicle-mediated transport);GO:0009832(plant-type cell wall biogenesis);GO:0009932(cell tip growth);GO:0010053(root epidermal cell differentiation);…	NA	up	yes
LOC115718998	7	XM_030647840.1	27680220	27680420	1.14856e-12	6.73437e-11	37.14	34.2	29.35	123.61	72.09	96.61	-1.53753	Promoter (1-2kb)	-1876	GO:0000164(protein phosphatase type 1 complex);GO:0004722(protein serine/threonine phosphatase activity);GO:0005515(protein binding);GO:0005634(nucleus);GO:0005737(cytoplasm);GO:0006468(protein phosphorylation);GO:0006470(protein dephosphorylation);GO:0010161(red light signaling pathway);GO:0040008(regulation of growth);GO:0046872(metal ion binding)	03015(mRNA surveillance pathway)	down	yes
LOC115706229	3	XM_030633806.1	84564084	84564284	1.17474e-12	6.88143e-11	118.62	120.61	102.74	0	24.03	3.22	3.64955	Promoter (<=1kb)	-215	GO:0005515(protein binding);GO:0009507(chloroplast);GO:0009534(chloroplast thylakoid);GO:0009640(photomorphogenesis);GO:0009647(skotomorphogenesis);GO:0009723(response to ethylene);GO:0009941(chloroplast envelope);GO:0015979(photosynthesis);GO:0015995(chlorophyll biosynthetic process);GO:0016491(oxidoreductase activity);GO:0016630(protochlorophyllide reductase activity);GO:0055114(oxidation-reduc…	00860(Porphyrin and chlorophyll metabolism)	up	yes
LOC115709768	2	XM_030637978.1	30870690	30870890	1.19461e-12	6.99123e-11	112.52	106.81	114.97	0	21.03	9.66	3.44546	Promoter (<=1kb)	0	GO:0005576(extracellular region);GO:0005773(vacuole);GO:0008150(biological_process)	NA	up	yes
LOC115697850	2	XM_030625002.1	91806848	91807048	1.22101e-12	7.13907e-11	111.41	122.41	112.53	11.96	12.01	3.22	3.67067	Promoter (<=1kb)	0	GO:0008150(biological_process);GO:0009507(chloroplast);GO:0016787(hydrolase activity)	NA	up	yes
LOC115700557	11	XM_030628127.1	20468904	20469104	1.22657e-12	7.16821e-11	100.33	116.41	118.03	11.96	12.01	12.88	3.18307	Promoter (<=1kb)	-186	GO:0003677(DNA binding);GO:0003700(DNA binding transcription factor activity);GO:0005515(protein binding);GO:0005634(nucleus);GO:0006351(transcription, DNA-templated);GO:0006355(regulation of transcription, DNA-templated);GO:0008283(cell proliferation);GO:0009735(response to cytokinin);GO:0009737(response to abscisic acid);GO:0009739(response to gibberellin);GO:0010029(regulation of seed germinat…	04712(Circadian rhythm - plant)	up	yes
LOC115701544	11	XM_030629359.1	35665995	35666195	1.22853e-12	7.17629e-11	145.23	131.41	137.6	0	6.01	9.66	4.7245	Promoter (<=1kb)	0	GO:0005634(nucleus);GO:0052689(carboxylic ester hydrolase activity)	00943(Isoflavonoid biosynthesis)	up	yes
LOC115705230	3	XM_030632499.1	47212815	47213015	1.23595e-12	7.21624e-11	109.75	115.81	120.48	15.95	6.01	6.44	3.60704	Promoter (<=1kb)	0	GO:0000724(double-strand break repair via homologous recombination);GO:0003677(DNA binding);GO:0005515(protein binding);GO:0005634(nucleus);GO:0005737(cytoplasm);GO:0005829(cytosol);GO:0005886(plasma membrane);GO:0006281(DNA repair);GO:0006334(nucleosome assembly);GO:0009294(DNA mediated transformation);GO:0016444(somatic cell DNA recombination);GO:0042393(histone binding);GO:0042802(identical pr…	NA	up	yes
LOC115707140	3	XM_030635004.1	90261299	90261499	1.25646e-12	7.32233e-11	125.27	111.01	122.31	3.99	9.01	9.66	3.98413	Promoter (<=1kb)	-135	GO:0003700(DNA binding transcription factor activity);GO:0005515(protein binding);GO:0005634(nucleus);GO:0006351(transcription, DNA-templated);GO:0006355(regulation of transcription, DNA-templated);GO:0009793(embryo development ending in seed dormancy);GO:0010431(seed maturation);GO:0043565(sequence-specific DNA binding)	NA	up	yes
LOC115714271	5	XM_030642907.1	18404066	18404266	1.26591e-12	7.37393e-11	116.4	104.41	110.08	19.94	3	19.32	2.96885	Promoter (<=1kb)	-350	GO:0003677(DNA binding);GO:0003700(DNA binding transcription factor activity);GO:0005634(nucleus);GO:0006351(transcription, DNA-templated);GO:0006355(regulation of transcription, DNA-templated);GO:0007623(circadian rhythm);GO:0009651(response to salt stress);GO:0009723(response to ethylene);GO:0046686(response to cadmium ion)	04712(Circadian rhythm - plant)	up	yes
LOC115712046	2	XM_030640269.1	52571096	52571296	1.2733e-12	7.41006e-11	111.97	118.81	102.74	11.96	18.02	16.1	2.85534	Promoter (<=1kb)	-18	GO:0003950(NAD+ ADP-ribosyltransferase activity);GO:0005634(nucleus);GO:0006970(response to osmotic stress);GO:0006979(response to oxidative stress);GO:0009651(response to salt stress);GO:0009793(embryo development ending in seed dormancy);GO:0010102(lateral root morphogenesis);GO:0016363(nuclear matrix);GO:0048573(photoperiodism, flowering)	NA	up	yes
LOC115716196	6	XM_030644937.1	4581790	4581990	1.29533e-12	7.53124e-11	118.07	123.61	139.44	0	15.02	3.22	4.38513	Promoter (<=1kb)	-14	GO:0004722(protein serine/threonine phosphatase activity);GO:0006470(protein dephosphorylation);GO:0046872(metal ion binding)	NA	up	yes
LOC115710988	2	XM_030639337.1	42073269	42073469	1.29813e-12	7.54053e-11	107.53	118.21	111.3	11.96	27.03	12.88	2.69977	Promoter (<=1kb)	0	GO:0000175(3'-5'-exoribonuclease activity);GO:0000176(nuclear exosome (RNase complex));GO:0000177(cytoplasmic exosome (RNase complex));GO:0000932(P-body);GO:0006364(rRNA processing);GO:0006402(mRNA catabolic process);GO:0016075(rRNA catabolic process)	NA	up	yes
LOC115718959	7	XM_030647789.1	9051583	9051783	1.34546e-12	7.80095e-11	103.65	105.61	126.59	11.96	12.01	12.88	3.18774	Promoter (<=1kb)	0	GO:0000154(rRNA modification);GO:0030515(snoRNA binding);GO:0031428(box C/D snoRNP complex);GO:0032040(small-subunit processome)	03008(Ribosome biogenesis in eukaryotes)	up	yes
LOC115706074	3	XM_030633590.1	67466298	67466498	1.34876e-12	7.81645e-11	103.65	117.01	110.69	11.96	9.01	22.54	2.92873	Promoter (2-3kb)	-2501	GO:0003700(DNA binding transcription factor activity);GO:0005515(protein binding);GO:0005634(nucleus);GO:0006351(transcription, DNA-templated);GO:0006355(regulation of transcription, DNA-templated);GO:0009414(response to water deprivation);GO:0009737(response to abscisic acid);GO:0009738(abscisic acid-activated signaling pathway);GO:0043565(sequence-specific DNA binding);GO:0045893(positive regul…	NA	up	yes
LOC115699301	11	XM_030626636.1	39053229	39053429	1.35603e-12	7.85128e-11	113.08	116.41	108.86	19.94	18.02	19.32	2.56232	Promoter (<=1kb)	0	GO:0004553(hydrolase activity, hydrolyzing O-glycosyl compounds);GO:0005576(extracellular region);GO:0005886(plasma membrane);GO:0008810(cellulase activity);GO:0030245(cellulose catabolic process);GO:0071555(cell wall organization)	00500(Starch and sucrose metabolism)	up	yes
LOC115716161	6	XM_030644906.1	84218299	84218499	1.36825e-12	7.90971e-11	120.84	115.81	107.63	7.98	12.01	6.44	3.7033	Promoter (<=1kb)	-206	GO:0005783(endoplasmic reticulum);GO:0005789(endoplasmic reticulum membrane);GO:0005886(plasma membrane);GO:0009506(plasmodesma);GO:0071458(integral component of cytoplasmic side of endoplasmic reticulum membrane);GO:0071782(endoplasmic reticulum tubular network);GO:0071786(endoplasmic reticulum tubular network organization)	NA	up	yes
LOC115709706	2	XM_030637880.1	30450743	30450943	1.40044e-12	8.08214e-11	106.98	115.81	109.47	3.99	21.03	6.44	3.40098	Promoter (<=1kb)	-5	GO:0004842(ubiquitin-protein transferase activity);GO:0005737(cytoplasm);GO:0010200(response to chitin);GO:0016567(protein ubiquitination)	NA	up	yes
LOC115704278	2	XM_030631495.1	4535675	4535875	1.40744e-12	8.1188e-11	159.64	147.01	169.4	0	6.01	6.44	5.2571	Promoter (1-2kb)	-1670	GO:0005739(mitochondrion);GO:0005778(peroxisomal membrane);GO:0008150(biological_process);GO:0016021(integral component of membrane)	04146(Peroxisome)	up	yes
LOC115697355	10	XM_030624323.1	16198509	16198709	1.43637e-12	8.27633e-11	112.52	111.01	119.87	3.99	15.02	6.44	3.75432	Promoter (<=1kb)	-133	GO:0003677(DNA binding);GO:0003678(DNA helicase activity);GO:0004386(helicase activity);GO:0005524(ATP binding);GO:0005634(nucleus);GO:0006338(chromatin remodeling);GO:0008283(cell proliferation);GO:0009733(response to auxin);GO:0009736(cytokinin-activated signaling pathway);GO:0009739(response to gibberellin);GO:0009788(negative regulation of abscisic acid-activated signaling pathway);GO:0016569…	NA	up	yes
LOC115705254	3	XM_030632535.1	99509715	99509915	1.43674e-12	8.27633e-11	109.75	102.61	130.87	11.96	15.02	3.22	3.50649	Promoter (2-3kb)	-2966	GO:0004620(phospholipase activity);GO:0004630(phospholipase D activity);GO:0005096(GTPase activator activity);GO:0005509(calcium ion binding);GO:0005515(protein binding);GO:0005546(phosphatidylinositol-4,5-bisphosphate binding);GO:0005634(nucleus);GO:0005739(mitochondrion);GO:0005773(vacuole);GO:0005783(endoplasmic reticulum);GO:0005829(cytosol);GO:0005886(plasma membrane);GO:0006631(fatty acid m…	00564(Glycerophospholipid metabolism);00565(Ether lipid metabolism);04144(Endocytosis)	up	yes
LOC115714856	5	XM_030643622.1	3054649	3054849	1.44206e-12	8.30315e-11	101.99	114.01	114.97	23.93	6.01	9.66	3.06336	Promoter (1-2kb)	-1324	GO:0003674(molecular_function);GO:0008150(biological_process)	NA	up	yes
LOC115705379	3	XM_030632710.1	63499218	63499418	1.46936e-12	8.45255e-11	103.1	110.41	116.2	15.95	6.01	19.32	2.99765	Promoter (<=1kb)	0	GO:0005515(protein binding);GO:0009507(chloroplast);GO:0045717(negative regulation of fatty acid biosynthetic process)	NA	up	yes
LOC115705360	3	XM_030632688.1	99279682	99279882	1.53563e-12	8.80132e-11	130.26	110.41	105.8	11.96	9.01	6.44	3.65971	Promoter (<=1kb)	0	GO:0003674(molecular_function);GO:0008150(biological_process);GO:0009507(chloroplast);GO:0009536(plastid)	NA	up	yes
LOC115714157	5	XM_030642725.1	91103653	91103853	1.56032e-12	8.93871e-11	167.95	160.21	144.33	3.99	6.01	3.22	5.16001	Promoter (<=1kb)	0	GO:0005634(nucleus);GO:0005737(cytoplasm);GO:0005795(Golgi stack);GO:0006886(intracellular protein transport);GO:0006891(intra-Golgi vesicle-mediated transport);GO:0016020(membrane);GO:0043130(ubiquitin binding)	NA	up	yes
LOC115701269	11	XM_030629019.1	58108936	58109136	1.56505e-12	8.96171e-11	121.39	114.01	118.03	15.95	6.01	3.22	3.81119	Promoter (<=1kb)	0	GO:0003676(nucleic acid binding);GO:0008150(biological_process);GO:0008270(zinc ion binding);GO:0016021(integral component of membrane);GO:0043565(sequence-specific DNA binding)	NA	up	yes
LOC115716823	6	XM_030645731.1	87044739	87044939	1.58179e-12	9.05343e-11	110.86	113.41	109.47	7.98	12.01	9.66	3.49255	Promoter (<=1kb)	-27	GO:0003676(nucleic acid binding);GO:0003677(DNA binding);GO:0003729(mRNA binding);GO:0005634(nucleus);GO:0005730(nucleolus);GO:0005829(cytosol);GO:0006355(regulation of transcription, DNA-templated);GO:0008270(zinc ion binding);GO:0009409(response to cold);GO:0009793(embryo development ending in seed dormancy);GO:0010154(fruit development)	NA	up	yes
LOC115701333	11	XM_030629098.1	35884284	35884484	1.65215e-12	9.43879e-11	121.95	103.21	136.99	19.94	3	3.22	3.79102	Promoter (<=1kb)	-72	GO:0003677(DNA binding);GO:0003682(chromatin binding);GO:0005634(nucleus);GO:0008150(biological_process);GO:0009506(plasmodesma)	NA	up	yes
LOC115709109	4	XM_030637142.1	6655017	6655217	1.65291e-12	9.43882e-11	102.54	108.01	122.31	7.98	15.02	9.66	3.34957	Promoter (<=1kb)	-9	GO:0005737(cytoplasm);GO:0030001(metal ion transport);GO:0046914(transition metal ion binding);GO:0046916(cellular transition metal ion homeostasis)	NA	up	yes
LOC115717510	2	XM_030646504.1	77436439	77436639	1.67183e-12	9.53527e-11	115.29	111.61	102.74	11.96	12.01	9.66	3.29272	Promoter (1-2kb)	-1178	GO:0004843(thiol-dependent ubiquitin-specific protease activity);GO:0005515(protein binding);GO:0005576(extracellular region);GO:0006511(ubiquitin-dependent protein catabolic process);GO:0008283(cell proliferation);GO:0009651(response to salt stress);GO:0009908(flower development);GO:0016021(integral component of membrane);GO:0016579(protein deubiquitination);GO:0036459(thiol-dependent ubiquitiny…	NA	up	yes
LOC115712129	5	XM_030640364.1	20759470	20759670	1.70147e-12	9.6807e-11	112.52	113.41	103.35	15.95	15.02	3.22	3.26773	Promoter (<=1kb)	0	GO:0005634(nucleus);GO:0043565(sequence-specific DNA binding);GO:0045944(positive regulation of transcription by RNA polymerase II)	NA	up	yes
LOC115707763	3	XM_030635819.1	97186939	97187139	1.75197e-12	9.95897e-11	125.83	122.41	122.92	3.99	15.02	0	4.28751	Promoter (<=1kb)	0	GO:0003674(molecular_function);GO:0008150(biological_process);GO:0009507(chloroplast)	NA	up	yes
LOC115721868	8	XM_030650958.1	60682169	60682369	1.75572e-12	9.97571e-11	131.37	136.21	137.6	0	12.01	3.22	4.73309	Promoter (<=1kb)	-96	GO:0005634(nucleus)	NA	up	yes
LOC115721732	8	XM_030650801.1	18363050	18363250	1.76814e-12	1.00387e-10	106.43	110.41	108.86	23.93	9.01	9.66	2.93466	Promoter (<=1kb)	0	GO:0000248(C-5 sterol desaturase activity);GO:0005506(iron ion binding);GO:0005789(endoplasmic reticulum membrane);GO:0016020(membrane);GO:0016021(integral component of membrane);GO:0016126(sterol biosynthetic process);GO:0016491(oxidoreductase activity);GO:0055114(oxidation-reduction process)	00100(Steroid biosynthesis)	up	yes
LOC115718578	7	XM_030647388.1	36375675	36375875	1.76842e-12	1.00387e-10	103.1	103.81	132.1	11.96	15.02	6.44	3.34244	Promoter (<=1kb)	0	GO:0003677(DNA binding);GO:0005634(nucleus);GO:0008150(biological_process)	NA	up	yes
LOC115718686	7	XM_030647507.1	75098911	75099111	1.79053e-12	1.0155e-10	108.64	117.61	113.75	3.99	18.02	3.22	3.75233	Promoter (<=1kb)	0	GO:0005634(nucleus);GO:0005737(cytoplasm)	NA	up	yes
LOC115698866	11	XM_030626073.1	58518820	58519020	1.79253e-12	1.01571e-10	103.1	117.01	114.36	11.96	18.02	22.54	2.67072	Promoter (<=1kb)	-26	GO:0003700(DNA binding transcription factor activity);GO:0005634(nucleus);GO:0006355(regulation of transcription, DNA-templated);GO:0007275(multicellular organism development)	NA	up	yes
LOC115699153	2	XM_030626409.1	98050458	98050658	1.80568e-12	1.02183e-10	122.5	111.01	118.03	0	9.01	12.88	4.00516	Promoter (<=1kb)	-31	GO:0005634(nucleus);GO:0008150(biological_process);GO:0016874(ligase activity)	NA	up	yes
LOC115711517	4	XR_004010524.1	18926586	18926786	1.80579e-12	1.02183e-10	104.21	109.21	115.58	19.94	3	12.88	3.19912	Promoter (<=1kb)	0	NA	NA	up	yes
LOC115694780	9	XM_030621872.1	13684773	13684973	1.81739e-12	1.02793e-10	110.31	110.41	108.86	31.9	6.01	16.1	2.60929	Promoter (<=1kb)	0	GO:0005515(protein binding);GO:0005634(nucleus);GO:0005737(cytoplasm);GO:0006351(transcription, DNA-templated);GO:0009637(response to blue light);GO:0010218(response to far red light);GO:0016607(nuclear speck);GO:0042803(protein homodimerization activity);GO:0051457(maintenance of protein location in nucleus)	NA	up	yes
LOC115710218	4	XM_030638563.1	12387484	12387684	1.83585e-12	1.03743e-10	190.68	203.42	204.87	0	0	9.66	5.95411	Promoter (<=1kb)	-19	GO:0003674(molecular_function);GO:0005634(nucleus)	NA	up	yes
LOC115716267	6	XM_030645030.1	83959029	83959229	1.83996e-12	1.03928e-10	133.03	119.41	118.64	7.98	6.01	6.44	4.18345	Promoter (<=1kb)	-55	GO:0005634(nucleus);GO:0008150(biological_process)	NA	up	yes
LOC115714439	5	XM_030643153.1	83532214	83532414	1.84487e-12	1.04159e-10	104.21	117.61	105.19	7.98	18.02	12.88	3.07225	Promoter (<=1kb)	-674	GO:0015292(uniporter activity)	NA	up	yes
LOC115707022	3	XM_030634825.1	89448500	89448700	1.86809e-12	1.05374e-10	116.96	106.81	104.58	23.93	6.01	6.44	3.17424	Promoter (<=1kb)	0	GO:0004722(protein serine/threonine phosphatase activity);GO:0005515(protein binding);GO:0005634(nucleus);GO:0005737(cytoplasm);GO:0006470(protein dephosphorylation);GO:0009738(abscisic acid-activated signaling pathway);GO:0046872(metal ion binding)	04016(MAPK signaling pathway - plant);04075(Plant hormone signal transduction)	up	yes
LOC115716038	6	XM_030644724.1	74924909	74925109	1.87694e-12	1.05778e-10	105.32	107.41	122.31	19.94	21.03	12.88	2.63743	Promoter (<=1kb)	-55	GO:0005507(copper ion binding);GO:0009505(plant-type cell wall);GO:0009506(plasmodesma);GO:0016722(oxidoreductase activity, oxidizing metal ions);GO:0046658(anchored component of plasma membrane)	NA	up	yes
LOC115715911	6	XM_030644585.1	3033110	3033310	1.88898e-12	1.06361e-10	106.98	121.21	111.92	0	9.01	16.1	3.75946	Promoter (<=1kb)	-2	GO:0005634(nucleus);GO:0005737(cytoplasm)	NA	up	yes
LOC115711038	2	XM_030639378.1	43117165	43117365	1.89449e-12	1.06574e-10	105.87	103.21	133.32	11.96	18.02	0	3.51338	Promoter (<=1kb)	-96	GO:0000977(RNA polymerase II regulatory region sequence-specific DNA binding);GO:0003677(DNA binding);GO:0003690(double-stranded DNA binding);GO:0003700(DNA binding transcription factor activity);GO:0005515(protein binding);GO:0005634(nucleus);GO:0006351(transcription, DNA-templated);GO:0006355(regulation of transcription, DNA-templated);GO:0009585(red, far-red light phototransduction);GO:0009640…	04712(Circadian rhythm - plant)	up	yes
LOC115711937	5	XM_030640131.1	2923058	2923258	1.93392e-12	1.08646e-10	107.53	99.61	122.31	19.94	9.01	12.88	2.97744	Promoter (<=1kb)	-877	GO:0005737(cytoplasm);GO:0005819(spindle);GO:0007010(cytoskeleton organization);GO:0008017(microtubule binding);GO:0009524(phragmoplast);GO:0009832(plant-type cell wall biogenesis);GO:0010005(cortical microtubule, transverse to long axis);GO:0010051(xylem and phloem pattern formation);GO:0071555(cell wall organization)	NA	up	yes
LOC115701180	11	XM_030628903.1	49259693	49259893	1.93484e-12	1.08649e-10	121.95	100.21	122.92	7.98	27.03	22.54	2.584	Promoter (<=1kb)	0	GO:0016020(membrane);GO:0016021(integral component of membrane)	00020(Citrate cycle (TCA cycle));00630(Glyoxylate and dicarboxylate metabolism)	up	yes
LOC115720836	7	XM_030650024.1	2275512	2275712	1.97094e-12	1.10577e-10	113.63	105.61	107.63	3.99	9.01	19.32	3.33818	Promoter (<=1kb)	0	GO:0003674(molecular_function);GO:0005634(nucleus)	NA	up	yes
LOC115700655	11	XM_030628274.1	18283193	18283393	2.02484e-12	1.13498e-10	128.6	102.61	111.3	7.98	6.01	12.88	3.67238	Promoter (<=1kb)	-233	GO:0005783(endoplasmic reticulum);GO:0016020(membrane);GO:0016788(hydrolase activity, acting on ester bonds)	NA	up	yes
LOC115705347	3	XM_030632667.1	99305797	99305997	2.03703e-12	1.14131e-10	121.39	104.41	106.41	11.96	9.01	9.66	3.43884	Promoter (<=1kb)	0	GO:0004129(cytochrome-c oxidase activity);GO:0005739(mitochondrion);GO:0005740(mitochondrial envelope);GO:0006123(mitochondrial electron transport, cytochrome c to oxygen);GO:0008270(zinc ion binding);GO:0009535(chloroplast thylakoid membrane);GO:0046872(metal ion binding);GO:0050897(cobalt ion binding)	00190(Oxidative phosphorylation)	up	yes
LOC115706856	3	XM_030634615.1	88590999	88591199	2.09822e-12	1.17401e-10	150.21	142.81	172.46	7.98	3	3.22	5.03485	Promoter (<=1kb)	-18	GO:0005215(transporter activity);GO:0005524(ATP binding);GO:0005886(plasma membrane);GO:0006810(transport);GO:0016887(ATPase activity)	NA	up	yes
LOC115717044	6	XM_030645985.1	83611821	83612021	2.14363e-12	1.1978e-10	128.04	139.81	132.71	7.98	6.01	3.22	4.5413	Promoter (<=1kb)	-187	GO:0005515(protein binding);GO:0005737(cytoplasm);GO:0006952(defense response);GO:0006979(response to oxidative stress);GO:0009611(response to wounding);GO:0009612(response to mechanical stimulus);GO:0009693(ethylene biosynthetic process);GO:0009723(response to ethylene);GO:0009733(response to auxin);GO:0009753(response to jasmonic acid);GO:0009835(fruit ripening);GO:0010087(phloem or xylem histo…	00270(Cysteine and methionine metabolism);04016(MAPK signaling pathway - plant)	up	yes
LOC115717095	6	XM_030646035.1	80689240	80689440	2.16763e-12	1.21067e-10	114.19	106.21	116.2	7.98	6.01	12.88	3.64723	Promoter (<=1kb)	0	GO:0005509(calcium ion binding);GO:0005515(protein binding);GO:0005737(cytoplasm);GO:0005886(plasma membrane);GO:0006970(response to osmotic stress);GO:0009409(response to cold);GO:0009414(response to water deprivation);GO:0009651(response to salt stress);GO:0009738(abscisic acid-activated signaling pathway);GO:0009860(pollen tube growth);GO:0010118(stomatal movement);GO:0019722(calcium-mediated …	NA	up	yes
LOC115722472	8	XM_030651690.1	1792293	1792493	2.19598e-12	1.22541e-10	110.31	117.61	101.52	7.98	21.03	19.32	2.76919	Promoter (<=1kb)	0	GO:0003729(mRNA binding);GO:0003735(structural constituent of ribosome);GO:0022627(cytosolic small ribosomal subunit)	03010(Ribosome)	up	yes
LOC115708262	3	XM_030636485.1	66409854	66410054	2.20918e-12	1.23222e-10	110.86	102.61	116.81	15.95	3	12.88	3.37495	Promoter (2-3kb)	-2117	GO:0005515(protein binding);GO:0005634(nucleus);GO:0006351(transcription, DNA-templated);GO:0045892(negative regulation of transcription, DNA-templated)	NA	up	yes
LOC115707843	3	XM_030635925.1	98594507	98594707	2.21939e-12	1.23705e-10	109.75	108.01	105.19	7.98	12.01	16.1	3.16155	Promoter (<=1kb)	0	GO:0003674(molecular_function);GO:0009507(chloroplast);GO:0009534(chloroplast thylakoid);GO:0009535(chloroplast thylakoid membrane);GO:0009538(photosystem I reaction center);GO:0009579(thylakoid);GO:0009735(response to cytokinin);GO:0010287(plastoglobule);GO:0015979(photosynthesis);GO:0016020(membrane);GO:0016021(integral component of membrane)	00195(Photosynthesis)	up	yes
LOC115707736	2	XM_030635777.1	23977331	23977531	2.22653e-12	1.23969e-10	111.41	102.01	110.08	11.96	12.01	12.88	3.13368	Promoter (<=1kb)	0	GO:0004655(porphobilinogen synthase activity);GO:0005829(cytosol);GO:0006779(porphyrin-containing compound biosynthetic process);GO:0006782(protoporphyrinogen IX biosynthetic process);GO:0006783(heme biosynthetic process);GO:0008270(zinc ion binding);GO:0009507(chloroplast);GO:0009570(chloroplast stroma);GO:0015995(chlorophyll biosynthetic process)	00860(Porphyrin and chlorophyll metabolism)	up	yes
LOC115722542	8	XM_030651780.1	5796614	5796814	2.26009e-12	1.25725e-10	114.74	111.61	121.09	11.96	12.01	0	3.85701	Promoter (<=1kb)	0	GO:0004806(triglyceride lipase activity);GO:0005886(plasma membrane);GO:0006629(lipid metabolic process)	04933(AGE-RAGE signaling pathway in diabetic complications)	up	yes
LOC115702941	2	XM_030630412.1	3329614	3329814	2.28868e-12	1.2725e-10	104.76	107.41	110.69	11.96	12.01	12.88	3.13083	Promoter (<=1kb)	0	GO:0004842(ubiquitin-protein transferase activity);GO:0005737(cytoplasm);GO:0016567(protein ubiquitination)	NA	up	yes
LOC115699082	11	XM_030626301.1	55596749	55596949	2.4787e-12	1.37519e-10	115.29	103.21	104.58	15.95	12.01	16.1	2.87411	Promoter (<=1kb)	0	GO:0000175(3'-5'-exoribonuclease activity);GO:0003723(RNA binding);GO:0005634(nucleus);GO:0005737(cytoplasm);GO:0006396(RNA processing);GO:0009570(chloroplast stroma);GO:0040008(regulation of growth);GO:0042803(protein homodimerization activity);GO:0005773(vacuole)	NA	up	yes
LOC115706573	3	XM_030634262.1	87104708	87104908	2.48624e-12	1.37876e-10	128.6	105.61	105.19	3.99	9.01	12.88	3.71303	Promoter (<=1kb)	-92	GO:0005768(endosome);GO:0005774(vacuolar membrane);GO:0005802(trans-Golgi network);GO:0008757(S-adenosylmethionine-dependent methyltransferase activity);GO:0032259(methylation)	NA	up	yes
LOC115709859	4	XM_030638091.1	42024190	42024390	2.5002e-12	1.38588e-10	123.05	135.61	109.47	7.98	3	9.66	4.15671	Promoter (<=1kb)	0	GO:0004674(protein serine/threonine kinase activity);GO:0005524(ATP binding);GO:0005886(plasma membrane);GO:0006468(protein phosphorylation);GO:0016021(integral component of membrane);GO:0016301(kinase activity);GO:0030246(carbohydrate binding)	NA	up	yes
TRNAG-GCC_19	8	TRNAG-GCC_19	4298853	4299053	2.51353e-12	1.39265e-10	118.62	107.41	98.46	7.98	18.02	12.88	3.06111	Promoter (<=1kb)	0	NA	NA	up	yes
LOC115704726	3	XM_030631933.1	8480566	8480766	2.60624e-12	1.44086e-10	120.28	118.81	124.15	0	6.01	12.88	4.26529	Promoter (<=1kb)	-60	GO:0004475(mannose-1-phosphate guanylyltransferase activity);GO:0005515(protein binding);GO:0005525(GTP binding);GO:0005634(nucleus);GO:0005737(cytoplasm);GO:0005829(cytosol);GO:0009058(biosynthetic process);GO:0009298(GDP-mannose biosynthetic process);GO:0009408(response to heat);GO:0009651(response to salt stress);GO:0009753(response to jasmonic acid);GO:0010193(response to ozone);GO:0016779(nu…	00051(Fructose and mannose metabolism);00520(Amino sugar and nucleotide sugar metabolism)	up	yes
LOC115700890	11	XM_030628556.1	32716498	32716698	2.60888e-12	1.44124e-10	102.54	118.81	102.74	7.98	18.02	9.66	3.1841	Promoter (<=1kb)	0	GO:0005524(ATP binding);GO:0005777(peroxisome);GO:0005886(plasma membrane);GO:0009409(response to cold);GO:0009414(response to water deprivation);GO:0009651(response to salt stress);GO:0009737(response to abscisic acid);GO:0009738(abscisic acid-activated signaling pathway);GO:0009942(longitudinal axis specification);GO:0009945(radial axis specification);GO:0016021(integral component of membrane);…	NA	up	yes
LOC115719369	7	XM_030648383.1	86726193	86726393	2.64082e-12	1.45735e-10	113.63	109.21	122.31	7.98	6.01	9.66	3.86769	Promoter (<=1kb)	-909	GO:0003676(nucleic acid binding);GO:0003723(RNA binding);GO:0005634(nucleus);GO:0008150(biological_process)	NA	up	yes
LOC115713788	2	XM_030642272.1	70260098	70260298	2.64374e-12	1.45832e-10	107.53	120.01	99.68	3.99	15.02	25.76	2.8697	Promoter (2-3kb)	-2375	GO:0004096(catalase activity);GO:0005737(cytoplasm);GO:0020037(heme binding);GO:0042542(response to hydrogen peroxide);GO:0042744(hydrogen peroxide catabolic process)	00630(Glyoxylate and dicarboxylate metabolism);00380(Tryptophan metabolism);04016(MAPK signaling pathway - plant);04146(Peroxisome)	up	yes
LOC115706599	3	XM_030634304.1	87243092	87243292	2.66141e-12	1.46742e-10	117.51	108.61	107.02	11.96	9.01	6.44	3.60312	Promoter (<=1kb)	0	GO:0005634(nucleus);GO:0005737(cytoplasm)	NA	up	yes
LOC115697219	2	XM_030624146.1	89230131	89230331	2.69989e-12	1.48658e-10	108.64	107.41	117.42	3.99	15.02	6.44	3.712	Promoter (<=1kb)	-225	GO:0003006(developmental process involved in reproduction);GO:0005515(protein binding);GO:0005524(ATP binding);GO:0005886(plasma membrane);GO:0009958(positive gravitropism);GO:0010311(lateral root formation);GO:0016308(1-phosphatidylinositol-4-phosphate 5-kinase activity);GO:0040007(growth)	00562(Inositol phosphate metabolism);04070(Phosphatidylinositol signaling system);04144(Endocytosis)	up	yes
LOC115716237	6	XM_030644992.1	71707788	71707988	2.70068e-12	1.48658e-10	110.31	121.81	112.53	11.96	9.01	3.22	3.83237	Promoter (<=1kb)	0	GO:0003985(acetyl-CoA C-acetyltransferase activity);GO:0004421(hydroxymethylglutaryl-CoA synthase activity);GO:0005739(mitochondrion);GO:0005829(cytosol);GO:0009506(plasmodesma);GO:0016126(sterol biosynthetic process);GO:0019287(isopentenyl diphosphate biosynthetic process, mevalonate pathway)	00650(Butanoate metabolism);00072(Synthesis and degradation of ketone bodies);00280(Valine, leucine and isoleucine degradation);00900(Terpenoid backbone biosynthesis)	up	yes
LOC115700456	11	XM_030627994.1	13628685	13628885	2.73292e-12	1.50315e-10	120.28	120.01	121.7	3.99	9.01	6.44	4.2189	Promoter (<=1kb)	0	GO:0008150(biological_process);GO:0071284(cellular response to lead ion)	03040(Spliceosome);04141(Protein processing in endoplasmic reticulum);04144(Endocytosis)	up	yes
LOC115706505	3	XM_030634171.1	86568500	86568700	2.73344e-12	1.50315e-10	110.86	105.61	116.81	0	12.01	12.88	3.7427	Promoter (<=1kb)	0	GO:0003674(molecular_function);GO:0005634(nucleus);GO:0008150(biological_process)	NA	up	yes
LOC115719464	7	XM_030648525.1	1188715	1188915	2.73982e-12	1.50544e-10	117.51	115.21	95.4	15.95	12.01	19.32	2.7947	Promoter (<=1kb)	0	GO:0005215(transporter activity);GO:0005737(cytoplasm);GO:0006886(intracellular protein transport);GO:0006888(ER to Golgi vesicle-mediated transport);GO:0008270(zinc ion binding);GO:0016192(vesicle-mediated transport);GO:0030127(COPII vesicle coat)	04141(Protein processing in endoplasmic reticulum)	up	yes
LOC115711438	4	XM_030639780.1	29873921	29874121	2.74001e-12	1.50544e-10	117.51	122.41	122.31	3.99	9.01	6.44	4.21985	Promoter (<=1kb)	-105	GO:0003674(molecular_function);GO:0008150(biological_process)	NA	up	yes
LOC115724111	8	XM_030653575.1	7626324	7626524	2.74173e-12	1.50572e-10	133.59	111.01	120.48	0	9.01	9.66	4.2892	Promoter (<=1kb)	0	GO:0003674(molecular_function);GO:0005634(nucleus);GO:0008150(biological_process)	NA	up	yes
LOC115711167	2	XM_030639500.1	44301096	44301296	2.7613e-12	1.51513e-10	108.64	103.81	122.92	3.99	15.02	6.44	3.72021	Promoter (<=1kb)	0	GO:0003674(molecular_function);GO:0005575(cellular_component);GO:0008150(biological_process)	NA	up	yes
LOC115722223	8	XM_030651375.1	21326409	21326609	2.80574e-12	1.53547e-10	118.62	109.81	104.58	3.99	6.01	16.1	3.67358	Promoter (<=1kb)	0	GO:0006364(rRNA processing);GO:0022627(cytosolic small ribosomal subunit);GO:0030686(90S preribosome);GO:0032040(small-subunit processome);GO:0042274(ribosomal small subunit biogenesis)	03010(Ribosome)	up	yes
LOC115719120	7	XM_030648043.1	40185344	40185544	2.83338e-12	1.54924e-10	105.32	111.61	103.97	15.95	9.01	19.32	2.85722	Promoter (<=1kb)	0	GO:0005737(cytoplasm);GO:0031625(ubiquitin protein ligase binding);GO:0061630(ubiquitin protein ligase activity)	04141(Protein processing in endoplasmic reticulum);04120(Ubiquitin mediated proteolysis)	up	yes
LOC115718791	7	XM_030647616.1	82823139	82823339	2.83683e-12	1.55044e-10	163.52	147.61	141.88	11.96	0	3.22	4.89901	Promoter (<=1kb)	0	GO:0003873(6-phosphofructo-2-kinase activity);GO:0004331(fructose-2,6-bisphosphate 2-phosphatase activity);GO:0005524(ATP binding);GO:0005634(nucleus);GO:0005829(cytosol);GO:0005886(plasma membrane);GO:0006000(fructose metabolic process);GO:0006002(fructose 6-phosphate metabolic process);GO:0006003(fructose 2,6-bisphosphate metabolic process);GO:0043609(regulation of carbon utilization);GO:200107…	00051(Fructose and mannose metabolism)	up	yes
LOC115712135	5	XM_030640378.1	8956714	8956914	2.87454e-12	1.56968e-10	98.11	107.41	118.03	11.96	12.01	12.88	3.13389	Promoter (<=1kb)	0	GO:0005515(protein binding)	04016(MAPK signaling pathway - plant);04070(Phosphatidylinositol signaling system);04626(Plant-pathogen interaction)	up	yes
LOC115704673	2	XM_030631874.1	16492218	16492418	2.90404e-12	1.58371e-10	108.64	122.41	113.14	0	3	19.32	3.94639	Promoter (<=1kb)	0	GO:0004252(serine-type endopeptidase activity);GO:0005618(cell wall)	NA	up	yes
LOC115714981	5	XM_030643756.1	80026502	80026702	2.98147e-12	1.62381e-10	113.08	99.01	108.25	15.95	12.01	12.88	2.97127	Promoter (<=1kb)	-44	GO:0003677(DNA binding);GO:0003700(DNA binding transcription factor activity);GO:0005515(protein binding);GO:0005634(nucleus);GO:0006351(transcription, DNA-templated);GO:0006355(regulation of transcription, DNA-templated);GO:0007623(circadian rhythm);GO:0009409(response to cold);GO:0009908(flower development);GO:0010114(response to red light);GO:0010154(fruit development);GO:0010187(negative regu…	NA	up	yes
LOC115706456	3	XM_030634108.1	86265712	86265912	3.02584e-12	1.64582e-10	104.21	108.61	111.92	7.98	15.02	6.44	3.46367	Promoter (<=1kb)	0	GO:0005634(nucleus);GO:0008270(zinc ion binding);GO:0016567(protein ubiquitination);GO:0016740(transferase activity);GO:0046872(metal ion binding)	NA	up	yes
LOC115720792	7	XM_030649969.1	67429375	67429575	3.04441e-12	1.65312e-10	143.01	127.81	122.31	7.98	3	6.44	4.49622	Promoter (<=1kb)	-232	GO:0004607(phosphatidylcholine-sterol O-acyltransferase activity);GO:0005576(extracellular region);GO:0005783(endoplasmic reticulum);GO:0006629(lipid metabolic process);GO:0008374(O-acyltransferase activity);GO:0008970(phosphatidylcholine 1-acylhydrolase activity);GO:0016042(lipid catabolic process);GO:0031090(organelle membrane);GO:0052739(phosphatidylserine 1-acylhydrolase activity);GO:0052740(…	00564(Glycerophospholipid metabolism)	up	yes
LOC115722923	8	XM_030652300.1	5025885	5026085	3.05046e-12	1.65416e-10	106.98	117.61	101.52	3.99	9.01	16.1	3.48622	Promoter (<=1kb)	0	GO:0005509(calcium ion binding)	04016(MAPK signaling pathway - plant);04070(Phosphatidylinositol signaling system);04626(Plant-pathogen interaction)	up	yes
LOC115711266	2	XM_030639635.1	10345456	10345656	3.05437e-12	1.65557e-10	108.64	106.21	103.97	7.98	18.02	9.66	3.1604	Promoter (<=1kb)	-80	GO:0005737(cytoplasm);GO:0008270(zinc ion binding);GO:0046872(metal ion binding)	NA	up	yes
LOC115712982	5	XM_030641437.1	91773826	91774026	3.09474e-12	1.67599e-10	115.85	104.41	123.53	7.98	3	12.88	3.84883	Promoter (2-3kb)	-2236	GO:0005515(protein binding)	04075(Plant hormone signal transduction)	up	yes
LOC115709014	4	XM_030637034.1	67216119	67216319	3.12032e-12	1.68838e-10	104.21	107.41	108.25	0	15.02	25.76	2.97145	Promoter (<=1kb)	0	GO:0003674(molecular_function);GO:0008150(biological_process);GO:0009507(chloroplast);GO:0016021(integral component of membrane)	NA	up	yes
LOC115705994	3	XM_030633486.1	454856	455056	3.1238e-12	1.68953e-10	114.74	104.41	105.19	7.98	6.01	16.1	3.43039	Promoter (<=1kb)	0	GO:0005524(ATP binding);GO:0005886(plasma membrane);GO:0009507(chloroplast);GO:0010287(plastoglobule);GO:0016301(kinase activity);GO:0016310(phosphorylation)	NA	up	yes
LOC115720413	7	XM_030649562.1	38133197	38133397	3.12684e-12	1.69045e-10	111.41	106.81	102.13	11.96	12.01	9.66	3.25147	Promoter (<=1kb)	0	GO:0003779(actin binding);GO:0005634(nucleus);GO:0005737(cytoplasm);GO:0007015(actin filament organization);GO:0008290(F-actin capping protein complex);GO:0030036(actin cytoskeleton organization);GO:0051016(barbed-end actin filament capping);GO:0051693(actin filament capping)	04144(Endocytosis)	up	yes
LOC115705095	3	XM_030632334.1	27157467	27157667	3.19009e-12	1.7224e-10	104.76	115.21	110.69	11.96	6.01	9.66	3.58099	Promoter (<=1kb)	0	GO:0000347(THO complex);GO:0003723(RNA binding);GO:0005622(intracellular);GO:0005634(nucleus);GO:0006397(mRNA processing);GO:0006406(mRNA export from nucleus);GO:0008380(RNA splicing);GO:0009873(ethylene-activated signaling pathway);GO:0010267(production of ta-siRNAs involved in RNA interference);GO:0031047(gene silencing by RNA);GO:0050832(defense response to fungus)	03040(Spliceosome);03013(RNA transport)	up	yes
LOC115712978	5	XM_030641429.1	83254573	83254773	3.25078e-12	1.75304e-10	108.64	107.41	113.75	11.96	12.01	3.22	3.60003	Promoter (1-2kb)	-1138	GO:0003677(DNA binding);GO:0003700(DNA binding transcription factor activity);GO:0005515(protein binding);GO:0005634(nucleus);GO:0006351(transcription, DNA-templated);GO:0006355(regulation of transcription, DNA-templated);GO:0009965(leaf morphogenesis);GO:0016021(integral component of membrane)	NA	up	yes
LOC115712239	5	XM_030640503.1	70502635	70502835	3.4029e-12	1.83176e-10	110.31	106.21	112.53	19.94	9.01	0	3.50669	Promoter (<=1kb)	0	GO:0004129(cytochrome-c oxidase activity);GO:0005739(mitochondrion);GO:0005751(mitochondrial respiratory chain complex IV);GO:0016021(integral component of membrane)	00190(Oxidative phosphorylation)	up	yes
LOC115714290	2	XM_030642939.1	72179898	72180098	3.44909e-12	1.85582e-10	104.21	109.81	108.25	15.95	15.02	19.32	2.67986	Promoter (<=1kb)	-155	GO:0003674(molecular_function);GO:0005739(mitochondrion);GO:0008150(biological_process)	NA	up	yes
LOC115699265	11	XM_030626589.1	61541949	61542149	3.46762e-12	1.86498e-10	105.32	104.41	113.14	7.98	18.02	22.54	2.73367	Promoter (<=1kb)	0	GO:0009507(chloroplast);GO:0010150(leaf senescence);GO:0010228(vegetative to reproductive phase transition of meristem);GO:0034599(cellular response to oxidative stress);GO:0072593(reactive oxygen species metabolic process)	NA	up	yes
LOC115716625	6	XM_030645461.1	4114716	4114916	3.49446e-12	1.87861e-10	106.43	112.81	99.07	11.96	12.01	16.1	2.98948	Promoter (<=1kb)	-46	GO:0003674(molecular_function);GO:0005634(nucleus);GO:0005829(cytosol);GO:0008150(biological_process)	NA	up	yes
LOC115714167	2	XM_030642739.1	71800247	71800447	3.59357e-12	1.92712e-10	118.07	102.01	109.47	3.99	9.01	12.88	3.67053	Promoter (<=1kb)	-51	GO:0000741(karyogamy);GO:0003677(DNA binding);GO:0003682(chromatin binding);GO:0003700(DNA binding transcription factor activity);GO:0005515(protein binding);GO:0005634(nucleus);GO:0006351(transcription, DNA-templated);GO:0006355(regulation of transcription, DNA-templated);GO:0010197(polar nucleus fusion)	NA	up	yes
LOC115714126	5	XM_030642683.1	66703991	66704191	3.60788e-12	1.93376e-10	111.41	101.41	104.58	7.98	21.03	6.44	3.16277	Promoter (<=1kb)	0	GO:0003677(DNA binding);GO:0003700(DNA binding transcription factor activity);GO:0005515(protein binding);GO:0005516(calmodulin binding);GO:0005634(nucleus);GO:0006351(transcription, DNA-templated);GO:0006355(regulation of transcription, DNA-templated);GO:0042742(defense response to bacterium);GO:0043565(sequence-specific DNA binding);GO:0044212(transcription regulatory region DNA binding)	04075(Plant hormone signal transduction)	up	yes
LOC115699321	11	XM_030626669.1	35198717	35198917	3.65034e-12	1.95483e-10	109.2	121.21	109.47	0	15.02	6.44	3.98533	Promoter (2-3kb)	-2048	GO:0003677(DNA binding);GO:0003700(DNA binding transcription factor activity);GO:0005634(nucleus);GO:0006351(transcription, DNA-templated);GO:0006355(regulation of transcription, DNA-templated);GO:0009741(response to brassinosteroid);GO:0009873(ethylene-activated signaling pathway);GO:0009910(negative regulation of flower development);GO:0045892(negative regulation of transcription, DNA-templated…	NA	up	yes
LOC115722169	8	XM_030651303.1	7657258	7657458	3.75284e-12	2.002e-10	108.09	119.41	111.3	7.98	9.01	6.44	3.85419	Promoter (<=1kb)	0	GO:0004165(dodecenoyl-CoA delta-isomerase activity);GO:0004300(enoyl-CoA hydratase activity);GO:0006635(fatty acid beta-oxidation);GO:0008692(3-hydroxybutyryl-CoA epimerase activity);GO:0009514(glyoxysome);GO:0018812(3-hydroxyacyl-CoA dehydratase activity)	00071(Fatty acid degradation);00592(alpha-Linolenic acid metabolism)	up	yes
LOC115699618	11	XM_030627112.1	58404944	58405144	3.77007e-12	2.01033e-10	104.76	99.01	122.31	11.96	12.01	6.44	3.42222	Promoter (<=1kb)	0	GO:0004849(uridine kinase activity);GO:0005829(cytosol);GO:0006206(pyrimidine nucleobase metabolic process);GO:0043097(pyrimidine nucleoside salvage)	NA	up	yes
LOC115716114	6	XM_030644837.1	81094039	81094239	3.78754e-12	2.01864e-10	102.54	115.21	110.69	11.96	6.01	9.66	3.57128	Promoter (<=1kb)	0	GO:0003674(molecular_function);GO:0005634(nucleus);GO:0008150(biological_process)	NA	up	yes
LOC115702031	2	XM_030629493.1	103917124	103917324	3.87529e-12	2.06203e-10	111.41	97.21	108.86	11.96	9.01	19.32	2.97794	Promoter (<=1kb)	0	GO:0005634(nucleus)	NA	up	yes
LOC115725398	9	XM_030654910.1	3423965	3424165	3.89729e-12	2.07285e-10	97	112.21	125.98	11.96	15.02	0	3.63497	Promoter (<=1kb)	0	GO:0000786(nucleosome);GO:0003677(DNA binding);GO:0005634(nucleus);GO:0005794(Golgi apparatus);GO:0005829(cytosol);GO:0006334(nucleosome assembly);GO:0051276(chromosome organization)	NA	up	yes
LOC115710391	2	XM_030638759.1	35126580	35126780	3.89903e-12	2.07289e-10	105.87	105.01	104.58	7.98	15.02	16.1	3.01235	Promoter (<=1kb)	0	GO:0004672(protein kinase activity);GO:0004674(protein serine/threonine kinase activity);GO:0005524(ATP binding);GO:0005886(plasma membrane);GO:0006468(protein phosphorylation);GO:0006979(response to oxidative stress);GO:0007169(transmembrane receptor protein tyrosine kinase signaling pathway);GO:0009506(plasmodesma);GO:0009845(seed germination);GO:0016301(kinase activity);GO:0046777(protein auto…	NA	up	yes
LOC115704711	3	XM_030631910.1	48972880	48973080	3.94574e-12	2.09416e-10	103.65	108.61	103.35	15.95	9.01	16.1	2.94224	Promoter (<=1kb)	-13	GO:0003677(DNA binding);GO:0003700(DNA binding transcription factor activity);GO:0005634(nucleus);GO:0006351(transcription, DNA-templated);GO:0006355(regulation of transcription, DNA-templated);GO:0009873(ethylene-activated signaling pathway)	NA	up	yes
LOC115724953	9	XM_030654336.1	38392621	38392821	3.9832e-12	2.11225e-10	115.29	108.61	113.14	0	9.01	12.88	3.94439	Promoter (<=1kb)	-1	GO:0000210(NAD+ diphosphatase activity);GO:0005829(cytosol);GO:0009507(chloroplast);GO:0016787(hydrolase activity);GO:0035529(NADH pyrophosphatase activity);GO:0046872(metal ion binding)	00760(Nicotinate and nicotinamide metabolism);04146(Peroxisome)	up	yes
LOC115710309	4	XM_030638677.1	743173	743373	4.03932e-12	2.14019e-10	119.73	105.01	113.14	7.98	0	16.1	3.81074	Promoter (<=1kb)	-142	GO:0000977(RNA polymerase II regulatory region sequence-specific DNA binding);GO:0003677(DNA binding);GO:0003700(DNA binding transcription factor activity);GO:0004601(peroxidase activity);GO:0005515(protein binding);GO:0005634(nucleus);GO:0005737(cytoplasm);GO:0006351(transcription, DNA-templated);GO:0009793(embryo development ending in seed dormancy);GO:0009910(negative regulation of flower deve…	NA	up	yes
LOC115706216	3	XM_030633794.1	3645281	3645481	4.0765e-12	2.15897e-10	114.74	111.01	96.63	7.98	12.01	9.66	3.44258	Promoter (<=1kb)	-343	GO:0005507(copper ion binding);GO:0009505(plant-type cell wall);GO:0009506(plasmodesma);GO:0016722(oxidoreductase activity, oxidizing metal ions);GO:0046658(anchored component of plasma membrane)	NA	up	yes
LOC115699100	11	XM_030626337.1	28467376	28467576	4.11595e-12	2.17894e-10	121.39	136.21	127.82	3.99	6.01	6.44	4.55151	Promoter (<=1kb)	-182	GO:0003777(microtubule motor activity);GO:0005871(kinesin complex);GO:0007018(microtubule-based movement);GO:0016887(ATPase activity)	NA	up	yes
LOC115706031	3	XM_030633531.1	81874755	81874955	4.16877e-12	2.20597e-10	128.04	108.01	94.18	3.99	27.03	9.66	3.02102	Promoter (<=1kb)	0	GO:0005515(protein binding);GO:0005622(intracellular);GO:0005623(cell);GO:0005739(mitochondrion);GO:0005743(mitochondrial inner membrane);GO:0005774(vacuolar membrane);GO:0005886(plasma membrane);GO:0006850(mitochondrial pyruvate transmembrane transport);GO:0009507(chloroplast);GO:0010119(regulation of stomatal movement);GO:0016020(membrane);GO:0031305(integral component of mitochondrial inner me…	NA	up	yes
LOC115716927	6	XM_030645848.1	73142491	73142691	4.17343e-12	2.2075e-10	109.2	109.81	100.91	15.95	3	12.88	3.32896	Promoter (<=1kb)	0	GO:0004674(protein serine/threonine kinase activity);GO:0005886(plasma membrane)	04016(MAPK signaling pathway - plant);04075(Plant hormone signal transduction);04626(Plant-pathogen interaction)	up	yes
LOC115705026	3	XM_030632260.1	84804	85004	4.2276e-12	2.2352e-10	112.52	96.01	111.92	19.94	15.02	12.88	2.74385	Promoter (<=1kb)	-30	GO:0005576(extracellular region);GO:0005618(cell wall);GO:0006949(syncytium formation);GO:0009664(plant-type cell wall organization);GO:0009826(unidimensional cell growth);GO:0009828(plant-type cell wall loosening);GO:0009831(plant-type cell wall modification involved in multidimensional cell growth);GO:0016020(membrane)	NA	up	yes
LOC115714474	2	XR_004011050.1	75205957	75206157	4.28748e-12	2.26494e-10	111.97	102.01	102.74	11.96	27.03	3.22	2.90733	Promoter (<=1kb)	-135	GO:0003674(molecular_function);GO:0005634(nucleus);GO:0005886(plasma membrane);GO:0008150(biological_process)	NA	up	yes
LOC115709989	4	XM_030638276.1	41478065	41478265	4.28935e-12	2.26497e-10	97.56	118.21	106.41	11.96	9.01	25.76	2.78521	Promoter (<=1kb)	-8	GO:0003824(catalytic activity);GO:0005737(cytoplasm);GO:0008150(biological_process);GO:0016787(hydrolase activity)	04144(Endocytosis)	up	yes
LOC115723077	8	XM_030652486.1	35439920	35440120	4.34248e-12	2.29109e-10	118.07	103.21	115.58	3.99	6.01	12.88	3.88019	Promoter (<=1kb)	-4	GO:0005215(transporter activity);GO:0006810(transport);GO:0008517(folic acid transmembrane transporter activity);GO:0009507(chloroplast);GO:0009941(chloroplast envelope);GO:0015231(5-formyltetrahydrofolate transmembrane transporter activity);GO:0015350(methotrexate transmembrane transporter activity);GO:0016020(membrane);GO:0016021(integral component of membrane);GO:0031969(chloroplast membrane);…	NA	up	yes
LOC115723358	8	XM_030652809.1	56460149	56460349	4.37778e-12	2.30776e-10	104.76	106.81	103.97	7.98	18.02	6.44	3.28204	Promoter (<=1kb)	-28	GO:0003676(nucleic acid binding);GO:0003700(DNA binding transcription factor activity);GO:0005515(protein binding);GO:0005634(nucleus);GO:0006351(transcription, DNA-templated);GO:0006355(regulation of transcription, DNA-templated);GO:0008270(zinc ion binding);GO:0009630(gravitropism);GO:0009965(leaf morphogenesis);GO:0010601(positive regulation of auxin biosynthetic process);GO:0043621(protein se…	00052(Galactose metabolism);00600(Sphingolipid metabolism);00531(Glycosaminoglycan degradation);00604(Glycosphingolipid biosynthesis - ganglio series);00511(Other glycan degradation)	up	yes
LOC115723716	2	XR_004012977.1	83490169	83490369	4.49753e-12	2.36889e-10	113.08	112.21	109.47	3.99	15.02	3.22	3.91276	Promoter (<=1kb)	-5	NA	NA	up	yes
LOC115704985	3	XM_030632213.1	61949739	61949939	4.52358e-12	2.38161e-10	95.34	103.21	130.87	11.96	18.02	6.44	3.17691	Promoter (<=1kb)	0	GO:0004222(metalloendopeptidase activity);GO:0005743(mitochondrial inner membrane);GO:0006627(protein processing involved in protein targeting to mitochondrion);GO:0008270(zinc ion binding)	NA	up	yes
LOC115703015	2	XM_030630490.1	94778457	94778657	4.57224e-12	2.40519e-10	109.2	104.41	101.52	3.99	15.02	12.88	3.30484	Promoter (<=1kb)	-69	GO:0003755(peptidyl-prolyl cis-trans isomerase activity)	NA	up	yes
LOC115707501	3	XM_030635494.1	93837289	93837489	4.60754e-12	2.42071e-10	108.09	109.21	97.85	31.9	9.01	3.22	2.83613	Promoter (<=1kb)	0	GO:0005634(nucleus);GO:0006886(intracellular protein transport);GO:0016020(membrane)	03013(RNA transport)	up	yes
LOC115705478	3	XM_030632815.1	68041308	68041508	4.66226e-12	2.44739e-10	98.11	113.41	105.8	27.91	3	16.1	2.75463	Promoter (<=1kb)	0	GO:0000398(mRNA splicing, via spliceosome);GO:0003723(RNA binding);GO:0005681(spliceosomal complex);GO:0005737(cytoplasm);GO:0008380(RNA splicing);GO:0016607(nuclear speck)	03040(Spliceosome)	up	yes
LOC115706128	3	XM_030633664.1	34904704	34904904	4.68261e-12	2.45601e-10	100.88	109.81	104.58	11.96	6.01	16.1	3.20991	Promoter (<=1kb)	0	GO:0003676(nucleic acid binding);GO:0003677(DNA binding);GO:0003700(DNA binding transcription factor activity);GO:0005634(nucleus);GO:0005886(plasma membrane);GO:0006355(regulation of transcription, DNA-templated);GO:0006979(response to oxidative stress);GO:0046872(metal ion binding)	NA	up	yes
LOC115698538	2	XM_030625623.1	95153017	95153217	4.7304e-12	2.47795e-10	107.53	110.41	100.3	7.98	15.02	6.44	3.43453	Promoter (<=1kb)	-81	GO:0000325(plant-type vacuole);GO:0004674(protein serine/threonine kinase activity);GO:0005515(protein binding);GO:0005524(ATP binding);GO:0005886(plasma membrane);GO:0006468(protein phosphorylation);GO:0007169(transmembrane receptor protein tyrosine kinase signaling pathway);GO:0007172(signal complex assembly);GO:0009506(plasmodesma);GO:0009934(regulation of meristem structural organization);GO:…	NA	up	yes
LOC115699901	2	XM_030627446.1	100100097	100100297	4.73327e-12	2.47842e-10	109.2	102.61	112.53	11.96	15.02	0	3.58745	Promoter (1-2kb)	-1031	GO:0004252(serine-type endopeptidase activity);GO:0006465(signal peptide processing);GO:0006627(protein processing involved in protein targeting to mitochondrion);GO:0009535(chloroplast thylakoid membrane);GO:0010027(thylakoid membrane organization);GO:0033108(mitochondrial respiratory chain complex assembly);GO:0042720(mitochondrial inner membrane peptidase complex)	03060(Protein export)	up	yes
LOC115712007	5	XM_030640209.1	85918080	85918280	4.86728e-12	2.54219e-10	104.76	101.41	108.25	7.98	6.01	19.32	3.23886	Promoter (<=1kb)	0	GO:0003674(molecular_function);GO:0008150(biological_process);GO:0009507(chloroplast);GO:0009535(chloroplast thylakoid membrane);GO:0016021(integral component of membrane)	00500(Starch and sucrose metabolism)	up	yes
LOC115696845	10	XR_004007789.1	36035305	36035505	4.92906e-12	2.57168e-10	130.81	122.41	126.59	7.98	3	6.44	4.44651	Promoter (<=1kb)	-91	NA	NA	up	yes
LOC115709743	4	XM_030637931.1	43437393	43437593	4.92993e-12	2.57168e-10	104.76	103.81	110.08	11.96	9.01	28.98	2.6732	Promoter (<=1kb)	0	GO:0051219(phosphoprotein binding)	NA	up	yes
LOC115714459	5	XM_030643180.1	83693544	83693744	4.97693e-12	2.59511e-10	110.86	108.01	102.13	23.93	15.02	16.1	2.54386	Promoter (1-2kb)	-1747	GO:0003674(molecular_function);GO:0005575(cellular_component);GO:0008150(biological_process)	NA	up	yes
LOC115722807	8	XM_030652134.1	23165737	23165937	5.00857e-12	2.61052e-10	119.73	120.61	110.08	7.98	9.01	3.22	4.11618	Promoter (<=1kb)	-646	GO:0003676(nucleic acid binding);GO:0003677(DNA binding);GO:0003729(mRNA binding);GO:0004518(nuclease activity);GO:0005634(nucleus);GO:0008150(biological_process);GO:0046872(metal ion binding)	NA	up	yes
LOC115719625	7	XM_030648734.1	89535548	89535748	5.06023e-12	2.63635e-10	146.33	157.21	132.71	3.99	3	6.44	5.02141	Promoter (2-3kb)	-2026	GO:0003677(DNA binding);GO:0003700(DNA binding transcription factor activity);GO:0005515(protein binding);GO:0005634(nucleus);GO:0006351(transcription, DNA-templated);GO:0006355(regulation of transcription, DNA-templated);GO:0007165(signal transduction);GO:0009585(red, far-red light phototransduction);GO:0009639(response to red or far red light);GO:0009704(de-etiolation);GO:0009740(gibberellic ac…	04075(Plant hormone signal transduction);04712(Circadian rhythm - plant)	up	yes
LOC115697742	10	XM_030624858.1	8742859	8743059	5.13031e-12	2.67063e-10	105.87	112.81	114.36	11.96	6.01	6.44	3.7701	Promoter (<=1kb)	0	GO:0003824(catalytic activity);GO:0005576(extracellular region);GO:0005975(carbohydrate metabolic process);GO:2001070(starch binding)	NA	up	yes
LOC115720977	7	XM_030650202.1	87341233	87341433	5.19691e-12	2.70192e-10	105.87	103.81	113.14	19.94	3	6.44	3.4577	Promoter (1-2kb)	-1334	GO:0005576(extracellular region);GO:0005618(cell wall);GO:0006949(syncytium formation);GO:0009664(plant-type cell wall organization);GO:0009826(unidimensional cell growth);GO:0009828(plant-type cell wall loosening);GO:0009831(plant-type cell wall modification involved in multidimensional cell growth);GO:0016020(membrane)	NA	up	yes
LOC115714464	5	XM_030643188.1	83950906	83951106	5.20294e-12	2.7028e-10	136.36	150.01	148	0	9.01	3.22	5.15024	Promoter (<=1kb)	-7	GO:0003674(molecular_function);GO:0008643(carbohydrate transport);GO:0016021(integral component of membrane)	00040(Pentose and glucuronate interconversions)	up	yes
LOC115720660	7	XM_030649823.1	49451415	49451615	5.2427e-12	2.72119e-10	111.97	105.61	96.63	31.9	3	6.44	2.92591	Promoter (<=1kb)	0	GO:0003735(structural constituent of ribosome);GO:0006412(translation)	04146(Peroxisome)	up	yes
LOC115698883	2	XM_030626089.1	96970536	96970736	5.25083e-12	2.72428e-10	109.2	111.01	103.35	19.94	15.02	22.54	2.49241	Promoter (<=1kb)	0	GO:0005509(calcium ion binding);GO:0005623(cell);GO:0005739(mitochondrion);GO:0005743(mitochondrial inner membrane);GO:0005758(mitochondrial intermembrane space);GO:0006816(calcium ion transport);GO:0051562(negative regulation of mitochondrial calcium ion concentration)	NA	up	yes
LOC115697290	10	XM_030624231.1	3426502	3426702	5.28981e-12	2.74336e-10	109.75	123.61	116.81	7.98	6.01	6.44	4.09976	Promoter (<=1kb)	-48	GO:0003674(molecular_function);GO:0005768(endosome);GO:0005783(endoplasmic reticulum);GO:0005794(Golgi apparatus);GO:0005802(trans-Golgi network);GO:0005829(cytosol);GO:0009507(chloroplast);GO:0010008(endosome membrane);GO:0016021(integral component of membrane);GO:0016192(vesicle-mediated transport)	NA	up	yes
LOC115711482	4	XM_030639821.1	13923683	13923883	5.35256e-12	2.7713e-10	96.45	106.21	111.3	15.95	12.01	12.88	2.94229	Promoter (<=1kb)	0	GO:0000469(cleavage involved in rRNA processing);GO:0000470(maturation of LSU-rRNA);GO:0006412(translation);GO:0022625(cytosolic large ribosomal subunit);GO:0031118(rRNA pseudouridine synthesis);GO:0031120(snRNA pseudouridine synthesis);GO:0031429(box H/ACA snoRNP complex);GO:0034513(box H/ACA snoRNA binding)	03008(Ribosome biogenesis in eukaryotes)	up	yes
LOC115706346	3	XM_030633966.1	67635328	67635528	5.49591e-12	2.84198e-10	111.97	114.61	122.31	15.95	6.01	0	3.98998	Promoter (<=1kb)	-473	GO:0004683(calmodulin-dependent protein kinase activity);GO:0005516(calmodulin binding);GO:0005634(nucleus);GO:0005737(cytoplasm);GO:0005886(plasma membrane);GO:0009738(abscisic acid-activated signaling pathway);GO:0009931(calcium-dependent protein serine/threonine kinase activity);GO:0018105(peptidyl-serine phosphorylation);GO:0035556(intracellular signal transduction);GO:0046777(protein autopho…	NA	up	yes
LOC115707956	3	XM_030636073.1	100354717	100354917	5.66561e-12	2.92731e-10	116.96	109.21	122.31	3.99	9.01	6.44	4.164	Promoter (<=1kb)	-12	GO:0005515(protein binding);GO:0005737(cytoplasm);GO:0005829(cytosol);GO:0009809(lignin biosynthetic process);GO:0009963(positive regulation of flavonoid biosynthetic process);GO:0010252(auxin homeostasis);GO:0016020(membrane);GO:0016740(transferase activity);GO:0047172(shikimate O-hydroxycinnamoyltransferase activity);GO:0047205(quinate O-hydroxycinnamoyltransferase activity);GO:0071555(cell wal…	00940(Phenylpropanoid biosynthesis);00945(Stilbenoid, diarylheptanoid and gingerol biosynthesis);00941(Flavonoid biosynthesis)	up	yes
LOC115723130	8	XM_030652557.1	3522355	3522555	5.69313e-12	2.94031e-10	103.65	105.61	101.52	11.96	18.02	6.44	3.09287	Promoter (<=1kb)	0	GO:0003700(DNA binding transcription factor activity);GO:0005515(protein binding);GO:0005634(nucleus);GO:0006351(transcription, DNA-templated);GO:0006355(regulation of transcription, DNA-templated);GO:0009733(response to auxin);GO:0009734(auxin-activated signaling pathway)	04075(Plant hormone signal transduction)	up	yes
LOC115725071	9	XM_030654488.1	23618389	23618589	5.7633e-12	2.97409e-10	102.54	103.81	107.63	19.94	18.02	9.66	2.72103	Promoter (<=1kb)	0	GO:0004034(aldose 1-epimerase activity);GO:0005829(cytosol);GO:0005975(carbohydrate metabolic process);GO:0006012(galactose metabolic process);GO:0009737(response to abscisic acid);GO:0047938(glucose-6-phosphate 1-epimerase activity)	00010(Glycolysis / Gluconeogenesis)	up	yes
LOC115701360	11	XM_030629137.1	58213637	58213837	5.806e-12	2.99365e-10	95.89	110.41	107.63	11.96	12.01	9.66	3.22228	Promoter (<=1kb)	-108	GO:0003674(molecular_function);GO:0005739(mitochondrion);GO:0019941(modification-dependent protein catabolic process);GO:0030162(regulation of proteolysis);GO:0031386(protein tag);GO:0070628(proteasome binding)	04141(Protein processing in endoplasmic reticulum)	up	yes
LOC115716424	6	XM_030645213.1	34536329	34536529	6.04226e-12	3.10777e-10	129.15	147.61	155.95	7.98	6.01	0	4.95171	Promoter (<=1kb)	-52	GO:0000149(SNARE binding);GO:0005484(SNAP receptor activity);GO:0006886(intracellular protein transport);GO:0006906(vesicle fusion);GO:0012505(endomembrane system);GO:0016021(integral component of membrane);GO:0031201(SNARE complex);GO:0048278(vesicle docking)	04130(SNARE interactions in vesicular transport);04145(Phagosome)	up	yes
LOC115696941	10	XM_030623840.1	41315305	41315505	6.2054e-12	3.18774e-10	103.65	101.41	105.8	3.99	15.02	12.88	3.2852	Promoter (<=1kb)	0	GO:0003700(DNA binding transcription factor activity);GO:0005634(nucleus);GO:0006355(regulation of transcription, DNA-templated)	NA	up	yes
LOC115725331	9	XM_030654813.1	19993814	19994014	6.23603e-12	3.19952e-10	123.05	128.41	122.92	11.96	6.01	0	4.38087	Promoter (<=1kb)	-27	GO:0000148(1,3-beta-D-glucan synthase complex);GO:0003843(1,3-beta-D-glucan synthase activity);GO:0005886(plasma membrane)	NA	up	yes
LOC115712015	2	XM_030640221.1	52504379	52504579	6.24995e-12	3.20403e-10	100.33	111.61	104.58	11.96	18.02	19.32	2.68239	Promoter (<=1kb)	0	NA	NA	up	yes
LOC115706591	3	XM_030634288.1	81973839	81974039	6.29237e-12	3.22181e-10	111.97	102.01	100.3	11.96	6.01	12.88	3.34859	Promoter (1-2kb)	-1808	NA	NA	up	yes
LOC115709223	4	XM_030637274.1	85887478	85887678	6.36572e-12	3.25669e-10	104.76	105.01	109.47	3.99	15.02	6.44	3.64908	Promoter (1-2kb)	-1266	GO:0004683(calmodulin-dependent protein kinase activity);GO:0005516(calmodulin binding);GO:0005634(nucleus);GO:0005737(cytoplasm);GO:0005886(plasma membrane);GO:0009738(abscisic acid-activated signaling pathway);GO:0009931(calcium-dependent protein serine/threonine kinase activity);GO:0018105(peptidyl-serine phosphorylation);GO:0035556(intracellular signal transduction);GO:0046777(protein autopho…	04626(Plant-pathogen interaction)	up	yes
LOC115706569	3	XM_030634258.1	87046984	87047184	6.49374e-12	3.31404e-10	116.4	100.21	103.97	3.99	6.01	16.1	3.6187	Promoter (<=1kb)	-105	GO:0004674(protein serine/threonine kinase activity);GO:0005524(ATP binding);GO:0005634(nucleus);GO:0005829(cytosol);GO:0009741(response to brassinosteroid);GO:0016301(kinase activity);GO:0046777(protein autophosphorylation)	NA	up	yes
LOC115702554	2	XM_030629977.1	71696074	71696274	6.6677e-12	3.39449e-10	117.51	94.21	108.25	15.95	15.02	19.32	2.66953	Promoter (2-3kb)	-2212	NA	NA	up	yes
LOC115707496	3	XM_030635486.1	93816360	93816560	6.72838e-12	3.42259e-10	104.21	95.41	111.92	23.93	15.02	3.22	2.88529	Promoter (<=1kb)	-560	GO:0005887(integral component of plasma membrane);GO:0009705(plant-type vacuole membrane);GO:0009992(cellular water homeostasis);GO:0015250(water channel activity);GO:0015254(glycerol channel activity);GO:0034220(ion transmembrane transport);GO:0042807(central vacuole)	NA	up	yes
LOC115713955	5	XM_030642446.1	91279877	91280077	6.76247e-12	3.43853e-10	114.19	101.41	113.14	11.96	6.01	6.44	3.75131	Promoter (2-3kb)	-2509	GO:0003677(DNA binding);GO:0003700(DNA binding transcription factor activity);GO:0005622(intracellular);GO:0005634(nucleus);GO:0006351(transcription, DNA-templated);GO:0006355(regulation of transcription, DNA-templated);GO:0009873(ethylene-activated signaling pathway);GO:0010200(response to chitin)	NA	up	yes
LOC115706403	3	XM_030634043.1	85975374	85975574	6.79311e-12	3.4527e-10	89.24	116.41	114.36	19.94	12.01	9.66	2.94299	Promoter (<=1kb)	0	GO:0005737(cytoplasm);GO:0030001(metal ion transport);GO:0046914(transition metal ion binding);GO:0046916(cellular transition metal ion homeostasis)	NA	up	yes
LOC115722292	8	XM_030651460.1	46250082	46250282	6.82134e-12	3.46564e-10	101.44	98.41	111.3	11.96	18.02	3.22	3.22812	Promoter (<=1kb)	0	GO:0000495(box H/ACA snoRNA 3'-end processing);GO:0009982(pseudouridine synthase activity);GO:0031118(rRNA pseudouridine synthesis);GO:0031120(snRNA pseudouridine synthesis);GO:0031429(box H/ACA snoRNP complex);GO:1990481(mRNA pseudouridine synthesis)	03008(Ribosome biogenesis in eukaryotes)	up	yes
LOC115699604	2	XM_030627098.1	99515211	99515411	6.8628e-12	3.48387e-10	145.23	140.41	138.82	11.96	3	0	4.82584	Promoter (<=1kb)	-12	GO:0016787(hydrolase activity)	NA	up	yes
LOC115701385	11	XM_030629169.1	32007940	32008140	6.87604e-12	3.48917e-10	104.76	91.81	119.25	11.96	12.01	12.88	3.09902	Promoter (<=1kb)	0	GO:0004081(bis(5'-nucleosyl)-tetraphosphatase (asymmetrical) activity);GO:0006753(nucleoside phosphate metabolic process);GO:0008893(guanosine-3',5'-bis(diphosphate) 3'-diphosphatase activity);GO:0009507(chloroplast);GO:0015967(diadenosine tetraphosphate catabolic process);GO:0046872(metal ion binding)	NA	up	yes
LOC115725054	9	XM_030654467.1	7244193	7244393	6.95408e-12	3.52447e-10	99.77	112.21	118.64	7.98	15.02	0	3.8459	Promoter (<=1kb)	0	GO:0003700(DNA binding transcription factor activity);GO:0005515(protein binding);GO:0005634(nucleus);GO:0006351(transcription, DNA-templated);GO:0006355(regulation of transcription, DNA-templated);GO:0043565(sequence-specific DNA binding)	03010(Ribosome)	up	yes
LOC115698168	10	XM_030625349.1	738176	738376	7.12127e-12	3.60628e-10	111.97	112.21	119.25	7.98	3	9.66	4.0565	Promoter (<=1kb)	0	GO:0006355(regulation of transcription, DNA-templated);GO:0016592(mediator complex)	NA	up	yes
LOC115704012	2	XM_030631235.1	15075588	15075788	7.25506e-12	3.6666e-10	108.64	105.01	113.14	11.96	9.01	3.22	3.75563	Promoter (<=1kb)	0	GO:0004485(methylcrotonoyl-CoA carboxylase activity)	00280(Valine, leucine and isoleucine degradation)	up	yes
LOC115709061	4	XM_030637092.1	1662384	1662584	7.33261e-12	3.70279e-10	108.64	109.21	108.25	11.96	6.01	6.44	3.7397	Promoter (<=1kb)	-72	GO:0003674(molecular_function);GO:0005739(mitochondrion);GO:0008150(biological_process)	NA	up	yes
LOC115709365	4	XM_030637452.1	81507135	81507335	7.39035e-12	3.72893e-10	102.54	108.61	105.8	3.99	9.01	12.88	3.61434	Promoter (<=1kb)	-22	GO:0000145(exocyst);GO:0005634(nucleus);GO:0006887(exocytosis);GO:0006904(vesicle docking involved in exocytosis)	NA	up	yes
LOC115708858	4	XM_030636875.1	70918925	70919125	7.40477e-12	3.7347e-10	112.52	93.61	108.25	3.99	12.01	12.88	3.44414	Promoter (<=1kb)	0	GO:0003674(molecular_function);GO:0005634(nucleus);GO:0005886(plasma membrane);GO:0008150(biological_process);GO:0009506(plasmodesma);GO:0016021(integral component of membrane);GO:0046658(anchored component of plasma membrane)	NA	up	yes
LOC115719460	7	XM_030648521.1	28927103	28927303	7.42845e-12	3.74513e-10	108.64	99.61	108.86	7.98	9.01	9.66	3.5729	Promoter (<=1kb)	0	GO:0000786(nucleosome);GO:0003677(DNA binding);GO:0005634(nucleus);GO:0005730(nucleolus);GO:0005739(mitochondrion);GO:0006334(nucleosome assembly)	NA	up	yes
LOC115707273	3	XM_030635184.1	91098974	91099174	7.44718e-12	3.75305e-10	110.31	117.61	93.57	15.95	3	9.66	3.48989	Promoter (<=1kb)	0	GO:0004679(AMP-activated protein kinase activity);GO:0005515(protein binding);GO:0005524(ATP binding);GO:0005737(cytoplasm);GO:0005975(carbohydrate metabolic process);GO:0006633(fatty acid biosynthetic process);GO:0016301(kinase activity);GO:0016310(phosphorylation);GO:0019887(protein kinase regulator activity);GO:0042128(nitrate assimilation);GO:0043562(cellular response to nitrogen levels)	NA	up	yes
LOC115697187	2	XM_030624101.1	89038702	89038902	7.50872e-12	3.78254e-10	105.87	99.61	102.74	11.96	15.02	6.44	3.2051	Promoter (<=1kb)	0	GO:0005737(cytoplasm)	04016(MAPK signaling pathway - plant);04626(Plant-pathogen interaction)	up	yes
LOC115699111	11	XM_030626350.1	48722363	48722563	7.70798e-12	3.87822e-10	103.1	103.21	101.52	3.99	18.02	9.66	3.28088	Promoter (<=1kb)	0	GO:0004012(phospholipid-translocating ATPase activity);GO:0005802(trans-Golgi network);GO:0005886(plasma membrane);GO:0048194(Golgi vesicle budding)	NA	up	yes
LOC115712799	5	XM_030641169.1	4251758	4251958	7.77331e-12	3.90952e-10	99.77	97.21	111.92	11.96	15.02	9.66	3.07554	Promoter (1-2kb)	-1690	GO:0004672(protein kinase activity);GO:0004675(transmembrane receptor protein serine/threonine kinase activity);GO:0005524(ATP binding);GO:0005576(extracellular region);GO:0005886(plasma membrane);GO:0006468(protein phosphorylation);GO:0006952(defense response);GO:0007166(cell surface receptor signaling pathway);GO:0016021(integral component of membrane);GO:0016032(viral process);GO:0016301(kinas…	NA	up	yes
LOC115711553	4	XM_030639906.1	509859	510059	7.89387e-12	3.966e-10	98.11	115.21	115.58	0	15.02	6.44	3.938	Promoter (<=1kb)	-288	GO:0003677(DNA binding);GO:0003723(RNA binding);GO:0003729(mRNA binding);GO:0004518(nuclease activity);GO:0005575(cellular_component);GO:0008150(biological_process);GO:0046872(metal ion binding)	NA	up	yes
LOC115715238	5	XM_030644076.1	44670424	44670624	7.89515e-12	3.966e-10	108.09	101.41	110.08	23.93	24.03	9.66	2.47162	Promoter (<=1kb)	0	GO:0004672(protein kinase activity);GO:0004674(protein serine/threonine kinase activity);GO:0004714(transmembrane receptor protein tyrosine kinase activity);GO:0005496(steroid binding);GO:0005515(protein binding);GO:0005524(ATP binding);GO:0005768(endosome);GO:0005886(plasma membrane);GO:0009506(plasmodesma);GO:0009729(detection of brassinosteroid stimulus);GO:0009742(brassinosteroid mediated sig…	04075(Plant hormone signal transduction)	up	yes
LOC115713034	5	XM_030641508.1	67968990	67969190	7.95937e-12	3.99665e-10	108.64	103.81	95.4	15.95	12.01	12.88	2.91395	Promoter (<=1kb)	0	GO:0043161(proteasome-mediated ubiquitin-dependent protein catabolic process);GO:0061630(ubiquitin protein ligase activity)	NA	up	yes
LOC115695439	9	XM_030622505.1	70496629	70496829	7.96698e-12	3.99887e-10	79.26	77.41	71.55	171.47	126.15	186.79	-1.08577	Promoter (<=1kb)	-573	GO:0003729(mRNA binding);GO:0003735(structural constituent of ribosome);GO:0006412(translation);GO:0022625(cytosolic large ribosomal subunit)	00909(Sesquiterpenoid and triterpenoid biosynthesis)	down	yes
LOC115699674	11	XM_030627194.1	41384466	41384666	8.38028e-12	4.19619e-10	110.31	103.81	110.08	3.99	9.01	9.66	3.83864	Promoter (<=1kb)	0	GO:0003700(DNA binding transcription factor activity);GO:0005634(nucleus);GO:0007165(signal transduction);GO:0009911(positive regulation of flower development);GO:0010228(vegetative to reproductive phase transition of meristem);GO:0050832(defense response to fungus)	NA	up	yes
LOC115709383	4	XM_030637471.1	32256683	32256883	8.46831e-12	4.23517e-10	105.32	94.21	108.86	11.96	15.02	6.44	3.20585	Promoter (<=1kb)	-19	GO:0005515(protein binding);GO:0005737(cytoplasm);GO:0006559(L-phenylalanine catabolic process);GO:0006952(defense response);GO:0006979(response to oxidative stress);GO:0009555(pollen development);GO:0009611(response to wounding);GO:0009699(phenylpropanoid biosynthetic process);GO:0009800(cinnamic acid biosynthetic process);GO:0009819(drought recovery);GO:0010224(response to UV-B);GO:0045548(phen…	00360(Phenylalanine metabolism);00940(Phenylpropanoid biosynthesis)	up	yes
LOC115711558	4	XM_030639912.1	41523303	41523503	8.62543e-12	4.30513e-10	104.21	102.61	107.63	7.98	15.02	3.22	3.58443	Promoter (1-2kb)	-1713	GO:0003677(DNA binding);GO:0005739(mitochondrion);GO:0051276(chromosome organization)	NA	up	yes
LOC115701441	11	XM_030629243.1	48183786	48183986	8.65465e-12	4.31799e-10	105.87	106.21	109.47	27.91	15.02	19.32	2.3688	Promoter (<=1kb)	0	GO:0005737(cytoplasm);GO:0008794(arsenate reductase (glutaredoxin) activity);GO:0009055(electron transfer activity);GO:0015035(protein disulfide oxidoreductase activity);GO:0045454(cell redox homeostasis)	NA	up	yes
LOC115708130	3	XR_004009822.1	67443334	67443534	8.74916e-12	4.36339e-10	106.43	99.61	102.74	11.96	9.01	9.66	3.3333	Promoter (<=1kb)	0	NA	NA	up	yes
LOC115725321	9	XM_030654802.1	7334191	7334391	8.77991e-12	4.37698e-10	98.66	108.61	99.68	15.95	9.01	9.66	3.14825	Promoter (<=1kb)	0	GO:0004843(thiol-dependent ubiquitin-specific protease activity);GO:0005634(nucleus);GO:0006511(ubiquitin-dependent protein catabolic process);GO:0016579(protein deubiquitination);GO:0036459(thiol-dependent ubiquitinyl hydrolase activity)	NA	up	yes
LOC115707606	3	XM_030635618.1	91029372	91029572	8.83328e-12	4.40007e-10	101.99	107.41	97.24	11.96	6.01	16.1	3.16986	Promoter (<=1kb)	0	GO:0005773(vacuole);GO:0005886(plasma membrane);GO:0009738(abscisic acid-activated signaling pathway);GO:0046872(metal ion binding)	04144(Endocytosis)	up	yes
LOC115714374	5	XM_030643052.1	15371388	15371588	8.86866e-12	4.41423e-10	98.66	107.41	99.68	11.96	15.02	9.66	3.0608	Promoter (<=1kb)	0	GO:0003677(DNA binding);GO:0003700(DNA binding transcription factor activity);GO:0005634(nucleus);GO:0006351(transcription, DNA-templated);GO:0006355(regulation of transcription, DNA-templated);GO:0043565(sequence-specific DNA binding);GO:0044212(transcription regulatory region DNA binding);GO:0046872(metal ion binding);GO:0048510(regulation of timing of transition from vegetative to reproductive…	NA	up	yes
LOC115706240	3	XM_030633822.1	84657526	84657726	8.90714e-12	4.42979e-10	113.08	91.21	116.2	3.99	12.01	9.66	3.64244	Promoter (<=1kb)	0	GO:0004553(hydrolase activity, hydrolyzing O-glycosyl compounds);GO:0030247(polysaccharide binding);GO:0046658(anchored component of plasma membrane)	00500(Starch and sucrose metabolism)	up	yes
LOC115714259	5	XM_030642889.1	55178458	55178658	8.99219e-12	4.46675e-10	104.21	113.41	124.15	0	6.01	12.88	4.17737	Promoter (<=1kb)	0	GO:0005634(nucleus);GO:0005794(Golgi apparatus);GO:0008150(biological_process)	NA	up	yes
LOC115721231	7	XM_030650490.1	78065022	78065222	9.01088e-12	4.47426e-10	111.41	93.61	105.8	7.98	12.01	9.66	3.38992	Promoter (<=1kb)	-622	GO:0004674(protein serine/threonine kinase activity);GO:0005524(ATP binding);GO:0005634(nucleus);GO:0005737(cytoplasm);GO:0007346(regulation of mitotic cell cycle);GO:0009658(chloroplast organization);GO:0016021(integral component of membrane);GO:0016301(kinase activity);GO:0023014(signal transduction by protein phosphorylation);GO:0031098(stress-activated protein kinase signaling cascade);GO:003…	04016(MAPK signaling pathway - plant)	up	yes
LOC115700300	2	XM_030627872.1	101304929	101305129	9.04682e-12	4.49032e-10	109.75	99.61	114.97	3.99	9.01	9.66	3.83926	Promoter (<=1kb)	0	GO:0000312(plastid small ribosomal subunit);GO:0000462(maturation of SSU-rRNA from tricistronic rRNA transcript (SSU-rRNA, 5.8S rRNA, LSU-rRNA));GO:0003735(structural constituent of ribosome);GO:0006412(translation);GO:0022627(cytosolic small ribosomal subunit)	03010(Ribosome)	up	yes
LOC115706655	3	XM_030634371.1	63558265	63558465	9.05812e-12	4.49414e-10	102.54	96.01	107.63	11.96	15.02	12.88	2.9413	Promoter (<=1kb)	0	GO:0003674(molecular_function);GO:0005783(endoplasmic reticulum);GO:0010008(endosome membrane);GO:0016021(integral component of membrane);GO:0016192(vesicle-mediated transport)	NA	up	yes
LOC115715202	5	XM_030644043.1	59834563	59834763	9.21344e-12	4.56395e-10	135.25	118.81	113.75	0	6.01	9.66	4.553	Promoter (<=1kb)	0	GO:0005783(endoplasmic reticulum);GO:0005886(plasma membrane);GO:0009926(auxin polar transport);GO:0010252(auxin homeostasis);GO:0010329(auxin efflux transmembrane transporter activity)	NA	up	yes
LOC115697374	10	XM_030624352.1	38446270	38446470	9.27617e-12	4.59137e-10	103.1	97.81	107.63	7.98	9.01	12.88	3.36879	Promoter (<=1kb)	-10	GO:0005507(copper ion binding);GO:0006878(cellular copper ion homeostasis)	NA	up	yes
LOC115697797	10	XM_030624923.1	18806173	18806373	9.57989e-12	4.73419e-10	124.16	115.81	124.76	7.98	9.01	0	4.4244	Promoter (<=1kb)	0	GO:0005515(protein binding);GO:0005634(nucleus);GO:0005737(cytoplasm);GO:0009631(cold acclimation);GO:0042393(histone binding);GO:0071497(cellular response to freezing);GO:1901141(regulation of lignin biosynthetic process)	04120(Ubiquitin mediated proteolysis)	up	yes
LOC115709644	4	XM_030637805.1	12718141	12718341	9.64599e-12	4.76392e-10	103.1	107.41	102.13	7.98	12.01	6.44	3.56421	Promoter (<=1kb)	-8	GO:0005515(protein binding);GO:0005739(mitochondrion);GO:0009507(chloroplast);GO:0015035(protein disulfide oxidoreductase activity);GO:0042246(tissue regeneration)	NA	up	yes
LOC115709207	4	XM_030637266.1	2778357	2778557	9.78169e-12	4.82056e-10	99.22	105.01	108.86	11.96	9.01	6.44	3.51354	Promoter (<=1kb)	-22	GO:0000790(nuclear chromatin);GO:0003677(DNA binding);GO:0006342(chromatin silencing)	NA	up	yes
LOC115715022	5	XM_030643805.1	80170398	80170598	9.80212e-12	4.82872e-10	106.98	109.21	105.19	3.99	12.01	6.44	3.83992	Promoter (<=1kb)	0	GO:0009506(plasmodesma);GO:0019722(calcium-mediated signaling)	NA	up	yes
LOC115698962	11	XM_030626177.1	38684595	38684795	9.81754e-12	4.83441e-10	116.96	111.61	96.01	7.98	3	12.88	3.76587	Promoter (<=1kb)	0	GO:0000139(Golgi membrane);GO:0005794(Golgi apparatus);GO:0005886(plasma membrane);GO:0006486(protein glycosylation);GO:0009834(plant-type secondary cell wall biogenesis);GO:0010417(glucuronoxylan biosynthetic process);GO:0015020(glucuronosyltransferase activity);GO:0016021(integral component of membrane);GO:0016740(transferase activity);GO:0071555(cell wall organization)	NA	up	yes
LOC115718522	7	XR_004011951.1	6278769	6278969	9.97304e-12	4.90518e-10	133.03	141.01	140.05	3.99	3	6.44	4.94618	Promoter (<=1kb)	-629	GO:0004674(protein serine/threonine kinase activity);GO:0005634(nucleus);GO:0005737(cytoplasm);GO:0006897(endocytosis);GO:0008360(regulation of cell shape);GO:0016055(Wnt signaling pathway);GO:0018105(peptidyl-serine phosphorylation)	NA	up	yes
LOC115707441	3	XM_030635405.1	89009404	89009604	1.00364e-11	4.93244e-10	102.54	100.21	103.97	11.96	9.01	9.66	3.32366	Promoter (<=1kb)	0	GO:0005515(protein binding);GO:0005737(cytoplasm)	NA	up	yes
LOC115697362	10	XM_030624338.1	37356647	37356847	1.00742e-11	4.94713e-10	123.05	115.21	125.37	7.98	0	9.66	4.36585	Promoter (<=1kb)	-197	GO:0016491(oxidoreductase activity);GO:0055114(oxidation-reduction process)	NA	up	yes
LOC115699037	11	XR_004008286.1	29635115	29635315	1.00932e-11	4.9545e-10	110.86	99.61	95.4	15.95	6.01	19.32	2.8894	Promoter (<=1kb)	-56	NA	NA	up	yes
LOC115713935	5	XR_004011011.1	77747558	77747758	1.02708e-11	5.03774e-10	113.63	105.61	117.42	7.98	6.01	6.44	4.04299	Promoter (<=1kb)	0	NA	NA	up	yes
LOC115719184	7	XM_030648130.1	27020112	27020312	1.041e-11	5.10402e-10	98.11	120.61	123.53	7.98	6.01	6.44	4.06678	Promoter (<=1kb)	-251	GO:0003677(DNA binding);GO:0005634(nucleus);GO:0006355(regulation of transcription, DNA-templated);GO:0007275(multicellular organism development);GO:0009299(mRNA transcription);GO:0009416(response to light stimulus);GO:0009637(response to blue light);GO:0009826(unidimensional cell growth);GO:0010114(response to red light);GO:0010218(response to far red light)	04016(MAPK signaling pathway - plant);04075(Plant hormone signal transduction);04626(Plant-pathogen interaction)	up	yes
LOC115707227	3	XM_030635110.1	90796983	90797183	1.04601e-11	5.12654e-10	106.43	99.61	97.24	15.95	12.01	9.66	3.01079	Promoter (2-3kb)	-2645	GO:0000139(Golgi membrane);GO:0005794(Golgi apparatus);GO:0016021(integral component of membrane);GO:0016051(carbohydrate biosynthetic process);GO:0016757(transferase activity, transferring glycosyl groups);GO:0045489(pectin biosynthetic process);GO:0047262(polygalacturonate 4-alpha-galacturonosyltransferase activity);GO:0071555(cell wall organization)	00520(Amino sugar and nucleotide sugar metabolism)	up	yes
LOC115703632	3	XM_030630867.1	91224518	91224718	1.04814e-11	5.13498e-10	106.98	91.81	107.63	7.98	3	25.76	3.06	Promoter (<=1kb)	-103	GO:0003700(DNA binding transcription factor activity);GO:0005634(nucleus);GO:0006355(regulation of transcription, DNA-templated);GO:0043565(sequence-specific DNA binding);GO:2000032(regulation of secondary shoot formation)	04075(Plant hormone signal transduction)	up	yes
LOC115707880	3	XM_030635971.1	99788625	99788825	1.05095e-11	5.1453e-10	109.75	96.01	118.64	3.99	3	16.1	3.81222	Promoter (<=1kb)	-83	GO:0000325(plant-type vacuole);GO:0004427(inorganic diphosphatase activity);GO:0005739(mitochondrion);GO:0005773(vacuole);GO:0005774(vacuolar membrane);GO:0005794(Golgi apparatus);GO:0005829(cytosol);GO:0005886(plasma membrane);GO:0009414(response to water deprivation);GO:0009507(chloroplast);GO:0009651(response to salt stress);GO:0009678(hydrogen-translocating pyrophosphatase activity);GO:000970…	00190(Oxidative phosphorylation)	up	yes
TRNAW-CCA_7	9	TRNAW-CCA_7	238007	238207	1.05107e-11	5.1453e-10	108.09	97.21	107.02	3.99	3	19.32	3.56912	Promoter (<=1kb)	0	GO:0005385(zinc ion transmembrane transporter activity);GO:0010043(response to zinc ion);GO:0016020(membrane);GO:0061088(regulation of sequestering of zinc ion)	NA	up	yes
LOC115723110	8	XM_030652534.1	3691925	3692125	1.08146e-11	5.28989e-10	114.19	125.41	122.92	7.98	6.01	3.22	4.39733	Promoter (<=1kb)	0	GO:0003723(RNA binding);GO:0003729(mRNA binding);GO:0005634(nucleus);GO:0005681(spliceosomal complex);GO:0005829(cytosol);GO:0006397(mRNA processing);GO:0008380(RNA splicing);GO:0010228(vegetative to reproductive phase transition of meristem);GO:0051028(mRNA transport);GO:1901000(regulation of response to salt stress);GO:2000070(regulation of response to water deprivation)	03015(mRNA surveillance pathway)	up	yes
LOC115697218	10	XM_030624141.1	63187860	63188060	1.08514e-11	5.30586e-10	101.99	100.21	109.47	3.99	3	19.32	3.56611	Promoter (<=1kb)	-120	GO:0003677(DNA binding);GO:0003700(DNA binding transcription factor activity);GO:0005515(protein binding);GO:0005634(nucleus);GO:0006351(transcription, DNA-templated);GO:0006355(regulation of transcription, DNA-templated);GO:0016602(CCAAT-binding factor complex);GO:0045892(negative regulation of transcription, DNA-templated)	NA	up	yes
LOC115725635	9	XM_030655215.1	23504022	23504222	1.11315e-11	5.43553e-10	97	97.81	109.47	11.96	21.03	3.22	3.07098	Promoter (<=1kb)	-90	GO:0003674(molecular_function);GO:0005783(endoplasmic reticulum);GO:0009061(anaerobic respiration);GO:0016021(integral component of membrane)	NA	up	yes
LOC115722288	8	XM_030651457.1	50010069	50010269	1.11622e-11	5.44714e-10	100.33	111.01	108.86	7.98	9.01	6.44	3.7727	Promoter (<=1kb)	-304	GO:0005509(calcium ion binding)	04626(Plant-pathogen interaction)	up	yes
LOC115712524	2	XM_030640815.1	55704094	55704294	1.119e-11	5.45664e-10	116.96	109.21	96.01	3.99	6.01	12.88	3.81592	Promoter (<=1kb)	-15	GO:0000184(nuclear-transcribed mRNA catabolic process, nonsense-mediated decay);GO:0003723(RNA binding);GO:0003743(translation initiation factor activity);GO:0005634(nucleus);GO:0005737(cytoplasm);GO:0006397(mRNA processing);GO:0006417(regulation of translation);GO:0060211(regulation of nuclear-transcribed mRNA poly(A) tail shortening)	03013(RNA transport);03015(mRNA surveillance pathway);03018(RNA degradation)	up	yes
LOC115721416	7	XM_030650707.1	5767395	5767595	1.11904e-11	5.45664e-10	98.66	106.81	116.2	11.96	9.01	3.22	3.73285	Promoter (<=1kb)	-68	GO:0003674(molecular_function);GO:0005635(nuclear envelope);GO:0005737(cytoplasm);GO:0005783(endoplasmic reticulum);GO:0006997(nucleus organization)	NA	up	yes
LOC115708052	3	XM_030636223.1	100917164	100917364	1.13236e-11	5.51725e-10	97	116.41	94.79	19.94	12.01	3.22	3.13134	Promoter (<=1kb)	0	GO:0000027(ribosomal large subunit assembly);GO:0003735(structural constituent of ribosome);GO:0006412(translation);GO:0008097(5S rRNA binding);GO:0022625(cytosolic large ribosomal subunit)	03010(Ribosome)	up	yes
LOC115712436	2	XM_030640739.1	10463041	10463241	1.14439e-11	5.56719e-10	110.31	90.01	106.41	27.91	6.01	6.44	2.9259	Promoter (<=1kb)	0	GO:0004519(endonuclease activity);GO:0005634(nucleus);GO:0005777(peroxisome);GO:0010468(regulation of gene expression)	NA	up	yes
LOC115711182	2	XM_030639513.1	44428627	44428827	1.14727e-11	5.57904e-10	107.53	126.01	119.25	23.93	42.05	16.1	2.10376	Promoter (<=1kb)	0	GO:0004693(cyclin-dependent protein serine/threonine kinase activity);GO:0005515(protein binding);GO:0005634(nucleus);GO:0007049(cell cycle);GO:0010444(guard mother cell differentiation);GO:0042127(regulation of cell proliferation);GO:0048316(seed development);GO:0051301(cell division);GO:0051726(regulation of cell cycle)	04075(Plant hormone signal transduction)	up	yes
LOC115714497	5	XM_030643222.1	82073943	82074143	1.15005e-11	5.59035e-10	105.32	102.01	95.4	11.96	15.02	12.88	2.9249	Promoter (<=1kb)	0	GO:0003677(DNA binding);GO:0003700(DNA binding transcription factor activity);GO:0005634(nucleus);GO:0005829(cytosol);GO:0006355(regulation of transcription, DNA-templated);GO:0010629(negative regulation of gene expression);GO:0044212(transcription regulatory region DNA binding);GO:0048449(floral organ formation);GO:0090701(specification of plant organ identity)	04075(Plant hormone signal transduction)	up	yes
LOC115721871	8	XM_030650961.1	17575416	17575616	1.15378e-11	5.60633e-10	97	107.41	99.07	3.99	15.02	19.32	2.98512	Promoter (1-2kb)	-1276	GO:0005829(cytosol);GO:0016787(hydrolase activity)	NA	up	yes
LOC115713041	5	XM_030641516.1	45417707	45417907	1.15585e-11	5.61418e-10	110.31	91.81	105.8	23.93	21.03	0	2.77609	Promoter (<=1kb)	0	GO:0003674(molecular_function);GO:0005634(nucleus);GO:0005886(plasma membrane);GO:0008150(biological_process)	NA	up	yes
LOC115707620	3	XM_030635633.1	94753091	94753291	1.18252e-11	5.73036e-10	110.31	92.41	110.08	3.99	9.01	12.88	3.59528	Promoter (<=1kb)	0	GO:0003735(structural constituent of ribosome);GO:0006412(translation);GO:0022625(cytosolic large ribosomal subunit)	03010(Ribosome)	up	yes
LOC115716934	6	XM_030645856.1	44933613	44933813	1.18552e-11	5.74044e-10	122.5	117.01	119.87	11.96	3	3.22	4.30453	Promoter (<=1kb)	-650	GO:0003677(DNA binding);GO:0003700(DNA binding transcription factor activity);GO:0005515(protein binding);GO:0005634(nucleus);GO:0005829(cytosol);GO:0006351(transcription, DNA-templated);GO:0006355(regulation of transcription, DNA-templated);GO:0009506(plasmodesma);GO:0048481(plant ovule development)	NA	up	yes
LOC115711417	2	XR_004010525.1	48626946	48627146	1.20378e-11	5.82206e-10	100.88	96.61	103.97	11.96	15.02	9.66	3.04036	Promoter (<=1kb)	0	NA	NA	up	yes
LOC115707069	3	XM_030634899.1	89740847	89741047	1.2131e-11	5.86489e-10	98.66	100.81	111.3	0	9.01	16.1	3.62936	Promoter (<=1kb)	0	GO:0000124(SAGA complex);GO:0001102(RNA polymerase II activating transcription factor binding);GO:0003677(DNA binding);GO:0003743(translation initiation factor activity);GO:0004402(histone acetyltransferase activity);GO:0005515(protein binding);GO:0005634(nucleus);GO:0005669(transcription factor TFIID complex);GO:0006352(DNA-templated transcription, initiation);GO:0006355(regulation of transcript…	03022(Basal transcription factors)	up	yes
LOC115718468	7	XM_030647253.1	96161101	96161301	1.23317e-11	5.95502e-10	108.09	109.81	114.97	3.99	3	12.88	4.06607	Promoter (1-2kb)	-1568	GO:0005576(extracellular region);GO:0006952(defense response);GO:0031640(killing of cells of other organism);GO:0050832(defense response to fungus)	NA	up	yes
LOC115714428	5	XM_030643133.1	83850641	83850841	1.23402e-11	5.95682e-10	98.66	103.81	102.74	19.94	15.02	12.88	2.6736	Promoter (<=1kb)	0	GO:0003723(RNA binding);GO:0003729(mRNA binding);GO:0005634(nucleus);GO:0005730(nucleolus);GO:0009793(embryo development ending in seed dormancy)	03040(Spliceosome)	up	yes
LOC115704443	2	XM_030631654.1	9790406	9790606	1.25092e-11	6.0267e-10	98.66	97.21	106.41	11.96	6.01	22.54	2.89944	Promoter (<=1kb)	-766	GO:0009416(response to light stimulus);GO:0045487(gibberellin catabolic process);GO:0052634(C-19 gibberellin 2-beta-dioxygenase activity)	00904(Diterpenoid biosynthesis)	up	yes
LOC115704045	3	XM_030631266.1	41637956	41638156	1.27091e-11	6.11125e-10	104.21	93.61	104.58	3.99	9.01	19.32	3.22586	Promoter (<=1kb)	-30	GO:0003700(DNA binding transcription factor activity);GO:0005515(protein binding);GO:0005516(calmodulin binding);GO:0005634(nucleus);GO:0006355(regulation of transcription, DNA-templated);GO:0031347(regulation of defense response);GO:0045892(negative regulation of transcription, DNA-templated)	NA	up	yes
LOC115706508	3	XM_030634175.1	86601162	86601362	1.27376e-11	6.1226e-10	113.08	97.81	107.63	3.99	3	16.1	3.78582	Promoter (<=1kb)	0	GO:0009416(response to light stimulus);GO:0009535(chloroplast thylakoid membrane);GO:0009768(photosynthesis, light harvesting in photosystem I);GO:0009941(chloroplast envelope);GO:0010287(plastoglobule);GO:0016168(chlorophyll binding);GO:0031409(pigment binding)	00196(Photosynthesis - antenna proteins)	up	yes
LOC115705201	3	XM_030632463.1	46252460	46252660	1.27845e-11	6.14275e-10	102.54	99.01	107.63	0	3	22.54	3.59727	Promoter (<=1kb)	0	GO:0004518(nuclease activity);GO:0005634(nucleus);GO:0005737(cytoplasm);GO:0006401(RNA catabolic process);GO:0090305(nucleic acid phosphodiester bond hydrolysis)	NA	up	yes
LOC115699640	11	XM_030627143.1	56621683	56621883	1.28196e-11	6.15723e-10	98.11	101.41	101.52	11.96	12.01	9.66	3.16175	Promoter (1-2kb)	-1296	GO:0005249(voltage-gated potassium channel activity);GO:0005887(integral component of plasma membrane);GO:0042391(regulation of membrane potential)	04626(Plant-pathogen interaction)	up	yes
LOC115719261	7	XM_030648227.1	79867422	79867622	1.28443e-11	6.16676e-10	101.99	106.81	92.96	11.96	15.02	9.66	3.0418	Promoter (<=1kb)	0	GO:0004674(protein serine/threonine kinase activity);GO:0004675(transmembrane receptor protein serine/threonine kinase activity);GO:0004713(protein tyrosine kinase activity);GO:0005524(ATP binding);GO:0005886(plasma membrane);GO:0006468(protein phosphorylation);GO:0006952(defense response);GO:0007166(cell surface receptor signaling pathway);GO:0009507(chloroplast);GO:0016301(kinase activity);GO:1…	NA	up	yes
LOC115706896	3	XM_030634659.1	88759501	88759701	1.3122e-11	6.29041e-10	115.29	102.61	114.36	7.98	3	9.66	4.0088	Promoter (1-2kb)	-1552	GO:0003677(DNA binding);GO:0005516(calmodulin binding);GO:0005634(nucleus);GO:0006351(transcription, DNA-templated);GO:0006355(regulation of transcription, DNA-templated);GO:0006950(response to stress)	NA	up	yes
LOC115707880	3	XM_030635971.1	99787346	99787546	1.33429e-11	6.39386e-10	104.76	94.21	102.74	0	21.03	9.66	3.29747	Promoter (1-2kb)	-1362	GO:0000325(plant-type vacuole);GO:0004427(inorganic diphosphatase activity);GO:0005739(mitochondrion);GO:0005773(vacuole);GO:0005774(vacuolar membrane);GO:0005794(Golgi apparatus);GO:0005829(cytosol);GO:0005886(plasma membrane);GO:0009414(response to water deprivation);GO:0009507(chloroplast);GO:0009651(response to salt stress);GO:0009678(hydrogen-translocating pyrophosphatase activity);GO:000970…	00190(Oxidative phosphorylation)	up	yes
LOC115711246	2	XM_030639590.1	44773315	44773515	1.35293e-11	6.47818e-10	129.71	115.81	112.53	0	6.01	9.66	4.51417	Promoter (<=1kb)	-339	GO:0005507(copper ion binding);GO:0016722(oxidoreductase activity, oxidizing metal ions)	NA	up	yes
LOC115714568	5	XM_030643308.1	86508831	86509031	1.36042e-11	6.50906e-10	100.88	100.21	99.07	23.93	12.01	6.44	2.82426	Promoter (<=1kb)	-13	NA	NA	up	yes
LOC115715691	6	XM_030644351.1	1051514	1051714	1.36887e-11	6.54696e-10	101.44	91.21	110.08	11.96	15.02	9.66	3.04642	Promoter (<=1kb)	-45	GO:0003674(molecular_function);GO:0005576(extracellular region);GO:0005773(vacuole);GO:0005774(vacuolar membrane);GO:0008150(biological_process);GO:0009505(plant-type cell wall)	NA	up	yes
LOC115698553	2	XM_030625647.1	95195997	95196197	1.38251e-11	6.60713e-10	105.87	105.61	121.09	3.99	3	12.88	4.06477	Promoter (<=1kb)	-75	GO:0001525(angiogenesis);GO:0001763(morphogenesis of a branching structure);GO:0001843(neural tube closure);GO:0005634(nucleus);GO:0005694(chromosome);GO:0006298(mismatch repair);GO:0006355(regulation of transcription, DNA-templated);GO:0006368(transcription elongation from RNA polymerase II promoter);GO:0010793(regulation of mRNA export from nucleus);GO:0030900(forebrain development);GO:0034728(…	00310(Lysine degradation)	up	yes
LOC115714659	5	XM_030643409.1	69858036	69858236	1.3877e-11	6.62686e-10	138.02	132.01	133.93	3.99	3	6.44	4.91046	Promoter (1-2kb)	-1713	GO:0003700(DNA binding transcription factor activity);GO:0005634(nucleus);GO:0006351(transcription, DNA-templated);GO:0006355(regulation of transcription, DNA-templated);GO:0009733(response to auxin);GO:0009734(auxin-activated signaling pathway);GO:0043565(sequence-specific DNA binding)	04075(Plant hormone signal transduction)	up	yes
LOC115721811	8	XR_004012696.1	57231566	57231766	1.40512e-11	6.70496e-10	100.33	101.41	105.19	15.95	3	9.66	3.42303	Promoter (<=1kb)	0	GO:0000724(double-strand break repair via homologous recombination);GO:0004693(cyclin-dependent protein serine/threonine kinase activity);GO:0005634(nucleus);GO:0051026(chiasma assembly);GO:0051301(cell division);GO:0051726(regulation of cell cycle)	NA	up	yes
LOC115700657	2	XM_030628280.1	101868675	101868875	1.4278e-11	6.80276e-10	108.09	95.41	114.36	11.96	12.01	0	3.72863	Promoter (<=1kb)	-16	GO:0003729(mRNA binding);GO:0009507(chloroplast);GO:0009737(response to abscisic acid);GO:0051607(defense response to virus)	NA	up	yes
LOC115700597	11	XM_030628193.1	42741652	42741852	1.46087e-11	6.95237e-10	107.53	122.41	102.13	7.98	6.01	6.44	4.02321	Promoter (<=1kb)	0	GO:0003674(molecular_function);GO:0005634(nucleus);GO:0005886(plasma membrane);GO:0008150(biological_process);GO:0009506(plasmodesma)	04626(Plant-pathogen interaction)	up	yes
LOC115722966	8	XM_030652358.1	20189919	20190119	1.47305e-11	7.00548e-10	106.43	92.41	102.13	15.95	6.01	19.32	2.86606	Promoter (<=1kb)	-712	GO:0003676(nucleic acid binding);GO:0003700(DNA binding transcription factor activity);GO:0005634(nucleus);GO:0006351(transcription, DNA-templated);GO:0006355(regulation of transcription, DNA-templated);GO:0007275(multicellular organism development);GO:0008270(zinc ion binding);GO:0009736(cytokinin-activated signaling pathway);GO:0009738(abscisic acid-activated signaling pathway);GO:0009740(gibbe…	03410(Base excision repair)	up	yes
LOC115708909	4	XM_030636934.1	5276726	5276926	1.47885e-11	7.02943e-10	106.98	97.81	96.63	15.95	12.01	16.1	2.77397	Promoter (<=1kb)	0	GO:0003746(translation elongation factor activity);GO:0003924(GTPase activity);GO:0005739(mitochondrion);GO:0070125(mitochondrial translational elongation)	NA	up	yes
LOC115706908	3	XM_030634678.1	88844634	88844834	1.47932e-11	7.02943e-10	109.2	108.61	111.3	0	6.01	12.88	4.12294	Promoter (<=1kb)	0	GO:0005634(nucleus);GO:0005737(cytoplasm)	NA	up	yes
LOC115714010	5	XM_030642511.1	86049506	86049706	1.49779e-11	7.10911e-10	128.04	109.21	118.64	3.99	6.01	6.44	4.43653	Promoter (<=1kb)	0	GO:0005634(nucleus);GO:0006457(protein folding);GO:0009507(chloroplast);GO:0009536(plastid);GO:0009570(chloroplast stroma)	NA	up	yes
LOC115702372	2	XM_030629840.1	14042172	14042372	1.5244e-11	7.22715e-10	106.98	93.01	100.3	7.98	15.02	16.1	2.94124	Promoter (<=1kb)	-24	GO:0003674(molecular_function);GO:0005739(mitochondrion);GO:0048367(shoot system development)	NA	up	yes
LOC115699870	2	XM_030627415.1	100055573	100055773	1.52688e-11	7.23343e-10	110.86	116.41	102.13	11.96	3	6.44	3.94367	Promoter (<=1kb)	0	GO:0004867(serine-type endopeptidase inhibitor activity);GO:0005615(extracellular space)	03013(RNA transport)	up	yes
LOC115698769	11	XM_030625943.1	13283227	13283427	1.52904e-11	7.24091e-10	111.97	96.01	95.4	7.98	18.02	16.1	2.84925	Promoter (<=1kb)	0	NA	NA	up	yes
LOC115707590	3	XM_030635603.1	94579149	94579349	1.54732e-11	7.32471e-10	97	104.41	104.58	15.95	9.01	3.22	3.44064	Promoter (<=1kb)	-208	GO:0005783(endoplasmic reticulum);GO:0005788(endoplasmic reticulum lumen);GO:0005886(plasma membrane);GO:0006508(proteolysis);GO:0008152(metabolic process);GO:0008237(metallopeptidase activity);GO:0009507(chloroplast);GO:0009611(response to wounding);GO:0010179(IAA-Ala conjugate hydrolase activity);GO:0046872(metal ion binding)	NA	up	yes
LOC115717645	6	XM_030646627.1	22112235	22112435	1.54918e-11	7.33046e-10	104.76	102.01	92.96	15.95	18.02	0	3.14122	Promoter (<=1kb)	-76	GO:0004672(protein kinase activity);GO:0004674(protein serine/threonine kinase activity);GO:0005515(protein binding);GO:0005524(ATP binding);GO:0005576(extracellular region);GO:0005886(plasma membrane);GO:0007338(single fertilization);GO:0009506(plasmodesma);GO:0009723(response to ethylene);GO:0009738(abscisic acid-activated signaling pathway);GO:0009741(response to brassinosteroid);GO:0009742(br…	NA	up	yes
LOC115711236	2	XM_030639571.1	44669103	44669303	1.59439e-11	7.52467e-10	99.77	103.81	104.58	11.96	18.02	22.54	2.55252	Promoter (<=1kb)	0	NA	04016(MAPK signaling pathway - plant);04075(Plant hormone signal transduction)	up	yes
LOC115722213	8	XM_030651358.1	30702061	30702261	1.60621e-11	7.5701e-10	99.22	103.21	111.92	11.96	6.01	6.44	3.68674	Promoter (<=1kb)	-119	GO:0000741(karyogamy);GO:0003677(DNA binding);GO:0003700(DNA binding transcription factor activity);GO:0005634(nucleus);GO:0010197(polar nucleus fusion)	NA	up	yes
LOC115711425	4	XM_030639761.1	82762120	82762320	1.60644e-11	7.5701e-10	116.96	103.81	95.4	11.96	6.01	6.44	3.69509	Promoter (<=1kb)	0	GO:0005634(nucleus)	03018(RNA degradation)	up	yes
LOC115710174	4	XM_030638516.1	7457761	7457961	1.61344e-11	7.60021e-10	106.43	94.21	105.19	7.98	12.01	6.44	3.5324	Promoter (<=1kb)	0	GO:0004067(asparaginase activity);GO:0005737(cytoplasm);GO:0006508(proteolysis);GO:0006516(glycoprotein catabolic process);GO:0008798(beta-aspartyl-peptidase activity)	NA	up	yes
LOC115725520	9	XM_030655072.1	45843015	45843215	1.64494e-11	7.74567e-10	95.34	100.21	103.35	3.99	24.03	3.22	3.25832	Promoter (<=1kb)	-314	GO:0005634(nucleus);GO:0008150(biological_process);GO:0046983(protein dimerization activity)	NA	up	yes
LOC115723242	8	XM_030652679.1	10911286	10911486	1.68462e-11	7.92356e-10	99.22	109.81	91.12	3.99	15.02	16.1	3.09581	Promoter (<=1kb)	-94	GO:0005886(plasma membrane);GO:0008150(biological_process)	NA	up	yes
LOC115708928	4	XM_030636955.1	39000512	39000712	1.70592e-11	8.00865e-10	111.97	106.21	108.25	31.9	21.03	19.32	2.17569	Promoter (<=1kb)	-176	GO:0005506(iron ion binding);GO:0005515(protein binding);GO:0005634(nucleus);GO:0008270(zinc ion binding);GO:0009793(embryo development ending in seed dormancy);GO:0010106(cellular response to iron ion starvation);GO:0016021(integral component of membrane);GO:0016567(protein ubiquitination);GO:0016874(ligase activity);GO:0060586(multicellular organismal iron ion homeostasis);GO:0061630(ubiquitin …	NA	up	yes
LOC115716289	6	XM_030645051.1	73541601	73541801	1.72019e-11	8.06654e-10	99.22	104.41	113.14	7.98	18.02	32.2	2.44429	Promoter (<=1kb)	-176	GO:0000981(RNA polymerase II transcription factor activity, sequence-specific DNA binding);GO:0001135(transcription factor activity, RNA polymerase II transcription factor recruiting);GO:0003677(DNA binding);GO:0003700(DNA binding transcription factor activity);GO:0005634(nucleus);GO:0006355(regulation of transcription, DNA-templated);GO:0006357(regulation of transcription by RNA polymerase II);G…	NA	up	yes
LOC115699241	11	XM_030626538.1	26253065	26253265	1.72408e-11	8.08176e-10	95.89	105.61	98.46	11.96	6.01	12.88	3.28136	Promoter (<=1kb)	0	GO:0005634(nucleus);GO:0008270(zinc ion binding);GO:0036513(Derlin-1 retrotranslocation complex)	04141(Protein processing in endoplasmic reticulum)	up	yes
LOC115712897	5	XM_030641312.1	67552095	67552295	1.76952e-11	8.28539e-10	129.71	125.41	143.72	7.98	6.01	0	4.83409	Promoter (<=1kb)	0	GO:0005515(protein binding)	NA	up	yes
LOC115705362	3	XM_030632691.1	99362188	99362388	1.78773e-11	8.36438e-10	103.65	100.81	94.79	11.96	18.02	0	3.31907	Promoter (<=1kb)	-43	NA	NA	up	yes
LOC115705274	3	XM_030632564.1	98998220	98998420	1.80509e-11	8.43929e-10	98.11	114.01	89.9	11.96	12.01	9.66	3.16644	Promoter (<=1kb)	0	GO:0005634(nucleus);GO:0008568(microtubule-severing ATPase activity);GO:0031122(cytoplasmic microtubule organization)	NA	up	yes
LOC115707036	3	XM_030634856.1	89568850	89569050	1.81407e-11	8.47811e-10	99.22	109.21	103.35	11.96	9.01	3.22	3.68781	Promoter (<=1kb)	-40	GO:0003735(structural constituent of ribosome);GO:0006412(translation)	NA	up	yes
LOC115711486	4	XM_030639825.1	7353610	7353810	1.82211e-11	8.51251e-10	103.65	110.41	97.85	3.99	9.01	9.66	3.78292	Promoter (<=1kb)	0	GO:0003735(structural constituent of ribosome);GO:0005730(nucleolus);GO:0005737(cytoplasm);GO:0005773(vacuole);GO:0005794(Golgi apparatus);GO:0005829(cytosol);GO:0005840(ribosome);GO:0006412(translation);GO:0009506(plasmodesma);GO:0015934(large ribosomal subunit);GO:0016020(membrane);GO:0022625(cytosolic large ribosomal subunit);GO:0022626(cytosolic ribosome)	03010(Ribosome)	up	yes
LOC115722324	8	XM_030651512.1	47168062	47168262	1.82461e-11	8.52097e-10	108.64	100.81	97.85	7.98	21.03	22.54	2.57577	Promoter (<=1kb)	0	GO:0004418(hydroxymethylbilane synthase activity);GO:0005515(protein binding);GO:0006779(porphyrin-containing compound biosynthetic process);GO:0006782(protoporphyrinogen IX biosynthetic process);GO:0006783(heme biosynthetic process);GO:0009507(chloroplast);GO:0009570(chloroplast stroma);GO:0009941(chloroplast envelope);GO:0015995(chlorophyll biosynthetic process);GO:0018160(peptidyl-pyrromethane…	00860(Porphyrin and chlorophyll metabolism)	up	yes
LOC115706178	3	XM_030633730.1	83936302	83936502	1.83159e-11	8.55038e-10	100.88	109.81	100.91	3.99	9.01	9.66	3.78147	Promoter (<=1kb)	-201	GO:0005886(plasma membrane);GO:0016021(integral component of membrane);GO:0042626(ATPase activity, coupled to transmembrane movement of substances)	02010(ABC transporters)	up	yes
LOC115717040	6	XM_030645981.1	9069288	9069488	1.84847e-11	8.61631e-10	140.24	118.21	140.66	0	3	9.66	4.97785	Promoter (2-3kb)	-2266	GO:0005515(protein binding);GO:0005886(plasma membrane);GO:0009306(protein secretion);GO:0009409(response to cold);GO:0009507(chloroplast);GO:0009534(chloroplast thylakoid);GO:0009535(chloroplast thylakoid membrane);GO:0009579(thylakoid);GO:0009941(chloroplast envelope);GO:0009977(proton motive force dependent protein transmembrane transporter activity);GO:0016021(integral component of membrane);…	03060(Protein export)	up	yes
LOC115713415	2	XM_030641914.1	10561558	10561758	1.85509e-11	8.64393e-10	85.92	107.41	111.92	19.94	9.01	6.44	3.10854	Promoter (<=1kb)	0	GO:0009705(plant-type vacuole membrane)	NA	up	yes
LOC115725755	9	XM_030655361.1	550033	550233	1.86505e-11	8.68383e-10	103.1	107.41	100.3	3.99	9.01	9.66	3.77779	Promoter (<=1kb)	0	GO:0000439(core TFIIH complex);GO:0005634(nucleus);GO:0006281(DNA repair);GO:0006289(nucleotide-excision repair);GO:0006351(transcription, DNA-templated)	03022(Basal transcription factors);03420(Nucleotide excision repair)	up	yes
LOC115716518	6	XM_030645328.1	79304284	79304484	1.87805e-11	8.73138e-10	101.99	110.41	113.14	7.98	6.01	6.44	3.99453	Promoter (<=1kb)	0	GO:0000139(Golgi membrane);GO:0005789(endoplasmic reticulum membrane);GO:0006888(ER to Golgi vesicle-mediated transport)	NA	up	yes
LOC115709099	4	XR_004010168.1	42016866	42017066	1.89057e-11	8.783e-10	119.73	90.01	97.24	11.96	9.01	9.66	3.32486	Promoter (<=1kb)	-862	NA	NA	up	yes
LOC115706800	3	XM_030634535.1	47029436	47029636	1.89889e-11	8.81838e-10	111.41	91.21	97.24	23.93	15.02	0	2.94482	Promoter (<=1kb)	-214	GO:0000798(nuclear cohesin complex);GO:0003682(chromatin binding);GO:0005634(nucleus);GO:0005694(chromosome);GO:0006302(double-strand break repair);GO:0007062(sister chromatid cohesion);GO:0008278(cohesin complex);GO:0010032(meiotic chromosome condensation);GO:0051276(chromosome organization);GO:0051455(attachment of spindle microtubules to kinetochore involved in homologous chromosome segregatio…	NA	up	yes
LOC115707881	3	XM_030635972.1	99805242	99805442	1.90738e-11	8.85453e-10	119.73	93.61	92.35	3.99	18.02	9.66	3.27079	Promoter (<=1kb)	0	GO:0004665(prephenate dehydrogenase (NADP+) activity);GO:0006571(tyrosine biosynthetic process);GO:0008977(prephenate dehydrogenase (NAD+) activity);GO:0009507(chloroplast);GO:0033730(arogenate dehydrogenase (NADP+) activity);GO:0055114(oxidation-reduction process)	00400(Phenylalanine, tyrosine and tryptophan biosynthesis)	up	yes
LOC115714030	2	XM_030642547.1	71489816	71490016	1.90818e-11	8.85494e-10	105.87	88.21	114.97	3.99	9.01	12.88	3.57791	Promoter (<=1kb)	-57	GO:0004022(alcohol dehydrogenase (NAD) activity);GO:0004181(metallocarboxypeptidase activity);GO:0005737(cytoplasm);GO:0006508(proteolysis);GO:0008270(zinc ion binding);GO:0016021(integral component of membrane);GO:0055114(oxidation-reduction process)	00010(Glycolysis / Gluconeogenesis);00071(Fatty acid degradation);00350(Tyrosine metabolism)	up	yes
LOC115714011	5	XM_030642512.1	29822826	29823026	1.9247e-11	8.92831e-10	101.99	104.41	92.35	11.96	15.02	3.22	3.30622	Promoter (<=1kb)	0	GO:0004553(hydrolase activity, hydrolyzing O-glycosyl compounds);GO:0005768(endosome);GO:0005769(early endosome);GO:0005794(Golgi apparatus);GO:0005802(trans-Golgi network);GO:0005886(plasma membrane);GO:0008810(cellulase activity);GO:0009504(cell plate);GO:0009735(response to cytokinin);GO:0009826(unidimensional cell growth);GO:0016021(integral component of membrane);GO:0030244(cellulose biosynt…	00500(Starch and sucrose metabolism)	up	yes
LOC115714048	5	XM_030642572.1	3332167	3332367	1.9387e-11	8.9899e-10	116.4	102.01	104.58	19.94	15.02	32.2	2.26579	Promoter (1-2kb)	-1002	GO:0003674(molecular_function);GO:0005576(extracellular region);GO:0005634(nucleus);GO:0008150(biological_process)	NA	up	yes
LOC115702364	2	XM_030629835.1	104900511	104900711	1.9634e-11	9.09093e-10	104.21	96.61	110.08	11.96	9.01	3.22	3.6837	Promoter (<=1kb)	-5	GO:0003999(adenine phosphoribosyltransferase activity);GO:0005737(cytoplasm);GO:0005829(cytosol);GO:0006166(purine ribonucleoside salvage);GO:0006168(adenine salvage);GO:0009116(nucleoside metabolic process);GO:0016021(integral component of membrane);GO:0044209(AMP salvage)	00230(Purine metabolism)	up	yes
LOC115712503	5	XM_030640790.1	46451501	46451701	2.00884e-11	9.2944e-10	111.41	105.61	106.41	0	3	16.1	4.08138	Promoter (<=1kb)	-795	GO:0004069(L-aspartate:2-oxoglutarate aminotransferase activity);GO:0009095(aromatic amino acid family biosynthetic process, prephenate pathway);GO:0030170(pyridoxal phosphate binding);GO:0033853(aspartate-prephenate aminotransferase activity);GO:0033854(glutamate-prephenate aminotransferase activity);GO:0042802(identical protein binding)	00350(Tyrosine metabolism);00360(Phenylalanine metabolism);00400(Phenylalanine, tyrosine and tryptophan biosynthesis);00950(Isoquinoline alkaloid biosynthesis);00960(Tropane, piperidine and pyridine alkaloid biosynthesis)	up	yes
LOC115696381	2	XM_030623284.1	99753712	99753912	2.03497e-11	9.40484e-10	101.44	105.61	98.46	23.93	15.02	16.1	2.47249	Promoter (<=1kb)	-163	NA	NA	up	yes
LOC115707896	3	XM_030635992.1	99945447	99945647	2.05842e-11	9.50618e-10	94.23	106.21	111.3	7.98	12.01	3.22	3.74752	Promoter (<=1kb)	0	GO:0003674(molecular_function);GO:0008150(biological_process)	NA	up	yes
LOC115714117	2	XM_030642676.1	71647117	71647317	2.08347e-11	9.6112e-10	99.77	103.81	92.35	15.95	12.01	12.88	2.85695	Promoter (<=1kb)	-5	GO:0005089(Rho guanyl-nucleotide exchange factor activity);GO:0005515(protein binding);GO:0005634(nucleus);GO:0005829(cytosol);GO:0009860(pollen tube growth);GO:0016324(apical plasma membrane);GO:0080092(regulation of pollen tube growth)	NA	up	yes
LOC115721720	8	XM_030650790.1	5098872	5099072	2.08944e-11	9.63521e-10	111.97	102.61	108.25	19.94	0	3.22	3.80114	Promoter (<=1kb)	0	GO:0004712(protein serine/threonine/tyrosine kinase activity);GO:0005524(ATP binding);GO:0005634(nucleus);GO:0006355(regulation of transcription, DNA-templated);GO:0006468(protein phosphorylation);GO:0016301(kinase activity)	NA	up	yes
LOC115710712	2	XM_030639070.1	39993829	39994029	2.09348e-11	9.65027e-10	90.9	103.81	102.74	11.96	21.03	6.44	2.91533	Promoter (<=1kb)	0	GO:0005759(mitochondrial matrix);GO:0006986(response to unfolded protein);GO:0009507(chloroplast);GO:0046872(metal ion binding);GO:0051082(unfolded protein binding);GO:0051085(chaperone cofactor-dependent protein refolding);GO:0051087(chaperone binding)	NA	up	yes
LOC115721076	7	XM_030650321.1	50823867	50824067	2.12108e-11	9.75948e-10	94.23	104.41	104.58	15.95	12.01	22.54	2.58576	Promoter (<=1kb)	-70	GO:0003777(microtubule motor activity);GO:0005871(kinesin complex);GO:0007018(microtubule-based movement);GO:0016887(ATPase activity)	NA	up	yes
LOC115705667	3	XM_030633063.1	23428182	23428382	2.1263e-11	9.77987e-10	106.98	100.21	94.18	7.98	12.01	6.44	3.51124	Promoter (<=1kb)	-20	GO:0005737(cytoplasm);GO:0006508(proteolysis);GO:0008234(cysteine-type peptidase activity)	NA	up	yes
LOC115716896	6	XM_030645812.1	79376418	79376618	2.13094e-11	9.79761e-10	97	100.21	99.07	7.98	15.02	6.44	3.3314	Promoter (<=1kb)	-697	NA	NA	up	yes
LOC115722527	8	XM_030651759.1	33326922	33327122	2.13726e-11	9.82307e-10	91.46	102.01	104.58	15.95	9.01	6.44	3.24659	Promoter (<=1kb)	0	GO:0005525(GTP binding);GO:0005622(intracellular);GO:0005886(plasma membrane);GO:0007264(small GTPase mediated signal transduction)	NA	up	yes
LOC115714764	2	XM_030643545.1	10722628	10722828	2.14879e-11	9.87242e-10	119.17	121.81	106.41	11.96	6.01	0	4.27291	Promoter (<=1kb)	-402	GO:0005576(extracellular region);GO:0009505(plant-type cell wall);GO:0052689(carboxylic ester hydrolase activity);GO:0052793(pectin acetylesterase activity);GO:0071555(cell wall organization)	NA	up	yes
LOC115714510	2	XM_030643240.1	75366722	75366922	2.19461e-11	1.00755e-09	103.1	104.41	100.3	11.96	9.01	3.22	3.66928	Promoter (<=1kb)	0	GO:0004674(protein serine/threonine kinase activity);GO:0005622(intracellular);GO:0018105(peptidyl-serine phosphorylation);GO:0035556(intracellular signal transduction)	NA	up	yes
LOC115724585	9	XM_030653901.1	12900548	12900748	2.22325e-11	1.01995e-09	98.66	100.81	100.3	15.95	6.01	6.44	3.39996	Promoter (<=1kb)	0	GO:0005515(protein binding);GO:0005634(nucleus);GO:0006511(ubiquitin-dependent protein catabolic process);GO:0009723(response to ethylene);GO:0009873(ethylene-activated signaling pathway);GO:0010105(negative regulation of ethylene-activated signaling pathway);GO:0016567(protein ubiquitination);GO:0019005(SCF ubiquitin ligase complex)	04016(MAPK signaling pathway - plant);04075(Plant hormone signal transduction)	up	yes
LOC115714938	5	XM_030643703.1	78773826	78774026	2.23762e-11	1.02528e-09	93.12	101.41	99.68	7.98	9.01	19.32	3.01847	Promoter (<=1kb)	0	GO:0005515(protein binding);GO:0005634(nucleus);GO:0005737(cytoplasm);GO:0009816(defense response to bacterium, incompatible interaction);GO:0031348(negative regulation of defense response);GO:0042742(defense response to bacterium);GO:0043231(intracellular membrane-bounded organelle);GO:0045892(negative regulation of transcription, DNA-templated);GO:0048471(perinuclear region of cytoplasm)	NA	up	yes
LOC115722817	2	XR_004012868.1	11780202	11780402	2.25665e-11	1.03262e-09	120.28	93.61	113.14	3.99	12.01	3.22	4.08853	Promoter (<=1kb)	0	GO:0003676(nucleic acid binding);GO:0003677(DNA binding);GO:0003729(mRNA binding);GO:0005634(nucleus);GO:0008150(biological_process);GO:0046872(metal ion binding)	00400(Phenylalanine, tyrosine and tryptophan biosynthesis)	up	yes
LOC115708055	2	XM_030636229.1	25670690	25670890	2.26877e-11	1.0374e-09	110.86	99.61	97.85	11.96	9.01	3.22	3.67168	Promoter (<=1kb)	-64	GO:0003674(molecular_function);GO:0005575(cellular_component);GO:0008150(biological_process)	NA	up	yes
LOC115708033	3	XM_030636201.1	91822433	91822633	2.34197e-11	1.06931e-09	96.45	104.41	92.96	11.96	9.01	16.1	2.98634	Promoter (<=1kb)	0	GO:0005739(mitochondrion);GO:0006850(mitochondrial pyruvate transmembrane transport);GO:0031305(integral component of mitochondrial inner membrane);GO:0050833(pyruvate transmembrane transporter activity)	NA	up	yes
LOC115712996	2	XM_030641465.1	58777417	58777617	2.35253e-11	1.07373e-09	93.68	98.41	101.52	7.98	15.02	9.66	3.1685	Promoter (<=1kb)	0	NA	NA	up	yes
LOC115699514	11	XM_030626972.1	15794207	15794407	2.40709e-11	1.09703e-09	96.45	93.61	104.58	7.98	21.03	9.66	2.92992	Promoter (2-3kb)	-2130	GO:0000981(RNA polymerase II transcription factor activity, sequence-specific DNA binding);GO:0001135(transcription factor activity, RNA polymerase II transcription factor recruiting);GO:0003677(DNA binding);GO:0003700(DNA binding transcription factor activity);GO:0005634(nucleus);GO:0006355(regulation of transcription, DNA-templated);GO:0006357(regulation of transcription by RNA polymerase II);G…	NA	up	yes
LOC115713111	2	XM_030641600.1	59982105	59982305	2.48073e-11	1.12894e-09	99.77	96.01	97.24	7.98	21.03	9.66	2.922	Promoter (<=1kb)	-141	GO:0005739(mitochondrion);GO:0005773(vacuole);GO:0005829(cytosol);GO:0005886(plasma membrane);GO:0006809(nitric oxide biosynthetic process);GO:0008940(nitrate reductase activity);GO:0009416(response to light stimulus);GO:0009610(response to symbiotic fungus);GO:0009635(response to herbicide);GO:0009703(nitrate reductase (NADH) activity);GO:0020037(heme binding);GO:0030151(molybdenum ion binding);…	00910(Nitrogen metabolism)	up	yes
LOC115725476	9	XM_030655012.1	77449289	77449489	2.48882e-11	1.13222e-09	105.32	95.41	97.85	7.98	9.01	9.66	3.48601	Promoter (<=1kb)	-83	GO:0003674(molecular_function);GO:0005634(nucleus);GO:0008150(biological_process)	03013(RNA transport)	up	yes
LOC115712908	5	XM_030641328.1	64982783	64982983	2.60629e-11	1.18393e-09	105.87	111.61	101.52	3.99	12.01	3.22	4.05267	Promoter (<=1kb)	-21	GO:0000118(histone deacetylase complex);GO:0000122(negative regulation of transcription by RNA polymerase II);GO:0000785(chromatin);GO:0004407(histone deacetylase activity);GO:0016575(histone deacetylation)	NA	up	yes
LOC115705448	2	XM_030632788.1	18155276	18155476	2.61634e-11	1.18806e-09	98.66	97.81	100.91	15.95	3	9.66	3.37745	Promoter (<=1kb)	0	GO:0003677(DNA binding);GO:0003700(DNA binding transcription factor activity);GO:0005634(nucleus);GO:0006351(transcription, DNA-templated);GO:0006355(regulation of transcription, DNA-templated);GO:0009873(ethylene-activated signaling pathway);GO:0043565(sequence-specific DNA binding);GO:0045893(positive regulation of transcription, DNA-templated)	NA	up	yes
LOC115724978	9	XM_030654367.1	11985096	11985296	2.65863e-11	1.20595e-09	104.21	101.41	97.24	23.93	6.01	25.76	2.44297	Promoter (<=1kb)	0	GO:0003676(nucleic acid binding);GO:0005622(intracellular);GO:0005634(nucleus)	NA	up	yes
LOC115706120	3	XM_030633654.1	82741719	82741919	2.66478e-11	1.20782e-09	116.96	108.61	116.2	3.99	6.01	6.44	4.37808	Promoter (<=1kb)	0	GO:0003674(molecular_function);GO:0005634(nucleus);GO:0008150(biological_process)	NA	up	yes
LOC115699573	11	XM_030627051.1	54487291	54487491	2.67996e-11	1.21386e-09	107.53	93.01	92.96	3.99	12.01	16.1	3.1925	Promoter (2-3kb)	-2256	GO:0005634(nucleus);GO:0006355(regulation of transcription, DNA-templated)	NA	up	yes
LOC115719396	7	XM_030648431.1	49244803	49245003	2.69277e-11	1.21878e-09	103.65	119.41	99.07	27.91	18.02	22.54	2.23395	Promoter (1-2kb)	-1812	GO:0005737(cytoplasm)	04016(MAPK signaling pathway - plant)	up	yes
LOC115712620	5	XM_030640926.1	69965957	69966157	2.69957e-11	1.22141e-09	95.89	103.81	105.8	7.98	12.01	3.22	3.71834	Promoter (<=1kb)	0	GO:0004612(phosphoenolpyruvate carboxykinase (ATP) activity);GO:0005829(cytosol);GO:0006094(gluconeogenesis)	00010(Glycolysis / Gluconeogenesis);00020(Citrate cycle (TCA cycle));00620(Pyruvate metabolism);00710(Carbon fixation in photosynthetic organisms)	up	yes
LOC115694853	9	XM_030621950.1	9667101	9667301	2.75298e-11	1.24377e-09	122.5	111.01	108.25	0	6.01	9.66	4.447	Promoter (<=1kb)	0	GO:0005515(protein binding);GO:0005634(nucleus);GO:0005829(cytosol);GO:0006351(transcription, DNA-templated);GO:0006355(regulation of transcription, DNA-templated);GO:0010072(primary shoot apical meristem specification)	NA	up	yes
LOC115723362	8	XM_030652813.1	58532526	58532726	2.77993e-11	1.25459e-09	105.32	99.01	99.68	7.98	9.01	6.44	3.69787	Promoter (<=1kb)	-179	GO:0005215(transporter activity);GO:0005886(plasma membrane);GO:0006857(oligopeptide transport);GO:0009624(response to nematode);GO:0016020(membrane);GO:0016021(integral component of membrane);GO:0022857(transmembrane transporter activity);GO:0055085(transmembrane transport)	NA	up	yes
LOC115723487	8	XM_030652983.1	20294209	20294409	2.82561e-11	1.27382e-09	100.88	100.21	95.4	0	9.01	16.1	3.56148	Promoter (<=1kb)	-183	GO:0003674(molecular_function);GO:0005634(nucleus);GO:0008150(biological_process);GO:0009506(plasmodesma)	NA	up	yes
LOC115712188	5	XM_030640437.1	15015798	15015998	2.83528e-11	1.27772e-09	105.87	101.41	96.63	15.95	3	6.44	3.58102	Promoter (<=1kb)	-248	GO:0003674(molecular_function);GO:0005634(nucleus);GO:0008150(biological_process)	NA	up	yes
LOC115707428	3	XM_030635390.1	93235427	93235627	2.83889e-11	1.27888e-09	95.89	112.81	91.73	7.98	12.01	6.44	3.50677	Promoter (<=1kb)	-12	GO:0004674(protein serine/threonine kinase activity);GO:0005634(nucleus);GO:0046777(protein autophosphorylation)	NA	up	yes
LOC115720645	7	XM_030649810.1	31749963	31750163	2.89846e-11	1.30431e-09	97	96.01	97.24	7.98	6.01	19.32	3.12347	Promoter (1-2kb)	-1470	GO:0003713(transcription coactivator activity);GO:0005515(protein binding);GO:0005634(nucleus);GO:0006351(transcription, DNA-templated);GO:0006355(regulation of transcription, DNA-templated);GO:0008283(cell proliferation);GO:0009955(adaxial/abaxial pattern specification);GO:0045944(positive regulation of transcription by RNA polymerase II);GO:0048366(leaf development)	NA	up	yes
LOC115697793	10	XM_030624918.1	71089399	71089599	2.90655e-11	1.30748e-09	123.61	121.21	122.31	43.86	24.03	38.65	1.78492	Promoter (<=1kb)	0	GO:0000139(Golgi membrane);GO:0003824(catalytic activity);GO:0005515(protein binding);GO:0005768(endosome);GO:0005794(Golgi apparatus);GO:0005802(trans-Golgi network);GO:0006486(protein glycosylation);GO:0016020(membrane);GO:0016021(integral component of membrane);GO:0016757(transferase activity, transferring glycosyl groups);GO:0045489(pectin biosynthetic process);GO:0071555(cell wall organizati…	00510(N-Glycan biosynthesis);04141(Protein processing in endoplasmic reticulum)	up	yes
LOC115705825	3	XM_030633268.1	77109053	77109253	2.92063e-11	1.31334e-09	118.07	116.41	105.8	0	9.01	6.44	4.46084	Promoter (<=1kb)	-45	GO:0001678(cellular glucose homeostasis);GO:0004340(glucokinase activity);GO:0005829(cytosol);GO:0006096(glycolytic process);GO:0008865(fructokinase activity);GO:0019158(mannokinase activity)	00010(Glycolysis / Gluconeogenesis);00051(Fructose and mannose metabolism);00052(Galactose metabolism);00500(Starch and sucrose metabolism);00520(Amino sugar and nucleotide sugar metabolism);00524(Neomycin, kanamycin and gentamicin biosynthesis)	up	yes
LOC115706112	2	XM_030633651.1	21240492	21240692	2.94158e-11	1.32228e-09	99.77	98.41	93.57	15.95	9.01	6.44	3.2158	Promoter (<=1kb)	0	GO:0003774(motor activity);GO:0003779(actin binding);GO:0005515(protein binding);GO:0005516(calmodulin binding);GO:0005524(ATP binding);GO:0005634(nucleus);GO:0005737(cytoplasm);GO:0007097(nuclear migration);GO:0016459(myosin complex);GO:0030048(actin filament-based movement);GO:0031965(nuclear membrane);GO:2000769(regulation of establishment or maintenance of cell polarity regulating cell shape)	NA	up	yes
LOC115721698	8	XM_030650764.1	28313520	28313720	3.00673e-11	1.34962e-09	113.08	110.41	115.58	3.99	12.01	0	4.40524	Promoter (2-3kb)	-2687	GO:0005515(protein binding);GO:0005634(nucleus);GO:0005737(cytoplasm);GO:0005739(mitochondrion);GO:0009507(chloroplast)	NA	up	yes
LOC115698645	11	XM_030625775.1	42009729	42009929	3.09419e-11	1.38589e-09	93.12	93.61	112.53	11.96	9.01	6.44	3.44837	Promoter (1-2kb)	-1007	GO:0003677(DNA binding);GO:0003723(RNA binding);GO:0004518(nuclease activity);GO:0005634(nucleus);GO:0008150(biological_process);GO:0046872(metal ion binding)	NA	up	yes
LOC115702900	2	XM_030630357.1	2737131	2737331	3.14496e-11	1.40711e-09	105.32	92.41	92.96	19.94	9.01	6.44	3.03803	Promoter (<=1kb)	0	GO:0004722(protein serine/threonine phosphatase activity);GO:0006470(protein dephosphorylation);GO:0046872(metal ion binding)	NA	up	yes
LOC115708010	2	XM_030636199.1	9354629	9354829	3.15511e-11	1.41115e-09	8.87	10.2	7.34	39.88	39.05	57.97	-2.37397	Promoter (<=1kb)	-838	GO:0004004(ATP-dependent RNA helicase activity);GO:0010501(RNA secondary structure unwinding)	03040(Spliceosome)	down	yes
LOC115716825	6	XM_030645733.1	3146737	3146937	3.16901e-11	1.41686e-09	95.89	94.21	110.08	15.95	15.02	19.32	2.57745	Promoter (<=1kb)	0	GO:0003677(DNA binding);GO:0005515(protein binding);GO:0005634(nucleus);GO:0006275(regulation of DNA replication);GO:0006355(regulation of transcription, DNA-templated);GO:0009901(anther dehiscence);GO:0046872(metal ion binding);GO:0046976(histone methyltransferase activity (H3-K27 specific));GO:0051726(regulation of cell cycle);GO:0070734(histone H3-K27 methylation)	NA	up	yes
LOC115705266	3	XM_030632549.1	99268622	99268822	3.17344e-11	1.41782e-09	89.8	101.41	99.68	11.96	18.02	3.22	3.13099	Promoter (<=1kb)	-28	GO:0005887(integral component of plasma membrane);GO:0008509(anion transmembrane transporter activity);GO:0051453(regulation of intracellular pH);GO:0098656(anion transmembrane transport)	NA	up	yes
LOC115714610	5	XM_030643355.1	30765818	30766018	3.20307e-11	1.43055e-09	114.74	101.41	124.76	3.99	6.01	6.44	4.37446	Promoter (<=1kb)	-242	GO:0003677(DNA binding);GO:0003700(DNA binding transcription factor activity);GO:0005634(nucleus);GO:0006351(transcription, DNA-templated);GO:0006355(regulation of transcription, DNA-templated);GO:0007275(multicellular organism development);GO:0009908(flower development)	04141(Protein processing in endoplasmic reticulum);04120(Ubiquitin mediated proteolysis)	up	yes
LOC115697925	10	XM_030625098.1	8852863	8853063	3.20882e-11	1.4323e-09	109.2	88.81	96.01	7.98	12.01	9.66	3.30975	Promoter (<=1kb)	0	GO:0003735(structural constituent of ribosome);GO:0005840(ribosome);GO:0006412(translation);GO:0009507(chloroplast);GO:0009536(plastid);GO:0009570(chloroplast stroma);GO:0009941(chloroplast envelope);GO:0032544(plastid translation)	NA	up	yes
LOC115709709	4	XM_030637879.1	82969850	82970050	3.20927e-11	1.4323e-09	95.89	104.41	94.79	11.96	9.01	6.44	3.42816	Promoter (<=1kb)	0	GO:0003682(chromatin binding);GO:0003700(DNA binding transcription factor activity);GO:0003713(transcription coactivator activity);GO:0004402(histone acetyltransferase activity);GO:0005634(nucleus);GO:0006338(chromatin remodeling);GO:0006357(regulation of transcription by RNA polymerase II);GO:0035066(positive regulation of histone acetylation)	NA	up	yes
LOC115703865	3	XM_030631098.1	19775764	19775964	3.22568e-11	1.4391e-09	103.65	105.61	105.19	11.96	9.01	0	3.90618	Promoter (2-3kb)	-2675	NA	NA	up	yes
LOC115722362	8	XM_030651557.1	904598	904798	3.23533e-11	1.44135e-09	101.44	111.01	102.74	3.99	3	12.88	3.98733	Promoter (2-3kb)	-2782	GO:0004672(protein kinase activity);GO:0004675(transmembrane receptor protein serine/threonine kinase activity);GO:0005524(ATP binding);GO:0005576(extracellular region);GO:0005794(Golgi apparatus);GO:0005829(cytosol);GO:0005886(plasma membrane);GO:0006468(protein phosphorylation);GO:0007166(cell surface receptor signaling pathway);GO:0009506(plasmodesma);GO:0016021(integral component of membrane)	NA	up	yes
LOC115713928	5	XM_030642408.1	2120674	2120874	3.26802e-11	1.45488e-09	106.98	95.41	102.13	19.94	18.02	19.32	2.41036	Promoter (<=1kb)	0	GO:0003684(damaged DNA binding);GO:0005515(protein binding);GO:0005634(nucleus);GO:0005737(cytoplasm);GO:0006289(nucleotide-excision repair);GO:0031593(polyubiquitin modification-dependent protein binding);GO:0043130(ubiquitin binding);GO:0043161(proteasome-mediated ubiquitin-dependent protein catabolic process);GO:0070628(proteasome binding)	04141(Protein processing in endoplasmic reticulum);03420(Nucleotide excision repair)	up	yes
[truncated: 10,275 more rows]

## Sheet: Sheet2
seqnames	start	end	Conc	Conc_Group1	Conc_Group2	Fold	p.value	FDR	H1	H2	H3	O1	O2	O3	Called1	Called2	H1.1	H2.1	H3.1	O1.1	O2.1	O3.1	annotation	geneChr	geneStart	geneEnd	geneLength	geneStrand	geneId	transcriptId	distanceToTSS
[truncated: 37,540 more rows]
