# Supplementary material for: Chromatin accessibility directly governs flavonoid biosynthesis and indirectly orchestrates cannabinoid production in Cannabis
Source: Front Plant Sci. 2026 Jan 19;16:1687700. doi: 10.3389/fpls.2025.1687700 (PMC12861918; doi:10.3389/fpls.2025.1687700)
Supplement: Supplementary file 10 [file Table7.xlsx]

## Sheet: Sheet1
TableS7:Joint analysis of transcriptome and ATAC-seq
PEAK INFO													ATAC regulation INFO						gene regulation INFO
chr	chromStart	chromEnd	peak_length	strand	transcriptId	gene_id	gene_name	GO	KEGG	KO_ENTRY	EC	Description	peak_annotation	diffPeak.log2fc	diffPeak.pvalue	diffPeak.padj	ATAC_regulation	ATAC_significant	diffExp.gene.fc	diffExp.gene.log2(fc)	diffExp.gene.pval	diffExp.gene.qval	gene_regulation	diffExp.gene.significant	FPKM.H_1	FPKM.H_2	FPKM.H_3	FPKM.O_1	FPKM.O_2	FPKM.O_3
NC_044379.1	3557049	3557249	200	*	XR_004008746.1	115701760	LOC115701760	GO:0003674(molecular_function);GO:0005739(mitochondrion);GO:0043457(regulation of cellular respiration)	NA	NA	NA	hypothetical protein GLYMA_13G015300 [Glycine max]	Promoter (1-2kb)	-1.17169	7.34e-262	3.03e-257	Hypo	yes	1.22592	0.29386	0.297276	0.381983	up	no	802.583	1129.88	745.062	687.9	693.764	802.438
NC_044378.1	11179358	11179558	200	*	XM_030625189.1	115698009	LOC115698009	GO:0004364(glutathione transferase activity);GO:0005737(cytoplasm);GO:0006749(glutathione metabolic process);GO:0009407(toxin catabolic process)	00480(Glutathione metabolism)	K00799	EC:2.5.1.18	S-crystallin, partial [Trema orientale]	Distal Intergenic	-1.94902	9.43e-102	7.77e-98	Hypo	yes	0.711505	-0.491054	2.57804e-05	5.9448e-05	down	no	33.1399	26.1537	39.417	47.0023	47.6044	44.1281
NC_044370.1	34011682	34011882	200	*	XM_030638552.1	115710202	LOC115710202	GO:0004674(protein serine/threonine kinase activity);GO:0005634(nucleus);GO:0005737(cytoplasm);GO:0005886(plasma membrane);GO:0035556(intracellular signal transduction);GO:0035556(intracellular signal transduction)	NA	NA	NA	serine/threonine-protein kinase D6PKL1 [Morus notabilis]	Distal Intergenic	-2.02783	5.83e-66	3e-62	Hypo	yes	3.45541	1.78886	1.51839e-42	1.24358e-41	up	yes	6.48773	6.08632	6.14677	1.86307	1.87505	1.67971
NC_044378.1	775225	775425	200	*	XM_030624907.1	115697780	LOC115697780	GO:0005576(extracellular region);GO:0008150(biological_process)	NA	NA	NA	CBS domain containing protein [Parasponia andersonii]	Promoter (1-2kb)	-1.64838	4.12e-56	1.54e-52	Hypo	yes	0.880913	-0.182928	0.0117432	0.0201495	down	no	13.4428	12.1997	12.1346	14.5029	14.8322	13.549
NC_044371.1	43540795	43540995	200	*	XM_030636565.1	115708324	LOC115708324	GO:0009536(plastid)	00190(Oxidative phosphorylation);00195(Photosynthesis)	K02111	EC:3.6.3.14	ATP synthase CF1 alpha subunit (chloroplast) [Cannabis sativa]	Distal Intergenic	-2.02916	3.85e-50	1.06e-46	Hypo	yes	0.416787	-1.26262	0.00221125	0.00419387	down	yes	0.268994	0.233355	0.224462	0.523449	0.583611	0.636781
NC_044377.1	5909722	5909922	200	*	XM_030622007.1	115694904	LOC115694904	GO:0005739(mitochondrion)	NA	NA	NA	uncharacterized protein LOC110615390 [Manihot esculenta]	Distal Intergenic	-1.80606	1.99e-49	5.14e-46	Hypo	yes	0.0900698	-3.47281	0.108142	0.156265	down	no	1.12607	0	0	4.37636	4.38616	3.73969
NC_044370.1	33054704	33054904	200	*	XM_030649040.1	115719859	LOC115719859	NA	NA	NA	NA	hypothetical protein AMTR_s00876p00007370, partial [Amborella trichopoda]	Distal Intergenic	-2.18893	7.96e-49	1.93e-45	Hypo	yes	102.397	6.67802	0.671274	0.737301	up	no	0	0.030719	0	0	0	0
NC_044371.1	86395208	86395408	200	*	XM_030635991.1	115707895	LOC115707895	GO:0004124(cysteine synthase activity);GO:0005737(cytoplasm);GO:0006535(cysteine biosynthetic process from serine);GO:0030170(pyridoxal phosphate binding)	00920(Sulfur metabolism);00270(Cysteine and methionine metabolism);00460(Cyanoamino acid metabolism)	K13034	EC:2.5.1.47;EC:4.4.1.9	L-3-cyanoalanine synthase, mitochondrial [Trema orientale]	Distal Intergenic	-1.77249	2.72e-45	5.91e-42	Hypo	yes	0.351819	-1.50709	3.05146e-125	7.9839e-124	down	yes	30.1733	28.5004	29.8375	82.2415	84.2337	85.1061
NC_044378.1	63447414	63447614	200	*	XR_004007918.1	115697230	LOC115697230	NA	NA	NA	NA		Distal Intergenic	-1.99051	3.61e-45	7.44e-42	Hypo	yes	1.41615	0.501977	0.77878	0.828291	up	no	0	0.115449	0.146494	0	0	0.184968
NC_044375.1	78750363	78750563	200	*	XM_030648663.1	115719565	LOC115719565	GO:0003674(molecular_function);GO:0005634(nucleus);GO:0008150(biological_process)	NA	NA	NA	Protein UPSTREAM OF FLC [Parasponia andersonii]	Distal Intergenic	-1.46925	7.5e-45	1.47e-41	Hypo	yes	0.579752	-0.786493	1.0373e-13	3.92702e-13	down	no	6.31719	5.6908	5.62648	8.66005	11.222	10.5352
NC_044377.1	2184430	2184630	200	*	XM_030654379.1	115724989	LOC115724989	NA	NA	NA	NA	Retrovirus-related Pol polyprotein from transposon TNT 1-94 [Vitis vinifera]	Promoter (1-2kb)	-1.5097	4e-44	7.17e-41	Hypo	yes	0.839511	-0.252378	0.617392	0.690809	down	no	0.356449	0.173444	0.226882	0.293142	0.240568	0.367737
NC_044377.1	5913020	5913220	200	*	XM_030622007.1	115694904	LOC115694904	GO:0005739(mitochondrion)	NA	NA	NA	uncharacterized protein LOC110615390 [Manihot esculenta]	Distal Intergenic	-1.46425	7.4e-42	1.22e-38	Hypo	yes	0.0900698	-3.47281	0.108142	0.156265	down	no	1.12607	0	0	4.37636	4.38616	3.73969
NC_044377.1	8729569	8729769	200	*	XM_030654226.1	115724861	LOC115724861	GO:0006869(lipid transport);GO:0008289(lipid binding);GO:0009506(plasmodesma);GO:0009507(chloroplast);GO:0009535(chloroplast thylakoid membrane);GO:0016020(membrane);GO:0048046(apoplast);GO:0048046(apoplast)	NA	NA	NA	PREDICTED: 36.4 kDa proline-rich protein [Nelumbo nucifera]	Distal Intergenic	-1.9075	2.07e-41	3.28e-38	Hypo	yes	1.7955	0.844384	1.14052e-13	4.30778e-13	up	no	205.401	145.005	143.912	92.8974	90.4356	91.9768
NC_044372.1	55734674	55734874	200	*	TRNAK-UUU_5	115711908	TRNAK-UUU_5	NA	NA	NA	NA		Promoter (1-2kb)	-1.50489	4.47e-38	6.83e-35	Hypo	yes	0.366721	-1.44724	0.675767	0.740732	down	no	0	0.204106	0.060599	0.225109	0.191748	0.304958
NC_044371.1	43487547	43487747	200	*	XM_030636565.1	115708324	LOC115708324	GO:0009536(plastid)	00190(Oxidative phosphorylation);00195(Photosynthesis)	K02111	EC:3.6.3.14	ATP synthase CF1 alpha subunit (chloroplast) [Cannabis sativa]	Distal Intergenic	-1.62229	6.14e-36	8.43e-33	Hypo	yes	0.416787	-1.26262	0.00221125	0.00419387	down	yes	0.268994	0.233355	0.224462	0.523449	0.583611	0.636781
NC_044373.1	2220243	2220443	200	*	XM_030641126.1	115712769	LOC115712769	GO:0004614(phosphoglucomutase activity);GO:0005829(cytosol);GO:0005978(glycogen biosynthetic process);GO:0006006(glucose metabolic process);GO:0009570(chloroplast stroma);GO:0009590(detection of gravity);GO:0010319(stromule);GO:0019252(starch biosynthetic process);GO:0019388(galactose catabolic process)	00010(Glycolysis / Gluconeogenesis);00030(Pentose phosphate pathway);00052(Galactose metabolism);00500(Starch and sucrose metabolism);00520(Amino sugar and nucleotide sugar metabolism);00230(Purine metabolism)	K01835	EC:5.4.2.2	phosphoglucomutase, partial [Ulmus pumila]	"Intron (XM_030641126.1/115712769, intron 11 of 16)"	-2.52721	3.18e-35	4.23e-32	Hypo	yes	1.79005	0.839998	4.85849e-31	3.10804e-30	up	no	98.2423	83.5712	89.4966	47.9852	54.0764	49.5043
NC_044377.1	76629730	76629930	200	*	TRNAY-GUA_5	115696206	TRNAY-GUA_5	NA	00195(Photosynthesis)	K02703	EC:1.10.3.9		Promoter (<=1kb)	-1.54923	1.5e-34	1.93e-31	Hypo	yes	0.0010206	-9.93636	0.622945	0.693952	down	no	0	0	0	0	0	0.293944
NC_044372.1	90838980	90839180	200	*	XM_030637145.1	115709111	LOC115709111	GO:0004601(peroxidase activity);GO:0009505(plant-type cell wall);GO:0009664(plant-type cell wall organization)	00940(Phenylpropanoid biosynthesis)	K00430	EC:1.11.1.7	Peroxidase [Parasponia andersonii]	Distal Intergenic	-0.672124	2.17e-30	2.48e-27	Hypo	no	1729.71	10.7563	0.00424761	0.00776542	up	yes	0	0.267821	0.251091	0	0	0
NC_044374.1	56509537	56509737	200	*	XM_030645253.1	115716452	LOC115716452	GO:0003824(catalytic activity);GO:0005794(Golgi apparatus);GO:0008378(galactosyltransferase activity);GO:0009969(xyloglucan biosynthetic process);GO:0016020(membrane)	NA	NA	NA	Exostosin-like [Trema orientale]	Distal Intergenic	-1.35736	5.74e-30	6.07e-27	Hypo	yes	0.590137	-0.760879	6.88165e-08	1.93201e-07	down	no	3.21175	2.62502	3.51887	4.95925	5.42481	5.46929
NC_044376.1	21824500	21824700	200	*	XM_030653146.1	115723663	LOC115723663	NA	04141(Protein processing in endoplasmic reticulum);04626(Plant-pathogen interaction)	K04079	NA	uncharacterized protein LOC110803003 [Spinacia oleracea]	Distal Intergenic	-2.18088	1.8e-29	1.86e-26	Hypo	yes	0.00378053	-8.0472	0.452795	0.539974	down	no	0	0	0	0	0	0.079354
NC_044374.1	35379148	35379348	200	*	XR_004011698.1	115717171	LOC115717171	NA	NA	NA	NA		Distal Intergenic	-1.67803	3.74e-28	3.76e-25	Hypo	yes	0.0165362	-5.91823	0.781443	0.828382	down	no	0	0	0	0	0	0.018142
NC_044378.1	11175573	11175773	200	*	XM_030625189.1	115698009	LOC115698009	GO:0004364(glutathione transferase activity);GO:0005737(cytoplasm);GO:0006749(glutathione metabolic process);GO:0009407(toxin catabolic process)	00480(Glutathione metabolism)	K00799	EC:2.5.1.18	S-crystallin, partial [Trema orientale]	Distal Intergenic	-1.30257	8.11e-28	7.63e-25	Hypo	yes	0.711505	-0.491054	2.57804e-05	5.9448e-05	down	no	33.1399	26.1537	39.417	47.0023	47.6044	44.1281
NC_044374.1	40336737	40336937	200	*	XR_004011445.1	115715797	LOC115715797	NA	NA	NA	NA		Distal Intergenic	-1.74358	8.13e-28	7.63e-25	Hypo	yes	608.933	9.25014	0.400735	0.491594	up	no	0.089859	0.092821	0	0	0	0
NC_044373.1	23150709	23150909	200	*	XM_030641558.1	115713075	LOC115713075	GO:0003723(RNA binding);GO:0003724(RNA helicase activity);GO:0004004(ATP-dependent RNA helicase activity);GO:0005524(ATP binding);GO:0005634(nucleus);GO:0005654(nucleoplasm);GO:0005829(cytosol);GO:0006397(mRNA processing);GO:0008026(ATP-dependent helicase activity);GO:0010093(specification of floral organ identity);GO:0016070(RNA metabolic process);GO:0016607(nuclear speck);GO:0055087(Ski complex…	03018(RNA degradation)	K12598	EC:3.6.4.13	ATP-dependent RNA helicase Ski [Parasponia andersonii]	Distal Intergenic	-1.4071	8.14e-28	7.63e-25	Hypo	yes	0.875894	-0.191172	0.0174079	0.0290716	down	no	6.79913	5.87904	5.24933	6.1679	7.00797	7.29181
NC_044371.1	43542350	43542550	200	*	XM_030636565.1	115708324	LOC115708324	GO:0009536(plastid)	00190(Oxidative phosphorylation);00195(Photosynthesis)	K02111	EC:3.6.3.14	ATP synthase CF1 alpha subunit (chloroplast) [Cannabis sativa]	Distal Intergenic	-2.20218	2.24e-27	2.05e-24	Hypo	yes	0.416787	-1.26262	0.00221125	0.00419387	down	yes	0.268994	0.233355	0.224462	0.523449	0.583611	0.636781
NC_044376.1	37055403	37055603	200	*	XM_030653278.1	115723808	LOC115723808	NA	NA	NA	NA		Distal Intergenic	-1.12281	1.25e-26	1.12e-23	Hypo	yes	1.78849	0.838744	0.673265	0.73914	up	no	0.04465	0.129632	0.115595	0.082738	0.079341	0
NC_044370.1	5124339	5124539	200	*	XM_030643632.1	115714866	LOC115714866	GO:0004553(hydrolase activity, hydrolyzing O-glycosyl compounds);GO:0005576(extracellular region)	NA	NA	NA	Glycoside hydrolase [Trema orientale]	"Intron (XM_030643632.1/115714866, intron 6 of 6)"	-1.6561	1.78e-26	1.56e-23	Hypo	yes	0.307213	-1.70269	0.13771	0.194104	down	no	0.018136	0	0.125823	0.251932	0.086238	0.130427
NC_044379.1	2180728	2180928	200	*	XM_030626122.1	115698919	LOC115698919	GO:0003723(RNA binding);GO:0004521(endoribonuclease activity);GO:0004540(ribonuclease activity);GO:0005576(extracellular region);GO:0005618(cell wall);GO:0005886(plasma membrane);GO:0007568(aging);GO:0009611(response to wounding);GO:0009718(anthocyanin-containing compound biosynthetic process);GO:0009867(jasmonic acid mediated signaling pathway);GO:0016036(cellular response to phosphate starvatio…	NA	NA	NA	Ribonuclease T2-like [Trema orientale]	Distal Intergenic	-1.61107	1.82e-26	1.56e-23	Hypo	yes	0.359783	-1.4748	8.58419e-14	3.25776e-13	down	yes	3.08981	3.96233	3.77696	11.7708	8.92442	9.40375
NC_044373.1	40261240	40261440	200	*	XM_030641045.1	115712709	LOC115712709	GO:0000139(Golgi membrane);GO:0005739(mitochondrion);GO:0005783(endoplasmic reticulum);GO:0005789(endoplasmic reticulum membrane);GO:0005794(Golgi apparatus);GO:0005795(Golgi stack);GO:0006778(porphyrin-containing compound metabolic process);GO:0006970(response to osmotic stress);GO:0009651(response to salt stress);GO:0009737(response to abscisic acid);GO:0016020(membrane);GO:0016021(integral com…	NA	NA	NA	TspO/MBR-related protein [Parasponia andersonii]	Distal Intergenic	-1.00014	2.57e-26	2.16e-23	Hypo	yes	9.53354	3.25301	4.14023e-37	3.05332e-36	up	yes	10.3128	15.9361	10.5284	0.940203	1.39273	1.52474
NC_044378.1	46859957	46860157	200	*	XM_030624093.1	115697182	LOC115697182	GO:0005634(nucleus);GO:0005737(cytoplasm);GO:0005737(cytoplasm)	NA	NA	NA	Beta-catenin [Trema orientale]	Distal Intergenic	-1.9408	3.11e-26	2.56e-23	Hypo	yes	0.310543	-1.68713	1.01052e-71	1.35552e-70	down	yes	6.35134	7.35115	6.26363	20.1133	21.7641	22.4168
NC_044372.1	62259335	62259535	200	*	XM_030637523.1	115709423	LOC115709423	NA	NA	NA	NA	uncharacterized protein LOC21399042 [Morus notabilis]	Distal Intergenic	-2.38873	1.78e-24	1.41e-21	Hypo	yes	0.999127	-0.00126027	0.447183	0.537072	down	no	14.3578	13.3865	12.7849	12.269	13.2191	15.0765
NC_044373.1	29317339	29317539	200	*	XM_030641786.1	115713307	LOC115713307	GO:0005739(mitochondrion);GO:0008150(biological_process);GO:0043231(intracellular membrane-bounded organelle)	NA	NA	NA	Tetratricopeptide-like helical domain containing protein [Trema orientale]	"Intron (XM_030641786.1/115713307, intron 2 of 6)"	-1.55983	5.99e-24	4.66e-21	Hypo	yes	3.46692	1.79365	0.0324627	0.0518458	up	no	0.108731	0.228722	0.205033	0.044211	0.028018	0.084246
NC_044372.1	55735737	55735937	200	*	TRNAK-UUU_5	115711908	TRNAK-UUU_5	NA	NA	NA	NA		Promoter (<=1kb)	-1.4219	2.2e-23	1.68e-20	Hypo	yes	0.366721	-1.44724	0.675767	0.740732	down	no	0	0.204106	0.060599	0.225109	0.191748	0.304958
NC_044376.1	4231734	4231934	200	*	XM_030652886.1	115723408	LOC115723408	GO:0000139(Golgi membrane);GO:0005794(Golgi apparatus);GO:0010405(arabinogalactan protein metabolic process);GO:0016021(integral component of membrane);GO:0016757(transferase activity, transferring glycosyl groups);GO:0016758(transferase activity, transferring hexosyl groups);GO:0018258(protein O-linked glycosylation via hydroxyproline);GO:0030246(carbohydrate binding);GO:0048354(mucilage biosynt…	NA	NA	NA	Glycosyl transferase [Trema orientale]	Promoter (<=1kb)	-1.68735	2.62e-23	1.96e-20	Hypo	yes	1.60378	0.681474	0.00153778	0.00296886	up	no	3.16796	2.76594	2.9494	1.41003	2.31021	1.81875
NC_044372.1	55694092	55694292	200	*	TRNAL-CAA_2	115711907	TRNAL-CAA_2	NA	NA	NA	NA		Distal Intergenic	-1.37267	4.14e-23	3.05e-20	Hypo	yes	1.26485	0.33897	0.966709	0.975094	up	no	0	0.13859	0	0	0.10957	0
NC_044378.1	17286188	17286388	200	*	XM_030623725.1	115696841	LOC115696841	GO:0004672(protein kinase activity);GO:0004674(protein serine/threonine kinase activity);GO:0005524(ATP binding);GO:0005886(plasma membrane);GO:0006468(protein phosphorylation);GO:0007169(transmembrane receptor protein tyrosine kinase signaling pathway);GO:0016021(integral component of membrane);GO:0016301(kinase activity)	NA	NA	NA	Tyrosine-protein kinase [Trema orientale]	Distal Intergenic	-1.97996	5.55e-23	4.01e-20	Hypo	yes	1.57076	0.651461	0.000146743	0.00031648	up	no	2.80694	3.36566	2.77182	1.92008	1.8556	1.91866
NC_044374.1	11176857	11177057	200	*	XM_030646125.1	115717173	LOC115717173	NA	NA	NA	NA	hypothetical protein AMTR_s01849p00006620 [Amborella trichopoda]	Promoter (<=1kb)	-0.777755	8.7e-23	6.18e-20	Hypo	no	1.3754	0.459856	0.65122	0.720876	up	no	0.491444	0.295311	0.414362	0.259988	0.347246	0.266049
NC_044373.1	45606220	45606420	200	*	XM_030643392.1	115714645	LOC115714645	GO:0016020(membrane);GO:0016709(oxidoreductase activity, acting on paired donors, with incorporation or reduction of molecular oxygen, NAD(P)H as one donor, and incorporation of one atom of oxygen);GO:0044550(secondary metabolite biosynthetic process);GO:0044550(secondary metabolite biosynthetic process)	NA	NA	NA	Cytochrome P450, E-class, group I [Trema orientale]	Distal Intergenic	-1.39718	1.06e-21	7.3e-19	Hypo	yes	4.42946	2.14713	9.79862e-95	1.81029e-93	up	yes	26.1595	25.8409	25.6884	5.667	6.56561	5.30653
NC_044371.1	49268252	49268452	200	*	XM_030631330.1	115704111	LOC115704111	GO:0004497(monooxygenase activity);GO:0055114(oxidation-reduction process)	00380(Tryptophan metabolism)	K11816	EC:1.14.13.168	Flavin monooxygenase-like [Parasponia andersonii]	Distal Intergenic	-0.922359	6.78e-21	4.58e-18	Hypo	no	8.33866	3.05982	8.62318e-29	5.20164e-28	up	yes	2.90286	2.50554	2.99114	0.267739	0.430952	0.30861
NC_044374.1	63063921	63064121	200	*	XR_004011609.1	115716835	LOC115716835	NA	NA	NA	NA		Distal Intergenic	-0.87444	7.11e-21	4.73e-18	Hypo	no	2.17476	1.12086	0.0746595	0.111763	up	no	1.69144	1.24283	1.30598	0.992195	0.273305	0.68425
NC_044378.1	11177485	11177685	200	*	XM_030625189.1	115698009	LOC115698009	GO:0004364(glutathione transferase activity);GO:0005737(cytoplasm);GO:0006749(glutathione metabolic process);GO:0009407(toxin catabolic process)	00480(Glutathione metabolism)	K00799	EC:2.5.1.18	S-crystallin, partial [Trema orientale]	Distal Intergenic	-1.26114	9.52e-21	6.22e-18	Hypo	yes	0.711505	-0.491054	2.57804e-05	5.9448e-05	down	no	33.1399	26.1537	39.417	47.0023	47.6044	44.1281
NC_044375.1	6973048	6973248	200	*	XM_030650318.1	115721074	LOC115721074	GO:0004675(transmembrane receptor protein serine/threonine kinase activity);GO:0005515(protein binding);GO:0005524(ATP binding);GO:0005576(extracellular region);GO:0005886(plasma membrane);GO:0006468(protein phosphorylation);GO:0007165(signal transduction);GO:0016021(integral component of membrane)	NA	NA	NA	receptor protein kinase TMK1 [Morus notabilis]	Distal Intergenic	-1.80233	1.12e-20	7.22e-18	Hypo	yes	5.23901	2.38929	3.15152e-06	7.89493e-06	up	yes	0.507256	0.355814	0.447951	0.100876	0.109292	0.040074
NC_044372.1	55694941	55695141	200	*	TRNAL-CAA_2	115711907	TRNAL-CAA_2	NA	NA	NA	NA		Distal Intergenic	-1.14313	1.31e-20	8.28e-18	Hypo	yes	1.26485	0.33897	0.966709	0.975094	up	no	0	0.13859	0	0	0.10957	0
NC_044377.1	75571274	75571474	200	*	XR_004007547.1	115695762	LOC115695762	NA	NA	NA	NA		Distal Intergenic	-2.14557	2.16e-20	1.35e-17	Hypo	yes	0.885228	-0.175879	0.87401	0.90313	down	no	0.188138	0	0.0687778	0.112258	0.177968	0
NC_044372.1	94658513	94658713	200	*	XM_030640027.1	115711655	LOC115711655	GO:0005215(transporter activity);GO:0006810(transport);GO:0016020(membrane);GO:0016021(integral component of membrane)	NA	NA	NA	Folate-biopterin transporter [Trema orientale]	Distal Intergenic	-1.60102	2.93e-20	1.8e-17	Hypo	yes	1.37862	0.463221	0.00520596	0.00939801	up	no	7.16333	6.71004	6.44991	4.00853	5.19867	5.53459
NC_044373.1	55650576	55650776	200	*	XM_030640506.1	115712249	LOC115712249	GO:0003677(DNA binding);GO:0003700(DNA binding transcription factor activity);GO:0005634(nucleus);GO:0006351(transcription, DNA-templated);GO:0006355(regulation of transcription, DNA-templated);GO:0006970(response to osmotic stress);GO:0009737(response to abscisic acid);GO:0009738(abscisic acid-activated signaling pathway);GO:0009749(response to glucose);GO:0009788(negative regulation of abscisic…	03040(Spliceosome)	K12900	NA	AP2/ERF transcription factor [Parasponia andersonii]	Distal Intergenic	-1.58078	3.64e-20	2.21e-17	Hypo	yes	0.435113	-1.20054	0.00222874	0.00422601	down	yes	0.272931	0.419825	0.450612	0.983886	0.659521	0.984343
NC_044371.1	43581798	43581998	200	*	XM_030636565.1	115708324	LOC115708324	GO:0009536(plastid)	00190(Oxidative phosphorylation);00195(Photosynthesis)	K02111	EC:3.6.3.14	ATP synthase CF1 alpha subunit (chloroplast) [Cannabis sativa]	Distal Intergenic	-1.77644	4.25e-20	2.54e-17	Hypo	yes	0.416787	-1.26262	0.00221125	0.00419387	down	yes	0.268994	0.233355	0.224462	0.523449	0.583611	0.636781
NC_044372.1	55696291	55696491	200	*	TRNAL-CAA_2	115711907	TRNAL-CAA_2	NA	NA	NA	NA		Distal Intergenic	-1.62117	8.69e-20	5.05e-17	Hypo	yes	1.26485	0.33897	0.966709	0.975094	up	no	0	0.13859	0	0	0.10957	0
NC_044376.1	54917621	54917821	200	*	XM_030651130.1	115722012	LOC115722012	GO:0003674(molecular_function);GO:0005634(nucleus);GO:0008150(biological_process);GO:0008150(biological_process)	NA	NA	NA	hypothetical protein TorRG33x02_126110 [Trema orientale]	Distal Intergenic	-1.50368	1.4e-19	8e-17	Hypo	yes	1.16376	0.2188	0.687816	0.748682	up	no	0.617677	0.58772	1.20613	0.804727	0.655825	0.611624
NC_044372.1	55697384	55697584	200	*	TRNAL-CAA_2	115711907	TRNAL-CAA_2	NA	NA	NA	NA		Distal Intergenic	-1.10007	1.07e-18	5.98e-16	Hypo	yes	1.26485	0.33897	0.966709	0.975094	up	no	0	0.13859	0	0	0.10957	0
NC_044372.1	55737239	55737439	200	*	TRNAK-UUU_5	115711908	TRNAK-UUU_5	NA	NA	NA	NA		Promoter (<=1kb)	-1.46115	5.45e-18	2.92e-15	Hypo	yes	0.366721	-1.44724	0.675767	0.740732	down	no	0	0.204106	0.060599	0.225109	0.191748	0.304958
NC_044378.1	51586433	51586633	200	*	XM_030624908.1	115697781	LOC115697781	GO:0005046(KDEL sequence binding);GO:0005623(cell);GO:0005783(endoplasmic reticulum);GO:0005789(endoplasmic reticulum membrane);GO:0005794(Golgi apparatus);GO:0005801(cis-Golgi network);GO:0006621(protein retention in ER lumen);GO:0015031(protein transport);GO:0016021(integral component of membrane);GO:0016192(vesicle-mediated transport);GO:0046923(ER retention sequence binding)	NA	NA	NA	ER lumen protein-retaining receptor A [Citrus sinensis]	Distal Intergenic	-1.27459	1.45e-17	7.58e-15	Hypo	yes	1.08928	0.123374	0.576474	0.653418	up	no	25.8606	22.1524	22.8164	21.9936	22.4729	20.5577
NC_044374.1	56507845	56508045	200	*	XM_030645253.1	115716452	LOC115716452	GO:0003824(catalytic activity);GO:0005794(Golgi apparatus);GO:0008378(galactosyltransferase activity);GO:0009969(xyloglucan biosynthetic process);GO:0016020(membrane)	NA	NA	NA	Exostosin-like [Trema orientale]	Distal Intergenic	-1.45115	2.31e-17	1.19e-14	Hypo	yes	0.590137	-0.760879	6.88165e-08	1.93201e-07	down	no	3.21175	2.62502	3.51887	4.95925	5.42481	5.46929
NC_044371.1	43486265	43486465	200	*	XM_030636565.1	115708324	LOC115708324	GO:0009536(plastid)	00190(Oxidative phosphorylation);00195(Photosynthesis)	K02111	EC:3.6.3.14	ATP synthase CF1 alpha subunit (chloroplast) [Cannabis sativa]	Distal Intergenic	-1.16428	7.82e-17	3.93e-14	Hypo	yes	0.416787	-1.26262	0.00221125	0.00419387	down	yes	0.268994	0.233355	0.224462	0.523449	0.583611	0.636781
NC_044372.1	62257114	62257314	200	*	XM_030637523.1	115709423	LOC115709423	NA	NA	NA	NA	uncharacterized protein LOC21399042 [Morus notabilis]	Distal Intergenic	-2.9036	1.13e-16	5.6e-14	Hypo	yes	0.999127	-0.00126027	0.447183	0.537072	down	no	14.3578	13.3865	12.7849	12.269	13.2191	15.0765
NC_044378.1	59668540	59668740	200	*	XM_030624333.1	115697359	LOC115697359	GO:0004674(protein serine/threonine kinase activity);GO:0005622(intracellular);GO:0018105(peptidyl-serine phosphorylation);GO:0035556(intracellular signal transduction);GO:0035556(intracellular signal transduction)	NA	NA	NA	Rho-associated protein kinase [Trema orientale]	Distal Intergenic	-0.831453	1.14e-16	5.61e-14	Hypo	no	0.677052	-0.562662	1.43968e-16	6.04348e-16	down	no	20.1113	18.618	17.1403	26.6559	27.1456	28.7174
NC_044375.1	29155697	29155897	200	*	XM_030650606.1	115721333	LOC115721333	GO:0003674(molecular_function);GO:0005634(nucleus);GO:0008150(biological_process)	NA	NA	NA	hypothetical protein TorRG33x02_249200 [Trema orientale]	Distal Intergenic	-0.963692	1.62e-16	7.75e-14	Hypo	no	49.7346	5.63618	0	0	up	yes	69.7249	63.8322	66.2099	1.35952	1.26806	1.38908
NC_044378.1	55573647	55573847	200	*	XR_004008051.1	115698147	LOC115698147	NA	NA	NA	NA	conserved hypothetical protein [Ricinus communis]	Distal Intergenic	-1.13343	1.91e-16	8.85e-14	Hypo	yes	0.296669	-1.75308	0.423815	0.514479	down	no	0	0.137746	0.03517	0.05138	0.334216	0.197263
NC_044371.1	43580322	43580522	200	*	XM_030636565.1	115708324	LOC115708324	GO:0009536(plastid)	00190(Oxidative phosphorylation);00195(Photosynthesis)	K02111	EC:3.6.3.14	ATP synthase CF1 alpha subunit (chloroplast) [Cannabis sativa]	Distal Intergenic	-1.70811	1.91e-16	8.85e-14	Hypo	yes	0.416787	-1.26262	0.00221125	0.00419387	down	yes	0.268994	0.233355	0.224462	0.523449	0.583611	0.636781
NC_044377.1	41173355	41173555	200	*	XR_004013262.1	115724718	LOC115724718	GO:0004028(3-chloroallyl aldehyde dehydrogenase activity);GO:0004029(aldehyde dehydrogenase (NAD) activity)	00010(Glycolysis / Gluconeogenesis);00053(Ascorbate and aldarate metabolism);00620(Pyruvate metabolism);00071(Fatty acid degradation);00561(Glycerolipid metabolism);00280(Valine, leucine and isoleucine degradation);00310(Lysine degradation);00330(Arginine and proline metabolism);00340(Histidine metabolism);00380(Tryptophan metabolism);00410(beta-Alanine metabolism);00903(Limonene and pinene degra…	K00128	EC:1.2.1.3	Aldehyde dehydrogenase NAD(P)-dependent [Parasponia andersonii]	Distal Intergenic	-0.818317	2.44e-16	1.12e-13	Hypo	no	5.61972	2.4905	0.205611	0.276974	up	no	0.292776	0.189777	0.606235	0.193744	0	0
NC_044374.1	40339317	40339517	200	*	XR_004011445.1	115715797	LOC115715797	NA	NA	NA	NA		Distal Intergenic	-1.50595	2.67e-16	1.21e-13	Hypo	yes	608.933	9.25014	0.400735	0.491594	up	no	0.089859	0.092821	0	0	0	0
NC_044372.1	71136810	71137010	200	*	XM_030636780.1	115708767	LOC115708767	GO:0005887(integral component of plasma membrane);GO:0015075(ion transmembrane transporter activity)	NA	NA	NA	Protein ALUMINUM SENSITIVE [Trema orientale]	Distal Intergenic	-1.07797	2.98e-16	1.33e-13	Hypo	yes	1.2941	0.371948	0.132948	0.188204	up	no	9.41229	7.19201	5.70289	6.00835	5.60386	5.6254
NC_044377.1	76099529	76099729	200	*	XM_030622574.1	115695513	LOC115695513	GO:0003964(RNA-directed DNA polymerase activity)	NA	NA	NA	uncharacterized protein LOC112020926 [Quercus suber]	Distal Intergenic	-3.29533	3.59e-16	1.56e-13	Hypo	yes	1.03141	0.0446213	0.990869	0.99296	up	no	0.054947	0.049396	0.009987	0	0.064771	0.046077
NC_044370.1	97269959	97270159	200	*	XM_030626223.1	115699010	LOC115699010	GO:0004372(glycine hydroxymethyltransferase activity);GO:0005634(nucleus);GO:0005737(cytoplasm);GO:0006544(glycine metabolic process);GO:0006563(L-serine metabolic process);GO:0019264(glycine biosynthetic process from serine);GO:0030170(pyridoxal phosphate binding);GO:0035999(tetrahydrofolate interconversion);GO:0044030(regulation of DNA methylation);GO:0046500(S-adenosylmethionine metabolic proc…	00630(Glyoxylate and dicarboxylate metabolism);00260(Glycine, serine and threonine metabolism);00460(Cyanoamino acid metabolism);00670(One carbon pool by folate)	K00600	EC:2.1.2.1	Serine hydroxymethyltransferase [Trema orientale]	Distal Intergenic	-0.982607	1.34e-15	5.69e-13	Hypo	no	0.600284	-0.736282	2.51301e-11	8.56322e-11	down	no	7.88078	9.26299	9.41637	14.2223	13.879	16.1446
NC_044371.1	5396469	5396669	200	*	XM_030630940.1	115703705	LOC115703705	GO:0005737(cytoplasm);GO:0005829(cytosol);GO:0005886(plasma membrane);GO:0006979(response to oxidative stress);GO:0032440(2-alkenal reductase [NAD(P)] activity);GO:0055114(oxidation-reduction process)	NA	NA	NA	Alcohol dehydrogenase superfamily, zinc-type [Parasponia andersonii]	Distal Intergenic	-1.08954	1.45e-15	6.08e-13	Hypo	yes	1.01299	0.0186159	0.840598	0.878874	up	no	6.61479	7.73521	6.07706	6.2769	7.75696	6.13132
NC_044371.1	79787870	79788070	200	*	XM_030633372.1	115705908	LOC115705908	GO:0000977(RNA polymerase II regulatory region sequence-specific DNA binding);GO:0003700(DNA binding transcription factor activity);GO:0005515(protein binding);GO:0005634(nucleus);GO:0005829(cytosol);GO:0006351(transcription, DNA-templated);GO:0006355(regulation of transcription, DNA-templated);GO:0009737(response to abscisic acid);GO:0043565(sequence-specific DNA binding);GO:0044212(transcriptio…	NA	NA	NA	Basic-leucine zipper transcription factor [Trema orientale]	Distal Intergenic	-1.57358	2.12e-15	8.84e-13	Hypo	yes	1.88247	0.912626	1.18168e-26	6.76823e-26	up	no	46.2824	50.2979	45.6592	24.1397	25.2591	26.1614
NC_044371.1	14435215	14435415	200	*	XM_030636254.1	115708077	LOC115708077	GO:0004222(metalloendopeptidase activity);GO:0006508(proteolysis);GO:0008237(metallopeptidase activity);GO:0009507(chloroplast);GO:0009535(chloroplast thylakoid membrane);GO:0016021(integral component of membrane);GO:0031969(chloroplast membrane)	NA	NA	NA	Peptidase M [Trema orientale]	Distal Intergenic	-1.50452	2.56e-15	1.04e-12	Hypo	yes	0.561105	-0.833656	4.40117e-10	1.41026e-09	down	no	4.41275	4.54848	4.00722	8.52264	7.06536	7.52433
NC_044376.1	9736285	9736485	200	*	XM_030652427.1	115723028	LOC115723028	GO:0003674(molecular_function);GO:0005634(nucleus);GO:0008150(biological_process)	NA	NA	NA	proline-rich nuclear receptor coactivator [Trema orientale]	Promoter (<=1kb)	3.58929	2.68e-15	1.08e-12	Hyper	yes	0.463809	-1.1084	1.25226e-77	1.82504e-76	down	yes	342.565	335.821	357.228	746.952	748.451	737.444
NC_044377.1	253343	253543	200	*	XR_004013446.1	115725728	LOC115725728	NA	NA	NA	NA		Distal Intergenic	-1.16274	4.84e-15	1.92e-12	Hypo	yes	0.71209	-0.489868	0.0763122	0.113995	down	no	3.25894	5.85862	4.82714	6.20744	7.05187	6.32347
NC_044378.1	10542901	10543101	200	*	XM_030625008.1	115697853	LOC115697853	GO:0003674(molecular_function);GO:0008150(biological_process);GO:0009507(chloroplast)	NA	NA	NA	PAR [Trema orientale]	Distal Intergenic	-1.0363	1.73e-14	6.74e-12	Hypo	yes	0.502977	-0.991436	1.34581e-27	7.86919e-27	down	no	122.147	109.302	126.062	248.845	256.999	204.945
NC_044370.1	39829175	39829375	200	*	XM_030639024.1	115710668	LOC115710668	GO:0003674(molecular_function);GO:0005575(cellular_component);GO:0008150(biological_process)	NA	NA	NA	protein MARD1 [Morus notabilis]	Promoter (1-2kb)	2.9769	1.9e-14	7.31e-12	Hyper	yes	1.62928	0.704232	4.29139e-16	1.77359e-15	up	no	91.0293	84.6157	93.3461	53.8226	53.2242	58.0517
NC_044378.1	57824795	57824995	200	*	XM_030624193.1	115697261	LOC115697261	GO:0003723(RNA binding);GO:0005730(nucleolus);GO:0042274(ribosomal small subunit biogenesis);GO:0042274(ribosomal small subunit biogenesis)	NA	NA	NA	Armadillo-type fold containing protein [Trema orientale]	"Intron (XR_004007816.1/115696920, intron 3 of 3)"	-1.03171	4.09e-14	1.56e-11	Hypo	yes	1.06236	0.0872705	0.804304	0.847748	up	no	16.9386	15.5589	14.9436	13.9421	15.1132	15.6011
NC_044374.1	61953191	61953391	200	*	XM_030646856.1	115717886	LOC115717886	GO:0003676(nucleic acid binding);GO:0003723(RNA binding);GO:0003964(RNA-directed DNA polymerase activity);GO:0005739(mitochondrion);GO:0006278(RNA-dependent DNA biosynthetic process)	00340(Histidine metabolism)	K01590	EC:4.1.1.22	PREDICTED: uncharacterized protein LOC108212537 [Daucus carota subsp. sativus]	Distal Intergenic	-0.881207	6.16e-14	2.33e-11	Hypo	no	0.00752955	-7.05322	0.622945	0.693952	down	no	0	0	0	0	0	0.039843
NC_044378.1	11174268	11174468	200	*	XM_030625189.1	115698009	LOC115698009	GO:0004364(glutathione transferase activity);GO:0005737(cytoplasm);GO:0006749(glutathione metabolic process);GO:0009407(toxin catabolic process)	00480(Glutathione metabolism)	K00799	EC:2.5.1.18	S-crystallin, partial [Trema orientale]	Distal Intergenic	-1.47682	1.44e-13	5.41e-11	Hypo	yes	0.711505	-0.491054	2.57804e-05	5.9448e-05	down	no	33.1399	26.1537	39.417	47.0023	47.6044	44.1281
NC_044370.1	96772546	96772746	200	*	XM_030625990.1	115698801	LOC115698801	GO:0003677(DNA binding);GO:0003700(DNA binding transcription factor activity);GO:0005515(protein binding);GO:0005634(nucleus);GO:0005829(cytosol);GO:0006355(regulation of transcription, DNA-templated);GO:0009416(response to light stimulus);GO:0009722(detection of cytokinin stimulus);GO:0071345(cellular response to cytokine stimulus);GO:0071345(cellular response to cytokine stimulus)	NA	NA	NA	Knotted-like homeobox transcription factor [Parasponia andersonii]	Distal Intergenic	3.15324	1.99e-13	7.38e-11	Hyper	yes	0.38006	-1.3957	3.56341e-60	3.98294e-59	down	yes	19.6371	22.1787	21.3437	49.8567	56.1256	60.2003
NC_044372.1	84861885	84862085	200	*	XM_030639726.1	115711395	LOC115711395	GO:0003677(DNA binding);GO:0003700(DNA binding transcription factor activity);GO:0005515(protein binding);GO:0005634(nucleus);GO:0006351(transcription, DNA-templated);GO:0006355(regulation of transcription, DNA-templated);GO:0009555(pollen development);GO:0009793(embryo development ending in seed dormancy);GO:0010262(somatic embryogenesis);GO:0016602(CCAAT-binding factor complex);GO:0045892(negat…	NA	NA	NA	Nuclear transcription factor Y subunit A [Parasponia andersonii]	Promoter (2-3kb)	4.11721	2.58e-13	9.42e-11	Hyper	yes	2.93184	1.55181	1.16693e-51	1.12114e-50	up	yes	29.1664	32.4081	30.9323	10.328	11.141	10.0835
NC_044370.1	65472106	65472306	200	*	XM_030652917.1	115723426	LOC115723426	GO:0016787(hydrolase activity)	NA	NA	NA	Alpha/beta hydrolase fold [Trema orientale]	Distal Intergenic	-0.696173	4e-13	1.42e-10	Hypo	no	1.2621	0.335825	0.652974	0.72242	up	no	1.02287	1.41895	0.524062	0.955943	0.860953	0.533066
NC_044373.1	3639005	3639205	200	*	XM_030640248.1	115712039	LOC115712039	GO:0003674(molecular_function);GO:0005886(plasma membrane);GO:0008150(biological_process);GO:0008150(biological_process)	NA	NA	NA	protein NUCLEAR FUSION DEFECTIVE 6, chloroplastic/mitochondrial [Morus notabilis]	Distal Intergenic	-1.45506	4.41e-13	1.55e-10	Hypo	yes	1.60799	0.685255	1.18136e-05	2.81108e-05	up	no	19.0359	16.2128	16.6184	11.0216	11.4345	9.79978
NC_044376.1	10759624	10759824	200	*	XM_030652023.1	115722734	LOC115722734	GO:0003674(molecular_function);GO:0008150(biological_process);GO:0008150(biological_process)	NA	NA	NA	phosphoribosylformylglycinamidine synthase [Trema orientale]	Distal Intergenic	-1.17924	4.86e-13	1.7e-10	Hypo	yes	0.469242	-1.0916	2.78987e-36	2.01654e-35	down	yes	9.74658	9.01756	9.69111	19.436	21.9189	19.286
NC_044379.1	19875591	19875791	200	*	XM_030626726.1	115699367	LOC115699367	GO:0003674(molecular_function);GO:0005634(nucleus);GO:0008150(biological_process);GO:0016021(integral component of membrane)	00900(Terpenoid backbone biosynthesis)	K00021	EC:1.1.1.34	uncharacterized protein LOC21410505 [Morus notabilis]	Distal Intergenic	-1.19864	4.95e-13	1.71e-10	Hypo	yes	1.64074	0.714343	1.38145e-10	4.53529e-10	up	no	14.6956	14.1872	13.8767	7.86505	8.41575	9.78036
NC_044371.1	43552612	43552812	200	*	XM_030636565.1	115708324	LOC115708324	GO:0009536(plastid)	00190(Oxidative phosphorylation);00195(Photosynthesis)	K02111	EC:3.6.3.14	ATP synthase CF1 alpha subunit (chloroplast) [Cannabis sativa]	Distal Intergenic	-1.40973	5.31e-13	1.82e-10	Hypo	yes	0.416787	-1.26262	0.00221125	0.00419387	down	yes	0.268994	0.233355	0.224462	0.523449	0.583611	0.636781
NC_044372.1	71138370	71138570	200	*	XM_030636780.1	115708767	LOC115708767	GO:0005887(integral component of plasma membrane);GO:0015075(ion transmembrane transporter activity)	NA	NA	NA	Protein ALUMINUM SENSITIVE [Trema orientale]	Promoter (1-2kb)	-1.32836	5.58e-13	1.9e-10	Hypo	yes	1.2941	0.371948	0.132948	0.188204	up	no	9.41229	7.19201	5.70289	6.00835	5.60386	5.6254
NC_044373.1	39051885	39052085	200	*	XM_030643857.1	115715063	LOC115715063	GO:0005575(cellular_component);GO:0008150(biological_process)	NA	NA	NA	P-loop containing nucleoside triphosphate hydrolase [Parasponia andersonii]	Distal Intergenic	-1.14802	9.4e-13	3.18e-10	Hypo	yes	1.86748	0.901092	1.20737e-13	4.5553e-13	up	no	3.21122	3.18883	3.17073	1.49468	1.73836	1.89193
NC_044379.1	13893812	13894012	200	*	XM_030626419.1	115699161	LOC115699161	GO:0003677(DNA binding);GO:0003700(DNA binding transcription factor activity);GO:0005515(protein binding);GO:0005634(nucleus);GO:0005737(cytoplasm);GO:0006351(transcription, DNA-templated);GO:0006355(regulation of transcription, DNA-templated);GO:0009610(response to symbiotic fungus);GO:0009737(response to abscisic acid);GO:0010197(polar nucleus fusion);GO:0010201(response to continuous far red l…	NA	NA	NA	Homeodomain transcription factor [Trema orientale]	Distal Intergenic	4.68374	1.46e-12	4.9e-10	Hyper	yes	0.585218	-0.772953	1.70899e-26	9.73574e-26	down	no	49.0065	48.5701	43.3789	71.4309	79.6393	89.7894
NC_044370.1	27813784	27813984	200	*	XM_030648347.1	115719349	LOC115719349	GO:0005576(extracellular region);GO:0016846(carbon-sulfur lyase activity)	00380(Tryptophan metabolism)	K16903	EC:2.6.1.99	Trytophan aminotransferase [Trema orientale]	Distal Intergenic	-0.831424	1.6e-12	5.31e-10	Hypo	no	323.99	8.33981	0.187582	0.255081	up	no	0.034626	0	0.062571	0	0	0
NC_044373.1	33576	33776	200	*	XM_030642527.1	115714018	LOC115714018	GO:0009918(sterol delta7 reductase activity);GO:0016126(sterol biosynthetic process);GO:0016132(brassinosteroid biosynthetic process);GO:0030176(integral component of endoplasmic reticulum membrane)	00100(Steroid biosynthesis)	K00213	EC:1.3.1.21	Ergosterol biosynthesis protein [Parasponia andersonii]	Distal Intergenic	-1.78134	1.79e-12	5.9e-10	Hypo	yes	3.03802	1.60313	1.78767e-06	4.55835e-06	up	yes	3.17239	4.01758	2.22819	0.822997	0.938368	1.33873
NC_044374.1	54554787	54554987	200	*	XM_030646822.1	115717852	LOC115717852	NA	NA	NA	NA		Distal Intergenic	-0.855854	3.21e-12	1.03e-09	Hypo	no	0.397472	-1.33107	0.481338	0.569622	down	no	0.180192	0	0	0.1089	0	0.344445
NC_044376.1	48962293	48962493	200	*	XM_030651445.1	115722279	LOC115722279	GO:0003674(molecular_function);GO:0005634(nucleus);GO:0008150(biological_process);GO:0008150(biological_process)	NA	NA	NA	hypothetical protein TorRG33x02_151390 [Trema orientale]	Distal Intergenic	-0.956776	3.28e-12	1.05e-09	Hypo	no	1.09803	0.134914	0.533334	0.614126	up	no	7.0535	7.13402	6.10532	5.49742	6.44624	6.53752
NC_044372.1	70452210	70452410	200	*	XM_030639817.1	115711477	LOC115711477	GO:0005768(endosome);GO:0005794(Golgi apparatus);GO:0005802(trans-Golgi network);GO:0005886(plasma membrane);GO:0016021(integral component of membrane);GO:0048544(recognition of pollen)	NA	NA	NA	S-locus glycoprotein [Trema orientale]	Distal Intergenic	-0.842435	3.47e-12	1.1e-09	Hypo	no	1.29616	0.374246	0.323113	0.410443	up	no	1.04135	1.23622	1.13908	0.781199	0.717534	1.13724
NC_044373.1	80010016	80010216	200	*	XM_030643756.1	115714981	LOC115714981	GO:0003677(DNA binding);GO:0003700(DNA binding transcription factor activity);GO:0005515(protein binding);GO:0005634(nucleus);GO:0006351(transcription, DNA-templated);GO:0006355(regulation of transcription, DNA-templated);GO:0007623(circadian rhythm);GO:0009409(response to cold);GO:0009908(flower development);GO:0010114(response to red light);GO:0010154(fruit development);GO:0010187(negative regu…	NA	NA	NA	Basic helix-loop-helix transcription factor [Trema orientale]	Distal Intergenic	4.50979	6.65e-12	2.06e-09	Hyper	yes	1.60693	0.684308	1.63612e-05	3.84755e-05	up	no	7.18148	7.36594	6.3996	4.55497	4.02426	4.45619
NC_044370.1	21342968	21343168	200	*	XM_030633821.1	115706237	LOC115706237	GO:0005576(extracellular region);GO:0009823(cytokinin catabolic process);GO:0016491(oxidoreductase activity);GO:0016614(oxidoreductase activity, acting on CH-OH group of donors);GO:0019139(cytokinin dehydrogenase activity);GO:0050660(flavin adenine dinucleotide binding);GO:0055114(oxidation-reduction process)	00908(Zeatin biosynthesis)	K00279	EC:1.5.99.12	Cytokinin oxidase [Trema orientale]	Promoter (1-2kb)	4.40424	8.85e-12	2.7e-09	Hyper	yes	0.264383	-1.9193	1.0379e-108	2.27321e-107	down	yes	9.17942	9.83557	10.1138	35.7348	37.971	36.4707
NC_044378.1	34658819	34659019	200	*	XM_030625503.1	115698289	LOC115698289	GO:0004568(chitinase activity)	00520(Amino sugar and nucleotide sugar metabolism)	K01183	EC:3.2.1.14	endochitinase EP3 [Morus notabilis]	Distal Intergenic	-3.96289	1.36e-11	4.1e-09	Hypo	yes	0.878572	-0.186768	0.205721	0.277107	down	no	8.29749	5.56892	9.44135	9.2388	9.65087	7.63948
NC_044379.1	13386600	13386800	200	*	XM_030627104.1	115699613	LOC115699613	GO:0006952(defense response);GO:0009506(plasmodesma);GO:0046658(anchored component of plasma membrane)	NA	NA	NA	Late embryogenesis abundant protein [Trema orientale]	Distal Intergenic	-0.948395	1.36e-11	4.1e-09	Hypo	no	1.29672	0.374866	8.90962e-05	0.000196248	up	no	70.2964	58.5286	66.7367	49.8419	51.144	49.8268
NC_044370.1	104886471	104886671	200	*	XR_004008855.1	115702362	LOC115702362	NA	NA	NA	NA		Promoter (2-3kb)	3.3193	1.55e-11	4.63e-09	Hyper	yes	1.44762	0.53368	0.58493	0.661725	up	no	0.083523	0.085449	0.276111	0.030326	0.160438	0.116695
NC_044377.1	65909258	65909458	200	*	XM_030655231.1	115725648	LOC115725648	GO:0003674(molecular_function);GO:0005634(nucleus);GO:0005634(nucleus)	NA	NA	NA	loricrin-like protein, partial [Parasponia andersonii]	Promoter (<=1kb)	3.53924	1.58e-11	4.68e-09	Hyper	yes	0.721644	-0.47064	8.64722e-11	2.86598e-10	down	no	24.3218	18.9761	19.9812	27.9905	28.9769	30.7198
NC_044374.1	1925890	1926090	200	*	XM_030645380.1	115716563	LOC115716563	GO:0003674(molecular_function);GO:0005634(nucleus);GO:0008150(biological_process);GO:0008150(biological_process)	NA	NA	NA	hypothetical protein PanWU01x14_153860 [Parasponia andersonii]	Promoter (<=1kb)	3.5618	1.82e-11	5.35e-09	Hyper	yes	2.69211	1.42874	3.31368e-16	1.37513e-15	up	yes	31.9926	27.7655	35.7912	14.2304	11.0315	10.2304
NC_044370.1	102398	102598	200	*	XM_030630029.1	115702610	LOC115702610	GO:0000785(chromatin);GO:0003677(DNA binding);GO:0003682(chromatin binding);GO:0003700(DNA binding transcription factor activity);GO:0005634(nucleus);GO:0005829(cytosol);GO:0006333(chromatin assembly or disassembly);GO:0030527(structural constituent of chromatin);GO:0030527(structural constituent of chromatin)	NA	NA	NA	HMG1/2-like protein [Momordica charantia]	Promoter (<=1kb)	4.79935	2.77e-11	7.99e-09	Hyper	yes	0.929389	-0.105645	0.0161987	0.0271868	down	no	411.334	344.517	407.21	421.094	421.375	408.955
NC_044377.1	41479562	41479762	200	*	XM_030621915.1	115694826	LOC115694826	GO:0003674(molecular_function);GO:0005634(nucleus);GO:0008150(biological_process);GO:0008150(biological_process)	NA	NA	NA	ras guanine nucleotide exchange factor Q-like protein [Trema orientale]	Distal Intergenic	-1.45443	2.77e-11	7.99e-09	Hypo	yes	0.220377	-2.18195	4.17354e-15	1.66569e-14	down	yes	0.779277	0.41482	0.898935	3.06696	3.22286	3.20768
NC_044379.1	19892461	19892661	200	*	XM_030626726.1	115699367	LOC115699367	GO:0003674(molecular_function);GO:0005634(nucleus);GO:0008150(biological_process);GO:0016021(integral component of membrane)	00900(Terpenoid backbone biosynthesis)	K00021	EC:1.1.1.34	uncharacterized protein LOC21410505 [Morus notabilis]	Distal Intergenic	-1.28639	3.32e-11	9.5e-09	Hypo	yes	1.64074	0.714343	1.38145e-10	4.53529e-10	up	no	14.6956	14.1872	13.8767	7.86505	8.41575	9.78036
NC_044373.1	39308352	39308552	200	*	XM_030641890.1	115713407	LOC115713407	GO:0004197(cysteine-type endopeptidase activity);GO:0006624(vacuolar protein processing);GO:0051603(proteolysis involved in cellular protein catabolic process)	NA	NA	NA	Peptidase C13, legumain [Trema orientale]	Distal Intergenic	-1.06183	3.7e-11	1.04e-08	Hypo	yes	249.69	7.96399	0.3468	0.435587	up	no	0.03245	0	0.042457	0	0	0
NC_044370.1	20047148	20047348	200	*	XM_030633054.1	115705652	LOC115705652	GO:0003756(protein disulfide isomerase activity);GO:0005783(endoplasmic reticulum);GO:0006457(protein folding);GO:0034976(response to endoplasmic reticulum stress)	04141(Protein processing in endoplasmic reticulum)	K09580	EC:5.3.4.1	DnaJ-like [Parasponia andersonii]	Distal Intergenic	-1.73288	3.92e-11	1.1e-08	Hypo	yes	0.919106	-0.121697	0.155055	0.215525	down	no	13.9955	9.12859	11.406	11.6371	13.33	12.6021
NC_044373.1	83616720	83616920	200	*	XM_030643155.1	115714441	LOC115714441	GO:0003700(DNA binding transcription factor activity);GO:0005515(protein binding);GO:0005634(nucleus);GO:0005737(cytoplasm);GO:0009741(response to brassinosteroid)	04075(Plant hormone signal transduction)	K14503	NA	BZR transcription factor [Trema orientale]	Promoter (2-3kb)	3.99735	4.76e-11	1.33e-08	Hyper	yes	0.948555	-0.0761964	0.109796	0.158389	down	no	20.1493	18.3955	20.2302	18.4583	21.128	22.3765
NC_044378.1	53645721	53645921	200	*	XM_030624685.1	115697612	LOC115697612	GO:0003677(DNA binding);GO:0005634(nucleus);GO:0006355(regulation of transcription, DNA-templated);GO:0007275(multicellular organism development);GO:0009299(mRNA transcription);GO:0009416(response to light stimulus)	04016(MAPK signaling pathway - plant);04075(Plant hormone signal transduction);04626(Plant-pathogen interaction)	K13413	EC:2.7.12.2	protein LIGHT-DEPENDENT SHORT HYPOCOTYLS 10 [Morus notabilis]	Distal Intergenic	-1.0671	4.8e-11	1.33e-08	Hypo	yes	0.743262	-0.428057	0.0366278	0.0579448	down	no	2.31425	2.21105	2.2179	2.52373	3.02702	3.52169
NC_044370.1	71500710	71500910	200	*	XM_030642557.1	115714037	LOC115714037	GO:0005829(cytosol);GO:0009414(response to water deprivation);GO:0009631(cold acclimation);GO:0009737(response to abscisic acid);GO:0016020(membrane)	NA	NA	NA	hypothetical protein DVH24_020054 [Malus domestica]	Distal Intergenic	3.85222	4.86e-11	1.33e-08	Hyper	yes	0.755782	-0.403958	2.80951e-06	7.0686e-06	down	no	207.484	182.674	246.663	265.36	302.53	274.708
NC_044371.1	3556319	3556519	200	*	XM_030633264.1	115705821	LOC115705821	GO:0004805(trehalose-phosphatase activity);GO:0005634(nucleus);GO:0005992(trehalose biosynthetic process);GO:0005992(trehalose biosynthetic process)	00500(Starch and sucrose metabolism);00500(Starch and sucrose metabolism)	K01087	EC:3.1.3.12	Trehalose-phosphatase [Trema orientale]	Promoter (<=1kb)	3.50008	6.09e-11	1.66e-08	Hyper	yes	0.484205	-1.04631	1.28792e-37	9.58621e-37	down	yes	10.784	9.37573	9.86092	18.276	21.9642	21.7597
NC_044379.1	36196260	36196460	200	*	XM_030625624.1	115698543	LOC115698543	GO:0005515(protein binding);GO:0005737(cytoplasm);GO:0005886(plasma membrane);GO:0009585(red, far-red light phototransduction);GO:0009638(phototropism);GO:0009958(positive gravitropism);GO:0010017(red or far-red light signaling pathway);GO:0010114(response to red light);GO:0010218(response to far red light)	NA	NA	NA	hypothetical protein TorRG33x02_265930 [Trema orientale]	Distal Intergenic	-1.29355	7.18e-11	1.95e-08	Hypo	yes	0.303591	-1.7198	1.47792e-26	8.4359e-26	down	yes	1.96451	2.53243	2.46091	7.2587	7.39802	8.26177
NC_044374.1	54474979	54475179	200	*	XM_030646822.1	115717852	LOC115717852	NA	NA	NA	NA		"Intron (XM_030646822.1/115717852, intron 2 of 2)"	-0.815709	7.81e-11	2.1e-08	Hypo	no	0.397472	-1.33107	0.481338	0.569622	down	no	0.180192	0	0	0.1089	0	0.344445
NC_044370.1	12792739	12792939	200	*	XM_030628379.1	115700713	LOC115700713	GO:0005507(copper ion binding);GO:0009505(plant-type cell wall);GO:0009506(plasmodesma);GO:0016722(oxidoreductase activity, oxidizing metal ions)	NA	NA	NA	Copper-resistance protein [Trema orientale]	Promoter (<=1kb)	3.20886	8.01e-11	2.14e-08	Hyper	yes	0.246385	-2.02101	3.6789e-84	5.92598e-83	down	yes	8.23245	6.31499	8.18812	30.8573	31.8344	29.5848
NC_044371.1	79786528	79786728	200	*	XM_030633372.1	115705908	LOC115705908	GO:0000977(RNA polymerase II regulatory region sequence-specific DNA binding);GO:0003700(DNA binding transcription factor activity);GO:0005515(protein binding);GO:0005634(nucleus);GO:0005829(cytosol);GO:0006351(transcription, DNA-templated);GO:0006355(regulation of transcription, DNA-templated);GO:0009737(response to abscisic acid);GO:0043565(sequence-specific DNA binding);GO:0044212(transcriptio…	NA	NA	NA	Basic-leucine zipper transcription factor [Trema orientale]	Distal Intergenic	3.42712	1e-10	2.65e-08	Hyper	yes	1.88247	0.912626	1.18168e-26	6.76823e-26	up	no	46.2824	50.2979	45.6592	24.1397	25.2591	26.1614
NC_044371.1	100478195	100478395	200	*	XM_030636092.1	115707971	LOC115707971	GO:0004386(helicase activity);GO:0005634(nucleus)	NA	NA	NA	uncharacterized protein LOC21401067 [Morus notabilis]	Promoter (<=1kb)	3.16316	1.08e-10	2.83e-08	Hyper	yes	0.665609	-0.587253	7.58027e-16	3.10691e-15	down	no	28.6373	29.0743	31.5941	43.4239	44.8283	45.9191
NC_044372.1	9480381	9480581	200	*	XM_030636873.1	115708851	LOC115708851	GO:0003677(DNA binding);GO:0003700(DNA binding transcription factor activity);GO:0005634(nucleus);GO:0006351(transcription, DNA-templated);GO:0006355(regulation of transcription, DNA-templated);GO:0044212(transcription regulatory region DNA binding);GO:0046872(metal ion binding)	NA	NA	NA	dof zinc finger protein DOF5.4 [Ziziphus jujuba]	Promoter (1-2kb)	3.66009	1.16e-10	3.02e-08	Hyper	yes	0.861979	-0.214276	0.0131671	0.0224174	down	no	13.4567	10.6276	12.9931	12.6829	15.647	14.6843
NC_044376.1	25270974	25271174	200	*	XM_030651404.1	115722248	LOC115722248	GO:0003674(molecular_function);GO:0005634(nucleus);GO:0005634(nucleus)	NA	NA	NA	hypothetical protein PanWU01x14_046850 [Parasponia andersonii]	Promoter (<=1kb)	4.13376	1.16e-10	3.02e-08	Hyper	yes	0.538665	-0.89254	5.30795e-27	3.06588e-26	down	no	19.2101	18.9117	21.7638	36.705	37.6869	36.7822
NC_044378.1	22325627	22325827	200	*	XM_030624428.1	115697429	LOC115697429	GO:0003700(DNA binding transcription factor activity);GO:0005515(protein binding);GO:0005634(nucleus);GO:0006355(regulation of transcription, DNA-templated);GO:0008270(zinc ion binding);GO:0008270(zinc ion binding)	NA	NA	NA	Zinc finger-domain containing protein [Trema orientale]	Promoter (2-3kb)	-1.50386	1.24e-10	3.19e-08	Hypo	yes	0.834571	-0.260893	8.6136e-05	0.000190052	down	no	14.6075	14.1499	14.211	17.1837	17.179	17.1229
NC_044370.1	13623169	13623369	200	*	XM_030630274.1	115702835	LOC115702835	GO:0005515(protein binding);GO:0005634(nucleus);GO:0005737(cytoplasm);GO:0009056(catabolic process);GO:0009739(response to gibberellin);GO:0009939(positive regulation of gibberellic acid mediated signaling pathway);GO:0010325(raffinose family oligosaccharide biosynthetic process);GO:0010331(gibberellin binding);GO:0010476(gibberellin mediated signaling pathway);GO:0016787(hydrolase activity);GO:0…	04075(Plant hormone signal transduction)	K14493	EC:3.-.-.-	Arylacetamide deacetylase [Parasponia andersonii]	Promoter (1-2kb)	4.78133	1.82e-10	4.63e-08	Hyper	yes	0.402402	-1.31329	7.64622e-66	9.39024e-65	down	yes	19.3308	17.1837	19.9852	46.3906	46.3848	47.6306
NC_044378.1	52855197	52855397	200	*	XM_030624265.1	115697318	LOC115697318	GO:0003677(DNA binding);GO:0003700(DNA binding transcription factor activity);GO:0005515(protein binding);GO:0005634(nucleus);GO:0006351(transcription, DNA-templated);GO:0006355(regulation of transcription, DNA-templated);GO:0009723(response to ethylene);GO:0009737(response to abscisic acid);GO:0009864(induced systemic resistance, jasmonic acid mediated signaling pathway);GO:0009873(ethylene-acti…	NA	NA	NA	AP2/ERF transcription factor [Parasponia andersonii]	Promoter (2-3kb)	3.39225	1.83e-10	4.63e-08	Hyper	yes	0.568886	-0.81379	1.1899e-29	7.31808e-29	down	no	57.5483	44.8891	48.8582	86.9583	89.0945	89.8982
NC_044372.1	68623235	68623435	200	*	TRNAT-UGU	115711912	TRNAT-UGU	NA	NA	NA	NA		Promoter (<=1kb)	-1.28203	1.88e-10	4.73e-08	Hypo	yes	0.37322	-1.4219	0.700219	0.759518	down	no	0	0	0.328727	0.225109	0.438282	0.217396
NC_044376.1	13875067	13875267	200	*	XM_030653659.1	115724185	LOC115724185	GO:0005515(protein binding);GO:0009741(response to brassinosteroid);GO:0009826(unidimensional cell growth)	NA	NA	NA	IBH1 transcription factor [Parasponia andersonii]	Promoter (<=1kb)	3.97333	2.07e-10	5.16e-08	Hyper	yes	0.392638	-1.34873	8.77058e-40	6.81148e-39	down	yes	12.5505	10.1324	12.1359	28.7983	31.7672	28.1138
NC_044371.1	11531714	11531914	200	*	XM_030632362.1	115705123	LOC115705123	GO:0004721(phosphoprotein phosphatase activity);GO:0004722(protein serine/threonine phosphatase activity);GO:0005515(protein binding);GO:0005634(nucleus);GO:0005737(cytoplasm);GO:0005829(cytosol);GO:0006470(protein dephosphorylation);GO:0009409(response to cold);GO:0009414(response to water deprivation);GO:0009737(response to abscisic acid);GO:0009738(abscisic acid-activated signaling pathway);GO…	04016(MAPK signaling pathway - plant);04075(Plant hormone signal transduction)	K14497	EC:3.1.3.16	Protein phosphatase 2C [Trema orientale]	Promoter (<=1kb)	4.80892	2.27e-10	5.6e-08	Hyper	yes	0.759811	-0.396288	1.02988e-08	3.0508e-08	down	no	70.8072	79.5228	74.5712	92.808	105.468	97.7208
NC_044372.1	3625493	3625693	200	*	XM_030637371.1	115709298	LOC115709298	GO:0005634(nucleus);GO:0005737(cytoplasm);GO:0006952(defense response);GO:0016740(transferase activity);GO:0043067(regulation of programmed cell death);GO:0043161(proteasome-mediated ubiquitin-dependent protein catabolic process);GO:0046872(metal ion binding)	NA	NA	NA	probable BOI-related E3 ubiquitin-protein ligase 2 [Morus notabilis]	Promoter (<=1kb)	4.21121	2.63e-10	6.42e-08	Hyper	yes	1.17006	0.226583	0.102426	0.14879	up	no	39.682	30.3883	36.3728	27.1832	31.9917	31.7974
NC_044379.1	49918352	49918552	200	*	XM_030628735.1	115701046	LOC115701046	GO:0003677(DNA binding);GO:0005634(nucleus);GO:0006351(transcription, DNA-templated);GO:0006355(regulation of transcription, DNA-templated);GO:0009294(DNA mediated transformation);GO:0045931(positive regulation of mitotic cell cycle);GO:0048364(root development);GO:0048364(root development)	NA	NA	NA	Bromodomain containing protein [Trema orientale]	Promoter (<=1kb)	3.88105	2.9e-10	7.04e-08	Hyper	yes	0.790424	-0.339301	1.76734e-08	5.15787e-08	down	no	20.1128	18.0684	17.002	21.7822	23.4459	24.5866
NC_044374.1	21395721	21395921	200	*	XM_030645499.1	115716653	LOC115716653	GO:0000911(cytokinesis by cell plate formation);GO:0004672(protein kinase activity);GO:0004707(MAP kinase activity);GO:0005515(protein binding);GO:0005524(ATP binding);GO:0005634(nucleus);GO:0005737(cytoplasm);GO:0005829(cytosol);GO:0005874(microtubule);GO:0006468(protein phosphorylation);GO:0006972(hyperosmotic response);GO:0007112(male meiosis cytokinesis);GO:0007165(signal transduction);GO:000…	04016(MAPK signaling pathway - plant)	K20600	EC:2.7.11.24	Serine/threonine protein kinase [Trema orientale]	Distal Intergenic	-0.95643	2.99e-10	7.2e-08	Hypo	no	0.481017	-1.05584	8.71327e-09	2.59501e-08	down	yes	3.60033	2.96317	3.89978	5.57653	7.35644	8.81944
NC_044375.1	5198603	5198803	200	*	XM_030647519.1	115718697	LOC115718697	GO:0003677(DNA binding);GO:0005634(nucleus);GO:0006351(transcription, DNA-templated);GO:0006355(regulation of transcription, DNA-templated);GO:0009294(DNA mediated transformation)	NA	NA	NA	Bromodomain containing protein [Trema orientale]	Promoter (<=1kb)	3.99727	3.32e-10	7.88e-08	Hyper	yes	0.540208	-0.888413	4.85731e-41	3.86128e-40	down	no	91.2199	92.1646	81.8301	146.573	174.56	169.816
NC_044371.1	86524997	86525197	200	*	XM_030634147.1	115706486	LOC115706486	GO:0005765(lysosomal membrane);GO:0006465(signal peptide processing);GO:0030660(Golgi-associated vesicle membrane);GO:0033619(membrane protein proteolysis);GO:0042500(aspartic endopeptidase activity, intramembrane cleaving);GO:0071458(integral component of cytoplasmic side of endoplasmic reticulum membrane);GO:0071556(integral component of lumenal side of endoplasmic reticulum membrane)	NA	NA	NA	Peptidase A22B, signal peptide peptidase [Trema orientale]	Distal Intergenic	4.59523	3.54e-10	8.34e-08	Hyper	yes	0.616035	-0.698916	3.52819e-20	1.67892e-19	down	no	15.3977	15.2413	13.4261	22.6943	25.0541	23.7818
NW_022060465.1	426392	426592	200	*	XM_030629603.1	115702146	LOC115702146	GO:0003857(3-hydroxyacyl-CoA dehydrogenase activity);GO:0004165(dodecenoyl-CoA delta-isomerase activity);GO:0004300(enoyl-CoA hydratase activity);GO:0005618(cell wall);GO:0005737(cytoplasm);GO:0005777(peroxisome);GO:0006635(fatty acid beta-oxidation);GO:0007275(multicellular organism development);GO:0008692(3-hydroxybutyryl-CoA epimerase activity);GO:0009506(plasmodesma);GO:0009507(chloroplast);G…	00071(Fatty acid degradation);00592(alpha-Linolenic acid metabolism)	K10527	EC:4.2.1.17;EC:1.1.1.35	Crotonase superfamily [Parasponia andersonii]	Distal Intergenic	-1.44758	3.92e-10	9.12e-08	Hypo	yes	1.18102	0.240028	0.00950968	0.0165424	up	no	55.8043	51.5214	57.0097	44.6405	46.4126	48.0944
NC_044376.1	59182826	59183026	200	*	XM_030653457.1	115724000	LOC115724000	NA	NA	NA	NA	Ribonuclease H-like domain containing protein [Trema orientale]	Promoter (<=1kb)	4.65938	5.33e-10	1.23e-07	Hyper	yes	0.0114412	-6.44962	0.601774	0.676393	down	no	0	0	0	0.026221	0	0
NC_044370.1	43897585	43897785	200	*	XM_030639466.1	115711127	LOC115711127	GO:0000981(RNA polymerase II transcription factor activity, sequence-specific DNA binding);GO:0001135(transcription factor activity, RNA polymerase II transcription factor recruiting);GO:0003677(DNA binding);GO:0003700(DNA binding transcription factor activity);GO:0005515(protein binding);GO:0005634(nucleus);GO:0006351(transcription, DNA-templated);GO:0006355(regulation of transcription, DNA-temp…	NA	NA	NA	MYB transcription factor [Trema orientale]	Promoter (<=1kb)	3.43228	5.65e-10	1.29e-07	Hyper	yes	0.198282	-2.33437	3.09292e-279	2.39008e-277	down	yes	105.987	94.3959	109.762	490.539	538.801	534.82
NC_044377.1	32127061	32127261	200	*	XM_030654047.1	115724710	LOC115724710	GO:0003700(DNA binding transcription factor activity);GO:0005634(nucleus);GO:0006355(regulation of transcription, DNA-templated);GO:0043565(sequence-specific DNA binding)	04075(Plant hormone signal transduction)	K14494	NA	GRAS transcription factor [Trema orientale]	Promoter (<=1kb)	3.26424	5.78e-10	1.3e-07	Hyper	yes	0.0699062	-3.83844	0	0	down	yes	25.2652	27.0806	22.744	329.604	371.447	373.098
NC_044378.1	57980946	57981146	200	*	XM_030625122.1	115697945	LOC115697945	GO:0000398(mRNA splicing, via spliceosome);GO:0003723(RNA binding);GO:0005685(U1 snRNP);GO:0071013(catalytic step 2 spliceosome)	03040(Spliceosome)	K11098	NA	Sm-like protein Lsm6/SmF [Trema orientale]	Distal Intergenic	-1.52776	6.49e-10	1.45e-07	Hypo	yes	1.36173	0.445439	0.00497784	0.00901257	up	no	30.4421	27.2605	32.8201	24.3142	22.6697	19.4924
NC_044371.1	27452009	27452209	200	*	XM_030632145.1	115704923	LOC115704923	GO:0003674(molecular_function);GO:0005634(nucleus);GO:0008150(biological_process)	NA	NA	NA	hypothetical protein PanWU01x14_223350 [Parasponia andersonii]	Promoter (<=1kb)	4.00813	7.72e-10	1.71e-07	Hyper	yes	5.11191	2.35386	3.29144e-15	1.31771e-14	up	yes	9.58711	8.28257	8.20556	2.57004	1.32456	1.20628
NC_044375.1	90853975	90854175	200	*	XM_030647290.1	115718493	LOC115718493	GO:0005509(calcium ion binding);GO:0005739(mitochondrion);GO:0005774(vacuolar membrane);GO:0005783(endoplasmic reticulum);GO:0005788(endoplasmic reticulum lumen);GO:0005794(Golgi apparatus);GO:0005829(cytosol);GO:0006457(protein folding);GO:0006979(response to oxidative stress);GO:0009506(plasmodesma);GO:0009507(chloroplast);GO:0009651(response to salt stress);GO:0030246(carbohydrate binding);GO:…	04141(Protein processing in endoplasmic reticulum);04145(Phagosome)	K08057	NA	Calreticulin [Trema orientale]	Promoter (<=1kb)	3.65176	8.31e-10	1.83e-07	Hyper	yes	1.17413	0.231592	0.0641949	0.0974338	up	no	196.484	141.989	171.738	138.285	148.001	148.257
NC_044379.1	38682432	38682632	200	*	XM_030626177.1	115698962	LOC115698962	GO:0000139(Golgi membrane);GO:0005794(Golgi apparatus);GO:0005886(plasma membrane);GO:0006486(protein glycosylation);GO:0009834(plant-type secondary cell wall biogenesis);GO:0010417(glucuronoxylan biosynthetic process);GO:0015020(glucuronosyltransferase activity);GO:0016021(integral component of membrane);GO:0016740(transferase activity);GO:0071555(cell wall organization)	NA	NA	NA	Exostosin-like [Trema orientale]	Promoter (2-3kb)	5.03528	9.74e-10	2.12e-07	Hyper	yes	0.67311	-0.571086	4.16121e-17	1.78447e-16	down	no	22.0382	18.2361	20.2794	28.4929	30.3866	31.0816
NC_044373.1	28717636	28717836	200	*	XM_030643293.1	115714558	LOC115714558	GO:0005739(mitochondrion);GO:0008150(biological_process)	NA	NA	NA	Pentatricopeptide repeat [Parasponia andersonii]	Distal Intergenic	-0.970885	9.99e-10	2.17e-07	Hypo	no	1.21046	0.27556	0.653031	0.722449	up	no	0.722073	0.345705	0.569138	0.46088	0.494777	0.396648
NC_044371.1	1085955	1086155	200	*	XR_004009659.1	115706877	LOC115706877	NA	NA	NA	NA		Distal Intergenic	-2.73455	1.03e-09	2.21e-07	Hypo	yes	3.29847	1.7218	0.241213	0.318966	up	no	0.257716	0.339332	0.4633	0	0.321467	0
NC_044371.1	84086162	84086362	200	*	XM_030631321.1	115704102	LOC115704102	GO:0003674(molecular_function);GO:0005739(mitochondrion);GO:0008150(biological_process)	NA	NA	NA	F-box domain containing protein [Trema orientale]	Promoter (<=1kb)	3.13524	1.08e-09	2.29e-07	Hyper	yes	1.53429	0.617575	0.137817	0.194234	up	no	1.02648	1.30791	1.70984	0.890636	0.630184	1.11507
NC_044377.1	45793957	45794157	200	*	XM_030621857.1	115694771	LOC115694771	GO:0005887(integral component of plasma membrane);GO:0008553(proton-exporting ATPase activity, phosphorylative mechanism);GO:0043231(intracellular membrane-bounded organelle);GO:0051453(regulation of intracellular pH);GO:1902600(proton transmembrane transport)	00190(Oxidative phosphorylation)	K01535	EC:3.6.3.6	P-type ATPase, subfamily IIIA [Trema orientale]	Distal Intergenic	-1.26067	1.09e-09	2.29e-07	Hypo	yes	1.06398	0.0894756	0.740425	0.794496	up	no	35.088	32.4774	30.4615	28.9328	31.7325	31.4666
NC_044371.1	17811091	17811291	200	*	XM_030632002.1	115704794	LOC115704794	GO:0005773(vacuole);GO:0005887(integral component of plasma membrane);GO:0009506(plasmodesma);GO:0009992(cellular water homeostasis);GO:0015250(water channel activity);GO:0015254(glycerol channel activity);GO:0034220(ion transmembrane transport)	NA	NA	NA	aquaporin PIP1-1 [Morus notabilis]	Promoter (<=1kb)	3.4283	1.15e-09	2.43e-07	Hyper	yes	0.910683	-0.134979	0.00484855	0.00879013	down	no	380.356	295.639	337.489	371.414	372.691	368.778
NC_044379.1	50906628	50906828	200	*	XR_004008285.1	115699032	LOC115699032	NA	NA	NA	NA		Promoter (1-2kb)	5.22616	1.33e-09	2.74e-07	Hyper	yes	0.000188174	-12.3756	9.13887e-07	2.37801e-06	down	yes	0	0	0	0.711134	0.456281	0.426855
NC_044370.1	100331001	100331201	200	*	XM_030627513.1	115699965	LOC115699965	GO:0000166(nucleotide binding);GO:0005515(protein binding);GO:0005634(nucleus);GO:0005737(cytoplasm);GO:0005834(heterotrimeric G-protein complex);GO:0008150(biological_process);GO:0009846(pollen germination)	00565(Ether lipid metabolism)	K16794	NA	Coatomer beta subunit [Parasponia andersonii]	Promoter (1-2kb)	3.53994	1.34e-09	2.75e-07	Hyper	yes	5.78862	2.53322	7.853e-75	1.11175e-73	up	yes	14.5122	12.3051	11.5701	1.97814	2.39681	2.25658
NC_044379.1	55233312	55233512	200	*	XM_030627073.1	115699586	LOC115699586	GO:0004014(adenosylmethionine decarboxylase activity);GO:0005829(cytosol);GO:0006597(spermine biosynthetic process);GO:0008295(spermidine biosynthetic process)	00270(Cysteine and methionine metabolism);00330(Arginine and proline metabolism)	K01611	EC:4.1.1.50	S-adenosylmethionine decarboxylase, conserved site [Trema orientale]	Promoter (<=1kb)	3.98006	1.34e-09	2.75e-07	Hyper	yes	0.451814	-1.1462	1.2257e-122	3.11923e-121	down	yes	1127.31	1014.7	1058.63	2200.32	2401.68	2481.97
NC_044370.1	8118140	8118340	200	*	XM_030644206.1	115715534	LOC115715534	NA	NA	NA	NA	PREDICTED: uncharacterized protein LOC108225688 [Daucus carota subsp. sativus]	Distal Intergenic	4.42212	1.35e-09	2.75e-07	Hyper	yes	0.423089	-1.24097	0.278392	0.361189	down	no	0	0.113801	0.114325	0.09863	0.185253	0.255309
NC_044370.1	99633839	99634039	200	*	XM_030627204.1	115699679	LOC115699679	GO:0000139(Golgi membrane);GO:0005739(mitochondrion);GO:0005794(Golgi apparatus);GO:0005976(polysaccharide metabolic process);GO:0009808(lignin metabolic process);GO:0016021(integral component of membrane);GO:0030775(glucuronoxylan 4-O-methyltransferase activity);GO:0032259(methylation);GO:0045491(xylan metabolic process);GO:0045492(xylan biosynthetic process)	NA	NA	NA	IRX15/IRX15L/IGXM [Trema orientale]	Promoter (<=1kb)	2.75765	1.48e-09	2.99e-07	Hyper	yes	6.03406	2.59313	1.58709e-22	8.10624e-22	up	yes	6.84876	4.45486	6.08354	0.732344	1.27102	0.878144
NC_044372.1	12048339	12048539	200	*	XM_030637356.1	115709290	LOC115709290	GO:0003677(DNA binding);GO:0003700(DNA binding transcription factor activity);GO:0005515(protein binding);GO:0005634(nucleus);GO:0006351(transcription, DNA-templated);GO:0006355(regulation of transcription, DNA-templated);GO:0009414(response to water deprivation);GO:0009738(abscisic acid-activated signaling pathway);GO:0009788(negative regulation of abscisic acid-activated signaling pathway);GO:0…	NA	NA	NA	Octamer-binding transcription factor [Trema orientale]	Distal Intergenic	3.69085	1.48e-09	2.99e-07	Hyper	yes	0.354265	-1.4971	4.16544e-122	1.05428e-120	down	yes	105.825	107.072	111.222	282.114	309.849	322.942
NC_044373.1	32232137	32232337	200	*	XM_030642515.1	115714012	LOC115714012	GO:0003723(RNA binding);GO:0003729(mRNA binding);GO:0005634(nucleus);GO:0045836(positive regulation of meiotic nuclear division);GO:0045927(positive regulation of growth);GO:0048507(meristem development);GO:0051321(meiotic cell cycle);GO:0051321(meiotic cell cycle)	NA	NA	NA	Splicing factor-like protein [Trema orientale]	Promoter (<=1kb)	6.22143	1.5e-09	3.01e-07	Hyper	yes	2.3683	1.24385	1.57748e-31	1.01979e-30	up	yes	30.0905	30.363	23.7133	10.321	12.651	12.5669
NC_044370.1	4828880	4829080	200	*	XM_030643534.1	115714780	LOC115714780	GO:0003723(RNA binding);GO:0004252(serine-type endopeptidase activity);GO:0006364(rRNA processing);GO:0006396(RNA processing);GO:0006508(proteolysis);GO:0009507(chloroplast);GO:0009532(plastid stroma);GO:0009534(chloroplast thylakoid);GO:0009570(chloroplast stroma);GO:0009658(chloroplast organization);GO:0009840(chloroplastic endopeptidase Clp complex);GO:0009941(chloroplast envelope)	NA	NA	NA	ATP-dependent Clp protease proteolytic subunit [Trema orientale]	Distal Intergenic	4.42438	1.64e-09	3.27e-07	Hyper	yes	0.425938	-1.23128	9.88081e-74	1.37539e-72	down	yes	47.8911	46.0103	49.93	102.338	114.995	120.348
NC_044371.1	84907684	84907884	200	*	XM_030633857.1	115706270	LOC115706270	GO:0003700(DNA binding transcription factor activity);GO:0005634(nucleus);GO:0006351(transcription, DNA-templated);GO:0006355(regulation of transcription, DNA-templated);GO:0007275(multicellular organism development);GO:0009753(response to jasmonic acid);GO:0044212(transcription regulatory region DNA binding);GO:0045995(regulation of embryonic development);GO:0048317(seed morphogenesis);GO:008006…	NA	NA	NA	NAC domain containing protein [Parasponia andersonii]	Promoter (<=1kb)	5.203	1.81e-09	3.58e-07	Hyper	yes	0.951457	-0.0717892	0.114952	0.16513	down	no	52.3236	45.6327	38.5511	44.0625	49.0349	50.3746
NC_044375.1	84192359	84192559	200	*	XM_030648479.1	115719430	LOC115719430	GO:0009908(flower development);GO:0048262(determination of dorsal/ventral asymmetry)	NA	NA	NA	GAMYB transcription factor [Trema orientale]	Promoter (<=1kb)	3.26091	2.02e-09	3.98e-07	Hyper	yes	0.981006	-0.0276667	0.382837	0.47293	down	no	10.9424	9.59286	10.7391	10.236	9.9031	11.7408
NC_044376.1	34116828	34117028	200	*	XM_030651706.1	115722489	LOC115722489	GO:0003700(DNA binding transcription factor activity);GO:0005634(nucleus);GO:0009934(regulation of meristem structural organization);GO:0046872(metal ion binding);GO:0048444(floral organ morphogenesis);GO:0051302(regulation of cell division)	NA	NA	NA	Lin-54-like protein [Parasponia andersonii]	Distal Intergenic	4.39034	2.1e-09	4.13e-07	Hyper	yes	4.31663	2.1099	2.7038e-114	6.31429e-113	up	yes	21.8083	20.1915	20.4966	4.38252	5.39006	4.7055
NC_044379.1	44279485	44279685	200	*	XM_030628701.1	115701017	LOC115701017	GO:0004683(calmodulin-dependent protein kinase activity);GO:0005516(calmodulin binding);GO:0005634(nucleus);GO:0005737(cytoplasm);GO:0005886(plasma membrane);GO:0009738(abscisic acid-activated signaling pathway);GO:0009931(calcium-dependent protein serine/threonine kinase activity);GO:0018105(peptidyl-serine phosphorylation);GO:0035556(intracellular signal transduction);GO:0046777(protein autopho…	04626(Plant-pathogen interaction)	K13412	EC:2.7.11.1	Calcium dependent protein kinase [Trema orientale]	Distal Intergenic	5.02988	2.12e-09	4.13e-07	Hyper	yes	0.12666	-2.98097	7.93918e-71	1.05103e-69	down	yes	0.636192	0.737867	0.506629	4.70185	5.53363	4.61288
NC_044371.1	87402654	87402854	200	*	XM_030634337.1	115706624	LOC115706624	GO:0003677(DNA binding);GO:0003700(DNA binding transcription factor activity);GO:0005515(protein binding);GO:0005634(nucleus);GO:0006351(transcription, DNA-templated);GO:0006355(regulation of transcription, DNA-templated);GO:0008361(regulation of cell size);GO:0048364(root development);GO:1900056(negative regulation of leaf senescence)	04712(Circadian rhythm - plant)	K16221	NA	TCP transcription factor [Parasponia andersonii]	Distal Intergenic	6.14539	2.16e-09	4.2e-07	Hyper	yes	0.396348	-1.33516	2.78689e-53	2.75257e-52	down	yes	12.4904	11.4563	12.6386	27.8431	30.3273	34.1356
NC_044374.1	20748054	20748254	200	*	XM_030645647.1	115716750	LOC115716750	GO:0005634(nucleus);GO:0005634(nucleus)	NA	NA	NA	hypothetical protein TorRG33x02_257540 [Trema orientale]	Distal Intergenic	-1.40134	2.87e-09	5.47e-07	Hypo	yes	0.857029	-0.222584	0.0174878	0.0291923	down	no	6.14571	6.8906	6.46694	7.42924	7.62738	7.70019
NC_044378.1	67727923	67728123	200	*	XM_030624479.1	115697463	LOC115697463	GO:0005576(extracellular region);GO:0005634(nucleus);GO:0005886(plasma membrane);GO:0008150(biological_process);GO:0031225(anchored component of membrane)	NA	NA	NA	Galactose-binding domain-like [Parasponia andersonii]	"Exon (XM_030624479.1/115697463, exon 2 of 3)"	3.38444	3.35e-09	6.28e-07	Hyper	yes	1.19689	0.259292	0.00292713	0.00546341	up	no	64.5704	62.968	63.8085	51.5815	53.6064	54.682
NC_044378.1	26103496	26103696	200	*	XR_004007997.1	115697886	LOC115697886	GO:0005576(extracellular region);GO:0009055(electron transfer activity);GO:0009507(chloroplast);GO:0016614(oxidoreductase activity, acting on CH-OH group of donors);GO:0050660(flavin adenine dinucleotide binding);GO:0055114(oxidation-reduction process)	00052(Galactose metabolism);00500(Starch and sucrose metabolism)	K01187	EC:3.2.1.20	tetrahydrocannabinolic acid synthase [Cannabis sativa]	Distal Intergenic	-4.11927	3.41e-09	6.36e-07	Hypo	yes	24.5402	4.61707	3.36113e-13	1.2459e-12	up	yes	0.850974	0.674086	1.05058	0.038093	0.035424	0.031439
NC_044379.1	52570637	52570837	200	*	XM_030627215.1	115699691	LOC115699691	GO:0003994(aconitate hydratase activity);GO:0005507(copper ion binding);GO:0005515(protein binding);GO:0005524(ATP binding);GO:0005618(cell wall);GO:0005737(cytoplasm);GO:0005739(mitochondrion);GO:0005774(vacuolar membrane);GO:0005794(Golgi apparatus);GO:0005829(cytosol);GO:0006097(glyoxylate cycle);GO:0006099(tricarboxylic acid cycle);GO:0006101(citrate metabolic process);GO:0006102(isocitrate m…	00020(Citrate cycle (TCA cycle));00630(Glyoxylate and dicarboxylate metabolism)	K01681	EC:4.2.1.3	Aconitase/Iron-responsive element-binding protein [Trema orientale]	Distal Intergenic	-1.07647	3.62e-09	6.71e-07	Hypo	yes	0.538155	-0.893906	4.38579e-69	5.68004e-68	down	no	48.779	43.1652	44.9606	81.131	85.0438	88.2216
NC_044375.1	22431886	22432086	200	*	XM_030648276.1	115719296	LOC115719296	GO:0001158(enhancer sequence-specific DNA binding);GO:0003700(DNA binding transcription factor activity);GO:0005516(calmodulin binding);GO:0005634(nucleus);GO:0006351(transcription, DNA-templated);GO:0006355(regulation of transcription, DNA-templated);GO:0045893(positive regulation of transcription, DNA-templated)	00040(Pentose and glucuronate interconversions)	K01051	EC:3.1.1.11	Myb-like domain containing protein [Parasponia andersonii]	Distal Intergenic	4.35361	3.65e-09	6.74e-07	Hyper	yes	2.77892	1.47452	1.60639e-32	1.06726e-31	up	yes	9.83801	10.4742	8.6881	3.39219	3.75194	3.29169
NC_044379.1	42624128	42624328	200	*	XM_030628606.1	115700928	LOC115700928	GO:0003674(molecular_function);GO:0005634(nucleus);GO:0005737(cytoplasm);GO:0005829(cytosol);GO:0010043(response to zinc ion)	NA	NA	NA	BTB-kelch protein [Trema orientale]	Promoter (1-2kb)	2.75041	3.68e-09	6.78e-07	Hyper	yes	3.97004	1.98916	5.75117e-26	3.23434e-25	up	yes	9.9382	7.74208	9.87526	2.17497	2.73137	2.03452
NC_044370.1	5911011	5911211	200	*	XM_030630644.1	115703145	LOC115703145	GO:0005739(mitochondrion);GO:0005768(endosome);GO:0005794(Golgi apparatus);GO:0005802(trans-Golgi network);GO:0008375(acetylglucosaminyltransferase activity);GO:0016021(integral component of membrane);GO:0016757(transferase activity, transferring glycosyl groups)	NA	NA	NA	Glycosyl transferase [Trema orientale]	Distal Intergenic	4.768	3.78e-09	6.93e-07	Hyper	yes	0.871804	-0.197924	0.0238152	0.0389031	down	no	8.27967	6.88365	7.81295	8.85945	8.45018	9.04523
NC_044378.1	69337150	69337350	200	*	XR_004008112.1	115698360	LOC115698360	NA	NA	NA	NA		Promoter (<=1kb)	-1.90173	4.1e-09	7.47e-07	Hypo	yes	4.43019	2.14737	0.654291	0.723568	up	no	0.116375	0.16977	0.183495	0	0.045057	0.060952
NC_044372.1	9478269	9478469	200	*	XM_030636873.1	115708851	LOC115708851	GO:0003677(DNA binding);GO:0003700(DNA binding transcription factor activity);GO:0005634(nucleus);GO:0006351(transcription, DNA-templated);GO:0006355(regulation of transcription, DNA-templated);GO:0044212(transcription regulatory region DNA binding);GO:0046872(metal ion binding)	NA	NA	NA	dof zinc finger protein DOF5.4 [Ziziphus jujuba]	Promoter (<=1kb)	3.10982	4.51e-09	8.14e-07	Hyper	yes	0.861979	-0.214276	0.0131671	0.0224174	down	no	13.4567	10.6276	12.9931	12.6829	15.647	14.6843
NC_044377.1	69721723	69721923	200	*	XM_030622785.1	115695715	LOC115695715	NA	NA	NA	NA		Promoter (<=1kb)	3.95734	4.6e-09	8.28e-07	Hyper	yes	0.355193	-1.49333	1.74113e-34	1.21108e-33	down	yes	24.4344	16.8293	18.905	59.9286	57.1447	52.3241
NC_044378.1	27673250	27673450	200	*	XM_030623759.1	115696873	LOC115696873	NA	NA	NA	NA	Desiccation-related protein [Parasponia andersonii]	Distal Intergenic	-1.6282	4.66e-09	8.34e-07	Hypo	yes	22.2998	4.47896	8.2012e-88	1.39444e-86	up	yes	31.0882	40.7182	29.9077	2.1013	1.38379	1.07612
NC_044373.1	39955382	39955582	200	*	XM_030640189.1	115711985	LOC115711985	GO:0000325(plant-type vacuole);GO:0002020(protease binding);GO:0005524(ATP binding);GO:0005618(cell wall);GO:0005739(mitochondrion);GO:0005773(vacuole);GO:0005774(vacuolar membrane);GO:0005794(Golgi apparatus);GO:0005829(cytosol);GO:0005886(plasma membrane);GO:0007030(Golgi organization);GO:0009506(plasmodesma);GO:0009507(chloroplast);GO:0009555(pollen development);GO:0009651(response to salt str…	00190(Oxidative phosphorylation);04145(Phagosome)	K02145	EC:3.6.3.14	ATPase, V1 complex, subunit A [Trema orientale]	Promoter (<=1kb)	3.50367	4.71e-09	8.41e-07	Hyper	yes	0.613858	-0.704024	4.13771e-33	2.79289e-32	down	no	71.5321	63.2819	66.9947	98.7119	114.693	115.35
NC_044373.1	2726051	2726251	200	*	XM_030643038.1	115714362	LOC115714362	GO:0051213(dioxygenase activity)	00402(Benzoxazinoid biosynthesis)	K13229	EC:1.14.11.59	Oxoglutarate/iron-dependent dioxygenase [Trema orientale]	Promoter (<=1kb)	3.36435	5.27e-09	9.32e-07	Hyper	yes	0.521918	-0.938106	1.57338e-30	9.88835e-30	down	no	25.1827	20.3006	21.5064	41.4387	45.6981	41.2164
NC_044371.1	25018221	25018421	200	*	XM_030633349.1	115705894	LOC115705894	GO:0005515(protein binding);GO:0005634(nucleus);GO:0007165(signal transduction)	04144(Endocytosis)	K05747	NA	Ninja family [Trema orientale]	Distal Intergenic	4.90009	5.46e-09	9.61e-07	Hyper	yes	0.785989	-0.347419	1.86162e-08	5.42826e-08	down	no	27.6534	26.691	27.8609	33.8285	36.5089	34.2509
NC_044370.1	22037137	22037337	200	*	XM_030634392.1	115706676	LOC115706676	GO:0004674(protein serine/threonine kinase activity);GO:0005622(intracellular);GO:0018105(peptidyl-serine phosphorylation);GO:0035556(intracellular signal transduction)	NA	NA	NA	Rho-associated protein kinase [Trema orientale]	Promoter (<=1kb)	3.51817	5.48e-09	9.61e-07	Hyper	yes	1.68054	0.748921	4.05076e-07	1.07903e-06	up	no	10.3732	10.3262	10.615	4.87909	6.72671	7.02782
NC_044370.1	98613699	98613899	200	*	XM_030626755.1	115699365	LOC115699365	GO:0003690(double-stranded DNA binding);GO:0003697(single-stranded DNA binding);GO:0003723(RNA binding);GO:0005515(protein binding);GO:0005634(nucleus);GO:0009791(post-embryonic development);GO:0009910(negative regulation of flower development);GO:0010022(meristem determinacy);GO:0016571(histone methylation);GO:0042538(hyperosmotic salinity response);GO:0045892(negative regulation of transcriptio…	NA	NA	NA	Protein EMBRYONIC FLOWER [Parasponia andersonii]	Promoter (<=1kb)	4.97937	5.74e-09	1e-06	Hyper	yes	1.19418	0.25602	0.137192	0.193463	up	no	3.02392	2.93107	3.22397	2.1843	2.74227	2.75985
NC_044370.1	79534579	79534779	200	*	XM_030649152.1	115719981	LOC115719981	GO:0005509(calcium ion binding);GO:0005544(calcium-dependent phospholipid binding);GO:0005886(plasma membrane)	00270(Cysteine and methionine metabolism);00450(Selenocompound metabolism)	K00549	EC:2.1.1.14	Phosphoribosyltransferase [Trema orientale]	Promoter (1-2kb)	3.35299	6.03e-09	1.05e-06	Hyper	yes	1.52174	0.605724	0.000355402	0.000735991	up	no	4.8768	4.14166	4.41309	3.12344	3.29418	2.40881
NC_044379.1	18283007	18283207	200	*	XM_030628274.1	115700655	LOC115700655	GO:0005783(endoplasmic reticulum);GO:0016020(membrane);GO:0016788(hydrolase activity, acting on ester bonds)	NA	NA	NA	Strictosidine synthase [Trema orientale]	Promoter (<=1kb)	4.33756	6.12e-09	1.06e-06	Hyper	yes	0.453237	-1.14166	7.22377e-27	4.15903e-26	down	yes	6.6054	6.28213	6.73168	14.5647	14.555	14.1671
NC_044371.1	79794340	79794540	200	*	XM_030633372.1	115705908	LOC115705908	GO:0000977(RNA polymerase II regulatory region sequence-specific DNA binding);GO:0003700(DNA binding transcription factor activity);GO:0005515(protein binding);GO:0005634(nucleus);GO:0005829(cytosol);GO:0006351(transcription, DNA-templated);GO:0006355(regulation of transcription, DNA-templated);GO:0009737(response to abscisic acid);GO:0043565(sequence-specific DNA binding);GO:0044212(transcriptio…	NA	NA	NA	Basic-leucine zipper transcription factor [Trema orientale]	Promoter (<=1kb)	4.77183	6.21e-09	1.07e-06	Hyper	yes	1.88247	0.912626	1.18168e-26	6.76823e-26	up	no	46.2824	50.2979	45.6592	24.1397	25.2591	26.1614
NC_044379.1	49636688	49636888	200	*	XM_030628725.1	115701042	LOC115701042	GO:0003825(alpha,alpha-trehalose-phosphate synthase (UDP-forming) activity);GO:0004805(trehalose-phosphatase activity);GO:0005634(nucleus);GO:0005829(cytosol);GO:0005992(trehalose biosynthetic process);GO:0016757(transferase activity, transferring glycosyl groups);GO:0016791(phosphatase activity);GO:0070413(trehalose metabolism in response to stress)	00500(Starch and sucrose metabolism)	K16055	EC:2.4.1.15;EC:3.1.3.12	probable alpha,alpha-trehalose-phosphate synthase [UDP-forming] 7 [Morus notabilis]	Promoter (<=1kb)	4.97163	6.32e-09	1.08e-06	Hyper	yes	0.293468	-1.76873	4.38718e-38	3.3078e-37	down	yes	1.44124	1.19421	1.25296	3.85671	4.65301	4.74014
NC_044378.1	52852345	52852545	200	*	XM_030624265.1	115697318	LOC115697318	GO:0003677(DNA binding);GO:0003700(DNA binding transcription factor activity);GO:0005515(protein binding);GO:0005634(nucleus);GO:0006351(transcription, DNA-templated);GO:0006355(regulation of transcription, DNA-templated);GO:0009723(response to ethylene);GO:0009737(response to abscisic acid);GO:0009864(induced systemic resistance, jasmonic acid mediated signaling pathway);GO:0009873(ethylene-acti…	NA	NA	NA	AP2/ERF transcription factor [Parasponia andersonii]	Promoter (<=1kb)	2.92722	6.75e-09	1.15e-06	Hyper	yes	0.568886	-0.81379	1.1899e-29	7.31808e-29	down	no	57.5483	44.8891	48.8582	86.9583	89.0945	89.8982
NC_044370.1	35081169	35081369	200	*	XM_030638759.1	115710391	LOC115710391	GO:0004672(protein kinase activity);GO:0004674(protein serine/threonine kinase activity);GO:0005524(ATP binding);GO:0005886(plasma membrane);GO:0006468(protein phosphorylation);GO:0006979(response to oxidative stress);GO:0007169(transmembrane receptor protein tyrosine kinase signaling pathway);GO:0009506(plasmodesma);GO:0009845(seed germination);GO:0016301(kinase activity);GO:0046777(protein auto…	NA	NA	NA	Serine/threonine protein kinase [Trema orientale]	Distal Intergenic	-1.1772	6.93e-09	1.17e-06	Hypo	yes	0.399395	-1.32411	5.42198e-72	7.31951e-71	down	yes	8.13605	7.6857	7.85591	18.0895	20.1783	21.016
NC_044371.1	6265321	6265521	200	*	XM_030635121.1	115707235	LOC115707235	GO:0003677(DNA binding);GO:0003700(DNA binding transcription factor activity);GO:0005515(protein binding);GO:0005634(nucleus);GO:0006351(transcription, DNA-templated);GO:0006355(regulation of transcription, DNA-templated);GO:0043565(sequence-specific DNA binding);GO:0061408(positive regulation of transcription from RNA polymerase II promoter in response to heat stress)	NA	NA	NA	Heat shock transcription factor [Trema orientale]	Promoter (<=1kb)	3.27694	7.15e-09	1.2e-06	Hyper	yes	0.963294	-0.0539516	0.727607	0.783053	down	no	1.16624	0.585905	1.23733	1.2673	0.767484	1.06859
NC_044377.1	58501353	58501553	200	*	XM_030654876.1	115725376	LOC115725376	GO:0005737(cytoplasm)	NA	NA	NA	O-fucosyltransferase [Trema orientale]	Promoter (<=1kb)	3.10784	7.2e-09	1.21e-06	Hyper	yes	0.262216	-1.93117	2.87402e-74	4.03439e-73	down	yes	3.70857	3.35031	3.00483	11.7675	12.8778	13.7342
NC_044374.1	79576571	79576771	200	*	XM_030645178.1	115716392	LOC115716392	GO:0000977(RNA polymerase II regulatory region sequence-specific DNA binding);GO:0001085(RNA polymerase II transcription factor binding);GO:0001228(transcriptional activator activity, RNA polymerase II transcription regulatory region sequence-specific DNA binding);GO:0003682(chromatin binding);GO:0005634(nucleus);GO:0005667(transcription factor complex);GO:0030154(cell differentiation)	NA	NA	NA	GATA transcription factor 26 [Morus notabilis]	Distal Intergenic	5.90961	7.34e-09	1.23e-06	Hyper	yes	1.07659	0.10647	0.671019	0.737301	up	no	11.1358	12.0469	11.1738	9.44467	11.0856	11.382
NC_044379.1	31968386	31968586	200	*	XM_030626695.1	115699342	LOC115699342	GO:0004004(ATP-dependent RNA helicase activity);GO:0010501(RNA secondary structure unwinding)	03440(Homologous recombination)	K03655	EC:3.6.4.12	ATP-dependent DNA helicase RecG [Parasponia andersonii]	Distal Intergenic	3.76742	7.55e-09	1.25e-06	Hyper	yes	0.701948	-0.510563	3.35264e-08	9.6144e-08	down	no	5.77218	5.45308	5.20406	7.16297	8.83822	7.40412
NC_044374.1	3851457	3851657	200	*	XM_030646106.1	115717157	LOC115717157	GO:0030599(pectinesterase activity);GO:0046910(pectinesterase inhibitor activity);GO:0071944(cell periphery)	00040(Pentose and glucuronate interconversions)	K01051	EC:3.1.1.11	Pectinesterase inhibitor domain containing protein [Parasponia andersonii]	Promoter (2-3kb)	2.86991	7.69e-09	1.27e-06	Hyper	yes	0.921055	-0.11864	0.0233444	0.0381635	down	no	46.6522	44.4203	37.638	46.1406	48.8374	44.7644
NC_044370.1	82454642	82454842	200	*	XM_030652435.1	115723034	LOC115723034	GO:0043161(proteasome-mediated ubiquitin-dependent protein catabolic process);GO:0061630(ubiquitin protein ligase activity)	NA	NA	NA	43kDa postsynaptic protein [Trema orientale]	Promoter (1-2kb)	3.56953	7.86e-09	1.3e-06	Hyper	yes	2.06418	1.04557	3.56732e-12	1.26449e-11	up	yes	17.224	13.8445	14.0378	7.77604	7.40516	6.67066
NC_044371.1	72868964	72869164	200	*	XM_030633047.1	115705645	LOC115705645	GO:0003677(DNA binding);GO:0003700(DNA binding transcription factor activity);GO:0005515(protein binding);GO:0005634(nucleus);GO:0005737(cytoplasm);GO:0006351(transcription, DNA-templated);GO:0006355(regulation of transcription, DNA-templated);GO:0010629(negative regulation of gene expression);GO:0044212(transcription regulatory region DNA binding);GO:0046983(protein dimerization activity)	04016(MAPK signaling pathway - plant);04075(Plant hormone signal transduction)	K13422	NA	Basic helix-loop-helix transcription factor [Trema orientale]	Distal Intergenic	3.83666	8e-09	1.31e-06	Hyper	yes	0.437996	-1.19101	2.02366e-61	2.30624e-60	down	yes	14.908	13.735	13.5758	28.7814	32.6922	34.917
NC_044371.1	97232927	97233127	200	*	XM_030631877.1	115704679	LOC115704679	NA	NA	NA	NA	hypothetical protein PanWU01x14_270290 [Parasponia andersonii]	Promoter (<=1kb)	3.45831	8.16e-09	1.33e-06	Hyper	yes	0.430196	-1.21693	1.89573e-08	5.52497e-08	down	yes	7.98105	5.57497	4.76808	17.7199	12.4512	12.4237
NW_022060437.1	95303	95503	200	*	XM_030629543.1	115702096	LOC115702096	GO:0005737(cytoplasm);GO:0008757(S-adenosylmethionine-dependent methyltransferase activity);GO:0032259(methylation)	NA	NA	NA	S-adenosyl-L-methionine-dependent methyltransferases superfamily protein [Trema orientale]	Promoter (1-2kb)	3.89169	8.26e-09	1.35e-06	Hyper	yes	1.93417	0.951716	0.00263112	0.00494345	up	no	1.56213	1.48433	1.29798	0.742902	0.777077	0.726174
NC_044370.1	79701113	79701313	200	*	XM_030649383.1	115720225	LOC115720225	GO:0008375(acetylglucosaminyltransferase activity);GO:0016020(membrane);GO:0016757(transferase activity, transferring glycosyl groups)	NA	NA	NA	Glycosyl transferase [Parasponia andersonii]	Promoter (<=1kb)	3.48261	8.88e-09	1.44e-06	Hyper	yes	3.8422	1.94193	1.91955e-27	1.1193e-26	up	yes	8.15327	9.28686	8.58094	1.7994	2.71525	2.2578
NC_044377.1	44025122	44025322	200	*	XM_030622727.1	115695668	LOC115695668	GO:0003674(molecular_function);GO:0005886(plasma membrane)	NA	NA	NA	plastid movement impaired [Trema orientale]	Distal Intergenic	-0.751	8.89e-09	1.44e-06	Hypo	no	0.298338	-1.74498	5.97488e-16	2.45757e-15	down	yes	1.38592	1.48483	1.88907	5.10778	4.90733	5.93932
NC_044371.1	46263598	46263798	200	*	XM_030632938.1	115705570	LOC115705570	GO:0005515(protein binding);GO:0005737(cytoplasm);GO:0009414(response to water deprivation);GO:0009617(response to bacterium);GO:0009644(response to high light intensity)	NA	NA	NA	Ataxin-2, C-terminal [Trema orientale]	Promoter (<=1kb)	4.87365	8.98e-09	1.45e-06	Hyper	yes	1.65037	0.722787	9.20636e-16	3.7575e-15	up	no	294.828	241.656	282.769	172.374	165.155	158.877
NC_044370.1	100107770	100107970	200	*	XM_030627450.1	115699904	LOC115699904	GO:0003333(amino acid transmembrane transport);GO:0015171(amino acid transmembrane transporter activity)	NA	NA	NA	lysine histidine transporter-like 8 [Ziziphus jujuba]	Promoter (<=1kb)	4.15876	9.01e-09	1.45e-06	Hyper	yes	2.01075	1.00774	1.12542e-14	4.42033e-14	up	yes	11.1947	9.78766	11.4559	5.47962	5.73589	4.91687
NC_044376.1	57183369	57183569	200	*	XM_030650886.1	115721807	LOC115721807	GO:0004674(protein serine/threonine kinase activity);GO:0005886(plasma membrane);GO:0006468(protein phosphorylation)	NA	NA	NA	S-receptor-like serine/threonine-protein kinase [Trema orientale]	Promoter (1-2kb)	4.26268	9.14e-09	1.46e-06	Hyper	yes	0.422789	-1.24199	4.10329e-16	1.69827e-15	down	yes	2.48547	3.41232	2.75274	6.14006	6.77948	7.54111
NC_044379.1	35576833	35577033	200	*	XM_030628506.1	115700841	LOC115700841	GO:0004190(aspartic-type endopeptidase activity);GO:0006508(proteolysis);GO:0030163(protein catabolic process)	NA	NA	NA	Aspartic peptidase [Parasponia andersonii]	Promoter (1-2kb)	3.089	9.36e-09	1.48e-06	Hyper	yes	6.22562	2.63822	1.53864e-64	1.85242e-63	up	yes	12.8086	10.2993	10.9872	2.07499	1.83098	1.57061
NC_044375.1	73621350	73621550	200	*	XM_030648491.1	115719439	LOC115719439	GO:0004722(protein serine/threonine phosphatase activity);GO:0005886(plasma membrane);GO:0006470(protein dephosphorylation);GO:0046872(metal ion binding)	04016(MAPK signaling pathway - plant);04075(Plant hormone signal transduction)	K14497	EC:3.1.3.16	probable protein phosphatase 2C 24 isoform X1 [Morus notabilis]	Promoter (<=1kb)	4.83426	9.37e-09	1.48e-06	Hyper	yes	1.64153	0.715042	4.17902e-10	1.34019e-09	up	no	44.4378	53.5202	45.7211	30.1868	29.7614	27.5793
NC_044379.1	3614472	3614672	200	*	XR_004008747.1	115701762	LOC115701762	NA	NA	NA	NA	hypothetical protein GLYMA_13G018000 [Glycine max]	Distal Intergenic	-4.33689	9.44e-09	1.49e-06	Hypo	yes	1.3345	0.416299	0.220471	0.294789	up	no	0.955327	1.5557	0.895639	0.714187	1.0492	0.78938
NC_044373.1	83934991	83935191	200	*	XM_030643113.1	115714414	LOC115714414	GO:0005351(carbohydrate:proton symporter activity);GO:0005355(glucose transmembrane transporter activity);GO:0005887(integral component of plasma membrane);GO:0046323(glucose import)	NA	NA	NA	Sugar/inositol transporter [Trema orientale]	Promoter (1-2kb)	2.80228	9.46e-09	1.49e-06	Hyper	yes	3.60812	1.85125	7.71443e-16	3.16023e-15	up	yes	4.05879	3.30186	3.09386	0.923541	1.11242	0.861536
NC_044373.1	34161031	34161231	200	*	XM_030643581.1	115714814	LOC115714814	GO:0004842(ubiquitin-protein transferase activity);GO:0005737(cytoplasm);GO:0010200(response to chitin);GO:0016567(protein ubiquitination)	04120(Ubiquitin mediated proteolysis)	K10260	NA	Coatomer beta subunit [Trema orientale]	Promoter (<=1kb)	3.6819	1e-08	1.57e-06	Hyper	yes	0.672979	-0.571366	3.54398e-07	9.4805e-07	down	no	6.51374	6.01673	5.60369	8.0887	9.13202	9.72537
NC_044379.1	4281614	4281814	200	*	XM_030625733.1	115698615	LOC115698615	GO:0003676(nucleic acid binding);GO:0003677(DNA binding);GO:0005634(nucleus);GO:0008150(biological_process);GO:0046872(metal ion binding)	04120(Ubiquitin mediated proteolysis)	K10260	NA	Guanine nucleotide-binding protein, beta subunit [Parasponia andersonii]	Distal Intergenic	-0.556802	1.01e-08	1.58e-06	Hypo	no	1.07908	0.109796	0.949291	0.962491	up	no	0.473638	0.326899	0.452663	0.434428	0.411609	0.315327
NC_044372.1	64188806	64189006	200	*	XM_030637342.1	115709278	LOC115709278	GO:0003676(nucleic acid binding);GO:0005515(protein binding);GO:0005634(nucleus);GO:0006457(protein folding);GO:0008270(zinc ion binding);GO:0008270(zinc ion binding)	NA	NA	NA	DNAJ protein JJJ1 homolog [Prunus avium]	Distal Intergenic	-0.907933	1.04e-08	1.62e-06	Hypo	no	0.777236	-0.363575	5.01121e-06	1.23332e-05	down	no	12.9465	10.4489	11.457	14.6915	14.597	15.5527
NC_044373.1	55298959	55299159	200	*	XR_004011079.1	115714572	LOC115714572	NA	NA	NA	NA	hypothetical protein TorRG33x02_298560 [Trema orientale]	Distal Intergenic	-1.1007	1.04e-08	1.62e-06	Hypo	yes	1.18546	0.245448	0.597851	0.674168	up	no	7.54403	6.87218	5.493	6.36501	6.40334	4.02614
NC_044374.1	71616332	71616532	200	*	XM_030644991.1	115716236	LOC115716236	GO:0005829(cytosol);GO:0005886(plasma membrane);GO:0008830(dTDP-4-dehydrorhamnose 3,5-epimerase activity);GO:0008831(dTDP-4-dehydrorhamnose reductase activity);GO:0009506(plasmodesma);GO:0010253(UDP-rhamnose biosynthetic process);GO:0010489(UDP-4-keto-6-deoxy-glucose-3,5-epimerase activity);GO:0010490(UDP-4-keto-rhamnose-4-keto-reductase activity);GO:0019305(dTDP-rhamnose biosynthetic process);GO…	00520(Amino sugar and nucleotide sugar metabolism);00523(Polyketide sugar unit biosynthesis)	K12451	EC:5.1.3.-;EC:1.1.1.-	RmlD-like substrate binding domain containing protein [Trema orientale]	Distal Intergenic	-1.75294	1.07e-08	1.64e-06	Hypo	yes	0.95567	-0.0654153	0.0574022	0.0879157	down	no	81.6424	78.2724	85.4201	82.3232	85.823	88.5689
NC_044370.1	22536404	22536604	200	*	XM_030629889.1	115702426	LOC115702426	NA	NA	NA	NA	hypothetical protein CCACVL1_20910 [Corchorus capsularis]	Promoter (<=1kb)	3.85202	1.08e-08	1.65e-06	Hyper	yes	25.8484	4.692	2.39713e-62	2.79345e-61	up	yes	13.4649	10.2945	15.0477	0.505116	0.430221	0.565999
NC_044374.1	81099086	81099286	200	*	XM_030644837.1	115716114	LOC115716114	GO:0003674(molecular_function);GO:0005634(nucleus);GO:0008150(biological_process)	NA	NA	NA	Zf-FLZ domain containing protein [Parasponia andersonii]	Distal Intergenic	4.69631	1.09e-08	1.67e-06	Hyper	yes	1.0993	0.13658	0.290942	0.375139	up	no	94.7705	90.7467	94.3311	80.8441	90.3456	83.3807
NC_044372.1	36403115	36403315	200	*	XM_030637444.1	115709359	LOC115709359	GO:0005887(integral component of plasma membrane);GO:0009705(plant-type vacuole membrane);GO:0009992(cellular water homeostasis);GO:0015250(water channel activity);GO:0015254(glycerol channel activity);GO:0034220(ion transmembrane transport);GO:0042807(central vacuole)	NA	NA	NA	aquaporin TIP1-1 [Morus notabilis]	Distal Intergenic	4.1413	1.12e-08	1.7e-06	Hyper	yes	1.01646	0.0235569	0.518526	0.601157	up	no	529.639	431.243	408.334	454.62	456.93	435.491
NC_044372.1	65049251	65049451	200	*	XM_030639632.1	115711298	LOC115711298	GO:0003674(molecular_function);GO:0005739(mitochondrion);GO:0008150(biological_process);GO:0016021(integral component of membrane)	NA	NA	NA	Transmembrane protein [Parasponia andersonii]	Promoter (<=1kb)	4.8378	1.12e-08	1.7e-06	Hyper	yes	1.50665	0.591341	0.0169302	0.0283328	up	no	2.46938	2.6972	2.92328	1.76821	2.03001	1.57123
NC_044372.1	78842085	78842285	200	*	XM_030639952.1	115711588	LOC115711588	GO:0003677(DNA binding);GO:0003700(DNA binding transcription factor activity);GO:0005515(protein binding);GO:0005634(nucleus);GO:0006351(transcription, DNA-templated);GO:0006355(regulation of transcription, DNA-templated);GO:0046983(protein dimerization activity)	NA	NA	NA	Basic helix-loop-helix transcription factor [Parasponia andersonii]	Promoter (2-3kb)	4.14502	1.18e-08	1.78e-06	Hyper	yes	1.23242	0.301497	0.0248848	0.0405506	up	no	24.8987	24.3836	20.1683	16.3412	20.463	19.5487
NC_044376.1	9372696	9372896	200	*	XM_030652127.1	115722802	LOC115722802	GO:0005634(nucleus)	04016(MAPK signaling pathway - plant)	K20538	EC:2.7.11.24	mitogen-activated protein kinase 15 [Morus notabilis]	Distal Intergenic	3.77786	1.29e-08	1.94e-06	Hyper	yes	0.48036	-1.05781	2.0576e-48	1.86807e-47	down	yes	21.4419	22.5799	20.6271	40.8578	45.9784	47.748
NC_044375.1	50266891	50267091	200	*	XM_030648231.1	115719263	LOC115719263	GO:0000035(acyl binding);GO:0000036(acyl carrier activity);GO:0005829(cytosol);GO:0006633(fatty acid biosynthetic process);GO:0009245(lipid A biosynthetic process);GO:0009507(chloroplast);GO:0031177(phosphopantetheine binding)	NA	NA	NA	Acyl carrier protein [Parasponia andersonii]	Distal Intergenic	-1.34688	1.3e-08	1.95e-06	Hypo	yes	1.95854	0.96978	3.84108e-39	2.94766e-38	up	no	951.559	827.046	920.643	474.486	460.466	443.24
NC_044379.1	27334010	27334210	200	*	XM_030629236.1	115701434	LOC115701434	GO:0005634(nucleus);GO:0009055(electron transfer activity);GO:0015035(protein disulfide oxidoreductase activity);GO:0045454(cell redox homeostasis)	NA	NA	NA	Glutaredoxin [Parasponia andersonii]	Distal Intergenic	3.85775	1.33e-08	1.98e-06	Hyper	yes	0.599386	-0.738442	1.98764e-08	5.78629e-08	down	no	6.02528	4.32482	5.5999	8.78799	9.30133	8.52124
NC_044375.1	93156106	93156306	200	*	XM_030648825.1	115719685	LOC115719685	GO:0003674(molecular_function);GO:0005634(nucleus);GO:0008150(biological_process)	NA	NA	NA	Senescence regulator [Parasponia andersonii]	Distal Intergenic	4.18296	1.33e-08	1.98e-06	Hyper	yes	1.42295	0.508886	1.96051e-05	4.57615e-05	up	no	50.3879	40.0201	46.4069	33.6593	31.579	30.9104
NC_044378.1	3193656	3193856	200	*	XM_030623994.1	115697084	LOC115697084	GO:0005737(cytoplasm);GO:0008757(S-adenosylmethionine-dependent methyltransferase activity);GO:0032259(methylation)	NA	NA	NA	Methyltransferase FkbM [Trema orientale]	Promoter (2-3kb)	3.74	1.33e-08	1.98e-06	Hyper	yes	0.124911	-3.00103	0	0	down	yes	24.0595	24.7459	22.9308	181.23	199.624	193.443
NC_044373.1	51882948	51883148	200	*	XM_030640558.1	115712298	LOC115712298	GO:0001046(core promoter sequence-specific DNA binding);GO:0001228(transcriptional activator activity, RNA polymerase II transcription regulatory region sequence-specific DNA binding);GO:0005634(nucleus);GO:0006366(transcription by RNA polymerase II);GO:0006366(transcription by RNA polymerase II)	NA	NA	NA	Basic helix-loop-helix transcription factor [Trema orientale]	Promoter (<=1kb)	3.71653	1.43e-08	2.1e-06	Hyper	yes	0.271301	-1.88203	1.23765e-160	4.51928e-159	down	yes	20.1087	21.5718	19.0259	71.4564	75.2938	77.01
NC_044371.1	90335748	90335948	200	*	XM_030635022.1	115707158	LOC115707158	GO:0004439(phosphatidylinositol-4,5-bisphosphate 5-phosphatase activity);GO:0005634(nucleus);GO:0005774(vacuolar membrane);GO:0007033(vacuole organization);GO:0036092(phosphatidylinositol-3-phosphate biosynthetic process);GO:0042578(phosphoric ester hydrolase activity)	00562(Inositol phosphate metabolism);04070(Phosphatidylinositol signaling system)	K21797	EC:3.1.3.-	Phosphoinositide phosphatase SACs [Parasponia andersonii]	Distal Intergenic	3.64538	1.49e-08	2.19e-06	Hyper	yes	0.384235	-1.37994	4.60748e-45	3.94733e-44	down	yes	11.8301	13.8127	11.347	28.0409	34.5792	33.6485
NC_044373.1	78336709	78336909	200	*	XM_030642943.1	115714297	LOC115714297	GO:0005634(nucleus);GO:0006807(nitrogen compound metabolic process);GO:0060776(simple leaf morphogenesis)	NA	NA	NA	Lateral organ boundaries domain containing protein [Parasponia andersonii]	Distal Intergenic	3.17228	1.55e-08	2.27e-06	Hyper	yes	0.298519	-1.7441	1.80013e-184	8.05212e-183	down	yes	76.2162	76.7658	78.525	251.269	259.866	264.384
NC_044378.1	26663341	26663541	200	*	XM_030625234.1	115698047	LOC115698047	GO:0003677(DNA binding);GO:0003700(DNA binding transcription factor activity);GO:0005515(protein binding);GO:0005622(intracellular);GO:0005634(nucleus);GO:0006351(transcription, DNA-templated);GO:0006355(regulation of transcription, DNA-templated);GO:0006952(defense response);GO:0009873(ethylene-activated signaling pathway)	NA	NA	NA	ethylene-responsive transcription factor 12 [Ziziphus jujuba]	Promoter (<=1kb)	3.06855	1.56e-08	2.27e-06	Hyper	yes	2.27879	1.18827	7.69633e-08	2.15216e-07	up	yes	6.57296	5.54466	6.62288	2.88307	2.96657	2.37425
NC_044373.1	49535886	49536086	200	*	XM_030643455.1	115714699	LOC115714699	GO:0004805(trehalose-phosphatase activity);GO:0005634(nucleus);GO:0005730(nucleolus);GO:0005737(cytoplasm);GO:0005992(trehalose biosynthetic process);GO:0046686(response to cadmium ion)	00500(Starch and sucrose metabolism)	K01087	EC:3.1.3.12	Trehalose-phosphatase [Trema orientale]	Promoter (<=1kb)	3.36304	1.65e-08	2.39e-06	Hyper	yes	0.0906006	-3.46434	0	0	down	yes	6.67193	6.0049	6.09508	66.5505	72.3896	68.254
NC_044370.1	71956887	71957087	200	*	XM_030642880.1	115714249	LOC115714249	GO:0004586(ornithine decarboxylase activity);GO:0005737(cytoplasm);GO:0033387(putrescine biosynthetic process from ornithine)	00330(Arginine and proline metabolism);00480(Glutathione metabolism)	K01581	EC:4.1.1.17	Ornithine decarboxylase [Trema orientale]	Promoter (1-2kb)	3.05224	1.68e-08	2.42e-06	Hyper	yes	0.778188	-0.361808	0.00807908	0.0142202	down	no	5.75003	4.41842	5.92788	7.61073	6.67274	6.40089
NC_044371.1	48936235	48936435	200	*	XM_030634127.1	115706470	LOC115706470	GO:0005739(mitochondrion);GO:0016301(kinase activity);GO:0016310(phosphorylation)	NA	NA	NA	Zf-FLZ domain containing protein [Trema orientale]	Promoter (<=1kb)	4.55673	1.74e-08	2.5e-06	Hyper	yes	1.17644	0.234424	0.133117	0.188388	up	no	21.7349	18.828	22.8594	18.1848	17.5128	18.2129
NC_044370.1	101633009	101633209	200	*	XM_030628011.1	115700469	LOC115700469	GO:0003677(DNA binding);GO:0003700(DNA binding transcription factor activity);GO:0005515(protein binding);GO:0005634(nucleus);GO:0005829(cytosol);GO:0006351(transcription, DNA-templated);GO:0006355(regulation of transcription, DNA-templated);GO:0009742(brassinosteroid mediated signaling pathway);GO:0040008(regulation of growth);GO:0045892(negative regulation of transcription, DNA-templated);GO:00…	04075(Plant hormone signal transduction)	K14503	NA	BZR transcription factor [Trema orientale]	Promoter (<=1kb)	4.07452	1.83e-08	2.62e-06	Hyper	yes	1.3118	0.391545	0.000362317	0.000749843	up	no	34.2283	26.825	29.0349	21.8677	22.9482	23.8595
NC_044371.1	45438619	45438819	200	*	XM_030633113.1	115705704	LOC115705704	GO:0003674(molecular_function);GO:0005634(nucleus);GO:0006351(transcription, DNA-templated);GO:0006355(regulation of transcription, DNA-templated);GO:0007623(circadian rhythm);GO:0048511(rhythmic process);GO:0048511(rhythmic process)	NA	NA	NA	hypothetical protein TorRG33x02_053510 [Trema orientale]	Promoter (<=1kb)	4.22434	1.84e-08	2.63e-06	Hyper	yes	0.432104	-1.21055	1.15692e-96	2.19674e-95	down	yes	61.9448	61.9089	58.911	130.46	146.565	145.939
NC_044379.1	55896513	55896713	200	*	XM_030629003.1	115701254	LOC115701254	GO:0004672(protein kinase activity);GO:0004674(protein serine/threonine kinase activity);GO:0005515(protein binding);GO:0005524(ATP binding);GO:0005576(extracellular region);GO:0005886(plasma membrane);GO:0007338(single fertilization);GO:0009506(plasmodesma);GO:0009723(response to ethylene);GO:0009738(abscisic acid-activated signaling pathway);GO:0009741(response to brassinosteroid);GO:0009742(br…	NA	NA	NA	Mitogen-activated protein kinase kinase kinase [Trema orientale]	Promoter (2-3kb)	2.99261	1.87e-08	2.66e-06	Hyper	yes	0.210048	-2.25121	6.71178e-250	4.47324e-248	down	yes	14.2088	13.9495	14.8916	63.8966	70.4442	70.6118
NC_044374.1	46780863	46781063	200	*	XM_030644856.1	115716127	LOC115716127	GO:0005575(cellular_component);GO:0009737(response to abscisic acid);GO:0016597(amino acid binding)	NA	NA	NA	ACT domain-containing protein ACR8 [Morus notabilis]	Promoter (1-2kb)	5.89745	2.09e-08	2.95e-06	Hyper	yes	0.379551	-1.39763	2.96892e-46	2.59321e-45	down	yes	8.70172	7.45473	6.6856	19.0489	20.9806	20.1522
NC_044370.1	70497967	70498167	200	*	XM_030653266.1	115723794	LOC115723794	NA	NA	NA	NA	hypothetical protein AMTR_s04653p00000520, partial [Amborella trichopoda]	Distal Intergenic	-0.956234	2.11e-08	2.96e-06	Hypo	no	0.0910618	-3.45701	0.0336516	0.053568	down	no	0	0.042923	0	0.149778	0.12439	0.197193
NC_044375.1	26776872	26777072	200	*	XM_030648100.1	115719166	LOC115719166	GO:0003700(DNA binding transcription factor activity);GO:0005634(nucleus);GO:0006351(transcription, DNA-templated);GO:0006355(regulation of transcription, DNA-templated);GO:0016569(covalent chromatin modification);GO:0046872(metal ion binding);GO:0051213(dioxygenase activity);GO:0055114(oxidation-reduction process);GO:0055114(oxidation-reduction process)	NA	NA	NA	FY-rich [Trema orientale]	Distal Intergenic	3.18494	2.16e-08	3.01e-06	Hyper	yes	0.896087	-0.158289	0.0165986	0.0278139	down	no	5.2547	5.03224	4.91051	5.15879	5.62034	6.18066
NC_044377.1	615600	615800	200	*	XM_030655074.1	115725522	LOC115725522	GO:0005515(protein binding);GO:0005737(cytoplasm);GO:0031463(Cul3-RING ubiquitin ligase complex);GO:0043161(proteasome-mediated ubiquitin-dependent protein catabolic process)	NA	NA	NA	Voltage dependent potassium channel [Trema orientale]	Distal Intergenic	5.69934	2.16e-08	3.01e-06	Hyper	yes	1.35819	0.44168	0.0266783	0.0432339	up	no	5.54018	6.78968	6.02941	3.82837	5.40363	4.2855
NC_044373.1	55871730	55871930	200	*	XM_030640183.1	115711979	LOC115711979	GO:0000166(nucleotide binding);GO:0005737(cytoplasm);GO:0005834(heterotrimeric G-protein complex);GO:0080008(Cul4-RING E3 ubiquitin ligase complex)	NA	NA	NA	WD repeat domain-containing protein 83 isoform X1 [Quercus suber]	Distal Intergenic	3.76981	2.17e-08	3.01e-06	Hyper	yes	0.665187	-0.588169	4.58551e-07	1.21673e-06	down	no	8.62889	8.26841	9.06965	11.1657	14.2591	13.6122
NC_044371.1	93223634	93223834	200	*	XM_030635386.1	115707425	LOC115707425	GO:0001046(core promoter sequence-specific DNA binding);GO:0001228(transcriptional activator activity, RNA polymerase II transcription regulatory region sequence-specific DNA binding);GO:0005634(nucleus);GO:0006366(transcription by RNA polymerase II);GO:0006366(transcription by RNA polymerase II)	NA	NA	NA	Myc-type, basic helix-loop-helix (bHLH) domain containing protein [Trema orientale]	Distal Intergenic	3.70215	2.24e-08	3.09e-06	Hyper	yes	0.215146	-2.21661	3.10922e-111	7.06944e-110	down	yes	4.41295	4.07387	4.04809	17.1539	19.2609	21.8474
NC_044371.1	36070754	36070954	200	*	XM_030632819.1	115705480	LOC115705480	GO:0002238(response to molecule of fungal origin);GO:0003674(molecular_function);GO:0007568(aging);GO:0009620(response to fungus);GO:0009624(response to nematode);GO:0010150(leaf senescence);GO:0010193(response to ozone)	NA	NA	NA	hypothetical protein L484_000803 [Morus notabilis]	Promoter (<=1kb)	3.78734	2.29e-08	3.16e-06	Hyper	yes	0.326392	-1.61532	2.63405e-204	1.34066e-202	down	yes	280.756	265.155	280.45	830.303	845.794	855.706
NC_044375.1	79184794	79184994	200	*	XM_030647702.1	115718894	LOC115718894	GO:0004722(protein serine/threonine phosphatase activity);GO:0005634(nucleus);GO:0005886(plasma membrane);GO:0006470(protein dephosphorylation);GO:0046872(metal ion binding);GO:0048366(leaf development)	NA	NA	NA	Protein phosphatase [Parasponia andersonii]	Promoter (<=1kb)	4.69221	2.39e-08	3.26e-06	Hyper	yes	0.536339	-0.898782	5.38278e-17	2.29689e-16	down	no	6.87187	7.98803	7.36739	12.0724	14.0336	15.3367
NC_044379.1	49185448	49185648	200	*	XR_004008217.1	115698667	LOC115698667	GO:0004553(hydrolase activity, hydrolyzing O-glycosyl compounds);GO:0030247(polysaccharide binding);GO:0046658(anchored component of plasma membrane);GO:0046658(anchored component of plasma membrane)	00500(Starch and sucrose metabolism);00500(Starch and sucrose metabolism)	K19891	EC:3.2.1.39	Glycoside hydrolase [Parasponia andersonii]	Promoter (<=1kb)	3.00826	2.4e-08	3.27e-06	Hyper	yes	5.06431	2.34036	4.13362e-234	2.49088e-232	up	yes	109.156	96.2022	99.3494	20.6473	20.2422	19.2782
NC_044373.1	69569159	69569359	200	*	XM_030644169.1	115715314	LOC115715314	GO:0003677(DNA binding);GO:0005634(nucleus);GO:0006351(transcription, DNA-templated);GO:0006355(regulation of transcription, DNA-templated);GO:0009294(DNA mediated transformation)	NA	NA	NA	Bromodomain containing protein [Parasponia andersonii]	Promoter (<=1kb)	3.218	2.44e-08	3.31e-06	Hyper	yes	1.61875	0.694883	7.95711e-18	3.50071e-17	up	no	27.647	27.9144	26.3312	16.1703	16.821	17.5987
NC_044371.1	89239615	89239815	200	*	XM_030635443.1	115707467	LOC115707467	GO:0004553(hydrolase activity, hydrolyzing O-glycosyl compounds);GO:0004564(beta-fructofuranosidase activity);GO:0004575(sucrose alpha-glucosidase activity);GO:0005515(protein binding);GO:0005576(extracellular region);GO:0005618(cell wall);GO:0005886(plasma membrane);GO:0005975(carbohydrate metabolic process);GO:0009611(response to wounding);GO:0048046(apoplast);GO:0050832(defense response to fun…	00052(Galactose metabolism);00500(Starch and sucrose metabolism)	K01193	EC:3.2.1.26	Glycoside hydrolase [Trema orientale]	Promoter (<=1kb)	2.99095	2.59e-08	3.48e-06	Hyper	yes	0.341852	-1.54856	7.09656e-96	1.33441e-94	down	yes	22.9443	24.1645	24.9921	68.0807	73.1281	69.7037
NC_044376.1	5312917	5313117	200	*	XM_030652645.1	115723209	LOC115723209	GO:0005737(cytoplasm);GO:0005737(cytoplasm)	NA	NA	NA	serine/threonine-protein phosphatase 4 regulatory subunit 3B [Morus notabilis];Armadillo-type protein [Trema orientale];serine/threonine-protein phosphatase 4 regulatory subunit 3A isoform X3 [Populus trichocarpa]	Promoter (<=1kb)	4.84517	2.63e-08	3.53e-06	Hyper	yes	0.862409	-0.213555	0.0001845	0.000393641	down	no	19.7077	19.267	17.6608	19.8381	22.4272	23.4061
NC_044376.1	29597431	29597631	200	*	XM_030651206.1	115722085	LOC115722085	GO:0003677(DNA binding);GO:0003700(DNA binding transcription factor activity);GO:0005515(protein binding);GO:0005634(nucleus);GO:0006351(transcription, DNA-templated);GO:0006355(regulation of transcription, DNA-templated)	04712(Circadian rhythm - plant)	K16221	NA	transcription factor TCP7 [Morus notabilis]	Promoter (<=1kb)	3.72247	2.64e-08	3.54e-06	Hyper	yes	0.950148	-0.0737762	0.0496038	0.0767094	down	no	29.5655	28.1112	30.0464	30.3694	31.6698	30.2865
NC_044374.1	80799438	80799638	200	*	XR_004011472.1	115715880	LOC115715880	GO:0005686(U2 snRNP)	NA	NA	NA	coiled-coil protein [Trema orientale]	"Intron (XM_030644552.1/115715879, intron 3 of 7)"	4.67656	2.66e-08	3.54e-06	Hyper	yes	1.43423	0.520278	0.043761	0.068282	up	no	8.14353	8.17561	7.90742	6.62681	5.68254	4.5823
NC_044373.1	5138235	5138435	200	*	XM_030640391.1	115712148	LOC115712148	GO:0005794(Golgi apparatus);GO:0008375(acetylglucosaminyltransferase activity);GO:0016757(transferase activity, transferring glycosyl groups)	00510(N-Glycan biosynthesis)	K00737	EC:2.4.1.144	Glycosyl transferase [Trema orientale]	Promoter (<=1kb)	3.94876	2.66e-08	3.54e-06	Hyper	yes	0.212677	-2.23326	4.00751e-258	2.75783e-256	down	yes	12.5401	11.2627	11.5609	53.3942	55.7087	57.1754
NC_044372.1	18794128	18794328	200	*	XM_030637449.1	115709361	LOC115709361	GO:0009416(response to light stimulus);GO:0009535(chloroplast thylakoid membrane);GO:0009768(photosynthesis, light harvesting in photosystem I);GO:0009941(chloroplast envelope);GO:0010287(plastoglobule);GO:0016168(chlorophyll binding);GO:0031409(pigment binding)	00196(Photosynthesis - antenna proteins)	K08910	NA	Chlorophyll A-B binding protein [Trema orientale]	Promoter (<=1kb)	5.65287	2.72e-08	3.6e-06	Hyper	yes	0.361403	-1.46832	3.66861e-98	7.10506e-97	down	yes	433.078	421.682	472.61	1240.87	1188.77	1243.19
NC_044371.1	59455598	59455798	200	*	XM_030633273.1	115705828	LOC115705828	GO:0000038(very long-chain fatty acid metabolic process);GO:0005783(endoplasmic reticulum);GO:0005789(endoplasmic reticulum membrane);GO:0006633(fatty acid biosynthetic process);GO:0009409(response to cold);GO:0009416(response to light stimulus);GO:0009922(fatty acid elongase activity);GO:0010025(wax biosynthetic process);GO:0016020(membrane);GO:0016021(integral component of membrane);GO:0016746(…	00062(Fatty acid elongation)	K15397	EC:2.3.1.199	Very-long-chain 3-ketoacyl-CoA synthase [Trema orientale]	Distal Intergenic	-0.834393	2.73e-08	3.61e-06	Hypo	no	0.473415	-1.07882	5.60195e-08	1.58556e-07	down	yes	1.57844	1.14502	1.75087	3.03072	3.08404	3.33644
NC_044370.1	81661297	81661497	200	*	XM_030650727.1	115721431	LOC115721431	GO:0003674(molecular_function);GO:0005576(extracellular region);GO:0005615(extracellular space);GO:0005618(cell wall);GO:0005794(Golgi apparatus);GO:0005829(cytosol);GO:0009505(plant-type cell wall);GO:0009741(response to brassinosteroid);GO:0048046(apoplast)	NA	NA	NA	Phosphate-induced protein [Trema orientale]	Promoter (<=1kb)	2.8555	2.87e-08	3.76e-06	Hyper	yes	0.12906	-2.95389	0	0	down	yes	87.5166	75.3403	81.6407	612.614	646.958	634.88
NC_044370.1	102639726	102639926	200	*	XM_030628734.1	115701044	LOC115701044	GO:0005524(ATP binding);GO:0005978(glycogen biosynthetic process);GO:0008878(glucose-1-phosphate adenylyltransferase activity);GO:0009507(chloroplast);GO:0019252(starch biosynthetic process);GO:0019252(starch biosynthetic process)	00500(Starch and sucrose metabolism);00520(Amino sugar and nucleotide sugar metabolism);00520(Amino sugar and nucleotide sugar metabolism)	K00975	EC:2.7.7.27	Glucose-1-phosphate adenylyltransferase [Trema orientale]	Distal Intergenic	5.63623	2.89e-08	3.78e-06	Hyper	yes	1.12474	0.169591	0.201811	0.272454	up	no	17.92	15.9549	16.1389	13.9463	15.4616	15.059
NC_044371.1	36890934	36891134	200	*	XM_030630996.1	115703762	LOC115703762	GO:0005886(plasma membrane);GO:0006857(oligopeptide transport);GO:0016020(membrane);GO:0016021(integral component of membrane);GO:0022857(transmembrane transporter activity);GO:0055085(transmembrane transport)	NA	NA	NA	protein NRT1/ PTR FAMILY 5.4 [Ziziphus jujuba]	Promoter (2-3kb)	3.9888	2.92e-08	3.81e-06	Hyper	yes	40.0975	5.32544	1.36145e-07	3.75516e-07	up	yes	3.26479	1.72423	2.66382	0	0.099084	0.091772
NC_044374.1	5295306	5295506	200	*	XM_030646054.1	115717110	LOC115717110	GO:0003677(DNA binding);GO:0003700(DNA binding transcription factor activity);GO:0005515(protein binding);GO:0005634(nucleus);GO:0005737(cytoplasm);GO:0006351(transcription, DNA-templated);GO:0006355(regulation of transcription, DNA-templated);GO:0009736(cytokinin-activated signaling pathway);GO:0009873(ethylene-activated signaling pathway);GO:0048366(leaf development)	04626(Plant-pathogen interaction)	K13434	NA	AP2/ERF transcription factor [Trema orientale]	Promoter (<=1kb)	4.00911	2.95e-08	3.83e-06	Hyper	yes	1.2949	0.372838	0.126381	0.179684	up	no	2.42855	3.09663	2.94633	2.32693	2.2481	1.96718
NC_044377.1	44293316	44293516	200	*	XM_030654311.1	115724935	LOC115724935	GO:0000902(cell morphogenesis);GO:0000902(cell morphogenesis)	NA	NA	NA	actin cytoskeleton-regulatory complex pan-like protein [Trema orientale]	Distal Intergenic	-1.2228	2.96e-08	3.83e-06	Hypo	yes	1.3983	0.483673	6.63023e-07	1.74023e-06	up	no	15.6402	15.0093	14.1516	9.69513	11.1726	11.172
NC_044376.1	4917444	4917644	200	*	XM_030652310.1	115722928	LOC115722928	GO:0003677(DNA binding);GO:0003700(DNA binding transcription factor activity);GO:0005634(nucleus);GO:0006351(transcription, DNA-templated);GO:0006355(regulation of transcription, DNA-templated);GO:0009617(response to bacterium);GO:0010200(response to chitin);GO:0042742(defense response to bacterium);GO:0043565(sequence-specific DNA binding);GO:0045893(positive regulation of transcription, DNA-tem…	04626(Plant-pathogen interaction)	K18835	NA	WRKY DNA-binding protein 48, putative isoform 1 [Theobroma cacao]	Promoter (<=1kb)	3.63483	2.97e-08	3.84e-06	Hyper	yes	0.448022	-1.15836	1.04143e-19	4.87007e-19	down	yes	3.22753	2.78892	3.05212	6.39157	6.6346	7.2152
NC_044373.1	70106651	70106851	200	*	XM_030642112.1	115713625	LOC115713625	NA	NA	NA	NA		Promoter (2-3kb)	-1.22573	3e-08	3.87e-06	Hypo	yes	0.00473261	-7.72315	0.519047	0.601157	down	no	0	0	0	0	0.06339	0
NC_044373.1	38537144	38537344	200	*	XM_030640325.1	115712093	LOC115712093	GO:0005789(endoplasmic reticulum membrane);GO:0008150(biological_process);GO:0016021(integral component of membrane);GO:0016021(integral component of membrane)	NA	NA	NA	Reticulon [Trema orientale]	Distal Intergenic	-1.57727	3.23e-08	4.13e-06	Hypo	yes	0.585159	-0.7731	1.3174e-06	3.39007e-06	down	no	5.46744	6.4969	6.83863	10.7529	10.5078	10.8724
NC_044374.1	87073325	87073525	200	*	XR_004011416.1	115715689	LOC115715689	NA	NA	NA	NA		Promoter (<=1kb)	4.11267	3.23e-08	4.13e-06	Hyper	yes	2.3925	1.25852	0.306232	0.392147	up	no	0.179431	0.168114	0.145942	0.15328	0.026598	0.026386
NC_044374.1	83139735	83139935	200	*	XM_030644764.1	115716060	LOC115716060	GO:0005739(mitochondrion);GO:0008150(biological_process)	NA	NA	NA	hypothetical protein D0Y65_024772, partial [Glycine soja]	Promoter (2-3kb)	3.64256	3.3e-08	4.19e-06	Hyper	yes	0.541959	-0.883745	5.48768e-60	6.11612e-59	down	no	90.644	88.2262	89.3822	154.652	171.028	169.288
NC_044374.1	86426819	86427019	200	*	XM_030646277.1	115717307	LOC115717307	GO:0003824(catalytic activity);GO:0003962(cystathionine gamma-synthase activity);GO:0004123(cystathionine gamma-lyase activity);GO:0005737(cytoplasm);GO:0005829(cytosol);GO:0006520(cellular amino acid metabolic process);GO:0009970(cellular response to sulfate starvation);GO:0018826(methionine gamma-lyase activity);GO:0019343(cysteine biosynthetic process via cystathionine);GO:0019346(transsulfura…	00270(Cysteine and methionine metabolism);00450(Selenocompound metabolism)	K01761	EC:4.4.1.11	methionine gamma-lyase [Citrus clementina]	Promoter (<=1kb)	2.89218	3.3e-08	4.19e-06	Hyper	yes	2.43301	1.28274	7.20568e-31	4.5831e-30	up	yes	36.535	31.4479	39.2507	14.5011	13.7895	15.7838
NC_044371.1	96969988	96970188	200	*	XM_030635756.1	115707725	LOC115707725	GO:0003700(DNA binding transcription factor activity);GO:0005515(protein binding);GO:0005634(nucleus);GO:0006351(transcription, DNA-templated);GO:0006355(regulation of transcription, DNA-templated);GO:0009873(ethylene-activated signaling pathway);GO:0010200(response to chitin);GO:0016036(cellular response to phosphate starvation);GO:0043565(sequence-specific DNA binding);GO:0044212(transcription …	00970(Aminoacyl-tRNA biosynthesis)	K01892	EC:6.1.1.21	WRKY domain containing protein [Trema orientale]	Promoter (<=1kb)	3.94888	3.31e-08	4.2e-06	Hyper	yes	0.135629	-2.88226	0	0	down	yes	7.46975	7.55439	7.69952	51.3699	58.9741	57.1985
NC_044370.1	27552032	27552232	200	*	XM_030636748.1	115708742	LOC115708742	GO:0005515(protein binding);GO:0005634(nucleus);GO:0005654(nucleoplasm);GO:0005737(cytoplasm);GO:0006355(regulation of transcription, DNA-templated);GO:0007623(circadian rhythm);GO:0009409(response to cold);GO:0009585(red, far-red light phototransduction);GO:0009637(response to blue light);GO:0009908(flower development);GO:0010218(response to far red light);GO:0010378(temperature compensation of …	04712(Circadian rhythm - plant);04712(Circadian rhythm - plant)	K12124	NA	GIGANTEA [Trema orientale]	Promoter (<=1kb)	4.08131	3.37e-08	4.27e-06	Hyper	yes	0.813516	-0.297757	0.000232299	0.000490405	down	no	36.9164	42.2137	32.9167	40.3183	47.4045	50.0088
NC_044376.1	35782514	35782714	200	*	XM_030650948.1	115721860	LOC115721860	GO:0003674(molecular_function);GO:0005634(nucleus);GO:0009908(flower development);GO:0030154(cell differentiation)	NA	NA	NA	Frigida-like [Trema orientale]	Promoter (<=1kb)	6.44687	3.53e-08	4.45e-06	Hyper	yes	2.29046	1.19564	3.49427e-57	3.71636e-56	up	yes	178.399	181.762	193.567	75.835	80.5769	85.3424
NC_044370.1	41763060	41763260	200	*	XM_030639328.1	115710976	LOC115710976	GO:0005739(mitochondrion);GO:0008168(methyltransferase activity);GO:0016021(integral component of membrane);GO:0032259(methylation)	NA	NA	NA	MORN motif [Trema orientale]	Promoter (<=1kb)	4.63354	3.62e-08	4.55e-06	Hyper	yes	5.65842	2.5004	2.09369e-80	3.1913e-79	up	yes	12.3592	11.6282	11.7359	2.07852	2.2827	1.95209
NC_044374.1	26566195	26566395	200	*	XM_030645174.1	115716389	LOC115716389	GO:0003700(DNA binding transcription factor activity);GO:0005634(nucleus);GO:0043565(sequence-specific DNA binding);GO:0044212(transcription regulatory region DNA binding)	NA	NA	NA	PREDICTED: zinc finger protein ZAT4 [Vitis vinifera]	Promoter (<=1kb)	3.16517	3.64e-08	4.56e-06	Hyper	yes	0.530116	-0.91562	1.32633e-05	3.14031e-05	down	no	2.48369	1.54876	2.30344	3.18601	4.59879	4.1671
NC_044370.1	86700728	86700928	200	*	XM_030622279.1	115695173	LOC115695173	GO:0004489(methylenetetrahydrofolate reductase (NAD(P)H) activity);GO:0005829(cytosol);GO:0006730(one-carbon metabolic process);GO:0006730(one-carbon metabolic process)	00860(Porphyrin and chlorophyll metabolism);00860(Porphyrin and chlorophyll metabolism)	K01719	EC:4.2.1.75	Tetrapyrrole biosynthesis, uroporphyrinogen III synthase [Trema orientale]	Promoter (<=1kb)	3.3088	3.73e-08	4.66e-06	Hyper	yes	0.529911	-0.916179	1.55448e-20	7.47824e-20	down	no	5.59193	5.74871	5.08646	9.51482	10.8416	10.6434
NC_044373.1	20566854	20567054	200	*	XM_030641517.1	115713042	LOC115713042	GO:0003674(molecular_function);GO:0005739(mitochondrion);GO:0008150(biological_process);GO:0016021(integral component of membrane)	NA	NA	NA	uncharacterized protein LOC21400444 [Morus notabilis]	Promoter (<=1kb)	3.3214	3.89e-08	4.85e-06	Hyper	yes	0.382514	-1.38641	2.61678e-47	2.33204e-46	down	yes	24.8241	18.8074	22.8969	60.2768	58.7101	54.9373
NC_044377.1	14545465	14545665	200	*	XM_030623089.1	115695975	LOC115695975	GO:0005634(nucleus)	NA	NA	NA	LRR domain containing protein [Trema orientale]	Promoter (1-2kb)	-1.62268	4.02e-08	4.99e-06	Hypo	yes	0.79729	-0.326823	0.0171076	0.0285988	down	no	10.5834	7.99046	6.36224	9.8613	11.4877	9.92706
NC_044370.1	28671452	28671652	200	*	XM_030637306.1	115709248	LOC115709248	GO:0003674(molecular_function);GO:0008150(biological_process);GO:0009507(chloroplast);GO:0016021(integral component of membrane)	NA	NA	NA	Protein BYPASS-related [Trema orientale]	Distal Intergenic	3.77542	4.07e-08	5.03e-06	Hyper	yes	0.200584	-2.31772	0	0	down	yes	39.1993	34.849	37.6486	185.136	186.458	185.266
NC_044379.1	57787229	57787429	200	*	XM_030628027.1	115700485	LOC115700485	GO:0006999(nuclear pore organization);GO:0017056(structural constituent of nuclear pore);GO:0044611(nuclear pore inner ring)	NA	NA	NA	EEIG1/EHBP1 N-terminal domain containing protein [Trema orientale]	Promoter (<=1kb)	3.38472	4.15e-08	5.11e-06	Hyper	yes	1.23115	0.300003	0.0142826	0.0241856	up	no	7.44481	7.5564	7.73627	6.05664	6.21313	6.19876
NC_044370.1	72234572	72234772	200	*	XM_030642982.1	115714322	LOC115714322	NA	NA	NA	NA	cylicin [Trema orientale]	Promoter (<=1kb)	3.66741	4.18e-08	5.13e-06	Hyper	yes	0.532847	-0.908208	1.94042e-24	1.04866e-23	down	no	55.6453	57.2047	43.8969	88.6429	101.831	103.696
NC_044372.1	38882391	38882591	200	*	XM_030639408.1	115711070	LOC115711070	GO:0005739(mitochondrion);GO:0005768(endosome);GO:0005794(Golgi apparatus);GO:0005802(trans-Golgi network);GO:0008375(acetylglucosaminyltransferase activity);GO:0016021(integral component of membrane);GO:0016757(transferase activity, transferring glycosyl groups)	NA	NA	NA	Glycosyl transferase [Trema orientale]	Promoter (2-3kb)	-1.16008	4.2e-08	5.13e-06	Hypo	yes	9.80509	3.29353	1.01003e-10	3.33759e-10	up	yes	2.19703	1.41343	1.27062	0.278146	0.098945	0.12072
NC_044372.1	55027393	55027593	200	*	XM_030637957.1	115709757	LOC115709757	GO:0004601(peroxidase activity);GO:0009505(plant-type cell wall);GO:0009664(plant-type cell wall organization)	00940(Phenylpropanoid biosynthesis)	K00430	EC:1.11.1.7	Peroxidase [Parasponia andersonii]	Distal Intergenic	5.56731	4.27e-08	5.2e-06	Hyper	yes	1.73016	0.790906	0.526241	0.607101	up	no	0.065467	0.088572	0.09104	0.06557	0.033291	0.04279
NC_044379.1	49597295	49597495	200	*	XM_030628757.1	115701065	LOC115701065	GO:0003700(DNA binding transcription factor activity);GO:0005634(nucleus);GO:0006351(transcription, DNA-templated);GO:0006355(regulation of transcription, DNA-templated);GO:0043565(sequence-specific DNA binding)	04016(MAPK signaling pathway - plant);04626(Plant-pathogen interaction)	K13425	NA	WRKY transcription factor [Humulus lupulus]	Promoter (1-2kb)	3.33099	4.57e-08	5.54e-06	Hyper	yes	0.556709	-0.845006	1.87731e-26	1.06868e-25	down	no	18.0515	16.5728	17.5598	31.6404	29.8604	32.2362
NC_044373.1	86414184	86414384	200	*	XR_004010930.1	115712745	LOC115712745	GO:0005576(extracellular region);GO:0005773(vacuole);GO:0008150(biological_process);GO:0008150(biological_process)	NA	NA	NA	hypothetical protein TorRG33x02_269540 [Trema orientale]	Promoter (<=1kb)	3.67001	4.57e-08	5.54e-06	Hyper	yes	0.701892	-0.510679	2.81796e-14	1.09007e-13	down	no	20.3514	19.1896	19.2303	27.9588	27.9166	27.8573
NC_044373.1	14628761	14628961	200	*	XM_030641857.1	115713375	LOC115713375	GO:0000166(nucleotide binding);GO:0005886(plasma membrane);GO:0006281(DNA repair);GO:0007165(signal transduction);GO:0009411(response to UV);GO:0009507(chloroplast);GO:0009650(UV protection);GO:0042493(response to drug)	NA	NA	NA	LRR domain containing protein [Parasponia andersonii]	Promoter (1-2kb)	3.02844	4.59e-08	5.55e-06	Hyper	yes	8.80641	3.13855	3.06716e-167	1.19501e-165	up	yes	79.1946	82.8497	82.4694	10.223	9.75402	7.78843
NC_044370.1	10356880	10357080	200	*	XM_030639731.1	115711364	LOC115711364	GO:0004478(methionine adenosyltransferase activity);GO:0005829(cytosol)	00270(Cysteine and methionine metabolism)	K00789	EC:2.5.1.6	S-adenosylmethionine synthase 1-like [Cucurbita moschata]	Promoter (<=1kb)	3.97402	4.72e-08	5.68e-06	Hyper	yes	0.655609	-0.609093	1.08304e-37	8.07423e-37	down	no	394.619	372.771	391.043	574.715	590.298	601.945
NC_044376.1	35631819	35632019	200	*	XM_030651009.1	115721905	LOC115721905	GO:0004462(lactoylglutathione lyase activity);GO:0005739(mitochondrion);GO:0005975(carbohydrate metabolic process);GO:0016829(lyase activity)	NA	NA	NA	Glyoxalase-like domain containing protein [Parasponia andersonii]	Distal Intergenic	-0.962601	4.76e-08	5.72e-06	Hypo	no	0.606562	-0.721272	1.16266e-15	4.72954e-15	down	no	16.9483	14.9673	15.8519	26.0338	26.0429	26.6745
NC_044376.1	61444318	61444518	200	*	XM_030651031.1	115721925	LOC115721925	GO:0005432(calcium:sodium antiporter activity);GO:0005774(vacuolar membrane);GO:0006812(cation transport);GO:0006813(potassium ion transport);GO:0006814(sodium ion transport);GO:0015297(antiporter activity);GO:0015491(cation:cation antiporter activity);GO:0016021(integral component of membrane);GO:0055085(transmembrane transport)	NA	NA	NA	Sodium/calcium exchanger membrane region [Parasponia andersonii]	Promoter (1-2kb)	3.92804	4.82e-08	5.77e-06	Hyper	yes	4.18711	2.06596	1.39801e-07	3.85189e-07	up	yes	1.93978	1.18962	1.16824	0.408369	0.418572	0.199456
NC_044371.1	26820306	26820506	200	*	XM_030634358.1	115706643	LOC115706643	GO:0003700(DNA binding transcription factor activity);GO:0005634(nucleus);GO:0006351(transcription, DNA-templated);GO:0006355(regulation of transcription, DNA-templated);GO:0007275(multicellular organism development);GO:0044212(transcription regulatory region DNA binding)	03013(RNA transport);03015(mRNA surveillance pathway);03018(RNA degradation)	K13126	NA	NAC domain containing protein [Trema orientale]	Promoter (<=1kb)	3.92512	4.83e-08	5.77e-06	Hyper	yes	0.451381	-1.14758	0.0239605	0.0391323	down	yes	0.415676	0.194131	0.178192	0.407058	0.751752	0.586941
NC_044371.1	84325021	84325221	200	*	XM_030631755.1	115704553	LOC115704553	GO:0004497(monooxygenase activity);GO:0010268(brassinosteroid homeostasis);GO:0016131(brassinosteroid metabolic process)	00905(Brassinosteroid biosynthesis)	K15639	EC:1.14.-.-	Cytochrome P450 [Trema orientale]	"Exon (XM_030631755.1/115704553, exon 5 of 5)"	2.94572	4.91e-08	5.85e-06	Hyper	yes	2.73378	1.4509	7.6913e-09	2.29653e-08	up	yes	3.49124	2.31193	2.54838	1.076	1.19501	0.783929
NC_044378.1	63446635	63446835	200	*	XR_004007918.1	115697230	LOC115697230	NA	NA	NA	NA		Distal Intergenic	-1.18959	4.99e-08	5.93e-06	Hypo	yes	1.41615	0.501977	0.77878	0.828291	up	no	0	0.115449	0.146494	0	0	0.184968
NC_044373.1	78622578	78622778	200	*	XM_030643827.1	115715039	LOC115715039	GO:0009648(photoperiodism);GO:0010229(inflorescence development)	03008(Ribosome biogenesis in eukaryotes);04712(Circadian rhythm - plant)	K03097	EC:2.7.11.1	casein kinase II subunit alpha-2 [Glycine max]	Promoter (<=1kb)	2.59706	5.01e-08	5.93e-06	Hyper	yes	0.98328	-0.0243258	0.12279	0.175037	down	no	82.3251	75.7721	79.7334	79.1145	80.062	82.6981
NC_044370.1	14011121	14011321	200	*	XM_030645821.1	115716899	LOC115716899	GO:0003674(molecular_function);GO:0005634(nucleus)	00590(Arachidonic acid metabolism);00480(Glutathione metabolism)	K00432	EC:1.11.1.9	RNA polymerase II-binding domain containing protein [Parasponia andersonii]	Promoter (<=1kb)	3.63261	5.16e-08	6.08e-06	Hyper	yes	0.992423	-0.0109729	0.287503	0.371518	down	no	15.8566	16.1756	15.1898	16.1008	15.2956	16.1862
NC_044370.1	33909954	33910154	200	*	XM_030649104.1	115719931	LOC115719931	GO:0004806(triglyceride lipase activity);GO:0006629(lipid metabolic process);GO:0008970(phosphatidylcholine 1-acylhydrolase activity);GO:0009507(chloroplast);GO:0016042(lipid catabolic process);GO:0047714(galactolipase activity)	00564(Glycerophospholipid metabolism);00592(alpha-Linolenic acid metabolism)	K16818	EC:3.1.1.32	Fungal lipase-like domain containing protein [Trema orientale]	Promoter (<=1kb)	3.17125	5.35e-08	6.28e-06	Hyper	yes	0.185427	-2.43108	0.260768	0.340987	down	no	0	0.047758	0	0.202233	0	0.055324
NC_044373.1	1533224	1533424	200	*	XM_030642839.1	115714229	LOC115714229	GO:0003674(molecular_function);GO:0005634(nucleus);GO:0008150(biological_process);GO:0016021(integral component of membrane)	NA	NA	NA	Transmembrane protein [Trema orientale]	Promoter (1-2kb)	3.2969	5.44e-08	6.36e-06	Hyper	yes	0.554021	-0.851986	1.11248e-18	5.03136e-18	down	no	18.9858	14.4478	17.0815	30.402	29.8681	30.9091
NC_044371.1	82887479	82887679	200	*	XM_030631652.1	115704444	LOC115704444	GO:0004026(alcohol O-acetyltransferase activity)	00940(Phenylpropanoid biosynthesis);00945(Stilbenoid, diarylheptanoid and gingerol biosynthesis);00941(Flavonoid biosynthesis)	K13065	EC:2.3.1.133	Transferase [Parasponia andersonii]	Distal Intergenic	3.98129	5.6e-08	6.52e-06	Hyper	yes	0.20238	-2.30486	5.27095e-194	2.52788e-192	down	yes	54.0881	53.0084	59.7998	282.448	276.865	265.353
NC_044372.1	38124021	38124221	200	*	XM_030639680.1	115711343	LOC115711343	GO:0004478(methionine adenosyltransferase activity);GO:0005829(cytosol)	00270(Cysteine and methionine metabolism)	K00789	EC:2.5.1.6	PREDICTED: S-adenosylmethionine synthase 3 isoform X1 [Nicotiana tomentosiformis]	Promoter (<=1kb)	3.58887	5.72e-08	6.64e-06	Hyper	yes	1.41963	0.505513	9.12527e-12	3.17603e-11	up	no	123.332	114.045	123.982	81.0577	89.8136	83.6741
NC_044372.1	78631860	78632060	200	*	XM_030638584.1	115710237	LOC115710237	GO:0006999(nuclear pore organization);GO:0017056(structural constituent of nuclear pore);GO:0044611(nuclear pore inner ring)	NA	NA	NA	nucleolar protein gar2-like protein [Parasponia andersonii]	Promoter (1-2kb)	4.59358	5.86e-08	6.76e-06	Hyper	yes	0.791475	-0.337385	8.3543e-06	2.01432e-05	down	no	17.682	18.297	16.3929	19.2188	24.0776	22.8736
NC_044379.1	41563923	41564123	200	*	XM_030627983.1	115700445	LOC115700445	NA	NA	NA	NA		Promoter (2-3kb)	3.93575	5.87e-08	6.76e-06	Hyper	yes	15.4245	3.94715	2.66542e-56	2.79772e-55	up	yes	193.937	123.895	212.534	12.8239	10.5168	11.0439
NC_044375.1	5709549	5709749	200	*	XM_030648980.1	115719792	LOC115719792	GO:0005829(cytosol);GO:0008233(peptidase activity);GO:0019760(glucosinolate metabolic process)	NA	NA	NA	Glutamine amidotransferase [Trema orientale]	Promoter (<=1kb)	4.56543	5.91e-08	6.78e-06	Hyper	yes	8.63755	3.11062	6.51417e-230	3.84567e-228	up	yes	63.2993	59.2983	58.5731	6.00154	7.5835	7.38975
NC_044370.1	101608982	101609182	200	*	XM_030627982.1	115700444	LOC115700444	NA	NA	NA	NA	NAC domain containing protein [Trema orientale]	Promoter (<=1kb)	4.07549	6.29e-08	7.2e-06	Hyper	yes	1.098	0.134878	0.529297	0.610112	up	no	16.305	14.8222	13.399	11.746	15.0917	13.7144
NC_044376.1	61502707	61502907	200	*	XM_030652533.1	115723107	LOC115723107	GO:0005509(calcium ion binding);GO:0005544(calcium-dependent phospholipid binding);GO:0005886(plasma membrane)	00270(Cysteine and methionine metabolism);00450(Selenocompound metabolism)	K00549	EC:2.1.1.14	Phosphoribosyltransferase [Trema orientale]	Promoter (1-2kb)	4.00623	6.31e-08	7.2e-06	Hyper	yes	24.1565	4.59434	2.84508e-195	1.37581e-193	up	yes	18.2165	20.1235	16.9069	0.741435	0.576497	0.969106
NC_044372.1	68622216	68622416	200	*	TRNAT-UGU	115711912	TRNAT-UGU	NA	NA	NA	NA		Promoter (<=1kb)	-1.32954	6.35e-08	7.23e-06	Hypo	yes	0.37322	-1.4219	0.700219	0.759518	down	no	0	0	0.328727	0.225109	0.438282	0.217396
NC_044379.1	56943737	56943937	200	*	XM_030627879.1	115700311	LOC115700311	GO:0000028(ribosomal small subunit assembly);GO:0000462(maturation of SSU-rRNA from tricistronic rRNA transcript (SSU-rRNA, 5.8S rRNA, LSU-rRNA));GO:0003735(structural constituent of ribosome);GO:0005763(mitochondrial small ribosomal subunit);GO:0006412(translation);GO:0048027(mRNA 5'-UTR binding);GO:0070181(small ribosomal subunit rRNA binding)	03010(Ribosome)	K02948	NA	ribosomal protein S11, partial (chloroplast) [Cannabis sativa]	Promoter (<=1kb)	-1.56537	6.43e-08	7.29e-06	Hypo	yes	0.00163088	-9.26014	0.404041	0.494059	down	no	0	0	0	0	0	0.18395
NC_044376.1	26276795	26276995	200	*	XM_030650837.1	115721758	LOC115721758	NA	NA	NA	NA		Promoter (1-2kb)	5.48095	6.5e-08	7.36e-06	Hyper	yes	0.408089	-1.29305	1.00688e-77	1.47203e-76	down	yes	111.597	101.175	101.143	234.816	257.4	277.017
NC_044372.1	25423603	25423803	200	*	XM_030638928.1	115710568	LOC115710568	NA	NA	NA	NA	hypothetical protein AMTR_s03969p00007230 [Amborella trichopoda]	Distal Intergenic	-0.923423	6.54e-08	7.38e-06	Hypo	no	0.0104471	-6.58075	0.781443	0.828382	down	no	0	0	0	0	0	0.028716
NC_044371.1	2509271	2509471	200	*	XM_030631107.1	115703872	LOC115703872	GO:0005634(nucleus);GO:0009056(catabolic process);GO:0016787(hydrolase activity);GO:0052689(carboxylic ester hydrolase activity)	NA	NA	NA	Alpha/beta hydrolase fold [Trema orientale]	Promoter (<=1kb)	2.95654	6.59e-08	7.4e-06	Hyper	yes	0.226429	-2.14287	6.03079e-63	7.08466e-62	down	yes	3.56312	4.04858	3.53692	16.1702	16.6963	16.3703
NC_044371.1	86082412	86082612	200	*	XM_030634062.1	115706416	LOC115706416	GO:0004674(protein serine/threonine kinase activity);GO:0005524(ATP binding);GO:0005886(plasma membrane);GO:0006468(protein phosphorylation);GO:0016021(integral component of membrane);GO:0016301(kinase activity);GO:0046777(protein autophosphorylation)	NA	NA	NA	probable serine/threonine-protein kinase At1g01540 [Morus notabilis]	3' UTR	3.7085	6.59e-08	7.4e-06	Hyper	yes	0.602446	-0.731097	2.11238e-34	1.46713e-33	down	no	72.0205	66.2135	65.8872	101.053	116.485	121.283
NC_044370.1	30144662	30144862	200	*	XM_030637779.1	115709620	LOC115709620	GO:0000285(1-phosphatidylinositol-3-phosphate 5-kinase activity);GO:0005524(ATP binding);GO:0005634(nucleus);GO:0006458('de novo' protein folding);GO:0007005(mitochondrion organization);GO:0010008(endosome membrane);GO:0016308(1-phosphatidylinositol-4-phosphate 5-kinase activity);GO:0042147(retrograde transport, endosome to Golgi);GO:0044183(protein binding involved in protein folding);GO:0046854…	00562(Inositol phosphate metabolism);04070(Phosphatidylinositol signaling system);04145(Phagosome);04145(Phagosome)	K00921	EC:2.7.1.150	Chaperonin Cpn60/TCP-1 family [Trema orientale]	Distal Intergenic	3.59246	6.63e-08	7.43e-06	Hyper	yes	0.593389	-0.752949	1.4121e-15	5.72121e-15	down	no	4.54402	5.0859	4.57775	7.31127	7.85848	8.7735
NC_044378.1	27728028	27728228	200	*	XM_030623367.1	115696465	LOC115696465	GO:0003677(DNA binding);GO:0003700(DNA binding transcription factor activity);GO:0005634(nucleus);GO:0006351(transcription, DNA-templated);GO:0009793(embryo development ending in seed dormancy);GO:0010262(somatic embryogenesis);GO:0010344(seed oilbody biogenesis);GO:0010431(seed maturation);GO:0010601(positive regulation of auxin biosynthetic process);GO:0045893(positive regulation of transcripti…	00650(Butanoate metabolism);00660(C5-Branched dibasic acid metabolism);00290(Valine, leucine and isoleucine biosynthesis);00770(Pantothenate and CoA biosynthesis)	K01653	EC:2.2.1.6	B3 DNA binding domain containing protein [Trema orientale]	Promoter (2-3kb)	3.61334	6.76e-08	7.54e-06	Hyper	yes	70.3709	6.13691	9.29159e-21	4.50161e-20	up	yes	2.08483	1.38844	2.35823	0.04475	0.038118	0
NC_044378.1	1891550	1891750	200	*	XM_030625264.1	115698089	LOC115698089	GO:0003746(translation elongation factor activity);GO:0006414(translational elongation);GO:0009507(chloroplast);GO:0009570(chloroplast stroma)	NA	NA	NA	Translation elongation factor [Trema orientale]	Distal Intergenic	3.9108	6.77e-08	7.54e-06	Hyper	yes	0.741374	-0.431727	1.20043e-05	2.85413e-05	down	no	11.9964	11.4487	10.9308	15.0337	15.7931	15.541
NC_044370.1	101756179	101756379	200	*	XM_030628118.1	115700551	LOC115700551	GO:0003676(nucleic acid binding);GO:0003700(DNA binding transcription factor activity);GO:0005515(protein binding);GO:0005634(nucleus);GO:0006351(transcription, DNA-templated);GO:0006355(regulation of transcription, DNA-templated);GO:0008270(zinc ion binding);GO:0009937(regulation of gibberellic acid mediated signaling pathway);GO:0010029(regulation of seed germination);GO:0010431(seed maturation…	00052(Galactose metabolism);00600(Sphingolipid metabolism);00531(Glycosaminoglycan degradation);00604(Glycosphingolipid biosynthesis - ganglio series);00511(Other glycan degradation)	K12309	EC:3.2.1.23	TFIIH C1-like domain containing protein [Trema orientale]	Promoter (<=1kb)	3.98873	6.84e-08	7.59e-06	Hyper	yes	0.770684	-0.375789	5.228e-07	1.38248e-06	down	no	13.8899	13.725	12.3489	15.7068	17.8264	18.3219
NC_044373.1	80333485	80333685	200	*	XM_030642221.1	115713741	LOC115713741	GO:0003677(DNA binding);GO:0003700(DNA binding transcription factor activity);GO:0005515(protein binding);GO:0005634(nucleus);GO:0006355(regulation of transcription, DNA-templated);GO:0043565(sequence-specific DNA binding);GO:0044212(transcription regulatory region DNA binding)	NA	NA	NA	Basic-leucine zipper transcription factor [Parasponia andersonii]	Promoter (2-3kb)	3.86299	6.89e-08	7.63e-06	Hyper	yes	43.6439	5.44771	8.75455e-10	2.76335e-09	up	yes	1.27011	0.899848	1.61855	0	0.086805	0
NC_044370.1	22288560	22288760	200	*	XR_004009747.1	115707469	LOC115707469	NA	NA	NA	NA	Phosphatidylinositol transfer protein [Macleaya cordata]	Promoter (2-3kb)	3.26083	6.93e-08	7.64e-06	Hyper	yes	1.69335	0.759877	0.489867	0.578244	up	no	0.267305	0.307997	0.328395	0.209899	0.323776	0
NC_044379.1	61918420	61918620	200	*	XM_030628243.1	115700632	LOC115700632	GO:0005524(ATP binding);GO:0005634(nucleus);GO:0016021(integral component of membrane);GO:0016301(kinase activity);GO:0016310(phosphorylation)	NA	NA	NA	probable receptor-like serine/threonine-protein kinase At4g34500 [Morus notabilis]	Distal Intergenic	-1.56781	6.95e-08	7.64e-06	Hypo	yes	4.98575	2.31781	2.52648e-40	1.98065e-39	up	yes	7.95848	6.86803	6.48242	1.61692	1.31587	1.34119
NC_044371.1	86814251	86814451	200	*	XM_030634207.1	115706531	LOC115706531	GO:0005737(cytoplasm);GO:0005773(vacuole);GO:0005886(plasma membrane);GO:0008150(biological_process);GO:0009506(plasmodesma)	NA	NA	NA	Remorin [Trema orientale]	Promoter (<=1kb)	4.47788	6.95e-08	7.64e-06	Hyper	yes	0.446874	-1.16206	4.99239e-43	4.12955e-42	down	yes	135.541	131.681	152.122	332.809	302.219	303.369
NC_044377.1	19801142	19801342	200	*	XM_030654283.1	115724911	LOC115724911	GO:0004108(citrate (Si)-synthase activity);GO:0005524(ATP binding);GO:0005618(cell wall);GO:0005739(mitochondrion);GO:0005759(mitochondrial matrix);GO:0005794(Golgi apparatus);GO:0006099(tricarboxylic acid cycle);GO:0008270(zinc ion binding);GO:0009507(chloroplast);GO:0046686(response to cadmium ion)	00020(Citrate cycle (TCA cycle));00630(Glyoxylate and dicarboxylate metabolism)	K01647	EC:2.3.3.1	citrate synthase, mitochondrial [Morus notabilis]	Distal Intergenic	3.14411	6.97e-08	7.64e-06	Hyper	yes	0.832174	-0.265042	3.75489e-07	1.00263e-06	down	no	47.0558	42.702	46.4981	52.35	55.6721	55.7127
NC_044378.1	37798110	37798310	200	*	XM_030625155.1	115697981	LOC115697981	GO:0000139(Golgi membrane);GO:0005794(Golgi apparatus);GO:0008375(acetylglucosaminyltransferase activity);GO:0015020(glucuronosyltransferase activity);GO:0016020(membrane);GO:0016021(integral component of membrane);GO:0016051(carbohydrate biosynthetic process)	NA	NA	NA	beta-glucuronosyltransferase GlcAT14C [Morus notabilis]	Distal Intergenic	-2.09305	7.33e-08	8.02e-06	Hypo	yes	0.996083	-0.00566229	0.693779	0.753692	down	no	4.03097	2.59493	2.81259	3.28451	2.88588	3.30522
NC_044371.1	97189169	97189369	200	*	XM_030635819.1	115707763	LOC115707763	GO:0003674(molecular_function);GO:0008150(biological_process);GO:0009507(chloroplast)	NA	NA	NA	Senescence regulator [Trema orientale]	Promoter (2-3kb)	4.07185	7.55e-08	8.21e-06	Hyper	yes	1.1031	0.141565	0.506963	0.589746	up	no	28.0029	31.707	35.8368	28.9644	30.1449	27.5071
NC_044373.1	2246869	2247069	200	*	XM_030643212.1	115714491	LOC115714491	GO:0005730(nucleolus);GO:0043565(sequence-specific DNA binding);GO:2000014(regulation of endosperm development)	NA	NA	NA	High mobility group protein HMGA [Parasponia andersonii]	Promoter (<=1kb)	3.9747	7.65e-08	8.3e-06	Hyper	yes	11.8801	3.57048	1.48138e-182	6.42852e-181	up	yes	189.387	131.811	168.814	13.7128	15.3892	12.1443
NC_044377.1	19912370	19912570	200	*	XM_030655062.1	115725512	LOC115725512	NA	NA	NA	NA	hypothetical protein TorRG33x02_230440 [Trema orientale]	Distal Intergenic	-1.2913	7.75e-08	8.38e-06	Hypo	yes	0.910727	-0.134909	0.151968	0.211815	down	no	18.6382	18.2639	21.0923	22.838	19.4604	21.3807
NC_044378.1	2687170	2687370	200	*	XM_030624285.1	115697330	LOC115697330	GO:0005739(mitochondrion);GO:0008453(alanine-glyoxylate transaminase activity);GO:0030170(pyridoxal phosphate binding);GO:0042802(identical protein binding)	00250(Alanine, aspartate and glutamate metabolism);00260(Glycine, serine and threonine metabolism);00270(Cysteine and methionine metabolism);00280(Valine, leucine and isoleucine degradation)	K00827	EC:2.6.1.44;EC:2.6.1.40	Aminotransferase class-III [Trema orientale]	Promoter (1-2kb)	2.92336	7.79e-08	8.4e-06	Hyper	yes	9.48863	3.2462	1.63074e-190	7.6474e-189	up	yes	32.7668	32.492	32.9805	3.20287	3.1474	4.0031
NC_044375.1	80234227	80234427	200	*	XM_030647346.1	115718547	LOC115718547	GO:0000783(nuclear telomere cap complex);GO:0003691(double-stranded telomeric DNA binding);GO:0031627(telomeric loop formation);GO:0031627(telomeric loop formation)	NA	NA	NA	Octamer-binding transcription factor [Trema orientale]	Promoter (1-2kb)	3.03011	8.07e-08	8.69e-06	Hyper	yes	1.24829	0.319947	0.00630943	0.011276	up	no	17.754	18.8003	19.6282	13.4965	15.3088	16.2025
NC_044374.1	84910220	84910420	200	*	XM_030644797.1	115716086	LOC115716086	GO:0004553(hydrolase activity, hydrolyzing O-glycosyl compounds);GO:0005576(extracellular region);GO:0008810(cellulase activity);GO:0030245(cellulose catabolic process);GO:0030246(carbohydrate binding);GO:0071555(cell wall organization);GO:0071555(cell wall organization)	00500(Starch and sucrose metabolism);00500(Starch and sucrose metabolism)	K01179	EC:3.2.1.4	Glycoside hydrolase [Trema orientale]	Promoter (<=1kb)	3.96473	8.26e-08	8.86e-06	Hyper	yes	2.84734	1.50962	1.41233e-31	9.15063e-31	up	yes	21.1047	15.2379	20.6989	6.40112	7.21382	6.4183
NC_044373.1	78076300	78076500	200	*	XM_030643466.1	115714706	LOC115714706	GO:0003779(actin binding);GO:0005618(cell wall);GO:0005634(nucleus);GO:0005730(nucleolus);GO:0005737(cytoplasm);GO:0005819(spindle);GO:0005886(plasma membrane);GO:0009524(phragmoplast);GO:0016021(integral component of membrane)	NA	NA	NA	Formin, FH2 domain containing protein [Trema orientale]	Promoter (<=1kb)	3.8005	8.28e-08	8.86e-06	Hyper	yes	2.61104	1.38462	2.94503e-28	1.7533e-27	up	yes	6.2577	6.56256	6.69245	2.45483	2.63708	2.38125
NC_044376.1	4088211	4088411	200	*	XM_030652890.1	115723410	LOC115723410	GO:0009658(chloroplast organization);GO:0009707(chloroplast outer membrane);GO:0009707(chloroplast outer membrane)	NA	NA	NA	hydroxyproline-rich glycoprotein family protein [Trema orientale]	Promoter (<=1kb)	5.42335	8.3e-08	8.86e-06	Hyper	yes	1.66805	0.738166	3.63948e-14	1.39948e-13	up	no	18.5951	19.6489	17.2694	10.3105	11.5592	11.4107
NC_044371.1	87407676	87407876	200	*	XM_030634337.1	115706624	LOC115706624	GO:0003677(DNA binding);GO:0003700(DNA binding transcription factor activity);GO:0005515(protein binding);GO:0005634(nucleus);GO:0006351(transcription, DNA-templated);GO:0006355(regulation of transcription, DNA-templated);GO:0008361(regulation of cell size);GO:0048364(root development);GO:1900056(negative regulation of leaf senescence)	04712(Circadian rhythm - plant)	K16221	NA	TCP transcription factor [Parasponia andersonii]	Promoter (1-2kb)	5.31094	8.37e-08	8.91e-06	Hyper	yes	0.396348	-1.33516	2.78689e-53	2.75257e-52	down	yes	12.4904	11.4563	12.6386	27.8431	30.3273	34.1356
NC_044379.1	45786703	45786903	200	*	XM_030627721.1	115700161	LOC115700161	NA	NA	NA	NA	PREDICTED: uncharacterized protein LOC108212537 [Daucus carota subsp. sativus]	Distal Intergenic	-0.910217	8.45e-08	8.96e-06	Hypo	no	0.000415552	-11.2327	7.44978e-06	1.80558e-05	down	yes	0	0	0	0.265319	0.189824	0.266789
NC_044371.1	202157	202357	200	*	XM_030630880.1	115703642	LOC115703642	GO:0004672(protein kinase activity);GO:0004674(protein serine/threonine kinase activity);GO:0005515(protein binding);GO:0005524(ATP binding);GO:0005886(plasma membrane);GO:0006468(protein phosphorylation);GO:0007169(transmembrane receptor protein tyrosine kinase signaling pathway);GO:0009506(plasmodesma);GO:0016021(integral component of membrane);GO:0016301(kinase activity);GO:0046777(protein aut…	NA	NA	NA	probable LRR receptor-like serine/threonine-protein kinase IRK [Morus notabilis]	Promoter (<=1kb)	5.4187	8.63e-08	9.1e-06	Hyper	yes	6.2988	2.65508	7.12635e-79	1.05781e-77	up	yes	10.2057	8.01937	9.19631	1.62066	1.50987	1.2229
NC_044373.1	80215260	80215460	200	*	XM_030643864.1	115715074	LOC115715074	GO:0005509(calcium ion binding);GO:0008150(biological_process);GO:0009536(plastid)	NA	NA	NA	uncharacterized protein LOC113732110 [Coffea arabica]	Distal Intergenic	-1.71344	8.65e-08	9.1e-06	Hypo	yes	0.426368	-1.22983	6.231e-33	4.19245e-32	down	yes	12.9606	10.8939	13.1048	28.0435	29.2394	29.4011
NC_044379.1	51041091	51041291	200	*	XM_030628073.1	115700524	LOC115700524	GO:0010638(positive regulation of organelle organization);GO:0045893(positive regulation of transcription, DNA-templated)	04075(Plant hormone signal transduction)	K14491	NA	Octamer-binding transcription factor [Parasponia andersonii]	Distal Intergenic	3.95769	8.67e-08	9.1e-06	Hyper	yes	0.4405	-1.18279	4.37858e-92	7.84637e-91	down	yes	36.0352	34.2482	36.0936	76.6371	82.0673	82.7869
NC_044377.1	66349328	66349528	200	*	XM_030622730.1	115695670	LOC115695670	GO:0001653(peptide receptor activity);GO:0004674(protein serine/threonine kinase activity);GO:0004714(transmembrane receptor protein tyrosine kinase activity);GO:0005515(protein binding);GO:0005524(ATP binding);GO:0005886(plasma membrane);GO:0010051(xylem and phloem pattern formation);GO:0010311(lateral root formation);GO:0016021(integral component of membrane);GO:0016301(kinase activity);GO:0017…	NA	NA	NA	GPCR kinase [Parasponia andersonii]	Distal Intergenic	-1.2369	8.68e-08	9.1e-06	Hypo	yes	1.51834	0.602491	0.0129778	0.0221227	up	no	1.52893	1.26673	1.18565	0.753923	0.906036	0.962193
NC_044379.1	57230596	57230796	200	*	XM_030628635.1	115700956	LOC115700956	GO:0003756(protein disulfide isomerase activity);GO:0005515(protein binding);GO:0005634(nucleus);GO:0005737(cytoplasm);GO:0009055(electron transfer activity);GO:0015035(protein disulfide oxidoreductase activity);GO:0015036(disulfide oxidoreductase activity);GO:0045454(cell redox homeostasis);GO:0045892(negative regulation of transcription, DNA-templated);GO:0048441(petal development);GO:0048448(s…	NA	NA	NA	Glutaredoxin-like [Parasponia andersonii]	Promoter (1-2kb)	3.51785	8.93e-08	9.34e-06	Hyper	yes	2.11952	1.08374	0.0342798	0.0544712	up	no	2.08344	1.89864	2.18879	0.753865	1.37663	0.780949
NC_044371.1	94553651	94553851	200	*	XM_030631671.1	115704464	LOC115704464	GO:0003677(DNA binding);GO:0003700(DNA binding transcription factor activity);GO:0005515(protein binding);GO:0005634(nucleus);GO:0006351(transcription, DNA-templated);GO:0006355(regulation of transcription, DNA-templated);GO:0046983(protein dimerization activity)	NA	NA	NA	Basic helix-loop-helix transcription factor [Trema orientale]	Distal Intergenic	3.15756	9e-08	9.38e-06	Hyper	yes	0.580001	-0.785872	3.5815e-05	8.16482e-05	down	no	1.28208	1.14915	1.52964	1.95144	2.42993	2.4477
NC_044370.1	58246874	58247074	200	*	XM_030641267.1	115712856	LOC115712856	GO:0003677(DNA binding);GO:0003700(DNA binding transcription factor activity);GO:0005515(protein binding);GO:0005634(nucleus);GO:0006351(transcription, DNA-templated);GO:0006355(regulation of transcription, DNA-templated);GO:0009637(response to blue light);GO:0040008(regulation of growth);GO:0046983(protein dimerization activity);GO:0046983(protein dimerization activity)	NA	NA	NA	Basic helix-loop-helix transcription factor [Trema orientale]	Promoter (<=1kb)	2.82401	9.02e-08	9.38e-06	Hyper	yes	0.735708	-0.442796	3.87504e-09	1.17929e-08	down	no	17.1743	18.2873	16.1246	21.513	23.4268	25.1781
NC_044372.1	48868439	48868639	200	*	XM_030639831.1	115711491	LOC115711491	GO:0000139(Golgi membrane);GO:0005794(Golgi apparatus);GO:0006486(protein glycosylation);GO:0016021(integral component of membrane);GO:0016757(transferase activity, transferring glycosyl groups);GO:0071555(cell wall organization);GO:0071555(cell wall organization)	NA	NA	NA	Exostosin-like [Trema orientale]	Promoter (1-2kb)	5.39969	9.29e-08	9.64e-06	Hyper	yes	2.24515	1.16681	1.50802e-38	1.14591e-37	up	yes	24.3889	24.0856	23.048	9.54379	10.917	11.3956
NC_044375.1	87040539	87040739	200	*	XM_030650643.1	115721361	LOC115721361	GO:0005576(extracellular region);GO:0005634(nucleus);GO:0005737(cytoplasm);GO:0005774(vacuolar membrane);GO:0005774(vacuolar membrane)	NA	NA	NA	protein NETWORKED 4A [Ziziphus jujuba]	Promoter (<=1kb)	5.39805	9.59e-08	9.9e-06	Hyper	yes	1.2314	0.300304	0.00473153	0.00859404	up	no	28.9232	28.5173	26.5607	19.8379	23.809	24.5689
NC_044372.1	49581768	49581968	200	*	XM_030637403.1	115709324	LOC115709324	GO:0000287(magnesium ion binding);GO:0004743(pyruvate kinase activity);GO:0005737(cytoplasm);GO:0005829(cytosol);GO:0006096(glycolytic process);GO:0016020(membrane);GO:0016301(kinase activity);GO:0030955(potassium ion binding);GO:0046686(response to cadmium ion)	00010(Glycolysis / Gluconeogenesis);00620(Pyruvate metabolism);00230(Purine metabolism)	K00873	EC:2.7.1.40	pyruvate kinase 1, cytosolic [Morus notabilis]	Distal Intergenic	3.98184	9.61e-08	9.9e-06	Hyper	yes	1.06917	0.0964978	0.680335	0.742486	up	no	80.8156	68.255	69.1478	63.3309	69.2252	71.5437
NC_044377.1	42887805	42888005	200	*	XM_030622285.1	115695200	LOC115695200	NA	NA	NA	NA	hypothetical protein AMTR_s01250p00009040, partial [Amborella trichopoda]	Promoter (<=1kb)	-0.78709	9.89e-08	1.01e-05	Hypo	no	645.85	9.33506	0.189138	0.257016	up	no	0.145972	0	0.047783	0	0	0
NC_044371.1	87596395	87596595	200	*	XM_030636489.1	115708266	LOC115708266	GO:0005634(nucleus);GO:0052689(carboxylic ester hydrolase activity)	04075(Plant hormone signal transduction)	K14493	EC:3.-.-.-	Alpha/beta hydrolase fold [Trema orientale]	Promoter (<=1kb)	3.54975	9.89e-08	1.01e-05	Hyper	yes	0.270381	-1.88693	1.31458e-58	1.43554e-57	down	yes	7.90462	7.79856	9.63949	31.1443	33.0651	29.52
NC_044379.1	32708578	32708778	200	*	XM_030628558.1	115700891	LOC115700891	GO:0005515(protein binding);GO:0005634(nucleus);GO:0007165(signal transduction);GO:0009414(response to water deprivation);GO:0009737(response to abscisic acid)	04144(Endocytosis)	K05747	NA	Ninja family [Trema orientale]	Promoter (<=1kb)	3.18214	9.94e-08	1.02e-05	Hyper	yes	1.61914	0.695226	0.00108432	0.00213	up	no	4.55179	5.96219	4.79558	3.4141	3.40623	2.63505
NC_044375.1	89153200	89153400	200	*	XM_030647996.1	115719086	LOC115719086	GO:0003878(ATP citrate synthase activity);GO:0005524(ATP binding);GO:0005737(cytoplasm);GO:0005829(cytosol);GO:0006085(acetyl-CoA biosynthetic process);GO:0006633(fatty acid biosynthetic process);GO:0009346(citrate lyase complex);GO:0009346(citrate lyase complex)	00020(Citrate cycle (TCA cycle));00020(Citrate cycle (TCA cycle))	K01648	EC:2.3.3.8	ATP-citrate synthase [Trema orientale]	Distal Intergenic	-2.19701	1.01e-07	1.03e-05	Hypo	yes	1.66248	0.733337	4.02652e-19	1.84691e-18	up	no	39.2471	36.7409	38.4191	22.5973	24.168	22.0518
NC_044374.1	86269772	86269972	200	*	XM_030644324.1	115715666	LOC115715666	GO:0003677(DNA binding);GO:0003700(DNA binding transcription factor activity);GO:0005634(nucleus);GO:0006351(transcription, DNA-templated);GO:0006355(regulation of transcription, DNA-templated);GO:0046872(metal ion binding)	NA	NA	NA	Zinc finger transcription factor [Trema orientale]	Distal Intergenic	3.87596	1.01e-07	1.03e-05	Hyper	yes	0.759488	-0.396901	0.0045095	0.00821901	down	no	3.5958	3.9669	3.89855	4.7503	5.43886	4.90159
NC_044372.1	3622815	3623015	200	*	XM_030637371.1	115709298	LOC115709298	GO:0005634(nucleus);GO:0005737(cytoplasm);GO:0006952(defense response);GO:0016740(transferase activity);GO:0043067(regulation of programmed cell death);GO:0043161(proteasome-mediated ubiquitin-dependent protein catabolic process);GO:0046872(metal ion binding)	NA	NA	NA	probable BOI-related E3 ubiquitin-protein ligase 2 [Morus notabilis]	Promoter (2-3kb)	3.91875	1.03e-07	1.05e-05	Hyper	yes	1.17006	0.226583	0.102426	0.14879	up	no	39.682	30.3883	36.3728	27.1832	31.9917	31.7974
NC_044372.1	12291812	12292012	200	*	XM_030637499.1	115709403	LOC115709403	GO:0006368(transcription elongation from RNA polymerase II promoter);GO:0070449(elongin complex);GO:0070449(elongin complex)	NA	NA	NA	uncharacterized protein LOC21388423 [Morus notabilis]	Promoter (<=1kb)	2.96559	1.05e-07	1.06e-05	Hyper	yes	1.7577	0.813687	1.62277e-17	7.06055e-17	up	no	15.9921	16.8447	14.7131	8.01659	9.09807	9.9377
NC_044378.1	66918081	66918281	200	*	XM_030623757.1	115696871	LOC115696871	GO:0004739(pyruvate dehydrogenase (acetyl-transferring) activity);GO:0004802(transketolase activity);GO:0006096(glycolytic process);GO:0008270(zinc ion binding);GO:0009507(chloroplast);GO:0009941(chloroplast envelope);GO:0048868(pollen tube development);GO:0055114(oxidation-reduction process)	00010(Glycolysis / Gluconeogenesis);00020(Citrate cycle (TCA cycle));00620(Pyruvate metabolism)	K00162	EC:1.2.4.1	Transketolase [Parasponia andersonii]	Promoter (<=1kb)	6.22044	1.06e-07	1.07e-05	Hyper	yes	2.10924	1.07672	6.71192e-74	9.37091e-73	up	yes	187.185	175.449	185.081	82.7946	88.1531	88.7263
NC_044376.1	22728604	22728804	200	*	XM_030652781.1	115723338	LOC115723338	GO:0004842(ubiquitin-protein transferase activity);GO:0005515(protein binding);GO:0005789(endoplasmic reticulum membrane);GO:0006970(response to osmotic stress);GO:0009409(response to cold);GO:0009414(response to water deprivation);GO:0009611(response to wounding);GO:0009723(response to ethylene);GO:0016567(protein ubiquitination);GO:0043161(proteasome-mediated ubiquitin-dependent protein catabol…	04141(Protein processing in endoplasmic reticulum)	K10666	EC:2.3.2.27	TNF receptor-associated factor [Trema orientale]	Distal Intergenic	2.70991	1.07e-07	1.08e-05	Hyper	yes	0.768789	-0.379341	0.00418179	0.00764929	down	no	11.851	8.92304	7.82709	10.7468	12.9377	13.5184
NC_044376.1	6016298	6016498	200	*	XM_030651349.1	115722208	LOC115722208	GO:0005643(nuclear pore);GO:0005654(nucleoplasm);GO:0005829(cytosol);GO:0006607(NLS-bearing protein import into nucleus);GO:0008139(nuclear localization sequence binding)	NA	NA	NA	Importin subunit alpha [Trema orientale]	Distal Intergenic	5.38156	1.08e-07	1.09e-05	Hyper	yes	1.12233	0.166493	0.237857	0.315156	up	no	24.6932	24.3349	24.7844	20.0318	21.2892	24.4464
NC_044370.1	104008458	104008658	200	*	XM_030629542.1	115702086	LOC115702086	GO:0003674(molecular_function);GO:0008150(biological_process);GO:0009507(chloroplast);GO:0009507(chloroplast)	NA	NA	NA	PREDICTED: zinc finger CCCH domain-containing protein 15 homolog [Juglans regia]	Distal Intergenic	-2.09419	1.09e-07	1.09e-05	Hypo	yes	1.26306	0.33692	0.00754556	0.0133285	up	no	30.2059	28.1584	30.7912	24.7228	22.6399	23.2244
NC_044378.1	6175847	6176047	200	*	XM_030624813.1	115697716	LOC115697716	GO:0004190(aspartic-type endopeptidase activity);GO:0006508(proteolysis);GO:0030163(protein catabolic process)	NA	NA	NA	Aspartic peptidase [Trema orientale]	Promoter (1-2kb)	2.9608	1.09e-07	1.09e-05	Hyper	yes	1.43098	0.517007	0.00397279	0.00728475	up	no	6.30376	5.41378	4.77479	4.03955	3.63163	3.85399
NC_044377.1	68788186	68788386	200	*	XM_030654273.1	115724901	LOC115724901	GO:0003674(molecular_function);GO:0005615(extracellular space);GO:0005618(cell wall);GO:0005794(Golgi apparatus);GO:0005829(cytosol);GO:0008150(biological_process);GO:0009505(plant-type cell wall);GO:0009506(plasmodesma);GO:0009507(chloroplast);GO:0048046(apoplast)	03013(RNA transport)	K14299	NA	Phosphate-induced protein [Trema orientale]	Promoter (<=1kb)	3.26065	1.1e-07	1.09e-05	Hyper	yes	0.342916	-1.54407	4.13803e-74	5.79823e-73	down	yes	164.475	157.372	185.307	525.121	485.962	467.86
NC_044377.1	3669705	3669905	200	*	XM_030654419.1	115725019	LOC115725019	GO:0005524(ATP binding);GO:0005634(nucleus);GO:0005737(cytoplasm);GO:0008152(metabolic process);GO:0009411(response to UV);GO:0009611(response to wounding);GO:0009620(response to fungus);GO:0009698(phenylpropanoid metabolic process);GO:0016207(4-coumarate-CoA ligase activity);GO:0016874(ligase activity)	00360(Phenylalanine metabolism);00130(Ubiquinone and other terpenoid-quinone biosynthesis);00940(Phenylpropanoid biosynthesis)	K01904	EC:6.2.1.12	CCL1 [Humulus lupulus]	Promoter (<=1kb)	3.51229	1.13e-07	1.12e-05	Hyper	yes	3.27599	1.71193	1.17389e-58	1.28493e-57	up	yes	20.7985	17.083	20.3543	5.56624	6.20136	6.00896
NC_044371.1	91112101	91112301	200	*	XM_030635183.1	115707272	LOC115707272	GO:0005887(integral component of plasma membrane);GO:0006857(oligopeptide transport);GO:0015031(protein transport);GO:0016020(membrane);GO:0035673(oligopeptide transmembrane transporter activity);GO:0080167(response to karrikin)	NA	NA	NA	Tetrapeptide transporter [Trema orientale]	Distal Intergenic	5.36581	1.15e-07	1.14e-05	Hyper	yes	0.81278	-0.299064	2.77191e-07	7.4814e-07	down	no	59.0713	57.8029	62.788	67.6256	75.5835	77.8376
NC_044371.1	88716950	88717150	200	*	XM_030634644.1	115706883	LOC115706883	GO:0000813(ESCRT I complex);GO:0043328(protein transport to vacuole involved in ubiquitin-dependent protein catabolic process via the multivesicular body sorting pathway);GO:0043328(protein transport to vacuole involved in ubiquitin-dependent protein catabolic process via the multivesicular body sorting pathway)	04144(Endocytosis);04144(Endocytosis)	K12184	NA	Vacuolar protein sorting-associated, VPS [Trema orientale]	Promoter (<=1kb)	3.35434	1.16e-07	1.15e-05	Hyper	yes	1.10942	0.149808	0.418245	0.508514	up	no	21.1135	17.8317	21.866	18.4064	18.7961	17.611
NC_044370.1	79989765	79989965	200	*	XM_030649679.1	115720532	LOC115720532	GO:0005515(protein binding);GO:0005634(nucleus);GO:0006511(ubiquitin-dependent protein catabolic process);GO:0009723(response to ethylene);GO:0009873(ethylene-activated signaling pathway);GO:0010105(negative regulation of ethylene-activated signaling pathway);GO:0016567(protein ubiquitination);GO:0019005(SCF ubiquitin ligase complex)	04016(MAPK signaling pathway - plant);04075(Plant hormone signal transduction)	K14515	NA	F-box domain containing protein [Trema orientale]	Distal Intergenic	3.96476	1.17e-07	1.16e-05	Hyper	yes	5.61323	2.48883	3.32633e-145	1.05409e-143	up	yes	23.3552	22.1735	22.3965	3.45546	4.13682	4.50861
NC_044379.1	57173104	57173304	200	*	XM_030629325.1	115701510	LOC115701510	GO:0008889(glycerophosphodiester phosphodiesterase activity);GO:0030643(cellular phosphate ion homeostasis);GO:0046475(glycerophospholipid catabolic process)	00564(Glycerophospholipid metabolism)	K18696	EC:3.1.4.46	glycerophosphodiester phosphodiesterase GDPD1, chloroplastic-like [Prunus avium]	Promoter (<=1kb)	5.36179	1.19e-07	1.17e-05	Hyper	yes	7.34353	2.87647	3.29033e-95	6.11286e-94	up	yes	31.1989	27.4051	26.3076	2.88839	4.3474	4.32699
NC_044370.1	22309858	22310058	200	*	XM_030634740.1	115706953	LOC115706953	GO:0005737(cytoplasm);GO:0009055(electron transfer activity);GO:0015035(protein disulfide oxidoreductase activity);GO:0045454(cell redox homeostasis)	NA	NA	NA	Glutaredoxin [Parasponia andersonii]	Distal Intergenic	6.27699	1.23e-07	1.21e-05	Hyper	yes	3.13633	1.64908	5.58138e-07	1.47325e-06	up	yes	5.61716	2.9993	5.47229	1.80273	1.14699	1.54239
NC_044373.1	34478240	34478440	200	*	XM_030641128.1	115712771	LOC115712771	GO:0030599(pectinesterase activity);GO:0046910(pectinesterase inhibitor activity);GO:0071944(cell periphery)	00040(Pentose and glucuronate interconversions)	K01051	EC:3.1.1.11	Pectinesterase [Trema orientale]	Promoter (1-2kb)	3.50026	1.29e-07	1.26e-05	Hyper	yes	1.58118	0.661004	8.52382e-12	2.97203e-11	up	no	27.5404	21.656	23.6626	14.4878	16.0079	15.583
NC_044373.1	48465582	48465782	200	*	XM_030641236.1	115712846	LOC115712846	GO:0003677(DNA binding);GO:0003700(DNA binding transcription factor activity);GO:0005515(protein binding);GO:0005634(nucleus);GO:0006351(transcription, DNA-templated);GO:0007275(multicellular organism development);GO:0009651(response to salt stress);GO:0009737(response to abscisic acid);GO:0010089(xylem development);GO:0010150(leaf senescence);GO:0016032(viral process);GO:0045892(negative regulat…	NA	NA	NA	NAC domain containing protein [Parasponia andersonii]	Distal Intergenic	2.7955	1.31e-07	1.28e-05	Hyper	yes	0.894913	-0.16018	0.00394415	0.0072368	down	no	49.2194	48.4562	50.0411	50.391	54.5555	60.1161
NC_044378.1	9018188	9018388	200	*	XM_030624044.1	115697129	LOC115697129	GO:0003333(amino acid transmembrane transport);GO:0005886(plasma membrane);GO:0015171(amino acid transmembrane transporter activity)	04075(Plant hormone signal transduction)	K13946	NA	Auxin influx transporter [Trema orientale]	Promoter (<=1kb)	4.00898	1.31e-07	1.28e-05	Hyper	yes	0.24614	-2.02245	4.68938e-174	1.94429e-172	down	yes	11.3262	9.58132	9.93435	41.3796	43.1157	40.8065
NC_044371.1	98887161	98887361	200	*	XM_030631828.1	115704626	LOC115704626	GO:0003674(molecular_function);GO:0005634(nucleus);GO:0005829(cytosol);GO:0019005(SCF ubiquitin ligase complex);GO:0030162(regulation of proteolysis);GO:0031625(ubiquitin protein ligase binding);GO:0043161(proteasome-mediated ubiquitin-dependent protein catabolic process);GO:0080037(negative regulation of cytokinin-activated signaling pathway);GO:2000762(regulation of phenylpropanoid metabolic pr…	NA	NA	NA	F-box domain containing protein [Trema orientale]	Promoter (<=1kb)	2.88308	1.35e-07	1.31e-05	Hyper	yes	1.44336	0.529432	6.72419e-09	2.01345e-08	up	no	48.9899	42.9291	47.0426	30.0078	32.979	33.2896
NC_044373.1	14797347	14797547	200	*	XM_030640387.1	115712145	LOC115712145	GO:0003714(transcription corepressor activity);GO:0005634(nucleus);GO:0009611(response to wounding);GO:0031347(regulation of defense response);GO:1903507(negative regulation of nucleic acid-templated transcription);GO:2000022(regulation of jasmonic acid mediated signaling pathway)	04075(Plant hormone signal transduction)	K13464	NA	Jasmonate-zim domain protein [Trema orientale]	Promoter (1-2kb)	4.53947	1.35e-07	1.31e-05	Hyper	yes	1.82677	0.869292	2.99661e-12	1.06658e-11	up	no	20.8333	22.0407	21.3206	10.3187	12.9769	11.8455
NC_044373.1	84149914	84150114	200	*	XR_004011051.1	115714479	LOC115714479	NA	NA	NA	NA	unknown [Populus trichocarpa]	Promoter (<=1kb)	2.9969	1.38e-07	1.33e-05	Hyper	yes	1.30217	0.380913	0.00199569	0.00380678	up	no	695.101	697.186	517.763	431.561	486.946	548.319
NC_044370.1	99124056	99124256	200	*	XM_030630590.1	115703100	LOC115703100	GO:0005634(nucleus);GO:0005737(cytoplasm);GO:0008408(3'-5' exonuclease activity)	NA	NA	NA	hypothetical protein L484_013397 [Morus notabilis]	Distal Intergenic	5.3131	1.39e-07	1.33e-05	Hyper	yes	912.233	9.83326	0.0179816	0.0299737	up	yes	0.1197	0.15397	0	0	0	0
NC_044377.1	37116377	37116577	200	*	XM_030653914.1	115724598	LOC115724598	GO:0004672(protein kinase activity);GO:0004674(protein serine/threonine kinase activity);GO:0005524(ATP binding);GO:0005576(extracellular region);GO:0005886(plasma membrane);GO:0009506(plasmodesma);GO:0009741(response to brassinosteroid);GO:0009742(brassinosteroid mediated signaling pathway);GO:0009791(post-embryonic development);GO:0009826(unidimensional cell growth);GO:0016021(integral componen…	NA	NA	NA	Mitogen-activated protein kinase kinase kinase [Parasponia andersonii]	Promoter (<=1kb)	3.11945	1.39e-07	1.33e-05	Hyper	yes	0.527885	-0.921703	4.43441e-28	2.62788e-27	down	no	10.2932	10.4858	10.2893	17.04	20.2421	21.5721
NC_044374.1	69037117	69037317	200	*	XM_030645192.1	115716406	LOC115716406	GO:0003677(DNA binding);GO:0005515(protein binding);GO:0005634(nucleus);GO:0006351(transcription, DNA-templated);GO:0006355(regulation of transcription, DNA-templated)	NA	NA	NA	PPC domain containing protein [Trema orientale]	Promoter (<=1kb)	3.51196	1.4e-07	1.34e-05	Hyper	yes	3.1645	1.66198	6.70301e-68	8.50584e-67	up	yes	27.8069	24.7872	23.5347	7.93246	7.44189	8.68279
NC_044370.1	96242848	96243048	200	*	XM_030625738.1	115698618	LOC115698618	GO:0005886(plasma membrane);GO:0016301(kinase activity);GO:0016310(phosphorylation)	NA	NA	NA	Serine/threonine protein kinase [Trema orientale]	Distal Intergenic	3.47559	1.4e-07	1.34e-05	Hyper	yes	1.80225	0.849796	3.25757e-07	8.74449e-07	up	no	5.17152	6.20371	5.82723	3.15893	2.79406	3.59201
NC_044378.1	23347770	23347970	200	*	XM_030625430.1	115698231	LOC115698231	GO:0004672(protein kinase activity);GO:0004674(protein serine/threonine kinase activity);GO:0005524(ATP binding);GO:0005886(plasma membrane);GO:0006468(protein phosphorylation);GO:0007169(transmembrane receptor protein tyrosine kinase signaling pathway);GO:0016021(integral component of membrane);GO:0016301(kinase activity);GO:0016310(phosphorylation)	NA	NA	NA	Serine/threonine protein kinase [Trema orientale]	Downstream (<=300bp)	3.2619	1.41e-07	1.35e-05	Hyper	yes	2.08497	1.06003	2.77421e-22	1.40615e-21	up	yes	11.6419	12.8662	10.7564	5.55424	5.72	5.63941
NC_044379.1	26186315	26186515	200	*	XM_030629020.1	115701270	LOC115701270	GO:0003674(molecular_function);GO:0005634(nucleus);GO:0006351(transcription, DNA-templated);GO:0032502(developmental process)	NA	NA	NA	Growth-regulating factor [Parasponia andersonii]	Promoter (<=1kb)	3.89187	1.44e-07	1.37e-05	Hyper	yes	0.612697	-0.706753	0.000222325	0.000470587	down	no	2.16242	1.6407	1.87091	3.45339	2.41262	3.39472
NC_044372.1	29541575	29541775	200	*	XM_030637862.1	115709694	LOC115709694	GO:0003677(DNA binding);GO:0003700(DNA binding transcription factor activity);GO:0005634(nucleus);GO:0006351(transcription, DNA-templated);GO:0006355(regulation of transcription, DNA-templated);GO:0010067(procambium histogenesis);GO:0010087(phloem or xylem histogenesis);GO:0045893(positive regulation of transcription, DNA-templated);GO:0046872(metal ion binding)	NA	NA	NA	dof zinc finger protein DOF5.6 [Morus notabilis]	Promoter (<=1kb)	3.78725	1.47e-07	1.39e-05	Hyper	yes	3.48962	1.80307	6.3922e-05	0.000142854	up	yes	1.33331	1.27863	1.0029	0.209834	0.520891	0.305159
NC_044371.1	5270649	5270849	200	*	XM_030632456.1	115705198	LOC115705198	GO:0005515(protein binding);GO:0005634(nucleus);GO:0005677(chromatin silencing complex);GO:0006351(transcription, DNA-templated);GO:0006355(regulation of transcription, DNA-templated);GO:0009409(response to cold);GO:0009908(flower development);GO:0009909(regulation of flower development);GO:0010048(vernalization response);GO:0016571(histone methylation);GO:0016607(nuclear speck);GO:0031062(positi…	NA	NA	NA	Telokin/Myosin light chain kinase [Trema orientale]	Promoter (<=1kb)	4.3152	1.47e-07	1.39e-05	Hyper	yes	1.47261	0.558377	3.47886e-07	9.31058e-07	up	no	9.4861	8.40966	8.89084	5.68163	6.49232	6.0159
NC_044371.1	33278883	33279083	200	*	XM_030632482.1	115705215	LOC115705215	GO:0004674(protein serine/threonine kinase activity);GO:0005634(nucleus);GO:0005737(cytoplasm);GO:0006897(endocytosis);GO:0008360(regulation of cell shape);GO:0016055(Wnt signaling pathway);GO:0018105(peptidyl-serine phosphorylation);GO:0018105(peptidyl-serine phosphorylation)	NA	NA	NA	casein kinase 1-like protein 3 [Morus notabilis]	Promoter (<=1kb)	3.44984	1.51e-07	1.43e-05	Hyper	yes	0.721778	-0.470372	1.12592e-10	3.70999e-10	down	no	26.8112	28.0325	28.4284	37.1133	37.1909	41.0665
NC_044376.1	23165793	23165993	200	*	XM_030652134.1	115722807	LOC115722807	GO:0003676(nucleic acid binding);GO:0003677(DNA binding);GO:0003729(mRNA binding);GO:0004518(nuclease activity);GO:0005634(nucleus);GO:0008150(biological_process);GO:0046872(metal ion binding)	NA	NA	NA	Zinc finger, CCCH-type [Parasponia andersonii]	Promoter (<=1kb)	4.42484	1.51e-07	1.43e-05	Hyper	yes	1.35941	0.442982	6.72977e-05	0.000150038	up	no	14.0064	13.9802	13.4121	9.34043	10.5676	10.5455
NC_044376.1	3909510	3909710	200	*	XM_030653691.1	115724207	LOC115724207	GO:0004674(protein serine/threonine kinase activity);GO:0005524(ATP binding);GO:0005886(plasma membrane);GO:0016021(integral component of membrane);GO:0016301(kinase activity);GO:0046777(protein autophosphorylation)	NA	NA	NA	probable receptor-like protein kinase At5g18500 [Morus notabilis]	Promoter (1-2kb)	3.88408	1.52e-07	1.43e-05	Hyper	yes	3.80593	1.92825	1.43636e-34	1.00059e-33	up	yes	12.8761	11.2729	11.9199	3.83862	2.85358	2.78483
NC_044370.1	9557736	9557936	200	*	XM_030637646.1	115709433	LOC115709433	GO:0003700(DNA binding transcription factor activity);GO:0005634(nucleus);GO:0006351(transcription, DNA-templated);GO:0006355(regulation of transcription, DNA-templated);GO:0009624(response to nematode);GO:0009733(response to auxin);GO:0043565(sequence-specific DNA binding)	NA	NA	NA	LOW QUALITY PROTEIN: WRKY domain containing protein [Trema orientale]	Promoter (2-3kb)	3.86275	1.54e-07	1.45e-05	Hyper	yes	0.306059	-1.70812	1.97135e-38	1.49458e-37	down	yes	4.14474	5.19315	5.47462	14.8903	17.0622	16.445
NC_044378.1	16227036	16227236	200	*	XM_030624325.1	115697355	LOC115697355	GO:0003677(DNA binding);GO:0003678(DNA helicase activity);GO:0004386(helicase activity);GO:0005524(ATP binding);GO:0005634(nucleus);GO:0006338(chromatin remodeling);GO:0008283(cell proliferation);GO:0009733(response to auxin);GO:0009736(cytokinin-activated signaling pathway);GO:0009739(response to gibberellin);GO:0009788(negative regulation of abscisic acid-activated signaling pathway);GO:0016569…	NA	NA	NA	histone H3-K9 methyltransferase [Trema orientale]	Distal Intergenic	-0.869324	1.56e-07	1.46e-05	Hypo	no	1.46402	0.549931	2.98998e-06	7.50723e-06	up	no	7.21204	7.24023	6.77347	3.95222	5.16964	5.37643
NC_044371.1	100808822	100809022	200	*	XM_030632287.1	115705046	LOC115705046	GO:0009699(phenylpropanoid biosynthetic process);GO:0042349(guiding stereospecific synthesis activity)	NA	NA	NA	Disease resistance response protein [Trema orientale]	Promoter (<=1kb)	3.21102	1.58e-07	1.47e-05	Hyper	yes	2.1504	1.10461	0.644211	0.714289	up	no	0.06468	0.038806	0	0	0.048124	0
NC_044370.1	28194303	28194503	200	*	XM_030636965.1	115708936	LOC115708936	GO:0000977(RNA polymerase II regulatory region sequence-specific DNA binding);GO:0005794(Golgi apparatus);GO:0005886(plasma membrane);GO:0009833(plant-type primary cell wall biogenesis);GO:0016021(integral component of membrane);GO:0016757(transferase activity, transferring glycosyl groups);GO:0016759(cellulose synthase activity);GO:0016760(cellulose synthase (UDP-forming) activity);GO:0030244(ce…	NA	NA	NA	Cellulose synthase [Trema orientale]	Distal Intergenic	5.2863	1.59e-07	1.48e-05	Hyper	yes	0.551015	-0.859835	1.26233e-36	9.20148e-36	down	no	19.8832	18.406	16.8112	30.0126	34.8497	35.1354
NC_044377.1	30343544	30343744	200	*	XM_030654604.1	115725171	LOC115725171	GO:0004553(hydrolase activity, hydrolyzing O-glycosyl compounds);GO:0030247(polysaccharide binding);GO:0046658(anchored component of plasma membrane)	00500(Starch and sucrose metabolism)	K19891	EC:3.2.1.39	Glycoside hydrolase [Trema orientale]	Promoter (1-2kb)	2.84779	1.6e-07	1.48e-05	Hyper	yes	0.600326	-0.736181	5.1667e-21	2.51944e-20	down	no	27.0575	21.9452	24.0075	41.528	41.4965	38.5931
NC_044370.1	11641730	11641930	200	*	XM_030651035.1	115721901	LOC115721901	GO:0000822(inositol hexakisphosphate binding);GO:0009734(auxin-activated signaling pathway)	04075(Plant hormone signal transduction)	K14485	NA	PREDICTED: protein TRANSPORT INHIBITOR RESPONSE 1 [Prunus mume]	Promoter (<=1kb)	5.34541	1.63e-07	1.5e-05	Hyper	yes	0.838222	-0.254595	0.000606828	0.00122397	down	no	26.5014	28.8167	25.1186	27.8573	33.0384	35.0654
NC_044370.1	16571554	16571754	200	*	XM_030631923.1	115704719	LOC115704719	GO:0000981(RNA polymerase II transcription factor activity, sequence-specific DNA binding);GO:0001135(transcription factor activity, RNA polymerase II transcription factor recruiting);GO:0003677(DNA binding);GO:0003700(DNA binding transcription factor activity);GO:0005515(protein binding);GO:0005634(nucleus);GO:0006351(transcription, DNA-templated);GO:0006357(regulation of transcription by RNA po…	NA	NA	NA	putative transcription factor [Humulus lupulus]	Promoter (1-2kb)	3.61001	1.64e-07	1.51e-05	Hyper	yes	1.07685	0.106819	0.652272	0.721747	up	no	27.8212	24.8707	27.781	23.8442	26.4529	24.4327
NC_044373.1	84121559	84121759	200	*	XM_030643094.1	115714404	LOC115714404	GO:0003700(DNA binding transcription factor activity);GO:0005634(nucleus);GO:0006355(regulation of transcription, DNA-templated);GO:0043565(sequence-specific DNA binding)	04075(Plant hormone signal transduction)	K14494	NA	GRAS transcription factor [Trema orientale]	Promoter (1-2kb)	5.52041	1.67e-07	1.53e-05	Hyper	yes	3.44292	1.78363	2.82847e-94	5.1967e-93	up	yes	25.9142	25.2051	23.5554	6.9236	7.06177	7.70402
NC_044379.1	38999007	38999207	200	*	XM_030627025.1	115699552	LOC115699552	GO:0004430(1-phosphatidylinositol 4-kinase activity);GO:0005524(ATP binding);GO:0005575(cellular_component);GO:0016301(kinase activity);GO:0016310(phosphorylation);GO:0046777(protein autophosphorylation);GO:0046854(phosphatidylinositol phosphorylation)	03008(Ribosome biogenesis in eukaryotes)	K14544	NA	Phosphatidylinositol 3-/4-kinase, catalytic domain containing protein, partial [Trema orientale]	Distal Intergenic	-2.28609	1.68e-07	1.53e-05	Hypo	yes	0.92357	-0.114706	0.00890411	0.015564	down	no	51.3259	44.75	50.5924	50.1556	52.204	56.4462
NC_044377.1	43823586	43823786	200	*	XM_030622727.1	115695668	LOC115695668	GO:0003674(molecular_function);GO:0005886(plasma membrane)	NA	NA	NA	plastid movement impaired [Trema orientale]	Distal Intergenic	-1.69402	1.68e-07	1.53e-05	Hypo	yes	0.298338	-1.74498	5.97488e-16	2.45757e-15	down	yes	1.38592	1.48483	1.88907	5.10778	4.90733	5.93932
NC_044374.1	86693570	86693770	200	*	XM_030644690.1	115716002	LOC115716002	GO:0005516(calmodulin binding);GO:0005634(nucleus);GO:0008150(biological_process)	NA	NA	NA	IQ motif, EF-hand binding site [Trema orientale]	Promoter (2-3kb)	3.89537	1.68e-07	1.53e-05	Hyper	yes	19.6137	4.29379	0.00329006	0.00609678	up	yes	3.55748	2.80891	2.74857	0.346229	0.118496	0
NC_044373.1	50314289	50314489	200	*	XM_030641340.1	115712922	LOC115712922	GO:0005634(nucleus)	NA	NA	NA	Zf-FLZ domain containing protein [Parasponia andersonii]	Distal Intergenic	5.27215	1.69e-07	1.53e-05	Hyper	yes	0.591633	-0.757227	5.63343e-32	3.69213e-31	down	no	66.8145	62.0157	68.7207	109.054	113.824	111.03
NC_044376.1	34693983	34694183	200	*	XM_030652289.1	115722916	LOC115722916	GO:0003674(molecular_function);GO:0005576(extracellular region);GO:0010052(guard cell differentiation);GO:0010374(stomatal complex development)	NA	NA	NA	EPIDERMAL PATTERNING FACTOR-like protein [Trema orientale]	Promoter (<=1kb)	3.58953	1.7e-07	1.54e-05	Hyper	yes	4.73174	2.24237	2.51814e-11	8.57947e-11	up	yes	4.43783	5.90694	4.11103	0.966465	0.735803	1.3528
NC_044378.1	21323155	21323355	200	*	XM_030623823.1	115696927	LOC115696927	GO:0009813(flavonoid biosynthetic process);GO:0043231(intracellular membrane-bounded organelle);GO:0052696(flavonoid glucuronidation);GO:0080043(quercetin 3-O-glucosyltransferase activity);GO:0080044(quercetin 7-O-glucosyltransferase activity)	NA	NA	NA	UDP-glucuronosyl/UDP-glucosyltransferase [Trema orientale]	Promoter (<=1kb)	3.23305	1.71e-07	1.55e-05	Hyper	yes	0.48262	-1.05104	0.0236607	0.0386561	down	yes	0.293432	0.18289	0.351194	0.499272	0.633958	0.581401
NC_044371.1	43479726	43479926	200	*	XM_030636565.1	115708324	LOC115708324	GO:0009536(plastid)	00190(Oxidative phosphorylation);00195(Photosynthesis)	K02111	EC:3.6.3.14	ATP synthase CF1 alpha subunit (chloroplast) [Cannabis sativa]	Distal Intergenic	-1.69455	1.76e-07	1.59e-05	Hypo	yes	0.416787	-1.26262	0.00221125	0.00419387	down	yes	0.268994	0.233355	0.224462	0.523449	0.583611	0.636781
NC_044370.1	54340229	54340429	200	*	XM_030640380.1	115712112	LOC115712112	GO:0005871(kinesin complex);GO:0007018(microtubule-based movement);GO:0008574(ATP-dependent microtubule motor activity, plus-end-directed);GO:0008574(ATP-dependent microtubule motor activity, plus-end-directed)	NA	NA	NA	Kinesin-like protein [Trema orientale]	Promoter (2-3kb)	5.25712	1.81e-07	1.63e-05	Hyper	yes	1.24531	0.316504	0.0146896	0.0248333	up	no	6.63224	6.41479	5.68482	4.50138	5.31561	5.22493
NC_044371.1	63134272	63134472	200	*	XM_030632497.1	115705229	LOC115705229	GO:0003785(actin monomer binding);GO:0005938(cell cortex);GO:0015629(actin cytoskeleton);GO:0042989(sequestering of actin monomers)	NA	NA	NA	profilin-like protein [Humulus scandens]	Distal Intergenic	5.25218	1.85e-07	1.66e-05	Hyper	yes	0.915626	-0.127169	0.016624	0.0278543	down	no	261.306	228.184	276.876	284.37	284.085	268.53
NC_044375.1	39680695	39680895	200	*	XM_030650282.1	115721051	LOC115721051	GO:0003700(DNA binding transcription factor activity);GO:0005634(nucleus);GO:0010200(response to chitin);GO:0043565(sequence-specific DNA binding);GO:0044212(transcription regulatory region DNA binding)	NA	NA	NA	TFIIH C1-like domain containing protein [Trema orientale]	Promoter (<=1kb)	2.98695	1.87e-07	1.68e-05	Hyper	yes	0.161417	-2.63113	1.69339e-268	1.22705e-266	down	yes	38.5961	40.0543	40.2674	250.743	246.733	239.234
NC_044379.1	59478212	59478412	200	*	XM_030626924.1	115699484	LOC115699484	GO:0003674(molecular_function);GO:0005634(nucleus);GO:0008150(biological_process);GO:0008150(biological_process)	NA	NA	NA	Arfaptin domain/BAR domain containing protein [Trema orientale]	Promoter (<=1kb)	3.86753	1.88e-07	1.68e-05	Hyper	yes	0.928047	-0.107731	0.0752272	0.112584	down	no	10.9974	9.7583	8.9912	9.42355	11.2441	11.3855
NC_044372.1	5244917	5245117	200	*	XM_030639677.1	115711340	LOC115711340	GO:0003674(molecular_function);GO:0005634(nucleus);GO:0008150(biological_process);GO:0009506(plasmodesma)	NA	NA	NA	hypothetical protein TorRG33x02_074560 [Trema orientale]	Promoter (<=1kb)	3.20832	1.89e-07	1.69e-05	Hyper	yes	0.382352	-1.38703	5.22911e-47	4.63349e-46	down	yes	6.53399	6.0472	5.7083	15.1781	16.2175	16.4386
NC_044373.1	17183101	17183301	200	*	XM_030643339.1	115714592	LOC115714592	GO:0008643(carbohydrate transport);GO:0016021(integral component of membrane);GO:0051119(sugar transmembrane transporter activity)	NA	NA	NA	SWEET sugar transporter [Trema orientale]	Promoter (<=1kb)	3.13413	1.89e-07	1.69e-05	Hyper	yes	0.729517	-0.454986	0.000758211	0.00151421	down	no	13.7093	14.8743	20.6053	20.9107	23.063	23.453
NC_044372.1	49615312	49615512	200	*	XM_030637431.1	115709345	LOC115709345	GO:0003700(DNA binding transcription factor activity);GO:0005515(protein binding);GO:0005634(nucleus);GO:0005886(plasma membrane);GO:0006355(regulation of transcription, DNA-templated);GO:0010629(negative regulation of gene expression);GO:1900037(regulation of cellular response to hypoxia)	NA	NA	NA	sequence-specific DNA binding transcription factor [Trema orientale]	Promoter (<=1kb)	5.25634	1.9e-07	1.69e-05	Hyper	yes	25.9433	4.69729	0	0	up	yes	68.3182	68.0605	61.0522	2.44792	2.60692	2.55525
NC_044379.1	57901958	57902158	200	*	XM_030626738.1	115699374	LOC115699374	GO:0003674(molecular_function);GO:0005634(nucleus);GO:0008150(biological_process);GO:0008150(biological_process)	NA	NA	NA	hypothetical protein TorRG33x02_088190 [Trema orientale]	Promoter (<=1kb)	6.07701	1.98e-07	1.75e-05	Hyper	yes	0.965583	-0.050528	0.606843	0.681168	down	no	2.77404	2.48298	3.00892	2.27397	2.7262	3.5604
NC_044370.1	22318992	22319192	200	*	XM_030634740.1	115706953	LOC115706953	GO:0005737(cytoplasm);GO:0009055(electron transfer activity);GO:0015035(protein disulfide oxidoreductase activity);GO:0045454(cell redox homeostasis)	NA	NA	NA	Glutaredoxin [Parasponia andersonii]	Distal Intergenic	5.23498	2.05e-07	1.81e-05	Hyper	yes	3.13633	1.64908	5.58138e-07	1.47325e-06	up	yes	5.61716	2.9993	5.47229	1.80273	1.14699	1.54239
NC_044374.1	5444557	5444757	200	*	XM_030645950.1	115717022	LOC115717022	GO:0005634(nucleus);GO:0008150(biological_process);GO:0008150(biological_process)	02010(ABC transporters);02010(ABC transporters)	K05658	EC:3.6.3.44	PREDICTED: uncharacterized protein LOC103333680 [Prunus mume];uncharacterized protein LOC18784948 isoform X1 [Prunus persica]	Promoter (<=1kb)	3.13904	2.09e-07	1.84e-05	Hyper	yes	0.8565	-0.223475	0.0222733	0.0365539	down	no	3.91302	3.67313	3.826	4.18627	4.20504	4.93285
NC_044378.1	10336685	10336885	200	*	XM_030625179.1	115698003	LOC115698003	GO:0003674(molecular_function);GO:0005739(mitochondrion);GO:0008150(biological_process);GO:0009507(chloroplast)	NA	NA	NA	hypothetical protein PanWU01x14_228150 [Parasponia andersonii]	Promoter (1-2kb)	5.23001	2.1e-07	1.84e-05	Hyper	yes	0.924706	-0.112934	0.140069	0.197099	down	no	12.6582	10.8556	10.9291	10.4858	13.6313	13.1303
NC_044370.1	89230263	89230463	200	*	XM_030624146.1	115697219	LOC115697219	GO:0003006(developmental process involved in reproduction);GO:0005515(protein binding);GO:0005524(ATP binding);GO:0005886(plasma membrane);GO:0009958(positive gravitropism);GO:0010311(lateral root formation);GO:0016308(1-phosphatidylinositol-4-phosphate 5-kinase activity);GO:0040007(growth)	00562(Inositol phosphate metabolism);04070(Phosphatidylinositol signaling system);04144(Endocytosis)	K00889	EC:2.7.1.68	Phosphatidylinositol-4-phosphate 5-kinase [Parasponia andersonii]	Promoter (<=1kb)	3.95043	2.1e-07	1.84e-05	Hyper	yes	1.15068	0.202484	0.0905325	0.132983	up	no	11.8356	11.8914	11.4391	9.58545	10.715	10.2607
NC_044372.1	25802782	25802982	200	*	XM_030636887.1	115708872	LOC115708872	GO:0003674(molecular_function);GO:0008150(biological_process)	NA	NA	NA	acyl-CoA-binding domain protein [Parasponia andersonii]	Promoter (2-3kb)	3.75585	2.13e-07	1.85e-05	Hyper	yes	1.37245	0.456753	0.0284126	0.0458401	up	no	9.30728	7.56645	9.35693	6.02497	7.25382	5.8335
NC_044370.1	98585012	98585212	200	*	XM_030626717.1	115699356	LOC115699356	GO:0003885(D-arabinono-1,4-lactone oxidase activity);GO:0005739(mitochondrion);GO:0005773(vacuole);GO:0016020(membrane);GO:0019853(L-ascorbic acid biosynthetic process);GO:0050105(L-gulonolactone oxidase activity);GO:0050660(flavin adenine dinucleotide binding);GO:0055114(oxidation-reduction process)	00053(Ascorbate and aldarate metabolism)	K00225	EC:1.3.2.3	L-gulonolactone oxidase [Trema orientale]	"Exon (XM_030626717.1/115699356, exon 3 of 3)"	3.36452	2.13e-07	1.85e-05	Hyper	yes	4.34294	2.11867	3.07395e-11	1.04228e-10	up	yes	2.80651	1.76509	1.86527	0.537917	0.37311	0.571117
NC_044376.1	24806027	24806227	200	*	XM_030650846.1	115721772	LOC115721772	GO:0000333(telomerase catalytic core complex);GO:0003721(telomerase RNA reverse transcriptase activity);GO:0007004(telomere maintenance via telomerase);GO:0042162(telomeric DNA binding);GO:0070034(telomerase RNA binding)	NA	NA	NA	telomerase reverse transcriptase [Morus notabilis]	"Exon (XR_004012917.1/115723212, exon 2 of 2)"	-0.588606	2.13e-07	1.85e-05	Hypo	no	1.67607	0.745081	0.119244	0.170621	up	no	0.645623	0.277228	0.377667	0.211632	0.194745	0.369557
NC_044371.1	87529451	87529651	200	*	XM_030631507.1	115704294	LOC115704294	GO:0005515(protein binding)	NA	NA	NA	MADS-box transcription factor [Parasponia andersonii]	Distal Intergenic	4.40149	2.15e-07	1.86e-05	Hyper	yes	69.208	6.11287	1.32496e-120	3.28556e-119	up	yes	21.6802	17.6835	14.4603	0.137144	0.341628	0.298941
NC_044377.1	26075630	26075830	200	*	XM_030654366.1	115724977	LOC115724977	GO:0005524(ATP binding);GO:0005737(cytoplasm);GO:0005829(cytosol);GO:0005832(chaperonin-containing T-complex);GO:0006458('de novo' protein folding);GO:0044183(protein binding involved in protein folding);GO:0051082(unfolded protein binding);GO:0061077(chaperone-mediated protein folding)	NA	NA	NA	T-complex protein 1, alpha subunit [Parasponia andersonii]	Distal Intergenic	-0.711729	2.17e-07	1.87e-05	Hypo	no	0.949149	-0.0752928	0.0423398	0.0662183	down	no	52.569	42.3636	44.8795	46.8794	50.9217	49.5014
NC_044374.1	80657606	80657806	200	*	XM_030645515.1	115716664	LOC115716664	GO:0004674(protein serine/threonine kinase activity);GO:0005634(nucleus);GO:0005737(cytoplasm);GO:0006468(protein phosphorylation);GO:0035556(intracellular signal transduction)	04016(MAPK signaling pathway - plant);04075(Plant hormone signal transduction)	K14498	EC:2.7.11.1	PREDICTED: serine/threonine-protein kinase SAPK3 [Theobroma cacao]	Promoter (<=1kb)	5.21888	2.22e-07	1.91e-05	Hyper	yes	1.04508	0.0636119	0.981114	0.985052	up	no	4.35925	5.456	5.98479	4.59309	5.25499	5.27044
NC_044375.1	92488912	92489112	200	*	XM_030647364.1	115718561	LOC115718561	GO:0005515(protein binding);GO:0016925(protein sumoylation);GO:0061665(SUMO ligase activity);GO:0061665(SUMO ligase activity)	04120(Ubiquitin mediated proteolysis);04120(Ubiquitin mediated proteolysis)	K04706	NA	E3 SUMO-protein ligase SIZ1 [Morus notabilis];E3 SUMO-protein ligase SIZ1 [Ziziphus jujuba]	Promoter (<=1kb)	4.38592	2.25e-07	1.93e-05	Hyper	yes	0.81149	-0.301355	1.66546e-05	3.91377e-05	down	no	16.8177	16.4024	14.4926	17.3825	20.1026	21.3112
NC_044375.1	75374088	75374288	200	*	XM_030650464.1	115721205	LOC115721205	GO:0005737(cytoplasm);GO:0016021(integral component of membrane);GO:0016567(protein ubiquitination);GO:0016740(transferase activity);GO:0046872(metal ion binding)	NA	NA	NA	putative E3 ubiquitin-protein ligase XBAT31 [Ziziphus jujuba]	Promoter (<=1kb)	3.93119	2.25e-07	1.93e-05	Hyper	yes	1.6692	0.739155	1.67396e-16	7.01051e-16	up	no	90.9783	100.885	100.278	57.5669	56.6475	60.8044
NC_044370.1	100118515	100118715	200	*	XM_030627459.1	115699911	LOC115699911	GO:0003677(DNA binding);GO:0003700(DNA binding transcription factor activity);GO:0005515(protein binding);GO:0005634(nucleus);GO:0006351(transcription, DNA-templated);GO:0009733(response to auxin);GO:0009751(response to salicylic acid);GO:0042545(cell wall modification);GO:0044212(transcription regulatory region DNA binding);GO:0045787(positive regulation of cell cycle);GO:0045893(positive regula…	NA	NA	NA	Zinc finger, Dof-type [Trema orientale]	Promoter (<=1kb)	4.44587	2.26e-07	1.94e-05	Hyper	yes	6.69137	2.7423	2.56145e-72	3.48417e-71	up	yes	15.3275	14.997	15.157	2.09303	2.29013	2.41389
NC_044373.1	69692197	69692397	200	*	XR_004010785.1	115712078	LOC115712078	NA	NA	NA	NA		Distal Intergenic	3.43276	2.27e-07	1.94e-05	Hyper	yes	5686.3	12.4733	0.00401064	0.00735183	up	yes	0.469822	0.987029	0.249039	0	0	0
NC_044372.1	24134993	24135193	200	*	XM_030638196.1	115709933	LOC115709933	GO:0016020(membrane);GO:0016709(oxidoreductase activity, acting on paired donors, with incorporation or reduction of molecular oxygen, NAD(P)H as one donor, and incorporation of one atom of oxygen);GO:0044550(secondary metabolite biosynthetic process)	00941(Flavonoid biosynthesis);00944(Flavone and flavonol biosynthesis)	K05280	EC:1.14.14.82	Cytochrome P450, E-class, group I [Parasponia andersonii]	Promoter (2-3kb)	3.47305	2.27e-07	1.94e-05	Hyper	yes	17.6684	4.1431	1.80641e-161	6.6588e-160	up	yes	44.7134	37.6668	39.3364	1.75534	2.01992	3.11369
NC_044378.1	26661905	26662105	200	*	XM_030625234.1	115698047	LOC115698047	GO:0003677(DNA binding);GO:0003700(DNA binding transcription factor activity);GO:0005515(protein binding);GO:0005622(intracellular);GO:0005634(nucleus);GO:0006351(transcription, DNA-templated);GO:0006355(regulation of transcription, DNA-templated);GO:0006952(defense response);GO:0009873(ethylene-activated signaling pathway)	NA	NA	NA	ethylene-responsive transcription factor 12 [Ziziphus jujuba]	Promoter (1-2kb)	3.11819	2.29e-07	1.95e-05	Hyper	yes	2.27879	1.18827	7.69633e-08	2.15216e-07	up	yes	6.57296	5.54466	6.62288	2.88307	2.96657	2.37425
NC_044375.1	52218148	52218348	200	*	XM_030648842.1	115719697	LOC115719697	GO:0001046(core promoter sequence-specific DNA binding);GO:0001228(transcriptional activator activity, RNA polymerase II transcription regulatory region sequence-specific DNA binding);GO:0005634(nucleus);GO:0006366(transcription by RNA polymerase II)	04075(Plant hormone signal transduction);04712(Circadian rhythm - plant)	K12126	NA	Basic helix-loop-helix transcription factor [Trema orientale]	Distal Intergenic	-1.40949	2.29e-07	1.95e-05	Hypo	yes	0.467012	-1.09847	1.81008e-27	1.05573e-26	down	yes	7.62591	9.0025	7.90341	16.0195	18.2252	18.2847
NW_022060437.1	92658	92858	200	*	XM_030629533.1	115702091	LOC115702091	GO:0005783(endoplasmic reticulum);GO:0005789(endoplasmic reticulum membrane);GO:0005886(plasma membrane);GO:0016021(integral component of membrane);GO:0080167(response to karrikin)	NA	NA	NA	Reticulon [Trema orientale]	Promoter (<=1kb)	5.13462	2.3e-07	1.95e-05	Hyper	yes	1.55251	0.634605	5.99212e-16	2.46379e-15	up	no	288.152	230.409	250.725	164.907	162.792	167.81
NC_044370.1	8905930	8906130	200	*	XM_030631902.1	115704669	LOC115704669	GO:0005634(nucleus);GO:0006457(protein folding)	NA	NA	NA	N-terminal acetyltransferase A, auxiliary subunit [Trema orientale]	Promoter (<=1kb)	5.20879	2.32e-07	1.96e-05	Hyper	yes	1.11648	0.158954	0.353294	0.442069	up	no	14.9382	16.7323	15.9827	12.7563	15.7963	14.129
NC_044370.1	94948566	94948766	200	*	XM_030625557.1	115698470	LOC115698470	GO:0003674(molecular_function);GO:0005576(extracellular region);GO:0031225(anchored component of membrane);GO:0051707(response to other organism)	03440(Homologous recombination)	K12173	NA	thaumatin-like protein 1 [Morus notabilis]	Promoter (2-3kb)	6.04708	2.32e-07	1.96e-05	Hyper	yes	0.347382	-1.5254	9.25684e-99	1.81241e-97	down	yes	67.7075	73.0219	74.4448	192.376	211.353	215.687
NC_044370.1	99138723	99138923	200	*	XM_030626791.1	115699393	LOC115699393	GO:0003333(amino acid transmembrane transport);GO:0005886(plasma membrane);GO:0015171(amino acid transmembrane transporter activity);GO:0015171(amino acid transmembrane transporter activity)	NA	NA	NA	Amino acid transporter, transmembrane domain containing protein [Parasponia andersonii]	Distal Intergenic	3.74462	2.33e-07	1.96e-05	Hyper	yes	0.584658	-0.774334	8.38528e-18	3.6835e-17	down	no	25.0623	19.9879	25.4573	37.2346	39.1508	44.2107
NC_044378.1	18206988	18207188	200	*	XM_030623303.1	115696402	LOC115696402	GO:0000719(photoreactive repair);GO:0003904(deoxyribodipyrimidine photo-lyase activity)	00600(Sphingolipid metabolism)	K12349	EC:3.5.1.23	retrotransposon-related protein [Trifolium pratense]	Distal Intergenic	-0.876628	2.34e-07	1.97e-05	Hypo	no	0.568292	-0.815295	0.0959085	0.140163	down	no	0.054121	0.109086	0.078948	0.128697	0.143809	0.153604
NC_044370.1	103720751	103720951	200	*	XM_030629425.1	115701777	LOC115701777	GO:0000103(sulfate assimilation);GO:0004020(adenylylsulfate kinase activity)	00920(Sulfur metabolism);00230(Purine metabolism);00450(Selenocompound metabolism);00261(Monobactam biosynthesis)	K13811	EC:2.7.7.4;EC:2.7.1.25	ATP sulfurylase 2-like [Ziziphus jujuba]	Distal Intergenic	5.20681	2.42e-07	2.03e-05	Hyper	yes	0.28329	-1.81965	1.08101e-142	3.33478e-141	down	yes	23.3491	25.1874	24.4845	81.7246	87.5768	88.4595
NC_044376.1	17425397	17425597	200	*	XM_030652339.1	115722949	LOC115722949	GO:0005576(extracellular region);GO:0006869(lipid transport);GO:0008289(lipid binding)	NA	NA	NA	Bifunctional inhibitor/plant lipid transfer protein/seed storage helical domain containing protein [Trema orientale]	Distal Intergenic	4.47137	2.43e-07	2.03e-05	Hyper	yes	0.67876	-0.559027	2.21704e-09	6.84931e-09	down	no	693.904	571.626	752.255	1097.43	963.666	911.66
NC_044374.1	86450619	86450819	200	*	XM_030646048.1	115717105	LOC115717105	GO:0016020(membrane);GO:0016709(oxidoreductase activity, acting on paired donors, with incorporation or reduction of molecular oxygen, NAD(P)H as one donor, and incorporation of one atom of oxygen);GO:0044550(secondary metabolite biosynthetic process)	NA	NA	NA	Cytochrome P450, E-class, group I [Parasponia andersonii]	Promoter (1-2kb)	5.19632	2.44e-07	2.04e-05	Hyper	yes	0.562808	-0.829284	4.82963e-17	2.0654e-16	down	no	14.3806	14.191	15.0634	21.724	26.4949	29.3119
NC_044373.1	69858081	69858281	200	*	XM_030643409.1	115714659	LOC115714659	GO:0003700(DNA binding transcription factor activity);GO:0005634(nucleus);GO:0006351(transcription, DNA-templated);GO:0006355(regulation of transcription, DNA-templated);GO:0009733(response to auxin);GO:0009734(auxin-activated signaling pathway);GO:0043565(sequence-specific DNA binding)	04075(Plant hormone signal transduction)	K14484	NA	AUX/IAA protein [Trema orientale]	Promoter (1-2kb)	3.74321	2.44e-07	2.04e-05	Hyper	yes	0.968444	-0.046259	0.0612747	0.0933558	down	no	94.6779	88.8854	90.4362	88.214	93.7654	100.948
NC_044370.1	5898984	5899184	200	*	XM_030630645.1	115703146	LOC115703146	GO:0003674(molecular_function);GO:0005634(nucleus);GO:0008150(biological_process);GO:0008150(biological_process)	NA	NA	NA	myb-like protein D [Herrania umbratica]	Promoter (<=1kb)	4.47217	2.48e-07	2.06e-05	Hyper	yes	0.599895	-0.737217	2.70872e-25	1.4994e-24	down	no	26.7037	25.7187	24.4005	42.2817	40.5475	45.2311
NC_044370.1	10428262	10428462	200	*	XM_030640162.1	115711931	LOC115711931	GO:0004672(protein kinase activity);GO:0005524(ATP binding);GO:0005737(cytoplasm);GO:0006468(protein phosphorylation);GO:0016301(kinase activity);GO:0016310(phosphorylation);GO:0016310(phosphorylation)	04626(Plant-pathogen interaction);04626(Plant-pathogen interaction)	K13436	EC:2.7.11.1	Mitogen-activated protein kinase kinase kinase [Trema orientale]	Promoter (<=1kb)	3.83134	2.5e-07	2.07e-05	Hyper	yes	0.582384	-0.779957	4.07584e-25	2.24441e-24	down	no	31.6815	27.0619	31.8741	50.2284	51.0652	54.3038
NC_044371.1	66409805	66410005	200	*	XM_030636485.1	115708262	LOC115708262	GO:0005515(protein binding);GO:0005634(nucleus);GO:0006351(transcription, DNA-templated);GO:0045892(negative regulation of transcription, DNA-templated)	NA	NA	NA	Ovate protein family, C-terminal [Trema orientale]	Promoter (2-3kb)	3.35722	2.51e-07	2.08e-05	Hyper	yes	2.17514	1.12111	4.23931e-11	1.42804e-10	up	yes	10.4112	7.97694	8.15462	3.79651	4.54945	3.85685
NC_044371.1	87592759	87592959	200	*	XM_030632162.1	115704944	LOC115704944	GO:0005634(nucleus);GO:0052689(carboxylic ester hydrolase activity)	NA	NA	NA	Alpha/beta hydrolase fold [Trema orientale]	Promoter (<=1kb)	2.49792	2.52e-07	2.08e-05	Hyper	yes	0.478884	-1.06225	1.09882e-08	3.25007e-08	down	yes	3.12987	2.34558	3.42211	6.47649	6.36669	5.73656
NC_044371.1	87615918	87616118	200	*	XM_030634349.1	115706638	LOC115706638	GO:0004674(protein serine/threonine kinase activity);GO:0005886(plasma membrane)	NA	NA	NA	Serine/threonine protein kinase [Parasponia andersonii]	Promoter (<=1kb)	4.35532	2.56e-07	2.11e-05	Hyper	yes	1.15294	0.205315	0.156393	0.217229	up	no	12.0781	11.415	12.7251	9.67188	11.45	10.2919
NC_044376.1	50137685	50137885	200	*	XM_030652582.1	115723147	LOC115723147	GO:0005524(ATP binding);GO:0005737(cytoplasm);GO:0005829(cytosol);GO:0006000(fructose metabolic process);GO:0008865(fructokinase activity);GO:0016301(kinase activity);GO:0019252(starch biosynthetic process)	00051(Fructose and mannose metabolism);00500(Starch and sucrose metabolism);00520(Amino sugar and nucleotide sugar metabolism)	K00847	EC:2.7.1.4	Ribokinase [Trema orientale]	Promoter (<=1kb)	3.81437	2.62e-07	2.15e-05	Hyper	yes	4.99543	2.32061	3.38608e-217	1.84019e-215	up	yes	262.868	224.901	256.587	50.1481	50.5828	48.2763
NC_044376.1	36543110	36543310	200	*	XM_030652456.1	115723053	LOC115723053	GO:0004190(aspartic-type endopeptidase activity);GO:0006508(proteolysis);GO:0030163(protein catabolic process)	NA	NA	NA	Aspartic peptidase [Trema orientale]	Promoter (1-2kb)	3.42392	2.66e-07	2.17e-05	Hyper	yes	3.09308	1.62905	2.09087e-12	7.50171e-12	up	yes	4.03318	3.50979	3.94467	1.49689	1.25537	0.961715
NC_044379.1	56259178	56259378	200	*	XM_030627132.1	115699629	LOC115699629	GO:0005515(protein binding);GO:0005634(nucleus);GO:0007165(signal transduction)	04144(Endocytosis)	K05747	NA	Ninja family [Parasponia andersonii]	Promoter (<=1kb)	5.25323	2.66e-07	2.17e-05	Hyper	yes	0.773139	-0.371201	2.08357e-08	6.05648e-08	down	no	41.7857	44.9574	43.586	55.3842	56.2185	56.9687
NC_044375.1	96158152	96158352	200	*	XM_030647253.1	115718468	LOC115718468	GO:0005576(extracellular region);GO:0006952(defense response);GO:0031640(killing of cells of other organism);GO:0050832(defense response to fungus)	NA	NA	NA	defensin-like protein 1 [Morus notabilis]	Promoter (1-2kb)	5.18738	2.68e-07	2.19e-05	Hyper	yes	9493.21	13.2127	6.30336e-05	0.00014095	up	yes	1.23256	1.06451	0.550897	0	0	0
NC_044373.1	3034889	3035089	200	*	XM_030641095.1	115712743	LOC115712743	GO:0009809(lignin biosynthetic process);GO:0016020(membrane);GO:0016709(oxidoreductase activity, acting on paired donors, with incorporation or reduction of molecular oxygen, NAD(P)H as one donor, and incorporation of one atom of oxygen)	00940(Phenylpropanoid biosynthesis);00945(Stilbenoid, diarylheptanoid and gingerol biosynthesis);00941(Flavonoid biosynthesis)	K09754	EC:1.14.13.36	Cytochrome P450, E-class, group I [Parasponia andersonii]	Promoter (<=1kb)	4.46197	2.69e-07	2.19e-05	Hyper	yes	0.697822	-0.51907	2.60623e-17	1.12449e-16	down	no	38.7981	36.6557	39.1891	53.0596	57.7575	53.4698
NC_044377.1	71972548	71972748	200	*	XM_030653759.1	115724468	LOC115724468	GO:0003674(molecular_function);GO:0005739(mitochondrion);GO:0009733(response to auxin)	04075(Plant hormone signal transduction)	K14488	NA	auxin-responsive protein SAUR23 [Ziziphus jujuba]	Distal Intergenic	6.10934	2.73e-07	2.22e-05	Hyper	yes	3.99029	1.99649	2.25954e-07	6.13696e-07	up	yes	4.7846	2.10761	4.16997	1.1523	0.810606	0.809366
NC_044370.1	20537526	20537726	200	*	XM_030633292.1	115705842	LOC115705842	GO:0005215(transporter activity);GO:0006810(transport);GO:0016021(integral component of membrane);GO:0016021(integral component of membrane)	NA	NA	NA	Lazarus [Trema orientale]	Promoter (<=1kb)	3.88277	2.74e-07	2.22e-05	Hyper	yes	2.80156	1.48623	6.63573e-38	4.97413e-37	up	yes	10.621	11.0858	10.003	3.32605	4.05882	3.93378
NC_044379.1	46327840	46328040	200	*	XM_030628531.1	115700868	LOC115700868	GO:0003674(molecular_function);GO:0005886(plasma membrane);GO:0008150(biological_process);GO:0009941(chloroplast envelope);GO:0016021(integral component of membrane)	NA	NA	NA	hypothetical protein TorRG33x02_162270 [Trema orientale]	Distal Intergenic	-1.62758	2.76e-07	2.23e-05	Hypo	yes	0.815751	-0.293799	0.470592	0.558668	down	no	0.755753	0.223591	0.476943	0.515477	0.539071	0.730662
NC_044371.1	99946842	99947042	200	*	XM_030635992.1	115707896	LOC115707896	GO:0003674(molecular_function);GO:0008150(biological_process)	NA	NA	NA	PREDICTED: uncharacterized protein LOC103443926 isoform X1 [Malus domestica]	Promoter (1-2kb)	3.09584	2.77e-07	2.24e-05	Hyper	yes	0.376619	-1.40882	8.87639e-45	7.55451e-44	down	yes	8.35145	8.60791	7.92465	21.3903	23.2394	21.4425
NC_044374.1	79447906	79448106	200	*	XM_030645677.1	115716778	LOC115716778	GO:0000038(very long-chain fatty acid metabolic process);GO:0005515(protein binding);GO:0005635(nuclear envelope);GO:0005737(cytoplasm);GO:0005783(endoplasmic reticulum);GO:0005789(endoplasmic reticulum membrane);GO:0005886(plasma membrane);GO:0006983(ER overload response);GO:0009414(response to water deprivation);GO:0016021(integral component of membrane);GO:0043066(negative regulation of apopto…	NA	NA	NA	Bax inhibitor 1-related [Parasponia andersonii]	Promoter (<=1kb)	4.2975	2.77e-07	2.24e-05	Hyper	yes	0.595305	-0.7483	3.50998e-23	1.8326e-22	down	no	75.7169	66.468	79.0684	126.38	124.904	120.38
NC_044371.1	99955024	99955224	200	*	XM_030635993.1	115707897	LOC115707897	GO:0004565(beta-galactosidase activity);GO:0005618(cell wall);GO:0005773(vacuole)	00052(Galactose metabolism);00600(Sphingolipid metabolism);00531(Glycosaminoglycan degradation);00604(Glycosphingolipid biosynthesis - ganglio series);00511(Other glycan degradation)	K12309	EC:3.2.1.23	Glycoside hydrolase [Parasponia andersonii]	Promoter (1-2kb)	3.81334	2.83e-07	2.28e-05	Hyper	yes	9.5936	3.26207	1.71767e-10	5.61611e-10	up	yes	0.7098	0.543037	0.550865	0.055495	0.095303	0.037213
NC_044376.1	9545334	9545534	200	*	XM_030651018.1	115721913	LOC115721913	GO:0004014(adenosylmethionine decarboxylase activity);GO:0005829(cytosol);GO:0006597(spermine biosynthetic process);GO:0008295(spermidine biosynthetic process)	00270(Cysteine and methionine metabolism);00330(Arginine and proline metabolism)	K01611	EC:4.1.1.50	S-adenosylmethionine decarboxylase, conserved site [Trema orientale]	Distal Intergenic	3.43337	2.89e-07	2.3e-05	Hyper	yes	1.89728	0.92393	0.0180473	0.0300681	up	no	1.07503	0.99213	1.16968	0.76268	0.451978	0.491385
NC_044377.1	69760497	69760697	200	*	XM_030622497.1	115695434	LOC115695434	NA	NA	NA	NA		Promoter (<=1kb)	3.40916	2.9e-07	2.3e-05	Hyper	yes	0.719243	-0.475449	5.38188e-08	1.5255e-07	down	no	50.8299	38.2588	44.7574	65.9403	62.6915	57.4611
NC_044375.1	70869724	70869924	200	*	XM_030649470.1	115720317	LOC115720317	GO:0005576(extracellular region);GO:0016042(lipid catabolic process);GO:0016788(hydrolase activity, acting on ester bonds);GO:0052689(carboxylic ester hydrolase activity)	00561(Glycerolipid metabolism)	K00679	EC:2.3.1.158	Lipase [Parasponia andersonii]	Distal Intergenic	-0.875272	2.9e-07	2.3e-05	Hypo	no	0.695215	-0.52447	0.700999	0.760292	down	no	0.137677	0.313746	0	0.281596	0.256207	0.111526
NC_044373.1	33590419	33590619	200	*	XM_030642688.1	115714127	LOC115714127	GO:0003674(molecular_function);GO:0005768(endosome);GO:0005794(Golgi apparatus);GO:0005802(trans-Golgi network);GO:0008150(biological_process);GO:0009507(chloroplast);GO:0016021(integral component of membrane)	NA	NA	NA	polyadenylate-binding protein 1-B-binding protein [Parasponia andersonii]	Promoter (<=1kb)	3.83201	2.9e-07	2.31e-05	Hyper	yes	0.407691	-1.29445	5.36042e-66	6.60749e-65	down	yes	39.5971	37.7923	40.9535	100.812	94.9652	94.4983
NC_044378.1	10462663	10462863	200	*	XM_030624496.1	115697474	LOC115697474	GO:0005886(plasma membrane);GO:0008150(biological_process);GO:0016021(integral component of membrane);GO:0030246(carbohydrate binding)	NA	NA	NA	Legume lectin domain containing protein [Trema orientale]	Distal Intergenic	5.16617	2.91e-07	2.31e-05	Hyper	yes	3.56065	1.83214	8.90212e-99	1.7459e-97	up	yes	48.5234	44.9476	50.184	13.3078	13.2391	13.7983
NC_044376.1	56794684	56794884	200	*	XM_030651484.1	115722305	LOC115722305	GO:0004553(hydrolase activity, hydrolyzing O-glycosyl compounds);GO:0005576(extracellular region);GO:0005618(cell wall);GO:0010154(fruit development);GO:0010411(xyloglucan metabolic process);GO:0016762(xyloglucan:xyloglucosyl transferase activity);GO:0016798(hydrolase activity, acting on glycosyl bonds);GO:0042546(cell wall biogenesis);GO:0048046(apoplast);GO:0071555(cell wall organization);GO:00…	NA	NA	NA	Xyloglucan endotransglucosylase/hydrolase [Trema orientale]	Distal Intergenic	2.67396	2.93e-07	2.32e-05	Hyper	yes	0.374198	-1.41813	8.57531e-90	1.49298e-88	down	yes	63.6135	66.4751	70.3847	171.499	183.582	180.659
NC_044373.1	15015756	15015956	200	*	XM_030640437.1	115712188	LOC115712188	GO:0003674(molecular_function);GO:0005634(nucleus);GO:0008150(biological_process)	NA	NA	NA	protein LAX PANICLE 2 [Morus notabilis]	Promoter (<=1kb)	3.86804	3e-07	2.37e-05	Hyper	yes	0.96761	-0.0475023	0.831124	0.87073	down	no	0.350248	0.431359	0.282229	0.308027	0.334546	0.456874
NC_044379.1	50717447	50717647	200	*	XM_030628488.1	115700826	LOC115700826	GO:0003677(DNA binding);GO:0003700(DNA binding transcription factor activity);GO:0005634(nucleus);GO:0005737(cytoplasm);GO:0006351(transcription, DNA-templated);GO:0006355(regulation of transcription, DNA-templated);GO:0009908(flower development);GO:0010321(regulation of vegetative phase change);GO:0046872(metal ion binding);GO:0046872(metal ion binding)	04075(Plant hormone signal transduction);04075(Plant hormone signal transduction)	K13415	EC:2.7.10.1;EC:2.7.11.1	SBP-box transcription factor [Trema orientale]	Promoter (<=1kb)	4.40446	3.04e-07	2.39e-05	Hyper	yes	0.688563	-0.538339	2.93029e-05	6.73104e-05	down	no	8.38385	8.72653	10.0442	13.6955	13.8929	11.8482
NC_044370.1	89224518	89224718	200	*	XM_030624146.1	115697219	LOC115697219	GO:0003006(developmental process involved in reproduction);GO:0005515(protein binding);GO:0005524(ATP binding);GO:0005886(plasma membrane);GO:0009958(positive gravitropism);GO:0010311(lateral root formation);GO:0016308(1-phosphatidylinositol-4-phosphate 5-kinase activity);GO:0040007(growth)	00562(Inositol phosphate metabolism);04070(Phosphatidylinositol signaling system);04144(Endocytosis)	K00889	EC:2.7.1.68	Phosphatidylinositol-4-phosphate 5-kinase [Parasponia andersonii]	Distal Intergenic	3.21555	3.11e-07	2.44e-05	Hyper	yes	1.15068	0.202484	0.0905325	0.132983	up	no	11.8356	11.8914	11.4391	9.58545	10.715	10.2607
NC_044374.1	58533508	58533708	200	*	XR_004011449.1	115715829	LOC115715829	GO:0005744(mitochondrial inner membrane presequence translocase complex);GO:0030150(protein import into mitochondrial matrix);GO:0032981(mitochondrial respiratory chain complex I assembly);GO:0033617(mitochondrial respiratory chain complex IV assembly)	NA	NA	NA	Mitochondrial import inner membrane translocase subunit [Parasponia andersonii]	Distal Intergenic	-0.951348	3.17e-07	2.47e-05	Hypo	no	1.29096	0.368443	0.845952	0.879987	up	no	0.120949	0.071334	0.129411	0.05912	0.19007	0
NC_044375.1	80241109	80241309	200	*	XM_030647347.1	115718547	LOC115718547	GO:0000783(nuclear telomere cap complex);GO:0003691(double-stranded telomeric DNA binding);GO:0031627(telomeric loop formation);GO:0031627(telomeric loop formation)	NA	NA	NA	Octamer-binding transcription factor [Trema orientale]	"Intron (XM_030647346.1/115718547, intron 9 of 9)"	3.82571	3.17e-07	2.47e-05	Hyper	yes	1.24829	0.319947	0.00630943	0.011276	up	no	17.754	18.8003	19.6282	13.4965	15.3088	16.2025
NC_044373.1	67552134	67552334	200	*	XM_030641312.1	115712897	LOC115712897	GO:0005515(protein binding)	NA	NA	NA	hypothetical protein CR513_38538, partial [Mucuna pruriens]	Promoter (<=1kb)	5.13865	3.19e-07	2.49e-05	Hyper	yes	0.764792	-0.386861	2.28074e-11	7.78772e-11	down	no	719.758	692.345	770.667	947.896	973.473	932.701
NC_044370.1	353826	354026	200	*	XM_030630064.1	115702644	LOC115702644	GO:0003674(molecular_function);GO:0005737(cytoplasm);GO:0008150(biological_process)	NA	NA	NA	CRAL-TRIO lipid binding domain containing protein [Trema orientale]	Promoter (<=1kb)	4.39557	3.22e-07	2.49e-05	Hyper	yes	1.39545	0.480734	0.000238693	0.000503491	up	no	58.9353	45.4882	60.3676	40.8579	38.0575	39.176
NC_044375.1	6278788	6278988	200	*	XR_004011951.1	115718522	LOC115718522	GO:0004674(protein serine/threonine kinase activity);GO:0005634(nucleus);GO:0005737(cytoplasm);GO:0006897(endocytosis);GO:0008360(regulation of cell shape);GO:0016055(Wnt signaling pathway);GO:0018105(peptidyl-serine phosphorylation)	NA	NA	NA	casein kinase 1-like protein 3 isoform X1 [Coffea arabica]	Promoter (<=1kb)	5.13885	3.26e-07	2.51e-05	Hyper	yes	39.1533	5.29106	3.64983e-06	9.09623e-06	up	yes	1.44332	2.29887	1.30424	0	0.128889	0
NC_044377.1	41487098	41487298	200	*	XR_004007481.1	115694827	LOC115694827	NA	NA	NA	NA		Distal Intergenic	2.88681	3.26e-07	2.51e-05	Hyper	yes	6.00541	2.58626	0.291245	0.375477	up	no	0.185508	0.05203	0	0	0.039554	0
NC_044370.1	103668189	103668389	200	*	XM_030629422.1	115701735	LOC115701735	GO:0005515(protein binding);GO:0005737(cytoplasm);GO:0005886(plasma membrane);GO:0008017(microtubule binding);GO:0010090(trichome morphogenesis);GO:0046785(microtubule polymerization)	NA	NA	NA	Filament-like protein [Trema orientale]	Distal Intergenic	3.12172	3.28e-07	2.52e-05	Hyper	yes	0.755432	-0.404626	1.19101e-10	3.91782e-10	down	no	20.246	20.6297	19.2312	24.0357	27.7191	27.8114
NC_044375.1	52273518	52273718	200	*	XM_030648842.1	115719697	LOC115719697	GO:0001046(core promoter sequence-specific DNA binding);GO:0001228(transcriptional activator activity, RNA polymerase II transcription regulatory region sequence-specific DNA binding);GO:0005634(nucleus);GO:0006366(transcription by RNA polymerase II)	04075(Plant hormone signal transduction);04712(Circadian rhythm - plant)	K12126	NA	Basic helix-loop-helix transcription factor [Trema orientale]	Distal Intergenic	5.20207	3.33e-07	2.55e-05	Hyper	yes	0.467012	-1.09847	1.81008e-27	1.05573e-26	down	yes	7.62591	9.0025	7.90341	16.0195	18.2252	18.2847
NC_044377.1	22500496	22500696	200	*	XM_030621817.1	115694729	LOC115694729	GO:0003674(molecular_function);GO:0005739(mitochondrion);GO:0008150(biological_process)	NA	NA	NA	hypothetical protein TorRG33x02_330940 [Trema orientale]	Promoter (<=1kb)	3.1727	3.38e-07	2.59e-05	Hyper	yes	0.815809	-0.293696	7.53584e-05	0.00016716	down	no	22.0373	21.4039	21.3017	26.9564	25.3752	27.0286
NC_044379.1	31889581	31889781	200	*	XM_030626897.1	115699470	LOC115699470	GO:0003779(actin binding);GO:0005634(nucleus);GO:0005737(cytoplasm);GO:0005856(cytoskeleton);GO:0005886(plasma membrane);GO:0007623(circadian rhythm);GO:0007623(circadian rhythm)	NA	NA	NA	stomatal closure-related actin-binding protein 3 [Morus notabilis]	Promoter (<=1kb)	3.33917	3.42e-07	2.61e-05	Hyper	yes	6.82592	2.77102	1.2203e-91	2.1767e-90	up	yes	24.6967	24.3983	22.8788	3.06628	4.42539	3.05252
NC_044379.1	28390167	28390367	200	*	XM_030626775.1	115699391	LOC115699391	GO:0003674(molecular_function);GO:0008150(biological_process);GO:0008150(biological_process)	NA	NA	NA	uncharacterized protein LOC107434407 isoform X2 [Ziziphus jujuba]	Distal Intergenic	3.84747	3.43e-07	2.61e-05	Hyper	yes	1.21152	0.276817	0.0507486	0.0783766	up	no	14.2308	14.6987	12.64	9.53584	12.8797	11.8962
NC_044374.1	35376693	35376893	200	*	XR_004011698.1	115717171	LOC115717171	NA	NA	NA	NA		Distal Intergenic	-0.825236	3.45e-07	2.63e-05	Hypo	no	0.0165362	-5.91823	0.781443	0.828382	down	no	0	0	0	0	0	0.018142
NC_044376.1	9430149	9430349	200	*	XM_030651721.1	115722499	LOC115722499	GO:0005737(cytoplasm);GO:0005886(plasma membrane)	NA	NA	NA	Alpha/beta hydrolase fold [Parasponia andersonii]	Promoter (<=1kb)	5.11971	3.48e-07	2.64e-05	Hyper	yes	0.502946	-0.991525	7.30791e-45	6.23558e-44	down	no	25.4873	25.2082	22.8964	44.1798	52.09	50.052
NC_044377.1	61551363	61551563	200	*	XM_030654489.1	115725073	LOC115725073	GO:0003674(molecular_function);GO:0005634(nucleus);GO:0008150(biological_process)	NA	NA	NA	serine-rich protein-like protein [Parasponia andersonii]	Promoter (<=1kb)	3.70996	3.59e-07	2.72e-05	Hyper	yes	2.07053	1.05	4.253e-50	3.97928e-49	up	yes	84.2872	81.3327	78.3345	38.7223	39.9851	39.1149
NC_044371.1	90339831	90340031	200	*	XM_030632335.1	115705096	LOC115705096	GO:0005576(extracellular region);GO:0016042(lipid catabolic process);GO:0016298(lipase activity);GO:0052689(carboxylic ester hydrolase activity)	00901(Indole alkaloid biosynthesis)	K21026	EC:3.1.1.80	Lipase [Trema orientale]	Distal Intergenic	5.13985	3.6e-07	2.72e-05	Hyper	yes	4.71612	2.2376	2.09077e-36	1.51594e-35	up	yes	29.2399	16.9032	22.8216	4.90454	5.40221	4.31643
NC_044371.1	99228868	99229068	200	*	XM_030632551.1	115705268	LOC115705268	GO:0016787(hydrolase activity)	NA	NA	NA	Epoxide hydrolase-like [Parasponia andersonii]	Distal Intergenic	3.34607	3.61e-07	2.73e-05	Hyper	yes	4.15449	2.05467	1.22777e-102	2.53174e-101	up	yes	16.7553	16.6085	15.9622	3.6091	4.19054	4.07329
NC_044375.1	92522100	92522300	200	*	XM_030649534.1	115720381	LOC115720381	GO:0009416(response to light stimulus);GO:0009535(chloroplast thylakoid membrane);GO:0009768(photosynthesis, light harvesting in photosystem I);GO:0009941(chloroplast envelope);GO:0010287(plastoglobule);GO:0016168(chlorophyll binding);GO:0031409(pigment binding)	00196(Photosynthesis - antenna proteins)	K08909	NA	chlorophyll a-b binding protein 8, chloroplastic [Quercus suber]	Promoter (1-2kb)	2.42502	3.63e-07	2.73e-05	Hyper	yes	0.269083	-1.89388	2.49462e-156	8.69939e-155	down	yes	399.733	408.857	453.332	1507.98	1602.19	1579.54
NC_044379.1	53384940	53385140	200	*	XM_030626633.1	115699297	LOC115699297	GO:0004553(hydrolase activity, hydrolyzing O-glycosyl compounds);GO:0005576(extracellular region);GO:0005618(cell wall);GO:0010411(xyloglucan metabolic process);GO:0016762(xyloglucan:xyloglucosyl transferase activity);GO:0016798(hydrolase activity, acting on glycosyl bonds);GO:0042546(cell wall biogenesis);GO:0048046(apoplast);GO:0071555(cell wall organization)	NA	NA	NA	Xyloglucan endotransglucosylase/hydrolase [Trema orientale]	Promoter (<=1kb)	3.58905	3.66e-07	2.75e-05	Hyper	yes	2.2605	1.17664	1.0192e-35	7.26527e-35	up	yes	186.433	179.785	159.087	82.4186	80.085	69.8811
NC_044372.1	28580966	28581166	200	*	XM_030638283.1	115709995	LOC115709995	GO:0005773(vacuole);GO:0005887(integral component of plasma membrane);GO:0009506(plasmodesma);GO:0009992(cellular water homeostasis);GO:0015250(water channel activity);GO:0015254(glycerol channel activity);GO:0034220(ion transmembrane transport)	NA	NA	NA	Major intrinsic protein [Trema orientale]	Promoter (1-2kb)	3.48118	3.69e-07	2.77e-05	Hyper	yes	0.722759	-0.468413	1.06909e-07	2.96426e-07	down	no	106.861	75.7776	74.1489	116.7	119.251	119.337
NC_044376.1	5419909	5420109	200	*	XM_030653628.1	115724162	LOC115724162	GO:0003987(acetate-CoA ligase activity);GO:0005739(mitochondrion);GO:0005777(peroxisome);GO:0006083(acetate metabolic process);GO:0006097(glyoxylate cycle);GO:0016208(AMP binding);GO:0019605(butyrate metabolic process);GO:0047760(butyrate-CoA ligase activity);GO:0047760(butyrate-CoA ligase activity)	NA	NA	NA	acyl-activating enzyme 6 [Cannabis sativa]	Distal Intergenic	3.76808	3.72e-07	2.78e-05	Hyper	yes	0.6234	-0.68177	1.66452e-15	6.72516e-15	down	no	14.9848	13.9386	17.1879	24.0095	24.5618	25.3961
NC_044370.1	2438725	2438925	200	*	XM_030630309.1	115702862	LOC115702862	GO:0004722(protein serine/threonine phosphatase activity);GO:0005634(nucleus);GO:0005737(cytoplasm);GO:0006470(protein dephosphorylation);GO:0009414(response to water deprivation);GO:0009651(response to salt stress);GO:0009737(response to abscisic acid);GO:0046872(metal ion binding);GO:0061416(regulation of transcription from RNA polymerase II promoter in response to salt stress)	NA	NA	NA	Protein phosphatase [Trema orientale]	Promoter (<=1kb)	4.26126	3.74e-07	2.78e-05	Hyper	yes	0.554233	-0.851436	2.6614e-43	2.21007e-42	down	no	29.0643	26.9648	27.822	49.1572	50.3829	51.7522
NC_044379.1	43784773	43784973	200	*	XM_030628052.1	115700507	LOC115700507	GO:0004843(thiol-dependent ubiquitin-specific protease activity);GO:0005515(protein binding);GO:0005634(nucleus);GO:0005737(cytoplasm);GO:0005829(cytosol);GO:0006511(ubiquitin-dependent protein catabolic process);GO:0009867(jasmonic acid mediated signaling pathway);GO:0016579(protein deubiquitination);GO:0036459(thiol-dependent ubiquitinyl hydrolase activity);GO:0036459(thiol-dependent ubiquitiny…	NA	NA	NA	Ubiquitinyl hydrolase [Trema orientale]	Promoter (<=1kb)	6.04747	3.74e-07	2.78e-05	Hyper	yes	1.11026	0.150891	0.177127	0.242551	up	no	28.2446	26.8395	26.067	22.4316	25.3051	25.3556
NC_044375.1	82379249	82379449	200	*	XM_030647820.1	115718987	LOC115718987	GO:0003700(DNA binding transcription factor activity);GO:0005515(protein binding);GO:0005634(nucleus);GO:0006351(transcription, DNA-templated);GO:0006355(regulation of transcription, DNA-templated);GO:0006970(response to osmotic stress);GO:0009408(response to heat);GO:0009409(response to cold);GO:0009414(response to water deprivation);GO:0009651(response to salt stress);GO:0010120(camalexin biosy…	04016(MAPK signaling pathway - plant);04626(Plant-pathogen interaction)	K13424	NA	WRKY domain containing protein [Parasponia andersonii]	Distal Intergenic	4.40108	3.75e-07	2.78e-05	Hyper	yes	0.143826	-2.7976	1.57571e-286	1.26383e-284	down	yes	12.3377	12.8939	13.4405	81.7828	92.1307	94.9672
NC_044379.1	41512410	41512610	200	*	XM_030625670.1	115698573	LOC115698573	GO:0005094(Rho GDP-dissociation inhibitor activity);GO:0005096(GTPase activator activity);GO:0005515(protein binding);GO:0005737(cytoplasm);GO:0009932(cell tip growth);GO:0010053(root epidermal cell differentiation)	NA	NA	NA	Rho protein GDP-dissociation inhibitor [Parasponia andersonii]	Distal Intergenic	5.16553	3.75e-07	2.78e-05	Hyper	yes	0.565499	-0.822405	1.44163e-16	6.05059e-16	down	no	8.5073	8.45282	8.55752	13.9501	14.7204	16.4536
NC_044379.1	62476788	62476988	200	*	XM_030627024.1	115699551	LOC115699551	GO:0003677(DNA binding);GO:0003700(DNA binding transcription factor activity);GO:0005515(protein binding);GO:0005634(nucleus);GO:0006351(transcription, DNA-templated);GO:0006355(regulation of transcription, DNA-templated);GO:0009908(flower development);GO:0043565(sequence-specific DNA binding);GO:0046872(metal ion binding);GO:0048510(regulation of timing of transition from vegetative to reproduct…	04712(Circadian rhythm - plant)	K16222	NA	Zinc finger, Dof-type [Trema orientale]	Distal Intergenic	4.20416	3.75e-07	2.78e-05	Hyper	yes	1.2517	0.323889	0.0109262	0.0188352	up	no	16.9748	18.0897	19.7083	13.6995	14.9838	15.0754
NC_044374.1	620714	620914	200	*	XM_030644948.1	115716206	LOC115716206	GO:0000156(phosphorelay response regulator activity);GO:0000160(phosphorelay signal transduction system);GO:0003677(DNA binding);GO:0005515(protein binding);GO:0005634(nucleus);GO:0006351(transcription, DNA-templated);GO:0006355(regulation of transcription, DNA-templated);GO:0007623(circadian rhythm);GO:0009266(response to temperature stimulus);GO:0010017(red or far-red light signaling pathway);G…	04712(Circadian rhythm - plant)	K12130	NA	Two-component response regulator [Trema orientale]	Promoter (2-3kb)	4.36605	3.94e-07	2.92e-05	Hyper	yes	0.743935	-0.426751	1.84849e-10	6.03537e-10	down	no	16.6388	16.5988	15.9683	20.388	22.1214	23.6332
NC_044370.1	104552170	104552370	200	*	XM_030629792.1	115702334	LOC115702334	GO:0005739(mitochondrion)	NA	NA	NA	hypothetical protein TorRG33x02_039390 [Trema orientale]	Distal Intergenic	-1.23152	3.96e-07	2.92e-05	Hypo	yes	0.921795	-0.117482	0.0883316	0.129963	down	no	23.653	21.9967	24.1164	26.5842	24.6507	24.4502
NC_044378.1	60126813	60127013	200	*	XM_030625420.1	115698220	LOC115698220	GO:0004842(ubiquitin-protein transferase activity);GO:0005737(cytoplasm);GO:0006952(defense response);GO:0043067(regulation of programmed cell death);GO:0043161(proteasome-mediated ubiquitin-dependent protein catabolic process);GO:0046872(metal ion binding)	NA	NA	NA	Zinc finger, RING-type [Parasponia andersonii]	Promoter (<=1kb)	2.92983	4.02e-07	2.96e-05	Hyper	yes	4.48786	2.16603	1.98139e-31	1.2763e-30	up	yes	13.6801	9.07966	12.2389	2.81772	2.39163	2.58918
NC_044376.1	4922884	4923084	200	*	XM_030652310.1	115722928	LOC115722928	GO:0003677(DNA binding);GO:0003700(DNA binding transcription factor activity);GO:0005634(nucleus);GO:0006351(transcription, DNA-templated);GO:0006355(regulation of transcription, DNA-templated);GO:0009617(response to bacterium);GO:0010200(response to chitin);GO:0042742(defense response to bacterium);GO:0043565(sequence-specific DNA binding);GO:0045893(positive regulation of transcription, DNA-tem…	04626(Plant-pathogen interaction)	K18835	NA	WRKY DNA-binding protein 48, putative isoform 1 [Theobroma cacao]	Distal Intergenic	4.26881	4.06e-07	2.99e-05	Hyper	yes	0.448022	-1.15836	1.04143e-19	4.87007e-19	down	yes	3.22753	2.78892	3.05212	6.39157	6.6346	7.2152
NC_044377.1	69762668	69762868	200	*	XM_030622497.1	115695434	LOC115695434	NA	NA	NA	NA		Promoter (1-2kb)	5.09592	4.07e-07	2.99e-05	Hyper	yes	0.719243	-0.475449	5.38188e-08	1.5255e-07	down	no	50.8299	38.2588	44.7574	65.9403	62.6915	57.4611
NC_044371.1	88352792	88352992	200	*	XM_030634569.1	115706821	LOC115706821	GO:0016787(hydrolase activity);GO:0016787(hydrolase activity)	NA	NA	NA	uncharacterized protein LOC21400518 [Morus notabilis]	Promoter (<=1kb)	5.35062	4.12e-07	3.01e-05	Hyper	yes	7.46074	2.89932	1.28925e-167	5.05698e-166	up	yes	27.5473	23.4953	23.5922	2.92074	3.81018	3.27275
NC_044375.1	78065568	78065768	200	*	XM_030650490.1	115721231	LOC115721231	GO:0004674(protein serine/threonine kinase activity);GO:0005524(ATP binding);GO:0005634(nucleus);GO:0005737(cytoplasm);GO:0007346(regulation of mitotic cell cycle);GO:0009658(chloroplast organization);GO:0016021(integral component of membrane);GO:0016301(kinase activity);GO:0023014(signal transduction by protein phosphorylation);GO:0031098(stress-activated protein kinase signaling cascade);GO:003…	04016(MAPK signaling pathway - plant)	K20716	NA	GPCR kinase [Trema orientale]	Promoter (<=1kb)	5.08461	4.14e-07	3.02e-05	Hyper	yes	0.60005	-0.736846	9.43456e-12	3.28073e-11	down	no	6.64346	6.36915	7.21845	10.7395	11.451	11.5252
NC_044370.1	97245840	97246040	200	*	XM_030626213.1	115699000	LOC115699000	GO:0003674(molecular_function);GO:0005575(cellular_component);GO:0008150(biological_process)	NA	NA	NA	uncharacterized protein LOC21390788 [Morus notabilis]	Promoter (2-3kb)	3.43997	4.21e-07	3.06e-05	Hyper	yes	1.40507	0.490642	0.000804103	0.00160146	up	no	11.1472	10.2258	11.9916	8.1186	7.68109	7.94616
NC_044379.1	19213127	19213327	200	*	XM_030626900.1	115699472	LOC115699472	GO:0005576(extracellular region);GO:0005618(cell wall);GO:0006949(syncytium formation);GO:0009664(plant-type cell wall organization);GO:0009826(unidimensional cell growth);GO:0009828(plant-type cell wall loosening);GO:0009831(plant-type cell wall modification involved in multidimensional cell growth);GO:0016020(membrane)	NA	NA	NA	expansin-A15 [Morus notabilis]	Promoter (<=1kb)	3.15025	4.21e-07	3.06e-05	Hyper	yes	1.83403	0.875014	2.51258e-32	1.66124e-31	up	no	66.8399	61.5656	63.6652	33.5146	36.9397	34.2719
NC_044375.1	45649963	45650163	200	*	XM_030648766.1	115719648	LOC115719648	GO:0003951(NAD+ kinase activity);GO:0005516(calmodulin binding);GO:0005524(ATP binding);GO:0005737(cytoplasm);GO:0006741(NADP biosynthetic process);GO:0016021(integral component of membrane);GO:0016310(phosphorylation);GO:0019363(pyridine nucleotide biosynthetic process);GO:0019674(NAD metabolic process);GO:0042736(NADH kinase activity)	00760(Nicotinate and nicotinamide metabolism)	K00858	EC:2.7.1.23	NAD kinase [Trema orientale]	Distal Intergenic	-1.45312	4.24e-07	3.08e-05	Hypo	yes	0.227872	-2.13371	4.19783e-135	1.20993e-133	down	yes	10.0424	11.3422	10.8793	44.4452	47.9747	49.1682
NC_044371.1	99769444	99769644	200	*	XM_030635970.1	115707879	LOC115707879	GO:0004370(glycerol kinase activity);GO:0005739(mitochondrion);GO:0006071(glycerol metabolic process);GO:0006641(triglyceride metabolic process);GO:0046167(glycerol-3-phosphate biosynthetic process)	00561(Glycerolipid metabolism);04626(Plant-pathogen interaction)	K00864	EC:2.7.1.30	Glycerol kinase [Trema orientale]	Promoter (<=1kb)	3.85274	4.35e-07	3.14e-05	Hyper	yes	0.544758	-0.876313	3.56178e-14	1.3705e-13	down	no	7.0826	5.72387	6.63708	12.5805	12.1637	10.9479
NC_044376.1	39370941	39371141	200	*	XM_030653293.1	115723825	LOC115723825	GO:0005737(cytoplasm);GO:0016740(transferase activity);GO:0016747(transferase activity, transferring acyl groups other than amino-acyl groups)	00940(Phenylpropanoid biosynthesis);00945(Stilbenoid, diarylheptanoid and gingerol biosynthesis);00941(Flavonoid biosynthesis)	K13065	EC:2.3.1.133	Transferase [Trema orientale]	Promoter (2-3kb)	3.37634	4.38e-07	3.16e-05	Hyper	yes	22.079	4.4646	1.72847e-09	5.37345e-09	up	yes	1.14689	0.998566	0.770013	0.034554	0	0.097493
NC_044376.1	5051486	5051686	200	*	XR_004013027.1	115724225	LOC115724225	NA	NA	NA	NA	hypothetical protein PRUPE_2G226800 [Prunus persica]	Promoter (<=1kb)	2.80649	4.42e-07	3.18e-05	Hyper	yes	0.528948	-0.918801	0.00401629	0.00736046	down	no	4.54692	4.39295	4.10812	7.91557	8.56662	8.18561
NC_044378.1	25922465	25922665	200	*	XM_030623809.1	115696909	LOC115696909	GO:0005576(extracellular region);GO:0005737(cytoplasm);GO:0005829(cytosol);GO:0009055(electron transfer activity);GO:0009505(plant-type cell wall);GO:0009753(response to jasmonic acid);GO:0016614(oxidoreductase activity, acting on CH-OH group of donors);GO:0050660(flavin adenine dinucleotide binding);GO:0055114(oxidation-reduction process)	00052(Galactose metabolism);00500(Starch and sucrose metabolism)	K01187	EC:3.2.1.20	tetrahydrocannabinolic acid synthase [Cannabis sativa]	Distal Intergenic	-4.21802	4.44e-07	3.19e-05	Hypo	yes	11.4941	3.52282	0.0154938	0.0260884	up	yes	0.269358	0.197259	0.423634	0	0.025955	0.051498
NC_044374.1	86452084	86452284	200	*	XM_030646048.1	115717105	LOC115717105	GO:0016020(membrane);GO:0016709(oxidoreductase activity, acting on paired donors, with incorporation or reduction of molecular oxygen, NAD(P)H as one donor, and incorporation of one atom of oxygen);GO:0044550(secondary metabolite biosynthetic process)	NA	NA	NA	Cytochrome P450, E-class, group I [Parasponia andersonii]	Promoter (<=1kb)	2.41847	4.46e-07	3.2e-05	Hyper	yes	0.562808	-0.829284	4.82963e-17	2.0654e-16	down	no	14.3806	14.191	15.0634	21.724	26.4949	29.3119
NC_044371.1	98888151	98888351	200	*	XM_030631828.1	115704626	LOC115704626	GO:0003674(molecular_function);GO:0005634(nucleus);GO:0005829(cytosol);GO:0019005(SCF ubiquitin ligase complex);GO:0030162(regulation of proteolysis);GO:0031625(ubiquitin protein ligase binding);GO:0043161(proteasome-mediated ubiquitin-dependent protein catabolic process);GO:0080037(negative regulation of cytokinin-activated signaling pathway);GO:2000762(regulation of phenylpropanoid metabolic pr…	NA	NA	NA	F-box domain containing protein [Trema orientale]	Promoter (<=1kb)	5.11782	4.46e-07	3.2e-05	Hyper	yes	1.44336	0.529432	6.72419e-09	2.01345e-08	up	no	48.9899	42.9291	47.0426	30.0078	32.979	33.2896
NC_044371.1	85424497	85424697	200	*	XM_030632095.1	115704883	LOC115704883	GO:0003824(catalytic activity);GO:0005634(nucleus);GO:0005737(cytoplasm);GO:0007275(multicellular organism development);GO:0009646(response to absence of light);GO:0009813(flavonoid biosynthetic process);GO:0010422(regulation of brassinosteroid biosynthetic process);GO:0016131(brassinosteroid metabolic process);GO:0016132(brassinosteroid biosynthetic process);GO:0016491(oxidoreductase activity);G…	00943(Isoflavonoid biosynthesis)	K13265	EC:1.1.1.348	NAD(P)-binding domain containing protein [Parasponia andersonii]	Promoter (<=1kb)	3.771	4.5e-07	3.22e-05	Hyper	yes	3.41487	1.77183	2.05721e-05	4.79034e-05	up	yes	1.31508	1.45822	1.38936	0.391413	0.57231	0.255256
NC_044370.1	99299798	99299998	200	*	XM_030626929.1	115699485	LOC115699485	NA	NA	NA	NA	hypothetical protein PanWU01x14_227830 [Parasponia andersonii]	Promoter (1-2kb)	5.10103	4.54e-07	3.23e-05	Hyper	yes	0.594038	-0.751373	8.99179e-10	2.83784e-09	down	no	16.1478	12.5047	16.2919	25.3128	27.6496	22.6967
NC_044371.1	39031568	39031768	200	*	XM_030631447.1	115704231	LOC115704231	GO:0006855(drug transmembrane transport)	NA	NA	NA	Multi antimicrobial extrusion protein [Trema orientale]	Promoter (<=1kb)	2.91546	4.54e-07	3.23e-05	Hyper	yes	1.86725	0.900912	6.28323e-07	1.65195e-06	up	no	7.43292	5.56079	5.56492	3.71571	3.02493	3.1984
NC_044371.1	37865973	37866173	200	*	XM_030633729.1	115706177	LOC115706177	GO:0003677(DNA binding);GO:0003700(DNA binding transcription factor activity);GO:0005515(protein binding);GO:0005634(nucleus);GO:0006351(transcription, DNA-templated);GO:0006355(regulation of transcription, DNA-templated);GO:0016602(CCAAT-binding factor complex)	NA	NA	NA	Nuclear transcription factor Y subunit A [Trema orientale]	Promoter (<=1kb)	3.37446	4.56e-07	3.24e-05	Hyper	yes	2.28741	1.19371	2.38371e-09	7.34859e-09	up	yes	11.5273	7.47621	8.72454	3.38013	3.74564	4.99629
NC_044377.1	37561887	37562087	200	*	XM_030654878.1	115725378	LOC115725378	GO:0005737(cytoplasm);GO:0008757(S-adenosylmethionine-dependent methyltransferase activity);GO:0032259(methylation)	NA	NA	NA	Methyltransferase type [Trema orientale]	Promoter (1-2kb)	2.25721	4.61e-07	3.27e-05	Hyper	yes	0.694111	-0.526762	1.33405e-08	3.9199e-08	down	no	9.04456	7.4829	7.26799	10.8507	11.6238	11.8074
NC_044371.1	90286660	90286860	200	*	XM_030635015.1	115707149	LOC115707149	GO:0006457(protein folding);GO:0006457(protein folding)	NA	NA	NA	DnaJ domain containing protein [Trema orientale];dnaJ homolog subfamily B member 3 isoform X1 [Morus notabilis]	Distal Intergenic	3.87902	4.63e-07	3.27e-05	Hyper	yes	0.645535	-0.631434	5.43469e-12	1.91213e-11	down	no	38.3867	37.1654	45.6429	64.8988	62.1582	60.6866
NC_044376.1	432004	432204	200	*	XM_030652454.1	115723050	LOC115723050	GO:0003677(DNA binding);GO:0003700(DNA binding transcription factor activity);GO:0005622(intracellular);GO:0005634(nucleus);GO:0006351(transcription, DNA-templated);GO:0006355(regulation of transcription, DNA-templated);GO:0006952(defense response);GO:0009867(jasmonic acid mediated signaling pathway);GO:0009873(ethylene-activated signaling pathway)	04016(MAPK signaling pathway - plant);04075(Plant hormone signal transduction)	K14516	NA	AP2/ERF transcription factor [Trema orientale]	Promoter (<=1kb)	3.42725	4.65e-07	3.28e-05	Hyper	yes	0.251663	-1.99044	3.25005e-07	8.72633e-07	down	yes	1.00419	0.434471	0.563204	2.48686	2.82441	2.64326
NC_044370.1	102867047	102867247	200	*	XM_030628895.1	115701174	LOC115701174	GO:0005737(cytoplasm);GO:0016740(transferase activity);GO:0016747(transferase activity, transferring acyl groups other than amino-acyl groups)	00073(Cutin, suberine and wax biosynthesis)	K15400	EC:2.3.1.188	Transferase [Parasponia andersonii]	"Exon (XM_030628895.1/115701174, exon 2 of 2)"	5.10217	4.67e-07	3.29e-05	Hyper	yes	3.51068	1.81175	1.0734e-22	5.51034e-22	up	yes	6.39456	4.94015	5.4785	1.64867	1.55756	1.58293
NC_044374.1	42708529	42708729	200	*	XM_030646197.1	115717225	LOC115717225	GO:0001708(cell fate specification);GO:0005515(protein binding);GO:0005634(nucleus);GO:0009880(embryonic pattern specification);GO:0046872(metal ion binding);GO:0090421(embryonic meristem initiation)	NA	NA	NA	Protein OBERON [Trema orientale]	Distal Intergenic	-1.33865	4.7e-07	3.3e-05	Hypo	yes	0.968481	-0.0462047	0.166734	0.22978	down	no	14.0056	13.801	14.2766	13.0585	14.958	15.4362
NC_044379.1	49183497	49183697	200	*	XM_030625800.1	115698667	LOC115698667	GO:0004553(hydrolase activity, hydrolyzing O-glycosyl compounds);GO:0030247(polysaccharide binding);GO:0046658(anchored component of plasma membrane);GO:0046658(anchored component of plasma membrane)	00500(Starch and sucrose metabolism);00500(Starch and sucrose metabolism)	K19891	EC:3.2.1.39	Glycoside hydrolase [Parasponia andersonii]	Promoter (1-2kb)	2.74761	4.71e-07	3.3e-05	Hyper	yes	5.06431	2.34036	4.13362e-234	2.49088e-232	up	yes	109.156	96.2022	99.3494	20.6473	20.2422	19.2782
NC_044374.1	12653377	12653577	200	*	XM_030646024.1	115717085	LOC115717085	GO:0001056(RNA polymerase III activity);GO:0005666(DNA-directed RNA polymerase III complex);GO:0005666(DNA-directed RNA polymerase III complex)	00230(Purine metabolism);00240(Pyrimidine metabolism);03020(RNA polymerase);03020(RNA polymerase)	K03023	NA	RNA polymerase III Rpc [Trema orientale]	Distal Intergenic	-2.68747	4.74e-07	3.31e-05	Hypo	yes	1.34189	0.424264	0.0130636	0.0222576	up	no	9.3623	10.3327	7.2863	5.97156	7.34751	6.78788
NC_044378.1	37356693	37356893	200	*	XM_030624338.1	115697362	LOC115697362	GO:0016491(oxidoreductase activity);GO:0055114(oxidation-reduction process)	NA	NA	NA	Short-chain dehydrogenase/reductase [Trema orientale]	Promoter (<=1kb)	4.24556	4.84e-07	3.38e-05	Hyper	yes	5.73662	2.5202	1.42976e-08	4.19372e-08	up	yes	3.77472	2.96123	2.6319	0.261732	1.05609	0.315169
NC_044370.1	14536672	14536872	200	*	XR_004008891.1	115702484	LOC115702484	NA	NA	NA	NA		Distal Intergenic	3.09651	4.84e-07	3.38e-05	Hyper	yes	3.81723	1.93253	0.0169619	0.0283777	up	yes	0.430584	0.853532	0.727185	0.061962	0.269776	0.195162
NC_044370.1	92244667	92244867	200	*	XM_030625197.1	115698014	LOC115698014	GO:0016787(hydrolase activity)	00860(Porphyrin and chlorophyll metabolism)	K13544	EC:3.1.1.82	Methyl esterase [Trema orientale]	Promoter (<=1kb)	3.28464	4.97e-07	3.45e-05	Hyper	yes	0.682334	-0.55145	1.18299e-08	3.48882e-08	down	no	11.6717	11.0444	12.685	15.431	17.4783	18.9731
NC_044370.1	91741423	91741623	200	*	XM_030624977.1	115697833	LOC115697833	GO:0005622(intracellular);GO:0005795(Golgi stack);GO:0006886(intracellular protein transport);GO:0006891(intra-Golgi vesicle-mediated transport);GO:0016020(membrane)	NA	NA	NA	TOM1-like protein 9 [Morus notabilis]	Downstream (<=300bp)	3.08594	5.03e-07	3.49e-05	Hyper	yes	1.23717	0.307049	0.00157031	0.0030289	up	no	24.9308	24.0534	22.4379	17.9335	19.1795	20.6171
NC_044378.1	26101990	26102190	200	*	XR_004007997.1	115697886	LOC115697886	GO:0005576(extracellular region);GO:0009055(electron transfer activity);GO:0009507(chloroplast);GO:0016614(oxidoreductase activity, acting on CH-OH group of donors);GO:0050660(flavin adenine dinucleotide binding);GO:0055114(oxidation-reduction process)	00052(Galactose metabolism);00500(Starch and sucrose metabolism)	K01187	EC:3.2.1.20	tetrahydrocannabinolic acid synthase [Cannabis sativa]	Distal Intergenic	-2.21351	5.05e-07	3.49e-05	Hypo	yes	24.5402	4.61707	3.36113e-13	1.2459e-12	up	yes	0.850974	0.674086	1.05058	0.038093	0.035424	0.031439
NC_044377.1	8141389	8141589	200	*	XM_030654206.1	115724846	LOC115724846	GO:0004568(chitinase activity);GO:0005576(extracellular region);GO:0006032(chitin catabolic process);GO:0008061(chitin binding)	00520(Amino sugar and nucleotide sugar metabolism)	K01183	EC:3.2.1.14	1,4-alpha-glucan-branching enzyme [Trema orientale]	Promoter (<=1kb)	3.0413	5.07e-07	3.5e-05	Hyper	yes	0.120502	-3.05287	0.102949	0.149485	down	no	0	0	0.043649	0.145473	0	0.216754
NC_044371.1	97187027	97187227	200	*	XM_030635819.1	115707763	LOC115707763	GO:0003674(molecular_function);GO:0008150(biological_process);GO:0009507(chloroplast)	NA	NA	NA	Senescence regulator [Trema orientale]	Promoter (<=1kb)	5.03838	5.11e-07	3.52e-05	Hyper	yes	1.1031	0.141565	0.506963	0.589746	up	no	28.0029	31.707	35.8368	28.9644	30.1449	27.5071
NC_044377.1	1753134	1753334	200	*	XM_030653805.1	115724510	LOC115724510	GO:0003674(molecular_function);GO:0008150(biological_process);GO:0016021(integral component of membrane)	NA	NA	NA	hypothetical protein TorRG33x02_100740 [Trema orientale]	Promoter (2-3kb)	5.04841	5.15e-07	3.54e-05	Hyper	yes	5.39836	2.43252	8.86995e-85	1.43974e-83	up	yes	80.7311	69.8539	64.342	14.612	11.7616	13.4398
NC_044370.1	90252	90452	200	*	XM_030630026.1	115702608	LOC115702608	GO:0005096(GTPase activator activity);GO:0005737(cytoplasm);GO:0005886(plasma membrane);GO:0017137(Rab GTPase binding);GO:0017157(regulation of exocytosis);GO:0019905(syntaxin binding)	NA	NA	NA	Guanine nucleotide-binding protein, beta subunit [Trema orientale]	Promoter (<=1kb)	4.22674	5.24e-07	3.59e-05	Hyper	yes	0.814656	-0.295737	0.0348994	0.0553913	down	no	1.4274	1.42244	1.25178	1.72289	1.65225	1.65963
NC_044370.1	47002874	47003074	200	*	XM_030650204.1	115720976	LOC115720976	NA	NA	NA	NA	C-5 cytosine methyltransferase [Trema orientale]	Distal Intergenic	-0.740186	5.24e-07	3.59e-05	Hypo	no	4.99209	2.31964	0.00883997	0.0154565	up	yes	0.591267	0.592939	0.253032	0.051114	0.143455	0.093334
NC_044379.1	35352016	35352216	200	*	XM_030628138.1	115700564	LOC115700564	GO:0003677(DNA binding);GO:0003700(DNA binding transcription factor activity);GO:0005515(protein binding);GO:0005634(nucleus);GO:0006351(transcription, DNA-templated);GO:0006355(regulation of transcription, DNA-templated);GO:0009737(response to abscisic acid);GO:0055062(phosphate ion homeostasis)	04075(Plant hormone signal transduction)	K14491	NA	myb transcription factor [Humulus lupulus]	Promoter (<=1kb)	5.86157	5.27e-07	3.6e-05	Hyper	yes	0.280248	-1.83523	8.25616e-143	2.55031e-141	down	yes	22.0757	21.9874	22.4761	71.8653	82.8625	82.7022
NC_044371.1	87242986	87243186	200	*	XM_030634302.1	115706599	LOC115706599	GO:0005634(nucleus);GO:0005737(cytoplasm);GO:0005737(cytoplasm)	NA	NA	NA	Beta-catenin [Parasponia andersonii]	Promoter (<=1kb)	3.09607	5.27e-07	3.6e-05	Hyper	yes	0.842865	-0.246626	0.00190365	0.00363956	down	no	9.28481	7.34537	8.81217	9.35824	10.5766	10.2507
NC_044370.1	92155110	92155310	200	*	XM_030625146.1	115697967	LOC115697967	GO:0003677(DNA binding);GO:0003700(DNA binding transcription factor activity);GO:0005634(nucleus);GO:0006351(transcription, DNA-templated);GO:0006355(regulation of transcription, DNA-templated);GO:0009873(ethylene-activated signaling pathway)	04626(Plant-pathogen interaction)	K13434	NA	AP2/ERF transcription factor [Parasponia andersonii]	Promoter (1-2kb)	5.03259	5.33e-07	3.63e-05	Hyper	yes	7.19529	2.84705	1.41879e-11	4.89557e-11	up	yes	1.58085	1.39722	1.3922	0.223619	0.175796	0.207965
NC_044371.1	464758	464958	200	*	XM_030632704.1	115705376	LOC115705376	GO:0005515(protein binding);GO:0005634(nucleus);GO:0005768(endosome);GO:0005886(plasma membrane);GO:0006897(endocytosis);GO:0006952(defense response);GO:0009620(response to fungus);GO:0009863(salicylic acid mediated signaling pathway);GO:0030100(regulation of endocytosis);GO:1900150(regulation of defense response to fungus);GO:1900150(regulation of defense response to fungus)	NA	NA	NA	putative zinc-ribbon domain [Trema orientale]	Promoter (<=1kb)	3.66629	5.36e-07	3.64e-05	Hyper	yes	0.441195	-1.18051	1.46178e-25	8.14396e-25	down	yes	3.97617	4.81628	4.00129	8.73966	9.9305	10.3278
NC_044373.1	83972034	83972234	200	*	XM_030643189.1	115714465	LOC115714465	GO:0003674(molecular_function);GO:0005739(mitochondrion);GO:0008150(biological_process);GO:0016021(integral component of membrane)	NA	NA	NA	anti-muellerian hormone type-2 receptor [Trema orientale]	Promoter (<=1kb)	3.37442	5.43e-07	3.69e-05	Hyper	yes	0.433983	-1.20429	3.2952e-28	1.95826e-27	down	yes	20.7106	20.6703	24.1165	52.9398	50.6538	47.3278
NC_044378.1	30988247	30988447	200	*	XM_030623388.1	115696489	LOC115696489	GO:0005515(protein binding);GO:0005634(nucleus);GO:0006355(regulation of transcription, DNA-templated);GO:0008270(zinc ion binding);GO:0009585(red, far-red light phototransduction);GO:0009639(response to red or far red light);GO:0045893(positive regulation of transcription, DNA-templated)	NA	NA	NA	protein FAR1-RELATED SEQUENCE 5 [Morus notabilis]	Promoter (1-2kb)	-1.58167	5.46e-07	3.7e-05	Hypo	yes	0.00913038	-6.77511	2.53793e-05	5.8558e-05	down	yes	0.004639	0	0	0.130693	0.231769	0.145622
NC_044371.1	90455542	90455742	200	*	XM_030635040.1	115707171	LOC115707171	GO:0001666(response to hypoxia);GO:0003677(DNA binding);GO:0003700(DNA binding transcription factor activity);GO:0005515(protein binding);GO:0005634(nucleus);GO:0006351(transcription, DNA-templated);GO:0006355(regulation of transcription, DNA-templated);GO:0009873(ethylene-activated signaling pathway);GO:0010468(regulation of gene expression);GO:0010468(regulation of gene expression)	NA	NA	NA	AP2/ERF transcription factor [Trema orientale]	Promoter (2-3kb)	3.69924	5.5e-07	3.71e-05	Hyper	yes	1.07336	0.10213	0.578471	0.65549	up	no	134.012	119.3	130.236	117.758	119.541	120.037
NC_044370.1	10722469	10722669	200	*	XM_030643545.1	115714764	LOC115714764	GO:0005576(extracellular region);GO:0009505(plant-type cell wall);GO:0052689(carboxylic ester hydrolase activity);GO:0052793(pectin acetylesterase activity);GO:0071555(cell wall organization)	NA	NA	NA	PREDICTED: pectin acetylesterase 3-like isoform X1 [Prunus mume]	Promoter (<=1kb)	5.02177	5.5e-07	3.71e-05	Hyper	yes	1.68625	0.753816	1.08575e-10	3.5812e-10	up	no	32.043	24.6499	29.8746	17.2481	15.756	18.3333
NC_044371.1	67443697	67443897	200	*	XR_004009823.1	115708130	LOC115708130	NA	NA	NA	NA		Promoter (<=1kb)	5.02747	5.51e-07	3.71e-05	Hyper	yes	3.73426	1.90082	5.92336e-15	2.35035e-14	up	yes	5.03402	7.02554	4.29823	1.55097	1.7135	1.11599
NC_044375.1	37857619	37857819	200	*	XM_030649782.1	115720619	LOC115720619	GO:0005737(cytoplasm);GO:0030001(metal ion transport);GO:0046914(transition metal ion binding);GO:0046916(cellular transition metal ion homeostasis);GO:0046916(cellular transition metal ion homeostasis)	NA	NA	NA	Heavy metal-associated domain containing protein [Trema orientale]	Promoter (1-2kb)	3.43875	5.58e-07	3.75e-05	Hyper	yes	6.08116	2.60435	3.65628e-104	7.66863e-103	up	yes	27.9808	27.0131	25.9579	4.37551	3.8186	5.11778
NC_044371.1	70507791	70507991	200	*	XM_030632915.1	115705555	LOC115705555	GO:0003735(structural constituent of ribosome);GO:0006412(translation)	NA	NA	NA	mitochondrial adenine nucleotide transporter ADNT1 [Morus notabilis]	Promoter (<=1kb)	2.80812	5.61e-07	3.76e-05	Hyper	yes	0.536245	-0.899036	2.15851e-44	1.8297e-43	down	no	47.2786	39.457	42.7789	78.1503	78.9748	84.3961
NC_044376.1	3825058	3825258	200	*	XM_030650826.1	115721751	LOC115721751	GO:0005516(calmodulin binding);GO:0005886(plasma membrane);GO:0005886(plasma membrane)	NA	NA	NA	N-terminal acetyltransferase A, auxiliary subunit [Trema orientale]	Promoter (1-2kb)	5.05559	5.67e-07	3.79e-05	Hyper	yes	0.698902	-0.516837	1.02152e-08	3.02722e-08	down	no	9.05952	9.08379	8.96155	11.311	12.9952	14.4759
NC_044374.1	87015409	87015609	200	*	XM_030646068.1	115717123	LOC115717123	GO:0003700(DNA binding transcription factor activity);GO:0005634(nucleus);GO:0043565(sequence-specific DNA binding);GO:0044212(transcription regulatory region DNA binding)	NA	NA	NA	TFIIH C1-like domain containing protein [Trema orientale]	Distal Intergenic	3.73528	5.67e-07	3.79e-05	Hyper	yes	3.28455	1.7157	2.40597e-23	1.26156e-22	up	yes	8.60467	6.67315	6.89223	2.23181	2.44546	2.07252
NC_044376.1	56113936	56114136	200	*	XM_030651177.1	115722062	LOC115722062	GO:0003674(molecular_function);GO:0005634(nucleus);GO:0008150(biological_process)	NA	NA	NA	XRI1-like protein [Trema orientale]	Promoter (1-2kb)	4.25693	5.72e-07	3.81e-05	Hyper	yes	3.86349	1.9499	0.149909	0.209347	up	no	0.227019	0.435815	0.306399	0	0.25087	0
NC_044376.1	41486535	41486735	200	*	XM_030651247.1	115722123	LOC115722123	GO:0004066(asparagine synthase (glutamine-hydrolyzing) activity);GO:0005829(cytosol);GO:0006529(asparagine biosynthetic process);GO:0006541(glutamine metabolic process);GO:0042803(protein homodimerization activity)	NA	NA	NA	Nucleophile aminohydrolase, N-terminal [Parasponia andersonii]	3' UTR	3.01818	5.85e-07	3.9e-05	Hyper	yes	0.553464	-0.85344	1.57675e-43	1.3183e-42	down	no	655.584	605.066	693.229	1160.17	1174.85	1195.25
NC_044379.1	38684585	38684785	200	*	XM_030626177.1	115698962	LOC115698962	GO:0000139(Golgi membrane);GO:0005794(Golgi apparatus);GO:0005886(plasma membrane);GO:0006486(protein glycosylation);GO:0009834(plant-type secondary cell wall biogenesis);GO:0010417(glucuronoxylan biosynthetic process);GO:0015020(glucuronosyltransferase activity);GO:0016021(integral component of membrane);GO:0016740(transferase activity);GO:0071555(cell wall organization)	NA	NA	NA	Exostosin-like [Trema orientale]	Promoter (<=1kb)	5.01249	5.88e-07	3.91e-05	Hyper	yes	0.67311	-0.571086	4.16121e-17	1.78447e-16	down	no	22.0382	18.2361	20.2794	28.4929	30.3866	31.0816
NC_044378.1	12464524	12464724	200	*	XM_030623920.1	115697023	LOC115697023	GO:0005576(extracellular region);GO:0006869(lipid transport);GO:0008289(lipid binding)	NA	NA	NA	Bifunctional inhibitor/plant lipid transfer protein/seed storage helical domain containing protein [Trema orientale]	Promoter (1-2kb)	3.27369	5.91e-07	3.92e-05	Hyper	yes	119.978	6.90663	9.17695e-58	9.85939e-57	up	yes	83.499	36.7854	62.4686	0.448778	0.390597	0.68384
NC_044375.1	80008344	80008544	200	*	XM_030647864.1	115719012	LOC115719012	GO:0005576(extracellular region);GO:0006949(syncytium formation);GO:0009505(plant-type cell wall);GO:0009664(plant-type cell wall organization);GO:0009826(unidimensional cell growth);GO:0009828(plant-type cell wall loosening);GO:0009831(plant-type cell wall modification involved in multidimensional cell growth);GO:0016020(membrane)	NA	NA	NA	Expansin [Trema orientale]	Promoter (<=1kb)	5.10211	5.91e-07	3.92e-05	Hyper	yes	2.50058	1.32226	7.04188e-32	4.61003e-31	up	yes	38.3506	29.2788	33.5587	13.8528	13.9642	12.6489
NC_044376.1	61499231	61499431	200	*	XM_030652503.1	115723087	LOC115723087	GO:0005794(Golgi apparatus);GO:0008375(acetylglucosaminyltransferase activity);GO:0009567(double fertilization forming a zygote and endosperm);GO:0016020(membrane);GO:0016051(carbohydrate biosynthetic process);GO:0016757(transferase activity, transferring glycosyl groups);GO:0048868(pollen tube development)	NA	NA	NA	Glycosyl transferase [Parasponia andersonii]	Promoter (2-3kb)	3.3676	5.96e-07	3.94e-05	Hyper	yes	2.38043	1.25122	9.01636e-08	2.51102e-07	up	yes	3.27699	2.55072	2.83345	1.28008	1.1938	1.1646
NC_044373.1	79621153	79621353	200	*	XM_030641174.1	115712803	LOC115712803	GO:0003677(DNA binding);GO:0003700(DNA binding transcription factor activity);GO:0005634(nucleus);GO:0006351(transcription, DNA-templated);GO:0006355(regulation of transcription, DNA-templated);GO:0009908(flower development);GO:0010073(meristem maintenance);GO:0010093(specification of floral organ identity);GO:0019953(sexual reproduction);GO:0030154(cell differentiation);GO:0048316(seed developme…	NA	NA	NA	AP2/ERF transcription factor [Parasponia andersonii]	Distal Intergenic	5.06526	6.01e-07	3.97e-05	Hyper	yes	1.30208	0.380819	0.00394593	0.00723912	up	no	12.8249	11.4494	9.61033	7.98014	8.89624	9.14713
NC_044379.1	56042709	56042909	200	*	XM_030626299.1	115699080	LOC115699080	GO:0003674(molecular_function);GO:0005634(nucleus);GO:0009506(plasmodesma);GO:0051513(regulation of monopolar cell growth);GO:0051513(regulation of monopolar cell growth)	NA	NA	NA	Protein LONGIFOLIA [Parasponia andersonii]	Distal Intergenic	5.00653	6.03e-07	3.97e-05	Hyper	yes	0.879678	-0.184952	0.0520501	0.0802682	down	no	6.43549	8.20462	6.37556	7.05884	8.23339	8.59795
NC_044376.1	35182489	35182689	200	*	XR_004012762.1	115722038	LOC115722038	NA	NA	NA	NA		Promoter (<=1kb)	4.93447	6.1e-07	4.01e-05	Hyper	yes	8.3404	3.06012	1.72967e-31	1.11601e-30	up	yes	4.0664	5.64008	3.27193	0.603249	0.539037	0.413804
NC_044376.1	37111399	37111599	200	*	XM_030652202.1	115722863	LOC115722863	GO:0003774(motor activity);GO:0005737(cytoplasm);GO:0005886(plasma membrane);GO:0009506(plasmodesma);GO:0016459(myosin complex);GO:0030048(actin filament-based movement);GO:0030048(actin filament-based movement)	NA	NA	NA	Myosin head, motor domain containing protein [Trema orientale]	Distal Intergenic	3.09964	6.21e-07	4.08e-05	Hyper	yes	0.550814	-0.860362	3.16907e-37	2.34157e-36	down	no	15.7524	15.3828	14.7506	24.7156	29.5787	29.0111
NC_044374.1	23459510	23459710	200	*	XM_030646332.1	115717364	LOC115717364	GO:0003677(DNA binding);GO:0003700(DNA binding transcription factor activity);GO:0005515(protein binding);GO:0005634(nucleus);GO:0006351(transcription, DNA-templated);GO:0006355(regulation of transcription, DNA-templated);GO:0009409(response to cold);GO:0009414(response to water deprivation);GO:0009631(cold acclimation)	NA	NA	NA	AP2/ERF domain containing protein [Trema orientale]	Promoter (<=1kb)	5.83033	6.22e-07	4.08e-05	Hyper	yes	0.130098	-2.94233	4.22831e-111	9.59517e-110	down	yes	7.65485	5.93624	4.95381	51.1872	45.0231	46.335
NC_044375.1	62665867	62666067	200	*	XM_030648204.1	115719243	LOC115719243	GO:0003676(nucleic acid binding);GO:0003677(DNA binding);GO:0003723(RNA binding);GO:0005634(nucleus);GO:0046872(metal ion binding);GO:0046872(metal ion binding)	NA	NA	NA	Splicing factor-like protein [Trema orientale]	Downstream (<=300bp)	3.61841	6.28e-07	4.12e-05	Hyper	yes	2.04272	1.03049	2.48156e-23	1.30061e-22	up	yes	19.7658	20.2189	17.8997	9.74594	8.69432	9.89664
NC_044379.1	12743669	12743869	200	*	XR_004008525.1	115701216	LOC115701216	GO:0005515(protein binding);GO:0005634(nucleus);GO:0016874(ligase activity);GO:0080147(root hair cell development);GO:0080167(response to karrikin)	NA	NA	NA	hypothetical protein PanWU01x14_271560 [Parasponia andersonii]	Promoter (2-3kb)	3.32988	6.52e-07	4.27e-05	Hyper	yes	1.14888	0.200229	0.421076	0.511581	up	no	10.1135	7.58124	8.88326	7.60173	7.12262	8.40949
NC_044375.1	22426554	22426754	200	*	XM_030648276.1	115719296	LOC115719296	GO:0001158(enhancer sequence-specific DNA binding);GO:0003700(DNA binding transcription factor activity);GO:0005516(calmodulin binding);GO:0005634(nucleus);GO:0006351(transcription, DNA-templated);GO:0006355(regulation of transcription, DNA-templated);GO:0045893(positive regulation of transcription, DNA-templated)	00040(Pentose and glucuronate interconversions)	K01051	EC:3.1.1.11	Myb-like domain containing protein [Parasponia andersonii]	Promoter (<=1kb)	3.66637	6.57e-07	4.29e-05	Hyper	yes	2.77892	1.47452	1.60639e-32	1.06726e-31	up	yes	9.83801	10.4742	8.6881	3.39219	3.75194	3.29169
NC_044370.1	20088089	20088289	200	*	XM_030633064.1	115705664	LOC115705664	GO:0006633(fatty acid biosynthetic process);GO:0009507(chloroplast);GO:0016020(membrane);GO:0045300(acyl-[acyl-carrier-protein] desaturase activity);GO:0046872(metal ion binding);GO:0055114(oxidation-reduction process);GO:0102786(stearoyl-[acp] desaturase activity)	00061(Fatty acid biosynthesis);01040(Biosynthesis of unsaturated fatty acids)	K03921	EC:1.14.19.2;EC:1.14.19.11	Fatty acid desaturase, type [Trema orientale]	Promoter (<=1kb)	2.72754	6.58e-07	4.29e-05	Hyper	yes	108.644	6.76347	0	0	up	yes	288.261	280.711	268.134	1.97806	2.85031	2.87666
NC_044379.1	50558851	50559051	200	*	XM_030628787.1	115701093	LOC115701093	GO:0003674(molecular_function);GO:0005634(nucleus);GO:0008150(biological_process)	NA	NA	NA	hypothetical protein TorRG33x02_246480 [Trema orientale]	Promoter (<=1kb)	5.21229	6.63e-07	4.31e-05	Hyper	yes	1.13181	0.178631	0.182007	0.248471	up	no	32.5799	31.657	28.811	27.037	28.0299	27.1446
NC_044379.1	26295393	26295593	200	*	XM_030627508.1	115699962	LOC115699962	NA	NA	NA	NA		Distal Intergenic	4.98901	6.66e-07	4.33e-05	Hyper	yes	0.184037	-2.44194	0.357517	0.446705	down	no	0	0	0.068404	0.065806	0.1033	0.202581
NC_044371.1	9234742	9234942	200	*	XM_030632055.1	115704844	LOC115704844	GO:0005739(mitochondrion);GO:0016208(AMP binding)	NA	NA	NA	LOW QUALITY PROTEIN: putative acyl-activating enzyme 19 [Morus notabilis]	Distal Intergenic	-0.66898	6.7e-07	4.35e-05	Hypo	no	1.12085	0.1646	0.670244	0.737301	up	no	4.32221	4.50027	3.55263	3.69168	3.51812	3.83098
NC_044375.1	3364426	3364626	200	*	XM_030648664.1	115719566	LOC115719566	GO:0003682(chromatin binding);GO:0005634(nucleus);GO:0016887(ATPase activity);GO:0031936(negative regulation of chromatin silencing);GO:0042393(histone binding);GO:0045944(positive regulation of transcription by RNA polymerase II)	04141(Protein processing in endoplasmic reticulum)	K13525	NA	Spastin [Trema orientale]	Distal Intergenic	-1.93985	6.73e-07	4.36e-05	Hypo	yes	1.48969	0.575015	1.53525e-11	5.28486e-11	up	no	29.1077	28.84	25.9613	16.7926	19.4951	20.0387
NC_044371.1	99964583	99964783	200	*	XM_030635994.1	115707898	LOC115707898	GO:0005634(nucleus)	NA	NA	NA	Leucine-rich repeat, cysteine-containing subtype [Trema orientale]	Promoter (1-2kb)	5.00596	6.88e-07	4.45e-05	Hyper	yes	1.71059	0.774494	0.00111718	0.00219121	up	no	3.00848	2.74845	3.76359	1.40957	2.13488	2.02119
NC_044370.1	94751580	94751780	200	*	XM_030625544.1	115698324	LOC115698324	GO:0003924(GTPase activity);GO:0005198(structural molecule activity);GO:0005200(structural constituent of cytoskeleton);GO:0005525(GTP binding);GO:0005737(cytoplasm);GO:0005773(vacuole);GO:0005874(microtubule);GO:0007017(microtubule-based process);GO:0009416(response to light stimulus);GO:0009826(unidimensional cell growth)	04145(Phagosome)	K07375	NA	tubulin beta chain-like [Ziziphus jujuba]	Promoter (2-3kb)	3.2228	6.91e-07	4.46e-05	Hyper	yes	1.92386	0.944001	1.73102e-46	1.51709e-45	up	no	112.059	96.9516	104.024	51.7312	56.0528	54.928
NC_044373.1	83386217	83386417	200	*	XM_030640138.1	115711940	LOC115711940	NA	NA	NA	NA	Cold-regulated protein [Trema orientale]	Promoter (<=1kb)	4.98359	6.98e-07	4.5e-05	Hyper	yes	0.752092	-0.411018	0.00484098	0.00877845	down	no	4.25357	4.70059	5.49306	6.48867	6.36831	6.35238
NC_044372.1	3620228	3620428	200	*	XM_030638514.1	115710172	LOC115710172	NA	NA	NA	NA	PREDICTED: uncharacterized protein LOC109004921 [Juglans regia]	Distal Intergenic	3.79892	7.01e-07	4.51e-05	Hyper	yes	3.37535	1.75504	2.62454e-05	6.04782e-05	up	yes	1.85779	3.1692	2.41413	0.839186	0.574155	0.791204
NC_044374.1	69943487	69943687	200	*	XM_030646276.1	115717306	LOC115717306	GO:0005198(structural molecule activity);GO:0005618(cell wall);GO:0005730(nucleolus);GO:0005737(cytoplasm);GO:0005794(Golgi apparatus);GO:0005886(plasma membrane);GO:0007017(microtubule-based process);GO:0009506(plasmodesma);GO:0009651(response to salt stress);GO:0045298(tubulin complex);GO:0046686(response to cadmium ion)	04145(Phagosome)	K07375	NA	unnamed protein product, partial [Brassica oleracea]	Promoter (<=1kb)	2.74422	7.07e-07	4.54e-05	Hyper	yes	1.75425	0.810854	2.37756e-19	1.09966e-18	up	no	97.8234	75.6257	88.9545	45.9814	52.1421	51.4583
NC_044375.1	29433243	29433443	200	*	XM_030647814.1	115718979	LOC115718979	GO:0003700(DNA binding transcription factor activity);GO:0005515(protein binding);GO:0005634(nucleus);GO:0006351(transcription, DNA-templated);GO:0006355(regulation of transcription, DNA-templated);GO:0009733(response to auxin);GO:0009734(auxin-activated signaling pathway)	04075(Plant hormone signal transduction)	K14484	NA	AUX/IAA protein [Trema orientale]	Promoter (<=1kb)	2.93821	7.08e-07	4.54e-05	Hyper	yes	0.686259	-0.543175	3.41009e-15	1.36427e-14	down	no	75.3688	71.6655	80.2075	113.071	107.422	110.639
NC_044373.1	81527268	81527468	200	*	XM_030641052.1	115712715	LOC115712715	GO:0016020(membrane)	NA	NA	NA	Transmembrane protein 131-like [Trema orientale]	Promoter (1-2kb)	3.6248	7.1e-07	4.54e-05	Hyper	yes	1.12422	0.16892	0.315943	0.402809	up	no	8.13507	7.9065	7.84813	5.9899	7.27164	7.98855
NC_044372.1	82854724	82854924	200	*	XM_030640077.1	115711696	LOC115711696	GO:0005737(cytoplasm);GO:0008150(biological_process)	NA	NA	NA	Coatomer beta subunit [Trema orientale]	Promoter (<=1kb)	5.79549	7.13e-07	4.56e-05	Hyper	yes	15.0139	3.90823	6.83204e-117	1.62654e-115	up	yes	12.526	15.935	12.1648	0.827388	0.788122	1.09037
NC_044379.1	42589206	42589406	200	*	XM_030628034.1	115700491	LOC115700491	GO:0005774(vacuolar membrane);GO:0005886(plasma membrane);GO:0016020(membrane);GO:0031225(anchored component of membrane);GO:0046658(anchored component of plasma membrane)	NA	NA	NA	FAS1 domain containing protein [Parasponia andersonii]	Promoter (1-2kb)	4.17877	7.16e-07	4.57e-05	Hyper	yes	0.583122	-0.778131	2.16053e-11	7.38701e-11	down	no	6.56484	6.04719	6.46033	11.5937	10.6071	10.5066
NC_044373.1	78228006	78228206	200	*	XM_030640703.1	115712428	LOC115712428	GO:0004596(peptide alpha-N-acetyltransferase activity);GO:0006474(N-terminal protein amino acid acetylation);GO:0031248(protein acetyltransferase complex)	NA	NA	NA	FkbH domain containing protein [Trema orientale]	Promoter (1-2kb)	4.96162	7.27e-07	4.63e-05	Hyper	yes	0.268192	-1.89866	3.94901e-06	9.80613e-06	down	yes	0.193612	0.231401	0.499491	0.938568	1.2024	1.30621
NC_044375.1	75377581	75377781	200	*	XM_030650464.1	115721205	LOC115721205	GO:0005737(cytoplasm);GO:0016021(integral component of membrane);GO:0016567(protein ubiquitination);GO:0016740(transferase activity);GO:0046872(metal ion binding)	NA	NA	NA	putative E3 ubiquitin-protein ligase XBAT31 [Ziziphus jujuba]	3' UTR	4.95765	7.39e-07	4.69e-05	Hyper	yes	1.6692	0.739155	1.67396e-16	7.01051e-16	up	no	90.9783	100.885	100.278	57.5669	56.6475	60.8044
NC_044379.1	63399769	63399969	200	*	XM_030627969.1	115700426	LOC115700426	GO:0005515(protein binding)	NA	NA	NA	protein argonaute 5-like [Hevea brasiliensis]	Distal Intergenic	4.96504	7.51e-07	4.76e-05	Hyper	yes	1.34584	0.428511	0.294482	0.379042	up	no	3.84402	3.79762	3.7975	1.38461	3.66419	3.45081
NC_044376.1	38461885	38462085	200	*	XM_030651339.1	115722201	LOC115722201	GO:0008168(methyltransferase activity);GO:0009507(chloroplast);GO:0032259(methylation);GO:0032259(methylation)	NA	NA	NA	S-adenosyl-L-methionine-dependent methyltransferase [Trema orientale]	Promoter (<=1kb)	3.70382	7.54e-07	4.77e-05	Hyper	yes	0.534073	-0.904891	9.89004e-13	3.59441e-12	down	no	5.15428	5.1929	4.60914	8.69162	10.6887	8.62394
NC_044372.1	5117662	5117862	200	*	XM_030637168.1	115709135	LOC115709135	GO:0004672(protein kinase activity);GO:0004674(protein serine/threonine kinase activity);GO:0004712(protein serine/threonine/tyrosine kinase activity);GO:0005515(protein binding);GO:0005524(ATP binding);GO:0005634(nucleus);GO:0006397(mRNA processing);GO:0016301(kinase activity);GO:0046777(protein autophosphorylation);GO:0046777(protein autophosphorylation)	NA	NA	NA	Serine/threonine protein kinase [Trema orientale]	Promoter (<=1kb)	4.95808	7.55e-07	4.77e-05	Hyper	yes	0.747046	-0.420731	1.3268e-15	5.38498e-15	down	no	110.24	107.919	98.0481	138.507	142.113	142.656
NC_044375.1	20033121	20033321	200	*	XM_030647656.1	115718845	LOC115718845	GO:0004674(protein serine/threonine kinase activity);GO:0005829(cytosol);GO:0006468(protein phosphorylation);GO:0035556(intracellular signal transduction)	NA	NA	NA	Serine/threonine protein kinase [Trema orientale]	Distal Intergenic	3.26038	7.65e-07	4.83e-05	Hyper	yes	3.01555	1.59242	5.95343e-46	5.17477e-45	up	yes	16.5855	16.0961	14.5423	4.5549	5.87143	5.23379
NC_044373.1	56085251	56085451	200	*	XM_030640563.1	115712302	LOC115712302	GO:0006368(transcription elongation from RNA polymerase II promoter);GO:0070449(elongin complex);GO:0070449(elongin complex)	NA	NA	NA	Transcription elongation factor [Trema orientale]	3' UTR	3.70802	7.72e-07	4.86e-05	Hyper	yes	0.743951	-0.426721	6.42599e-13	2.35495e-12	down	no	29.6906	30.1977	28.1883	36.8411	40.9417	40.6075
NC_044372.1	8185849	8186049	200	*	XM_030636658.1	115708676	LOC115708676	GO:0003677(DNA binding);GO:0004365(glyceraldehyde-3-phosphate dehydrogenase (NAD+) (phosphorylating) activity);GO:0005507(copper ion binding);GO:0005618(cell wall);GO:0005634(nucleus);GO:0005730(nucleolus);GO:0005737(cytoplasm);GO:0005739(mitochondrion);GO:0005777(peroxisome);GO:0005794(Golgi apparatus);GO:0005829(cytosol);GO:0005886(plasma membrane);GO:0006094(gluconeogenesis);GO:0006096(glycoly…	00010(Glycolysis / Gluconeogenesis);00710(Carbon fixation in photosynthetic organisms)	K00134	EC:1.2.1.12	PREDICTED: glyceraldehyde-3-phosphate dehydrogenase [Beta vulgaris subsp. vulgaris]	Promoter (<=1kb)	3.0837	7.82e-07	4.92e-05	Hyper	yes	0.641047	-0.641497	3.61723e-39	2.77679e-38	down	no	833.57	737.081	807.94	1185.48	1263.19	1261.81
NC_044371.1	89582030	89582230	200	*	XM_030634858.1	115707037	LOC115707037	GO:0003677(DNA binding);GO:0003714(transcription corepressor activity);GO:0005634(nucleus);GO:0006351(transcription, DNA-templated);GO:0006355(regulation of transcription, DNA-templated);GO:0009414(response to water deprivation);GO:0009651(response to salt stress);GO:0016569(covalent chromatin modification);GO:0035064(methylated histone binding);GO:0042393(histone binding);GO:0046872(metal ion bi…	NA	NA	NA	PHD finger protein ALFIN-LIKE 4-like isoform X2 [Ziziphus jujuba]	Promoter (1-2kb)	4.95447	7.83e-07	4.92e-05	Hyper	yes	1.28562	0.362466	0.000825824	0.00164219	up	no	27.1807	23.5369	25.0754	19.4272	20.3449	19.1823
NC_044370.1	10662388	10662588	200	*	XM_030643063.1	115714239	LOC115714239	GO:0005515(protein binding);GO:0005634(nucleus);GO:0005694(chromosome);GO:0005730(nucleolus);GO:0051321(meiotic cell cycle);GO:0090173(regulation of synaptonemal complex assembly);GO:0090173(regulation of synaptonemal complex assembly)	NA	NA	NA	asynaptic protein [Parasponia andersonii]	Distal Intergenic	3.1859	7.94e-07	4.96e-05	Hyper	yes	3.7531	1.90808	5.32697e-13	1.95867e-12	up	yes	2.10607	2.09264	1.55376	0.384477	0.648812	0.499438
NC_044374.1	3944311	3944511	200	*	XM_030645750.1	115716844	LOC115716844	GO:0005737(cytoplasm);GO:0005829(cytosol);GO:0006457(protein folding);GO:0009408(response to heat);GO:0009555(pollen development);GO:0009735(response to cytokinin);GO:0009880(embryonic pattern specification);GO:0009965(leaf morphogenesis);GO:0010286(heat acclimation);GO:0010450(inflorescence meristem growth);GO:0032502(developmental process);GO:0048448(stamen morphogenesis);GO:0048833(specificati…	NA	NA	NA	Alpha-crystallin, subunit A [Parasponia andersonii]	Distal Intergenic	3.12449	7.94e-07	4.96e-05	Hyper	yes	0.724957	-0.464033	1.42167e-10	4.66337e-10	down	no	33.4429	28.9111	31.8891	44.0741	42.1728	43.7514
NC_044371.1	91687635	91687835	200	*	XM_030635285.1	115707354	LOC115707354	NA	NA	NA	NA		Promoter (1-2kb)	2.44942	7.99e-07	4.98e-05	Hyper	yes	11.5975	3.53574	1.41307e-237	8.69524e-236	up	yes	890.121	612.216	838.695	68.6957	68.7922	64.3685
NC_044379.1	54725233	54725433	200	*	XM_030625797.1	115698665	LOC115698665	GO:0005515(protein binding);GO:0005524(ATP binding);GO:0005618(cell wall);GO:0005634(nucleus);GO:0005737(cytoplasm);GO:0005739(mitochondrion);GO:0005773(vacuole);GO:0005794(Golgi apparatus);GO:0005829(cytosol);GO:0005886(plasma membrane);GO:0006995(cellular response to nitrogen starvation);GO:0009409(response to cold);GO:0009506(plasmodesma);GO:0009507(chloroplast);GO:0009631(cold acclimation);GO…	NA	NA	NA	14-3-3 protein [Trema orientale]	Promoter (<=1kb)	3.23439	8.02e-07	4.99e-05	Hyper	yes	0.694163	-0.526654	1.13596e-13	4.29144e-13	down	no	216.298	181.508	222.885	300.638	306.281	287.238
NC_044371.1	3481699	3481899	200	*	XM_030632306.1	115705067	LOC115705067	GO:0005515(protein binding);GO:0005516(calmodulin binding);GO:0005783(endoplasmic reticulum);GO:0005829(cytosol);GO:0005886(plasma membrane);GO:0006457(protein folding);GO:0009506(plasmodesma);GO:0009507(chloroplast);GO:0034605(cellular response to heat);GO:0034620(cellular response to unfolded protein);GO:0043207(response to external biotic stimulus);GO:0051087(chaperone binding);GO:0070417(cell…	NA	NA	NA	IQ motif, EF-hand binding site [Parasponia andersonii]	Promoter (<=1kb)	4.16091	8.02e-07	4.99e-05	Hyper	yes	2.83692	1.50432	7.46885e-58	8.0354e-57	up	yes	47.2814	39.3249	45.3115	14.9752	16.8912	14.634
NC_044373.1	80964951	80965151	200	*	XM_030642702.1	115714141	LOC115714141	GO:0001673(male germ cell nucleus);GO:0004861(cyclin-dependent protein serine/threonine kinase inhibitor activity);GO:0005515(protein binding);GO:0005634(nucleus);GO:0005654(nucleoplasm);GO:0007050(cell cycle arrest);GO:0016301(kinase activity);GO:0016310(phosphorylation);GO:0030332(cyclin binding);GO:0045736(negative regulation of cyclin-dependent protein serine/threonine kinase activity)	NA	NA	NA	Cyclin-dependent kinase inhibitor [Trema orientale]	Promoter (<=1kb)	5.87743	8.08e-07	5.01e-05	Hyper	yes	0.768146	-0.380547	9.17026e-07	2.38564e-06	down	no	21.9997	22.4896	20.8993	25.3145	30.1613	29.6495
NC_044371.1	91012291	91012491	200	*	XM_030635163.1	115707260	LOC115707260	GO:0000139(Golgi membrane);GO:0000271(polysaccharide biosynthetic process);GO:0000977(RNA polymerase II regulatory region sequence-specific DNA binding);GO:0005783(endoplasmic reticulum);GO:0005794(Golgi apparatus);GO:0005886(plasma membrane);GO:0009832(plant-type cell wall biogenesis);GO:0009833(plant-type primary cell wall biogenesis);GO:0016021(integral component of membrane);GO:0016757(transf…	NA	NA	NA	cellulose synthase-like protein E6 isoform X1 [Morus notabilis]	Promoter (<=1kb)	5.7654	8.18e-07	5.07e-05	Hyper	yes	0.720605	-0.472719	0.106109	0.153661	down	no	0.710491	0.805506	0.957262	0.679751	1.4536	1.29885
NC_044372.1	81507001	81507201	200	*	XM_030637452.1	115709365	LOC115709365	GO:0000145(exocyst);GO:0005634(nucleus);GO:0006887(exocytosis);GO:0006904(vesicle docking involved in exocytosis)	NA	NA	NA	Exocyst complex protein [Trema orientale]	Promoter (<=1kb)	3.06159	8.3e-07	5.13e-05	Hyper	yes	0.29681	-1.75239	1.97239e-97	3.77595e-96	down	yes	10.6434	9.13296	10.478	31.153	36.8745	33.9041
NC_044371.1	19713872	19714072	200	*	XM_030631892.1	115704691	LOC115704691	GO:0003723(RNA binding);GO:0003729(mRNA binding);GO:0005634(nucleus);GO:0009414(response to water deprivation);GO:0009507(chloroplast);GO:0009651(response to salt stress);GO:0009737(response to abscisic acid);GO:0010029(regulation of seed germination)	03040(Spliceosome)	K12741	NA	probable RNA-binding protein ARP1 [Morus notabilis]	Promoter (1-2kb)	4.15142	8.54e-07	5.26e-05	Hyper	yes	5.03982	2.33337	1.40005e-21	6.94797e-21	up	yes	6.41944	4.35148	4.7594	1.19407	0.927399	0.960048
NC_044370.1	39844008	39844208	200	*	XM_030639033.1	115710680	LOC115710680	GO:0005789(endoplasmic reticulum membrane);GO:0006487(protein N-linked glycosylation);GO:0006490(oligosaccharide-lipid intermediate biosynthetic process);GO:0042281(dolichyl pyrophosphate Man9GlcNAc2 alpha-1,3-glucosyltransferase activity)	00510(N-Glycan biosynthesis)	K03849	EC:2.4.1.265	Glycosyl transferase, ALG6/ALG [Trema orientale]	Distal Intergenic	4.92816	8.56e-07	5.26e-05	Hyper	yes	1.50403	0.588829	0.00120604	0.00235637	up	no	4.26156	3.72614	3.5676	2.37777	2.71605	2.5891
NC_044378.1	37840510	37840710	200	*	XR_004008076.1	115698228	LOC115698228	GO:0003677(DNA binding);GO:0003700(DNA binding transcription factor activity);GO:0005634(nucleus);GO:0006351(transcription, DNA-templated);GO:0006355(regulation of transcription, DNA-templated);GO:0046872(metal ion binding);GO:0046872(metal ion binding)	NA	NA	NA	Zinc finger, Dof-type [Parasponia andersonii]	Distal Intergenic	4.91699	8.9e-07	5.45e-05	Hyper	yes	0.989595	-0.0150892	0.645117	0.715089	down	no	3.59419	3.36975	4.0219	3.06966	3.9798	4.05188
NC_044370.1	50588575	50588775	200	*	XM_030629921.1	115702478	LOC115702478	GO:0003674(molecular_function);GO:0008150(biological_process)	NA	NA	NA	SsrA-binding protein [Parasponia andersonii]	Distal Intergenic	4.18875	8.91e-07	5.45e-05	Hyper	yes	7.2561	2.85919	2.29235e-05	5.31024e-05	up	yes	0.848852	0.612877	1.2664	0.204289	0.085088	0.0866
NC_044371.1	81972672	81972872	200	*	XM_030634288.1	115706591	LOC115706591	NA	NA	NA	NA	hypothetical protein TorRG33x02_336860 [Trema orientale]	Promoter (<=1kb)	5.75179	8.99e-07	5.48e-05	Hyper	yes	1.01852	0.0264798	0.675487	0.740495	up	no	22.0793	19.9994	22.4281	21.606	21.489	20.2386
NC_044371.1	86510089	86510289	200	*	XM_030634146.1	115706485	LOC115706485	GO:0005773(vacuole);GO:0005887(integral component of plasma membrane);GO:0009506(plasmodesma);GO:0009992(cellular water homeostasis);GO:0015250(water channel activity);GO:0015254(glycerol channel activity);GO:0034220(ion transmembrane transport)	NA	NA	NA	PREDICTED: aquaporin PIP1-1-like [Tarenaya hassleriana]	Promoter (1-2kb)	4.15144	8.99e-07	5.48e-05	Hyper	yes	1.22239	0.289708	0.000799799	0.00159343	up	no	379.201	317.868	357.953	287.968	285.908	289.203
NC_044372.1	53682796	53682996	200	*	XM_030639597.1	115711261	LOC115711261	GO:0005737(cytoplasm)	NA	NA	NA	O-fucosyltransferase [Trema orientale]	Promoter (<=1kb)	4.972	9.07e-07	5.52e-05	Hyper	yes	1.50019	0.585149	4.93042e-11	1.65605e-10	up	no	18.5159	16.7545	18.2291	11.2675	11.9201	12.4741
NC_044371.1	58838905	58839105	200	*	XM_030633810.1	115706232	LOC115706232	GO:0003723(RNA binding);GO:0003729(mRNA binding);GO:0005737(cytoplasm);GO:0008150(biological_process)	03040(Spliceosome)	K12741	NA	RNA-binding protein 38 [Morus notabilis]	Promoter (<=1kb)	3.64709	9.19e-07	5.59e-05	Hyper	yes	5.99671	2.58417	1.66601e-77	2.42348e-76	up	yes	12.2335	12.2955	10.3109	1.9674	1.79588	2.04654
NC_044379.1	12024543	12024743	200	*	XR_004008486.1	115701013	LOC115701013	NA	NA	NA	NA		Distal Intergenic	4.93151	9.22e-07	5.59e-05	Hyper	yes	1697.47	10.7292	0.0422991	0.0661652	up	no	0.400059	0	0.109182	0	0	0
NC_044377.1	1476789	1476989	200	*	XM_030622845.1	115695769	LOC115695769	GO:0000210(NAD+ diphosphatase activity);GO:0005829(cytosol);GO:0006979(response to oxidative stress);GO:0016787(hydrolase activity);GO:0046872(metal ion binding);GO:0047631(ADP-ribose diphosphatase activity);GO:0051287(NAD binding)	NA	NA	NA	Nudix hydrolase 6-like [Trema orientale]	Promoter (<=1kb)	3.69023	9.32e-07	5.64e-05	Hyper	yes	0.303498	-1.72024	5.08868e-19	2.33089e-18	down	yes	2.45829	2.24088	3.27706	8.60652	8.32317	9.35126
NC_044379.1	59689248	59689448	200	*	XM_030626353.1	115699113	LOC115699113	GO:0000139(Golgi membrane);GO:0005794(Golgi apparatus);GO:0016021(integral component of membrane);GO:0016051(carbohydrate biosynthetic process);GO:0016757(transferase activity, transferring glycosyl groups);GO:0016758(transferase activity, transferring hexosyl groups);GO:0045489(pectin biosynthetic process);GO:0047262(polygalacturonate 4-alpha-galacturonosyltransferase activity);GO:0071555(cell w…	NA	NA	NA	Galacturonosyltransferase [Trema orientale]	Promoter (1-2kb)	2.80957	9.37e-07	5.66e-05	Hyper	yes	0.798405	-0.324807	1.0708e-05	2.55795e-05	down	no	15.1585	13.6957	12.7436	15.7517	17.5606	18.7887
NC_044371.1	84063304	84063504	200	*	XM_030633743.1	115706185	LOC115706185	GO:0003700(DNA binding transcription factor activity);GO:0005634(nucleus);GO:0006355(regulation of transcription, DNA-templated);GO:0009723(response to ethylene);GO:0009737(response to abscisic acid);GO:0009863(salicylic acid mediated signaling pathway);GO:0009867(jasmonic acid mediated signaling pathway);GO:0009938(negative regulation of gibberellic acid mediated signaling pathway);GO:0010187(ne…	04075(Plant hormone signal transduction)	K14494	NA	DELLA transcription factor [Trema orientale]	Promoter (2-3kb)	5.82699	9.4e-07	5.67e-05	Hyper	yes	1.49816	0.583194	2.88911e-05	6.63842e-05	up	no	11.6514	9.45819	10.5747	7.3699	6.26296	7.51591
NC_044374.1	81097796	81097996	200	*	XM_030644837.1	115716114	LOC115716114	GO:0003674(molecular_function);GO:0005634(nucleus);GO:0008150(biological_process)	NA	NA	NA	Zf-FLZ domain containing protein [Parasponia andersonii]	Distal Intergenic	3.17529	9.42e-07	5.67e-05	Hyper	yes	1.0993	0.13658	0.290942	0.375139	up	no	94.7705	90.7467	94.3311	80.8441	90.3456	83.3807
NC_044377.1	29752900	29753100	200	*	XM_030653831.1	115724533	LOC115724533	GO:0000226(microtubule cytoskeleton organization);GO:0000911(cytokinesis by cell plate formation);GO:0000922(spindle pole);GO:0005634(nucleus);GO:0005819(spindle);GO:0005874(microtubule);GO:0008017(microtubule binding);GO:0008283(cell proliferation);GO:0009524(phragmoplast);GO:0009574(preprophase band);GO:0048528(post-embryonic root development);GO:0055028(cortical microtubule);GO:0072686(mitotic…	NA	NA	NA	Microtubule-associated protein, MAP65/Ase1/PRC [Trema orientale]	Promoter (<=1kb)	2.52806	9.43e-07	5.67e-05	Hyper	yes	2.23371	1.15944	4.64038e-68	5.90778e-67	up	yes	82.0645	72.7339	71.1661	33.45	33.7832	33.928
NC_044376.1	8642744	8642944	200	*	XM_030653563.1	115724104	LOC115724104	GO:0004675(transmembrane receptor protein serine/threonine kinase activity);GO:0005515(protein binding);GO:0005886(plasma membrane);GO:0006468(protein phosphorylation);GO:0007166(cell surface receptor signaling pathway);GO:0016301(kinase activity);GO:0045087(innate immune response);GO:0045087(innate immune response)	04626(Plant-pathogen interaction);04626(Plant-pathogen interaction)	K13430	EC:2.7.11.1	Serine/threonine protein kinase [Trema orientale]	Promoter (<=1kb)	4.91139	9.46e-07	5.67e-05	Hyper	yes	0.969633	-0.044489	0.122682	0.174937	down	no	26.4955	25.3891	23.4728	24.4603	25.7524	27.5048
NC_044376.1	41122253	41122453	200	*	XM_030653609.1	115724141	LOC115724141	NA	NA	NA	NA		Promoter (<=1kb)	3.61389	9.46e-07	5.67e-05	Hyper	yes	3.42127	1.77453	0.198448	0.268523	up	no	0.133678	0.194581	0.197662	0	0.07256	0.081161
NC_044370.1	16569786	16569986	200	*	XM_030631923.1	115704719	LOC115704719	GO:0000981(RNA polymerase II transcription factor activity, sequence-specific DNA binding);GO:0001135(transcription factor activity, RNA polymerase II transcription factor recruiting);GO:0003677(DNA binding);GO:0003700(DNA binding transcription factor activity);GO:0005515(protein binding);GO:0005634(nucleus);GO:0006351(transcription, DNA-templated);GO:0006357(regulation of transcription by RNA po…	NA	NA	NA	putative transcription factor [Humulus lupulus]	Promoter (<=1kb)	3.1638	9.53e-07	5.71e-05	Hyper	yes	1.07685	0.106819	0.652272	0.721747	up	no	27.8212	24.8707	27.781	23.8442	26.4529	24.4327
NC_044377.1	69669993	69670193	200	*	XM_030654447.1	115725035	LOC115725035	GO:0003935(GTP cyclohydrolase II activity);GO:0005525(GTP binding);GO:0008686(3,4-dihydroxy-2-butanone-4-phosphate synthase activity);GO:0009231(riboflavin biosynthetic process);GO:0009507(chloroplast);GO:0009570(chloroplast stroma);GO:0016020(membrane);GO:0046872(metal ion binding)	00740(Riboflavin metabolism);00790(Folate biosynthesis)	K14652	EC:4.1.99.12;EC:3.5.4.25	bifunctional riboflavin biosynthesis protein RIBA 1, chloroplastic [Morus notabilis]	Distal Intergenic	-1.2399	9.6e-07	5.74e-05	Hypo	yes	0.242054	-2.0466	6.65182e-169	2.64934e-167	down	yes	12.2428	12.1974	12.2075	45.8944	51.6107	53.8978
NC_044378.1	70014168	70014368	200	*	XM_030625303.1	115698129	LOC115698129	GO:0005507(copper ion binding);GO:0005509(calcium ion binding);GO:0005515(protein binding);GO:0005516(calmodulin binding);GO:0005546(phosphatidylinositol-4,5-bisphosphate binding);GO:0005547(phosphatidylinositol-3,4,5-trisphosphate binding);GO:0005773(vacuole);GO:0005881(cytoplasmic microtubule);GO:0005886(plasma membrane);GO:0006499(N-terminal protein myristoylation);GO:0008017(microtubule bindi…	NA	NA	NA	DREPP family [Trema orientale]	Promoter (<=1kb)	4.19037	9.61e-07	5.74e-05	Hyper	yes	0.329406	-1.60206	1.78815e-66	2.2159e-65	down	yes	29.1474	25.7853	30.6768	89.7641	89.365	80.7618
NC_044375.1	14703286	14703486	200	*	XM_030649994.1	115720819	LOC115720819	GO:0003682(chromatin binding);GO:0004521(endoribonuclease activity);GO:0005515(protein binding);GO:0005634(nucleus);GO:0005654(nucleoplasm);GO:0005719(nuclear euchromatin);GO:0005730(nucleolus);GO:0005829(cytosol);GO:0006306(DNA methylation);GO:0006342(chromatin silencing);GO:0006351(transcription, DNA-templated);GO:0006417(regulation of translation);GO:0009816(defense response to bacterium, inco…	NA	NA	NA	protein argonaute 4 [Morus notabilis]	Promoter (<=1kb)	4.13632	9.64e-07	5.75e-05	Hyper	yes	7.68397	2.94185	0	0	up	yes	199.954	210.179	194.639	24.3363	26.8102	27.5593
NC_044370.1	4745467	4745667	200	*	XM_030634383.1	115706665	LOC115706665	GO:0005515(protein binding);GO:0005634(nucleus);GO:0008150(biological_process)	NA	NA	NA	Lateral organ boundaries domain containing protein [Trema orientale]	Distal Intergenic	4.89806	9.66e-07	5.75e-05	Hyper	yes	1.80278	0.850221	0.000213685	0.00045304	up	no	5.76694	5.45194	5.13029	2.71202	3.16914	3.18771
NC_044375.1	2329795	2329995	200	*	XM_030647429.1	115718615	LOC115718615	GO:0000139(Golgi membrane);GO:0005794(Golgi apparatus);GO:0010192(mucilage biosynthetic process);GO:0016021(integral component of membrane);GO:0016757(transferase activity, transferring glycosyl groups);GO:0047259(glucomannan 4-beta-mannosyltransferase activity);GO:0048359(mucilage metabolic process involved in seed coat development);GO:0051753(mannan synthase activity);GO:0071555(cell wall organ…	NA	NA	NA	glucomannan 4-beta-mannosyltransferase 2 [Morus notabilis]	Promoter (1-2kb)	5.82305	9.73e-07	5.78e-05	Hyper	yes	5.5832	2.48109	2.01318e-281	1.57136e-279	up	yes	62.6591	61.6932	60.2297	10.1825	11.3957	11.482
NC_044377.1	61520514	61520714	200	*	XR_004007758.1	115696166	LOC115696166	NA	NA	NA	NA		Distal Intergenic	3.70598	9.78e-07	5.8e-05	Hyper	yes	0.030452	-5.03732	3.92762e-05	8.92677e-05	down	yes	0	0.183123	0.198323	3.3009	3.20519	6.02003
NC_044370.1	52621122	52621322	200	*	XM_030640277.1	115712056	LOC115712056	GO:0003333(amino acid transmembrane transport);GO:0005886(plasma membrane);GO:0015171(amino acid transmembrane transporter activity)	NA	NA	NA	Amino acid transporter, transmembrane domain containing protein [Trema orientale]	Promoter (2-3kb)	2.98659	9.8e-07	5.8e-05	Hyper	yes	1.10342	0.141987	0.394409	0.485292	up	no	39.1982	32.1154	34.145	29.9033	30.6963	34.9744
NC_044377.1	60903885	60904085	200	*	XM_030621854.1	115694768	LOC115694768	GO:0006869(lipid transport);GO:0042626(ATPase activity, coupled to transmembrane movement of substances);GO:0043231(intracellular membrane-bounded organelle)	02010(ABC transporters)	K05643	NA	ABC transporter A, ABCA [Trema orientale]	Distal Intergenic	4.89992	9.9e-07	5.85e-05	Hyper	yes	0.201354	-2.31219	3.48623e-06	8.70528e-06	down	yes	0.285433	0.232878	0.570093	2.18468	1.1859	2.03484
NC_044379.1	11287445	11287645	200	*	XM_030629069.1	115701313	LOC115701313	NA	NA	NA	NA	hypothetical protein AMTR_s05614p00001110, partial [Amborella trichopoda]	Distal Intergenic	4.90893	9.97e-07	5.88e-05	Hyper	yes	0.423394	-1.23993	0.853319	0.885834	down	no	0.030373	0	0	0	0.071737	0
NC_044375.1	7537674	7537874	200	*	XM_030649020.1	115719832	LOC115719832	NA	NA	NA	NA	Self-incompatibility protein [Trema orientale]	Distal Intergenic	4.89789	1e-06	5.89e-05	Hyper	yes	422.867	8.72406	0.500803	0.584136	up	no	0.12686	0	0	0	0	0
NC_044379.1	12185215	12185415	200	*	XM_030629366.1	115701550	LOC115701550	GO:0003677(DNA binding);GO:0003700(DNA binding transcription factor activity);GO:0005634(nucleus);GO:0006351(transcription, DNA-templated);GO:0045892(negative regulation of transcription, DNA-templated);GO:0080167(response to karrikin)	NA	NA	NA	B3 DNA binding domain containing protein [Trema orientale]	Promoter (2-3kb)	4.89592	1.02e-06	5.97e-05	Hyper	yes	0.751613	-0.411938	0.0435801	0.0680135	down	no	1.1851	1.18733	1.46131	1.8614	1.57929	1.65999
NC_044370.1	10578182	10578382	200	*	XM_030641972.1	115713475	LOC115713475	GO:0016021(integral component of membrane);GO:0042626(ATPase activity, coupled to transmembrane movement of substances);GO:0055085(transmembrane transport)	02010(ABC transporters)	K05658	EC:3.6.3.44	ABC transporter [Parasponia andersonii]	Promoter (1-2kb)	3.22873	1.04e-06	6.09e-05	Hyper	yes	0.420118	-1.25113	1.09994e-28	6.61786e-28	down	yes	5.22225	6.46149	6.63199	13.1575	15.2946	15.1445
NC_044373.1	18404025	18404225	200	*	XM_030642907.1	115714271	LOC115714271	GO:0003677(DNA binding);GO:0003700(DNA binding transcription factor activity);GO:0005634(nucleus);GO:0006351(transcription, DNA-templated);GO:0006355(regulation of transcription, DNA-templated);GO:0007623(circadian rhythm);GO:0009651(response to salt stress);GO:0009723(response to ethylene);GO:0046686(response to cadmium ion);GO:0046686(response to cadmium ion)	04712(Circadian rhythm - plant);04712(Circadian rhythm - plant)	K12133	NA	GAMYB transcription factor [Parasponia andersonii]	Promoter (<=1kb)	3.19319	1.05e-06	6.14e-05	Hyper	yes	0.482925	-1.05013	6.77777e-54	6.77777e-53	down	yes	14.8659	14.3003	13.7894	28.3603	31.0235	29.5652
NC_044374.1	78156422	78156622	200	*	XM_030645179.1	115716393	LOC115716393	GO:0003677(DNA binding);GO:0003700(DNA binding transcription factor activity);GO:0005515(protein binding);GO:0005634(nucleus);GO:0006351(transcription, DNA-templated);GO:0006355(regulation of transcription, DNA-templated);GO:0008283(cell proliferation);GO:0009585(red, far-red light phototransduction);GO:0009641(shade avoidance);GO:0009733(response to auxin);GO:0009735(response to cytokinin);GO:00…	NA	NA	NA	Octamer-binding transcription factor [Parasponia andersonii]	Distal Intergenic	5.81602	1.05e-06	6.14e-05	Hyper	yes	0.951888	-0.0711364	0.0856874	0.126409	down	no	36.3528	35.5802	37.6492	35.8804	37.8426	41.3978
NC_044370.1	16913136	16913336	200	*	XM_030632122.1	115704903	LOC115704903	GO:0005829(cytosol);GO:0016618(hydroxypyruvate reductase activity);GO:0030267(glyoxylate reductase (NADP) activity)	00630(Glyoxylate and dicarboxylate metabolism);00260(Glycine, serine and threonine metabolism)	K15893	NA	Erythronate-4-phosphate dehydrogenase [Trema orientale]	Promoter (<=1kb)	3.64019	1.05e-06	6.14e-05	Hyper	yes	0.254469	-1.97444	1.8576e-183	8.15241e-182	down	yes	166.251	166.119	183.862	635.822	693.941	698.896
NC_044375.1	84683502	84683702	200	*	XM_030647250.1	115718466	LOC115718466	GO:0006396(RNA processing);GO:0009507(chloroplast)	NA	NA	NA	Signal transduction response regulator [Trema orientale]	Distal Intergenic	4.88551	1.06e-06	6.16e-05	Hyper	yes	0.400317	-1.32078	7.85082e-106	1.67379e-104	down	yes	29.4717	28.904	29.5784	68.2088	75.8445	75.6575
NC_044377.1	31223965	31224165	200	*	XM_030654256.1	115724890	LOC115724890	GO:0003779(actin binding);GO:0005618(cell wall);GO:0005737(cytoplasm);GO:0005886(plasma membrane);GO:0009524(phragmoplast);GO:0009960(endosperm development);GO:0016021(integral component of membrane);GO:0030041(actin filament polymerization);GO:0045010(actin nucleation);GO:0048317(seed morphogenesis)	04933(AGE-RAGE signaling pathway in diabetic complications)	K05740	NA	Formin, FH2 domain containing protein [Trema orientale]	Distal Intergenic	-1.18319	1.06e-06	6.16e-05	Hypo	yes	0.825286	-0.277033	0.000249238	0.000524308	down	no	10.1893	8.90591	9.49576	9.85663	12.4893	12.2978
NC_044379.1	48679069	48679269	200	*	XM_030628042.1	115700499	LOC115700499	GO:0003824(catalytic activity);GO:0005575(cellular_component);GO:0009809(lignin biosynthetic process);GO:0016621(cinnamoyl-CoA reductase activity);GO:0050662(coenzyme binding)	00940(Phenylpropanoid biosynthesis)	K09753	EC:1.2.1.44	NAD(P)-binding domain containing protein [Trema orientale]	Distal Intergenic	3.61353	1.06e-06	6.16e-05	Hyper	yes	0.127217	-2.97464	6.76026e-237	4.14891e-235	down	yes	8.9104	9.01658	9.73128	74.6184	73.6736	69.1183
NC_044371.1	88374799	88374999	200	*	XM_030634573.1	115706824	LOC115706824	GO:0005794(Golgi apparatus);GO:0016413(O-acetyltransferase activity);GO:0071554(cell wall organization or biogenesis)	NA	NA	NA	Trichome birefringence-like family [Parasponia andersonii]	Promoter (1-2kb)	3.69192	1.07e-06	6.18e-05	Hyper	yes	4.80618	2.26489	5.78521e-49	5.30406e-48	up	yes	12.1568	10.1334	12.8065	2.23667	2.62815	2.43759
NC_044376.1	46528612	46528812	200	*	XM_030652648.1	115723211	LOC115723211	NA	00500(Starch and sucrose metabolism)	K00703	EC:2.4.1.21	Starch synthase [Trema orientale]	Distal Intergenic	-0.628996	1.07e-06	6.19e-05	Hypo	no	0.48616	-1.0405	3.80792e-21	1.86429e-20	down	yes	4.00861	4.24657	3.75347	7.77267	8.11448	8.81391
NC_044372.1	54234862	54235062	200	*	XM_030639627.1	115711290	LOC115711290	GO:0005634(nucleus);GO:0016301(kinase activity);GO:0016310(phosphorylation)	NA	NA	NA	hypothetical protein TorRG33x02_335610 [Trema orientale]	Promoter (<=1kb)	3.28829	1.08e-06	6.23e-05	Hyper	yes	0.488036	-1.03494	2.22397e-31	1.43097e-30	down	yes	10.4911	9.56222	9.5403	19.0822	21.2482	20.3078
NC_044378.1	1672892	1673092	200	*	XM_030624210.1	115697274	LOC115697274	GO:0005634(nucleus);GO:0009507(chloroplast);GO:0010207(photosystem II assembly);GO:0016301(kinase activity);GO:0016310(phosphorylation)	NA	NA	NA	hypothetical protein PanWU01x14_308150 [Parasponia andersonii]	Distal Intergenic	5.0648	1.08e-06	6.23e-05	Hyper	yes	1.54686	0.629343	8.25985e-08	2.30641e-07	up	no	9.02587	9.48636	9.20212	6.01962	5.94874	5.94816
NC_044371.1	88316063	88316263	200	*	XM_030634565.1	115706819	LOC115706819	GO:0005634(nucleus);GO:0006355(regulation of transcription, DNA-templated);GO:0009640(photomorphogenesis)	NA	NA	NA	B-box-type zinc finger [Trema orientale]	Promoter (<=1kb)	2.29044	1.08e-06	6.23e-05	Hyper	yes	0.47795	-1.06507	2.72643e-40	2.13525e-39	down	yes	14.8467	12.7817	13.9563	28.9274	28.3993	29.6797
NC_044373.1	22228573	22228773	200	*	XM_030641727.1	115713244	LOC115713244	NA	NA	NA	NA	PREDICTED: uncharacterized protein LOC108221473 [Daucus carota subsp. sativus]	Promoter (<=1kb)	2.82589	1.08e-06	6.23e-05	Hyper	yes	0.897871	-0.155419	0.843917	0.879987	down	no	0.04538	0.116269	0.167859	0.096994	0.182112	0.087882
NC_044372.1	56504751	56504951	200	*	XM_030638185.1	115709923	LOC115709923	GO:0003700(DNA binding transcription factor activity);GO:0005515(protein binding);GO:0005634(nucleus);GO:0006351(transcription, DNA-templated);GO:0006355(regulation of transcription, DNA-templated);GO:0046982(protein heterodimerization activity);GO:0046982(protein heterodimerization activity)	NA	NA	NA	protein Dr1 homolog [Morus notabilis];Protein Dr1-like protein [Morus notabilis]	Promoter (<=1kb)	4.03364	1.09e-06	6.23e-05	Hyper	yes	0.954885	-0.0666016	0.0496121	0.076717	down	no	67.4267	59.5887	62.3966	61.896	68.2649	68.2002
NC_044370.1	24005392	24005592	200	*	XM_030635789.1	115707744	LOC115707744	GO:0003756(protein disulfide isomerase activity);GO:0005783(endoplasmic reticulum);GO:0006457(protein folding);GO:0034976(response to endoplasmic reticulum stress)	04141(Protein processing in endoplasmic reticulum)	K09580	EC:5.3.4.1	Protein disulfide isomerase [Parasponia andersonii]	Distal Intergenic	4.87901	1.09e-06	6.23e-05	Hyper	yes	3.08204	1.62389	6.88292e-218	3.75814e-216	up	yes	706.382	669.246	681.512	211.902	225.074	230.483
NC_044371.1	56617884	56618084	200	*	XM_030632286.1	115705045	LOC115705045	GO:0001046(core promoter sequence-specific DNA binding);GO:0001228(transcriptional activator activity, RNA polymerase II transcription regulatory region sequence-specific DNA binding);GO:0005634(nucleus);GO:0006366(transcription by RNA polymerase II);GO:0006366(transcription by RNA polymerase II)	04075(Plant hormone signal transduction);04712(Circadian rhythm - plant);04712(Circadian rhythm - plant)	K12126	NA	Basic helix-loop-helix transcription factor [Trema orientale]	Promoter (<=1kb)	4.88552	1.1e-06	6.29e-05	Hyper	yes	0.915159	-0.127906	0.75481	0.807138	down	no	0.103322	0.374511	0.281554	0.370273	0.231283	0.228232
NC_044377.1	25434409	25434609	200	*	XM_030622159.1	115695063	LOC115695063	GO:0005783(endoplasmic reticulum);GO:0005886(plasma membrane);GO:0009926(auxin polar transport);GO:0010252(auxin homeostasis);GO:0010329(auxin efflux transmembrane transporter activity)	NA	NA	NA	Auxin efflux carrier [Trema orientale]	Distal Intergenic	-1.02645	1.1e-06	6.29e-05	Hypo	yes	68.9737	6.10797	1.90229e-07	5.19334e-07	up	yes	0.838877	0.755309	0.745057	0	0	0.033915
NC_044373.1	91034126	91034326	200	*	XM_030643499.1	115714743	LOC115714743	GO:0003938(IMP dehydrogenase activity);GO:0005524(ATP binding);GO:0005737(cytoplasm);GO:0005975(carbohydrate metabolic process);GO:0006183(GTP biosynthetic process);GO:0019146(arabinose-5-phosphate isomerase activity)	NA	NA	NA	Phosphosugar isomerase [Trema orientale]	Distal Intergenic	5.69834	1.11e-06	6.29e-05	Hyper	yes	1.59579	0.674275	3.95049e-08	1.12733e-07	up	no	14.5383	14.045	15.2074	9.00322	9.33378	9.10433
NC_044373.1	6284378	6284578	200	*	XM_030640550.1	115712289	LOC115712289	GO:0003723(RNA binding);GO:0005737(cytoplasm)	NA	NA	NA	Splicing factor-like protein [Trema orientale]	Promoter (<=1kb)	4.87502	1.11e-06	6.29e-05	Hyper	yes	26.7708	4.74259	1.95822e-32	1.29804e-31	up	yes	2.64757	3.20936	2.42035	0.199236	0.050973	0.058981
NC_044370.1	100870424	100870624	200	*	XM_030627698.1	115700135	LOC115700135	GO:0005515(protein binding);GO:0005737(cytoplasm);GO:0009585(red, far-red light phototransduction);GO:0010017(red or far-red light signaling pathway);GO:0016567(protein ubiquitination)	NA	NA	NA	BTB-kelch protein [Parasponia andersonii]	Promoter (1-2kb)	3.21168	1.11e-06	6.3e-05	Hyper	yes	0.62421	-0.679897	7.38355e-16	3.02788e-15	down	no	19.7114	16.7767	18.0155	26.9864	28.2192	32.1104
NC_044373.1	49740493	49740693	200	*	XM_030642432.1	115713946	LOC115713946	GO:0003677(DNA binding);GO:0003700(DNA binding transcription factor activity);GO:0005634(nucleus);GO:0006351(transcription, DNA-templated);GO:0006355(regulation of transcription, DNA-templated);GO:0009873(ethylene-activated signaling pathway)	NA	NA	NA	AP2/ERF transcription factor [Parasponia andersonii]	Distal Intergenic	3.57844	1.11e-06	6.3e-05	Hyper	yes	0.942012	-0.0861834	0.0377768	0.0596125	down	no	37.0739	32.279	31.5928	32.9121	35.9049	38.3426
NC_044372.1	44217188	44217388	200	*	XM_030639663.1	115711324	LOC115711324	GO:0005515(protein binding);GO:0005634(nucleus);GO:0006351(transcription, DNA-templated);GO:0006355(regulation of transcription, DNA-templated);GO:0009740(gibberellic acid mediated signaling pathway);GO:0040008(regulation of growth);GO:0046983(protein dimerization activity)	NA	NA	NA	Basic helix-loop-helix transcription factor [Trema orientale]	Promoter (<=1kb)	4.86801	1.11e-06	6.3e-05	Hyper	yes	14.7581	3.88344	0.000826996	0.00164438	up	yes	0.789888	0.608138	1.29113	0	0.182215	0
NC_044377.1	61547768	61547968	200	*	XR_004013341.1	115725074	LOC115725074	NA	NA	NA	NA	PREDICTED: uncharacterized protein LOC108212210 [Daucus carota subsp. sativus]	Promoter (<=1kb)	4.00422	1.12e-06	6.32e-05	Hyper	yes	0.264726	-1.91743	3.59682e-21	1.76242e-20	down	yes	1.44005	1.98183	1.62911	5.70229	5.89649	7.4813
NC_044371.1	44993545	44993745	200	*	XM_030631870.1	115704667	LOC115704667	GO:0005509(calcium ion binding);GO:0005544(calcium-dependent phospholipid binding);GO:0005634(nucleus);GO:0009408(response to heat);GO:0009409(response to cold);GO:0009414(response to water deprivation);GO:0009651(response to salt stress)	NA	NA	NA	Annexin [Trema orientale]	Promoter (<=1kb)	4.25864	1.13e-06	6.39e-05	Hyper	yes	105.663	6.72332	0	0	up	yes	218.64	162.831	201.033	1.84056	1.90472	1.76758
NC_044370.1	34239937	34240137	200	*	XM_030638681.1	115710310	LOC115710310	GO:0001666(response to hypoxia);GO:0003677(DNA binding);GO:0003712(transcription cofactor activity);GO:0005515(protein binding);GO:0005634(nucleus);GO:0005654(nucleoplasm);GO:0006351(transcription, DNA-templated);GO:0006355(regulation of transcription, DNA-templated);GO:0006974(cellular response to DNA damage stimulus);GO:0006979(response to oxidative stress);GO:0007275(multicellular organism dev…	NA	NA	NA	LIM-domain binding protein/SEUSS [Trema orientale]	Promoter (<=1kb)	3.56714	1.15e-06	6.51e-05	Hyper	yes	0.822054	-0.282695	2.13448e-05	4.95589e-05	down	no	28.5661	28.2118	26.7184	29.2482	34.5944	37.7276
NC_044376.1	3717628	3717828	200	*	XM_030652589.1	115723157	LOC115723157	GO:0003674(molecular_function);GO:0005739(mitochondrion);GO:0008150(biological_process)	NA	NA	NA	hypothetical protein PanWU01x14_355260 [Parasponia andersonii]	Promoter (1-2kb)	4.19209	1.15e-06	6.51e-05	Hyper	yes	50.6395	5.66219	0	0	up	yes	65.0213	64.2049	54.8174	1.27311	1.2364	1.12488
NC_044370.1	14486001	14486201	200	*	XM_030630890.1	115703648	LOC115703648	GO:0005096(GTPase activator activity);GO:0005635(nuclear envelope);GO:0005774(vacuolar membrane);GO:0005783(endoplasmic reticulum);GO:0005819(spindle);GO:0006913(nucleocytoplasmic transport);GO:0009507(chloroplast);GO:0009524(phragmoplast);GO:0009651(response to salt stress);GO:0031965(nuclear membrane)	03013(RNA transport)	K14319	NA	WPP domain containing protein [Trema orientale]	Distal Intergenic	5.77934	1.16e-06	6.54e-05	Hyper	yes	1.5564	0.638212	5.85584e-06	1.43376e-05	up	no	11.9435	8.54054	10.1649	6.52003	6.44479	6.72743
NC_044370.1	307572	307772	200	*	XM_030630060.1	115702641	LOC115702641	GO:0003674(molecular_function);GO:0008150(biological_process);GO:0009507(chloroplast)	NA	NA	NA	hypothetical protein TorRG33x02_214750 [Trema orientale]	Promoter (<=1kb)	4.85739	1.17e-06	6.56e-05	Hyper	yes	4.96473	2.31172	0.000850018	0.00168785	up	yes	0.504389	0.602625	0.655615	0.11373	0.124034	0.117266
NC_044379.1	54159394	54159594	200	*	XM_030625791.1	115698660	LOC115698660	GO:0003674(molecular_function);GO:0005576(extracellular region);GO:0008150(biological_process)	NA	NA	NA	uncharacterized protein LOC21404993 [Morus notabilis]	Promoter (<=1kb)	4.1623	1.17e-06	6.56e-05	Hyper	yes	0.931535	-0.102319	0.580751	0.657721	down	no	3.77571	5.088	5.47624	6.24493	4.54089	4.60808
NC_044379.1	53718572	53718772	200	*	XM_030628341.1	115700712	LOC115700712	GO:0003700(DNA binding transcription factor activity);GO:0005622(intracellular);GO:0005634(nucleus);GO:0006355(regulation of transcription, DNA-templated);GO:0008270(zinc ion binding)	NA	NA	NA	B-box-type zinc finger [Trema orientale]	Promoter (2-3kb)	3.03427	1.17e-06	6.56e-05	Hyper	yes	0.30823	-1.69792	1.69135e-166	6.51336e-165	down	yes	38.5039	34.394	36.0284	112.202	123.902	117.288
NC_044371.1	88844402	88844602	200	*	XM_030634678.1	115706908	LOC115706908	GO:0005634(nucleus);GO:0005737(cytoplasm)	NA	NA	NA	Beta-catenin [Trema orientale]	Promoter (<=1kb)	4.88285	1.18e-06	6.59e-05	Hyper	yes	0.82058	-0.285285	7.0047e-05	0.000155853	down	no	12.4939	12.4069	12.6324	14.592	16.2074	14.9405
NC_044376.1	5026143	5026343	200	*	XM_030652300.1	115722923	LOC115722923	GO:0005509(calcium ion binding)	04016(MAPK signaling pathway - plant);04070(Phosphatidylinositol signaling system);04626(Plant-pathogen interaction)	K02183	NA	Parvalbumin [Parasponia andersonii]	Promoter (<=1kb)	4.16616	1.18e-06	6.61e-05	Hyper	yes	0.394749	-1.34099	6.41575e-59	7.04914e-58	down	yes	41.1665	40.3843	44.7199	106.432	111.21	102.233
NC_044372.1	46769211	46769411	200	*	XM_030637544.1	115709437	LOC115709437	GO:0003677(DNA binding);GO:0005634(nucleus);GO:0008150(biological_process);GO:0008270(zinc ion binding)	NA	NA	NA	Zinc finger transcription factor [Trema orientale]	Promoter (<=1kb)	4.85398	1.21e-06	6.74e-05	Hyper	yes	0.757733	-0.400238	3.96413e-12	1.4028e-11	down	no	144.487	131.414	147.816	185.121	187.416	186.654
NC_044371.1	35333794	35333994	200	*	XM_030633660.1	115706125	LOC115706125	GO:0004565(beta-galactosidase activity);GO:0005618(cell wall);GO:0005773(vacuole)	00052(Galactose metabolism);00600(Sphingolipid metabolism);00531(Glycosaminoglycan degradation);00604(Glycosphingolipid biosynthesis - ganglio series);00511(Other glycan degradation)	K12309	EC:3.2.1.23	Glycoside hydrolase [Parasponia andersonii]	Distal Intergenic	4.85016	1.21e-06	6.74e-05	Hyper	yes	4.26448	2.09237	4.23328e-77	6.13114e-76	up	yes	51.3572	53.8079	58.3369	10.2427	13.7837	14.3141
NC_044378.1	57823769	57823969	200	*	XM_030624193.1	115697261	LOC115697261	GO:0003723(RNA binding);GO:0005730(nucleolus);GO:0042274(ribosomal small subunit biogenesis);GO:0042274(ribosomal small subunit biogenesis)	NA	NA	NA	Armadillo-type fold containing protein [Trema orientale]	Distal Intergenic	-0.926282	1.21e-06	6.74e-05	Hypo	no	1.06236	0.0872705	0.804304	0.847748	up	no	16.9386	15.5589	14.9436	13.9421	15.1132	15.6011
NC_044370.1	67756076	67756276	200	*	XM_030642115.1	115713627	LOC115713627	GO:0003700(DNA binding transcription factor activity);GO:0005634(nucleus);GO:0043565(sequence-specific DNA binding);GO:0044212(transcription regulatory region DNA binding)	NA	NA	NA	Zinc finger transcription factor [Trema orientale]	Distal Intergenic	2.82568	1.23e-06	6.8e-05	Hyper	yes	0.254804	-1.97254	2.82744e-236	1.72615e-234	down	yes	81.3592	74.666	73.6596	303.351	307.852	290.214
NC_044371.1	22539148	22539348	200	*	XM_030635280.1	115707350	LOC115707350	GO:0002020(protease binding);GO:0004869(cysteine-type endopeptidase inhibitor activity);GO:0005515(protein binding);GO:0005576(extracellular region);GO:0005783(endoplasmic reticulum);GO:0005829(cytosol);GO:0006952(defense response);GO:0006972(hyperosmotic response);GO:0006979(response to oxidative stress);GO:0009409(response to cold);GO:0009414(response to water deprivation);GO:0050897(cobalt ion…	NA	NA	NA	cysteine proteinase inhibitor 12 [Morus notabilis]	Promoter (<=1kb)	4.8545	1.23e-06	6.8e-05	Hyper	yes	1.64129	0.714829	4.46967e-25	2.45837e-24	up	no	163.534	164.235	162.355	96.9504	101.965	99.7071
NC_044374.1	84840250	84840450	200	*	XM_030644439.1	115715766	LOC115715766	GO:0004650(polygalacturonase activity);GO:0005576(extracellular region);GO:0005975(carbohydrate metabolic process);GO:0016829(lyase activity);GO:0071555(cell wall organization);GO:0071555(cell wall organization)	00040(Pentose and glucuronate interconversions);00040(Pentose and glucuronate interconversions)	K01184	EC:3.2.1.15	Glycoside hydrolase [Parasponia andersonii]	Promoter (1-2kb)	3.23146	1.24e-06	6.85e-05	Hyper	yes	2.05346	1.03806	1.46422e-13	5.50474e-13	up	yes	14.4939	12.6555	12.1335	7.19239	5.92457	6.01313
NC_044371.1	88483084	88483284	200	*	XM_030634588.1	115706839	LOC115706839	GO:0003677(DNA binding);GO:0003700(DNA binding transcription factor activity);GO:0005634(nucleus);GO:0006351(transcription, DNA-templated);GO:0006355(regulation of transcription, DNA-templated);GO:0009742(brassinosteroid mediated signaling pathway)	04075(Plant hormone signal transduction)	K14503	NA	BES1/BZR1 transcription factor [Parasponia andersonii]	Promoter (<=1kb)	4.11789	1.24e-06	6.86e-05	Hyper	yes	35.6465	5.15569	2.43927e-63	2.88593e-62	up	yes	9.047	6.35142	9.98576	0.163903	0.396029	0.152177
NC_044371.1	85621173	85621373	200	*	XM_030632008.1	115704801	LOC115704801	GO:0003680(AT DNA binding);GO:0003700(DNA binding transcription factor activity);GO:0005634(nucleus);GO:0006351(transcription, DNA-templated);GO:0006355(regulation of transcription, DNA-templated);GO:0009640(photomorphogenesis);GO:0009647(skotomorphogenesis);GO:0009908(flower development);GO:0010228(vegetative to reproductive phase transition of meristem);GO:0042826(histone deacetylase binding);G…	NA	NA	NA	AT-hook motif nuclear-localised protein [Trema orientale]	Promoter (1-2kb)	2.69191	1.25e-06	6.88e-05	Hyper	yes	46.3395	5.53417	4.68534e-05	0.00010594	up	yes	7.81324	6.10527	8.62516	0.29737	0	0.189119
NC_044377.1	77401951	77402151	200	*	XM_030654736.1	115725281	LOC115725281	GO:0008195(phosphatidate phosphatase activity);GO:0008195(phosphatidate phosphatase activity)	00561(Glycerolipid metabolism);00564(Glycerophospholipid metabolism);00564(Glycerophospholipid metabolism)	K15728	EC:3.1.3.4	Lipin [Trema orientale]	Distal Intergenic	4.85654	1.25e-06	6.92e-05	Hyper	yes	1.58328	0.662915	5.10798e-08	1.44998e-07	up	no	7.44204	7.36147	6.65843	4.24925	5.01046	4.29567
NC_044375.1	82695077	82695277	200	*	XM_030648313.1	115719326	LOC115719326	GO:0000082(G1/S transition of mitotic cell cycle);GO:0005096(GTPase activator activity);GO:0005634(nucleus);GO:0005737(cytoplasm);GO:0005813(centrosome);GO:0006405(RNA export from nucleus);GO:0006511(ubiquitin-dependent protein catabolic process);GO:0006606(protein import into nucleus);GO:0007051(spindle organization);GO:0008536(Ran GTPase binding);GO:0046604(positive regulation of mitotic centro…	NA	NA	NA	ran-binding protein 1 homolog a-like [Cucurbita moschata]	Distal Intergenic	-0.541599	1.27e-06	6.96e-05	Hypo	no	0.841538	-0.248899	1.41076e-05	3.33376e-05	down	no	88.7943	74.9374	82.9344	99.476	95.9207	97.7166
NC_044371.1	27156472	27156672	200	*	XM_030634365.1	115706648	LOC115706648	GO:0003674(molecular_function);GO:0005634(nucleus);GO:0006351(transcription, DNA-templated);GO:0006355(regulation of transcription, DNA-templated);GO:0048511(rhythmic process)	NA	NA	NA	protein LNK2 isoform X1 [Morus notabilis]	Promoter (<=1kb)	4.17755	1.27e-06	6.96e-05	Hyper	yes	0.384225	-1.37998	1.21838e-83	1.9464e-82	down	yes	61.1488	59.7904	52.5904	134.658	152.823	164.154
NC_044374.1	77693064	77693264	200	*	XM_030646250.1	115717279	LOC115717279	GO:0003677(DNA binding);GO:0003700(DNA binding transcription factor activity);GO:0005622(intracellular);GO:0005634(nucleus);GO:0006351(transcription, DNA-templated);GO:0006355(regulation of transcription, DNA-templated);GO:0006952(defense response);GO:0009409(response to cold);GO:0009873(ethylene-activated signaling pathway);GO:0010200(response to chitin);GO:0043565(sequence-specific DNA binding)…	NA	NA	NA	AP2/ERF transcription factor [Trema orientale]	Promoter (<=1kb)	4.83906	1.27e-06	6.96e-05	Hyper	yes	0.296805	-1.75241	1.82234e-117	4.36987e-116	down	yes	15.6258	13.8624	14.7692	48.7598	50.7885	49.5643
NC_044376.1	56799667	56799867	200	*	XM_030651484.1	115722305	LOC115722305	GO:0004553(hydrolase activity, hydrolyzing O-glycosyl compounds);GO:0005576(extracellular region);GO:0005618(cell wall);GO:0010154(fruit development);GO:0010411(xyloglucan metabolic process);GO:0016762(xyloglucan:xyloglucosyl transferase activity);GO:0016798(hydrolase activity, acting on glycosyl bonds);GO:0042546(cell wall biogenesis);GO:0048046(apoplast);GO:0071555(cell wall organization);GO:00…	NA	NA	NA	Xyloglucan endotransglucosylase/hydrolase [Trema orientale]	Distal Intergenic	4.95784	1.27e-06	6.96e-05	Hyper	yes	0.374198	-1.41813	8.57531e-90	1.49298e-88	down	yes	63.6135	66.4751	70.3847	171.499	183.582	180.659
NC_044376.1	14777606	14777806	200	*	XM_030651144.1	115722028	LOC115722028	GO:0003674(molecular_function);GO:0005737(cytoplasm);GO:0005834(heterotrimeric G-protein complex);GO:0008150(biological_process);GO:0080008(Cul4-RING E3 ubiquitin ligase complex);GO:0080008(Cul4-RING E3 ubiquitin ligase complex)	NA	NA	NA	WD repeat containing protein [Trema orientale]	Promoter (<=1kb)	3.15162	1.28e-06	7.03e-05	Hyper	yes	1.06147	0.08606	0.768779	0.819626	up	no	54.8372	51.1203	51.5916	48.3281	48.7441	51.3536
NC_044379.1	63506489	63506689	200	*	XM_030628892.1	115701172	LOC115701172	GO:0004842(ubiquitin-protein transferase activity);GO:0005737(cytoplasm);GO:0009966(regulation of signal transduction);GO:0009966(regulation of signal transduction)	NA	NA	NA	Ring/U-Box superfamily protein [Trema orientale]	Promoter (1-2kb)	4.85492	1.29e-06	7.05e-05	Hyper	yes	1.04192	0.059249	0.950474	0.963313	up	no	7.99531	7.40551	6.16405	5.81152	7.42864	7.45702
NC_044373.1	85368365	85368565	200	*	XM_030642722.1	115714153	LOC115714153	GO:0003674(molecular_function);GO:0008150(biological_process);GO:0009507(chloroplast);GO:0009543(chloroplast thylakoid lumen)	NA	NA	NA	uncharacterized protein LOC21403831 [Morus notabilis]	Promoter (<=1kb)	4.24536	1.29e-06	7.05e-05	Hyper	yes	0.511127	-0.968247	7.86818e-23	4.05616e-22	down	no	18.275	17.8408	19.2597	36.9201	38.9313	32.4886
NC_044374.1	86268745	86268945	200	*	XM_030644324.1	115715666	LOC115715666	GO:0003677(DNA binding);GO:0003700(DNA binding transcription factor activity);GO:0005634(nucleus);GO:0006351(transcription, DNA-templated);GO:0006355(regulation of transcription, DNA-templated);GO:0046872(metal ion binding)	NA	NA	NA	Zinc finger transcription factor [Trema orientale]	Distal Intergenic	4.79093	1.31e-06	7.11e-05	Hyper	yes	0.759488	-0.396901	0.0045095	0.00821901	down	no	3.5958	3.9669	3.89855	4.7503	5.43886	4.90159
NC_044371.1	9284870	9285070	200	*	XM_030633546.1	115706045	LOC115706045	GO:0005794(Golgi apparatus);GO:0016413(O-acetyltransferase activity);GO:0071554(cell wall organization or biogenesis)	NA	NA	NA	Protein trichome birefringence-like [Trema orientale]	3' UTR	4.83346	1.31e-06	7.13e-05	Hyper	yes	1.5458	0.628357	0.0187277	0.0311102	up	no	2.09671	1.93912	1.67764	1.47329	1.07312	1.1497
NC_044375.1	91390982	91391182	200	*	XM_030647687.1	115718881	LOC115718881	GO:0000145(exocyst);GO:0005634(nucleus);GO:0005829(cytosol);GO:0006887(exocytosis);GO:0006904(vesicle docking involved in exocytosis)	NA	NA	NA	Exocyst complex protein [Trema orientale]	Promoter (2-3kb)	3.2993	1.32e-06	7.15e-05	Hyper	yes	0.11135	-3.16682	0	0	down	yes	40.5038	42.7959	43.3635	344.977	389.868	402.675
NC_044370.1	99374349	99374549	200	*	XM_030626965.1	115699509	LOC115699509	GO:0004722(protein serine/threonine phosphatase activity);GO:0005739(mitochondrion);GO:0005829(cytosol);GO:0006470(protein dephosphorylation);GO:0046872(metal ion binding);GO:0046872(metal ion binding)	NA	NA	NA	Protein phosphatase [Trema orientale];probable protein phosphatase 2C 12 isoform X1 [Morus notabilis]	Promoter (<=1kb)	4.0117	1.32e-06	7.17e-05	Hyper	yes	0.645825	-0.630785	6.70263e-14	2.55119e-13	down	no	11.1484	10.3773	11.977	16.46	17.387	18.0288
NC_044379.1	60629971	60630171	200	*	XM_030627094.1	115699605	LOC115699605	GO:0003674(molecular_function);GO:0005576(extracellular region);GO:0051707(response to other organism)	NA	NA	NA	Thaumatin [Parasponia andersonii]	Promoter (<=1kb)	2.82707	1.34e-06	7.25e-05	Hyper	yes	0.351987	-1.50641	8.28202e-06	1.99792e-05	down	yes	0.750768	0.536578	0.795259	1.54395	1.7527	2.62007
NC_044379.1	53377428	53377628	200	*	XM_030626633.1	115699297	LOC115699297	GO:0004553(hydrolase activity, hydrolyzing O-glycosyl compounds);GO:0005576(extracellular region);GO:0005618(cell wall);GO:0010411(xyloglucan metabolic process);GO:0016762(xyloglucan:xyloglucosyl transferase activity);GO:0016798(hydrolase activity, acting on glycosyl bonds);GO:0042546(cell wall biogenesis);GO:0048046(apoplast);GO:0071555(cell wall organization)	NA	NA	NA	Xyloglucan endotransglucosylase/hydrolase [Trema orientale]	Distal Intergenic	4.82682	1.34e-06	7.25e-05	Hyper	yes	2.2605	1.17664	1.0192e-35	7.26527e-35	up	yes	186.433	179.785	159.087	82.4186	80.085	69.8811
NC_044371.1	13361016	13361216	200	*	XM_030634918.1	115707081	LOC115707081	GO:0005737(cytoplasm);GO:0016740(transferase activity);GO:0016747(transferase activity, transferring acyl groups other than amino-acyl groups)	00073(Cutin, suberine and wax biosynthesis)	K15400	EC:2.3.1.188	Transferase [Trema orientale]	Promoter (1-2kb)	4.07678	1.36e-06	7.32e-05	Hyper	yes	2.56333	1.35802	1.60425e-06	4.10459e-06	up	yes	2.31675	1.75723	1.92068	0.743438	0.825261	0.769921
NC_044372.1	10709561	10709761	200	*	XM_030637163.1	115709128	LOC115709128	GO:0005634(nucleus);GO:0016787(hydrolase activity)	NA	NA	NA	Alpha/beta hydrolase fold [Parasponia andersonii]	Promoter (<=1kb)	4.09482	1.36e-06	7.32e-05	Hyper	yes	0.542431	-0.882489	2.34107e-21	1.15441e-20	down	no	12.4261	12.9737	11.7015	20.2121	24.7566	23.4294
NC_044373.1	83049647	83049847	200	*	XM_030640129.1	115711933	LOC115711933	GO:0003674(molecular_function);GO:0005575(cellular_component)	NA	NA	NA	HTH-type transcriptional regulator [Parasponia andersonii]	Promoter (<=1kb)	4.89724	1.37e-06	7.37e-05	Hyper	yes	1.87608	0.907718	3.54251e-05	8.08068e-05	up	no	7.64282	5.55921	6.37075	3.40988	3.95577	3.06718
NC_044374.1	60961382	60961582	200	*	XM_030645097.1	115716329	LOC115716329	GO:0005515(protein binding);GO:0005634(nucleus);GO:0005783(endoplasmic reticulum);GO:0005789(endoplasmic reticulum membrane);GO:0006914(autophagy);GO:0015031(protein transport);GO:0016021(integral component of membrane);GO:0043231(intracellular membrane-bounded organelle)	NA	NA	NA	mesoderm induction early response protein [Trema orientale]	Promoter (<=1kb)	3.14898	1.37e-06	7.37e-05	Hyper	yes	0.890959	-0.166569	0.00458038	0.00833448	down	no	30.2408	26.935	31.0325	32.1593	33.9533	32.8913
NC_044370.1	95174705	95174905	200	*	XM_030625634.1	115698548	LOC115698548	GO:0005783(endoplasmic reticulum)	NA	NA	NA	Synaptotagmin-like mitochondrial-lipid-binding domain containing protein [Trema orientale]	Promoter (<=1kb)	2.79646	1.37e-06	7.38e-05	Hyper	yes	1.16379	0.218826	0.220154	0.29445	up	no	15.4551	11.8411	13.064	11.0667	13.1703	10.4432
NC_044377.1	77037216	77037416	200	*	XM_030653964.1	115724632	LOC115724632	GO:0005516(calmodulin binding);GO:0005634(nucleus);GO:0005737(cytoplasm);GO:0008150(biological_process)	00940(Phenylpropanoid biosynthesis)	K06892	EC:1.14.11.-	calmodulin-binding family protein [Trema orientale]	Promoter (2-3kb)	4.81873	1.39e-06	7.46e-05	Hyper	yes	0.433818	-1.20484	2.6849e-08	7.75814e-08	down	yes	0.854897	1.29217	1.10928	2.55816	2.50422	2.44385
NC_044375.1	87198864	87199064	200	*	XM_030648524.1	115719463	LOC115719463	GO:0009808(lignin metabolic process);GO:0016020(membrane);GO:0016710(trans-cinnamate 4-monooxygenase activity);GO:0044550(secondary metabolite biosynthetic process)	00360(Phenylalanine metabolism);00130(Ubiquinone and other terpenoid-quinone biosynthesis);00940(Phenylpropanoid biosynthesis);00945(Stilbenoid, diarylheptanoid and gingerol biosynthesis);00941(Flavonoid biosynthesis)	K00487	EC:1.14.13.11	cinnamic acid 4-hydroxylase [Humulus lupulus]	Promoter (<=1kb)	2.65741	1.4e-06	7.49e-05	Hyper	yes	0.632759	-0.660273	8.99269e-20	4.21289e-19	down	no	114.428	90.6441	111.979	155.7	173.508	171.853
NC_044370.1	24001080	24001280	200	*	XM_030635789.1	115707744	LOC115707744	GO:0003756(protein disulfide isomerase activity);GO:0005783(endoplasmic reticulum);GO:0006457(protein folding);GO:0034976(response to endoplasmic reticulum stress)	04141(Protein processing in endoplasmic reticulum)	K09580	EC:5.3.4.1	Protein disulfide isomerase [Parasponia andersonii]	Promoter (<=1kb)	4.82027	1.4e-06	7.49e-05	Hyper	yes	3.08204	1.62389	6.88292e-218	3.75814e-216	up	yes	706.382	669.246	681.512	211.902	225.074	230.483
NC_044370.1	96737088	96737288	200	*	XM_030622939.1	115695846	LOC115695846	NA	NA	NA	NA	PREDICTED: uncharacterized protein LOC108212537 [Daucus carota subsp. sativus]	Distal Intergenic	3.26893	1.41e-06	7.51e-05	Hyper	yes	0.000346397	-11.4953	6.8533e-05	0.000152646	down	yes	0	0	0	0.28145	0.181874	0.402735
NC_044375.1	49246574	49246774	200	*	XM_030649034.1	115719848	LOC115719848	GO:0005794(Golgi apparatus);GO:0009058(biosynthetic process);GO:0016757(transferase activity, transferring glycosyl groups)	NA	NA	NA	Glycosyl transferase [Parasponia andersonii]	Promoter (<=1kb)	3.4764	1.41e-06	7.52e-05	Hyper	yes	2.60631	1.38201	8.60656e-11	2.85331e-10	up	yes	3.05698	2.71851	2.74548	1.04539	1.24183	0.982141
NC_044376.1	55606953	55607153	200	*	XM_030652669.1	115723236	LOC115723236	GO:0009507(chloroplast);GO:0010271(regulation of chlorophyll catabolic process);GO:0010271(regulation of chlorophyll catabolic process)	00860(Porphyrin and chlorophyll metabolism);00860(Porphyrin and chlorophyll metabolism)	K22013	EC:4.99.1.10	Staygreen protein [Trema orientale]	Promoter (<=1kb)	3.16485	1.42e-06	7.55e-05	Hyper	yes	0.32474	-1.62264	2.37651e-58	2.58427e-57	down	yes	15.0374	17.8442	17.5687	50.1077	54.2469	51.0013
NC_044374.1	69824437	69824637	200	*	XM_030644848.1	115716121	LOC115716121	GO:0004672(protein kinase activity);GO:0004674(protein serine/threonine kinase activity);GO:0005524(ATP binding);GO:0005886(plasma membrane);GO:0006468(protein phosphorylation);GO:0007169(transmembrane receptor protein tyrosine kinase signaling pathway);GO:0016021(integral component of membrane);GO:0016021(integral component of membrane)	NA	NA	NA	Tyrosine-protein kinase [Trema orientale]	Distal Intergenic	5.7361	1.42e-06	7.55e-05	Hyper	yes	1.95786	0.969279	3.80587e-30	2.3714e-29	up	no	20.8064	18.275	18.9469	9.19696	10.1677	10.2739
NC_044371.1	95366028	95366228	200	*	XM_030635647.1	115707631	LOC115707631	GO:0004674(protein serine/threonine kinase activity);GO:0005886(plasma membrane);GO:0006468(protein phosphorylation);GO:0006952(defense response);GO:0009506(plasmodesma);GO:0031625(ubiquitin protein ligase binding)	NA	NA	NA	receptor-like serine/threonine-protein kinase SD1-8 [Morus notabilis]	Promoter (1-2kb)	5.06489	1.42e-06	7.55e-05	Hyper	yes	1.08526	0.118043	0.673206	0.739109	up	no	5.11048	6.10559	5.37445	4.6298	5.59288	5.06443
NC_044374.1	8249876	8250076	200	*	XM_030644678.1	115715992	LOC115715992	GO:0003700(DNA binding transcription factor activity);GO:0005515(protein binding);GO:0005634(nucleus);GO:0006351(transcription, DNA-templated);GO:0006355(regulation of transcription, DNA-templated);GO:0007263(nitric oxide mediated signal transduction);GO:0009739(response to gibberellin);GO:0042742(defense response to bacterium);GO:0043565(sequence-specific DNA binding);GO:0044212(transcription re…	04016(MAPK signaling pathway - plant);04626(Plant-pathogen interaction)	K13425	NA	WRKY domain containing protein [Trema orientale]	Distal Intergenic	4.08402	1.44e-06	7.61e-05	Hyper	yes	32.5371	5.02401	3.84089e-28	2.27906e-27	up	yes	4.21302	2.45096	2.32453	0.134847	0.099554	0.041853
NC_044370.1	87829089	87829289	200	*	XM_030623969.1	115697056	LOC115697056	GO:0003677(DNA binding);GO:0003700(DNA binding transcription factor activity);GO:0005634(nucleus);GO:0006351(transcription, DNA-templated);GO:0006355(regulation of transcription, DNA-templated);GO:0009751(response to salicylic acid);GO:0009753(response to jasmonic acid);GO:0009873(ethylene-activated signaling pathway);GO:0034605(cellular response to heat);GO:0043565(sequence-specific DNA binding)…	NA	NA	NA	AP2/ERF domain containing protein [Trema orientale]	Distal Intergenic	5.63408	1.44e-06	7.64e-05	Hyper	yes	1.2303	0.299008	0.554114	0.634692	up	no	1.9557	1.32677	1.2462	1.11895	1.73699	0.825012
NC_044377.1	65652799	65652999	200	*	XM_030653734.1	115724448	LOC115724448	GO:0005634(nucleus)	NA	NA	NA	uncharacterized protein LOC107432022 [Ziziphus jujuba]	Promoter (<=1kb)	3.44786	1.45e-06	7.65e-05	Hyper	yes	3.0146	1.59196	1.01125e-07	2.80721e-07	up	yes	5.69134	3.80563	4.68258	1.34737	1.45716	1.89911
NC_044378.1	55572739	55572939	200	*	XR_004008051.1	115698147	LOC115698147	NA	NA	NA	NA	conserved hypothetical protein [Ricinus communis]	Distal Intergenic	-1.23	1.45e-06	7.67e-05	Hypo	yes	0.296669	-1.75308	0.423815	0.514479	down	no	0	0.137746	0.03517	0.05138	0.334216	0.197263
NC_044371.1	100160218	100160418	200	*	XM_030636027.1	115707923	LOC115707923	GO:0004674(protein serine/threonine kinase activity);GO:0005524(ATP binding);GO:0005622(intracellular);GO:0005886(plasma membrane);GO:0016301(kinase activity);GO:0018105(peptidyl-serine phosphorylation);GO:0018107(peptidyl-threonine phosphorylation);GO:0035556(intracellular signal transduction);GO:0050832(defense response to fungus)	NA	NA	NA	Calcium/calmodulin-dependent/calcium-dependent protein kinase [Trema orientale]	Promoter (1-2kb)	4.8505	1.46e-06	7.68e-05	Hyper	yes	0.554569	-0.850562	5.72718e-29	3.47002e-28	down	no	16.8065	17.918	16.3626	28.8691	31.9271	31.3243
NC_044370.1	77437071	77437271	200	*	XM_030646504.1	115717510	LOC115717510	GO:0004843(thiol-dependent ubiquitin-specific protease activity);GO:0005515(protein binding);GO:0005576(extracellular region);GO:0006511(ubiquitin-dependent protein catabolic process);GO:0008283(cell proliferation);GO:0009651(response to salt stress);GO:0009908(flower development);GO:0016021(integral component of membrane);GO:0016579(protein deubiquitination);GO:0036459(thiol-dependent ubiquitiny…	NA	NA	NA	Ubiquitinyl hydrolase [Trema orientale]	Promoter (1-2kb)	4.85679	1.47e-06	7.72e-05	Hyper	yes	1.40932	0.494997	3.45108e-07	9.24156e-07	up	no	12.4186	11.0383	10.9155	7.39248	8.74948	8.24747
NC_044372.1	21552064	21552264	200	*	XM_030638085.1	115709847	LOC115709847	GO:0005737(cytoplasm);GO:0006457(protein folding);GO:0051082(unfolded protein binding)	NA	NA	NA	dnaJ homolog subfamily B member 1 isoform X1 [Morus notabilis]	Promoter (<=1kb)	3.63878	1.48e-06	7.76e-05	Hyper	yes	0.959745	-0.0592772	0.327213	0.414881	down	no	6.9691	7.12215	6.43638	6.77719	7.51806	7.09338
NC_044374.1	5292827	5293027	200	*	XM_030646054.1	115717110	LOC115717110	GO:0003677(DNA binding);GO:0003700(DNA binding transcription factor activity);GO:0005515(protein binding);GO:0005634(nucleus);GO:0005737(cytoplasm);GO:0006351(transcription, DNA-templated);GO:0006355(regulation of transcription, DNA-templated);GO:0009736(cytokinin-activated signaling pathway);GO:0009873(ethylene-activated signaling pathway);GO:0048366(leaf development)	04626(Plant-pathogen interaction)	K13434	NA	AP2/ERF transcription factor [Trema orientale]	Promoter (2-3kb)	4.81037	1.48e-06	7.76e-05	Hyper	yes	1.2949	0.372838	0.126381	0.179684	up	no	2.42855	3.09663	2.94633	2.32693	2.2481	1.96718
NC_044377.1	296178	296378	200	*	XM_030622676.1	115695619	LOC115695619	GO:0005737(cytoplasm);GO:0030001(metal ion transport);GO:0046914(transition metal ion binding);GO:0046916(cellular transition metal ion homeostasis)	NA	NA	NA	U-box domain-containing protein 4 [Morus notabilis]	Distal Intergenic	-1.98153	1.48e-06	7.76e-05	Hypo	yes	0.326611	-1.61435	0.145824	0.204169	down	no	0.244726	0	0.288136	0.289464	0.779524	0.562499
NC_044372.1	49539369	49539569	200	*	XM_030638163.1	115709908	LOC115709908	GO:0005737(cytoplasm);GO:0006221(pyrimidine nucleotide biosynthetic process);GO:0006225(UDP biosynthetic process);GO:0008652(cellular amino acid biosynthetic process);GO:0009041(uridylate kinase activity)	00240(Pyrimidine metabolism)	K09903	EC:2.7.4.22	Aspartate/glutamate/uridylate kinase [Trema orientale]	Promoter (<=1kb)	4.07484	1.49e-06	7.8e-05	Hyper	yes	1.60752	0.684839	6.46354e-08	1.81902e-07	up	no	11.2924	9.7447	9.56654	6.70371	6.32364	6.0104
NC_044370.1	1887919	1888119	200	*	XM_030622017.1	115694673	LOC115694673	NA	NA	NA	NA	Phospholipase D [Parasponia andersonii]	Promoter (2-3kb)	3.49142	1.49e-06	7.81e-05	Hyper	yes	0.110868	-3.17309	0.0391155	0.0615746	down	no	0	0.115854	0	0.538332	0.11291	0.393733
NC_044379.1	5905565	5905765	200	*	XM_030628620.1	115700941	LOC115700941	GO:0005215(transporter activity);GO:0005509(calcium ion binding);GO:0005886(plasma membrane);GO:0009624(response to nematode);GO:0010119(regulation of stomatal movement);GO:0015293(symporter activity);GO:0015333(peptide:proton symporter activity);GO:0016020(membrane);GO:0016021(integral component of membrane);GO:0042128(nitrate assimilation);GO:0055085(transmembrane transport);GO:0080168(abscisic…	NA	NA	NA	Proton-dependent oligopeptide transporter [Trema orientale]	Promoter (2-3kb)	4.80846	1.51e-06	7.88e-05	Hyper	yes	0.666503	-0.585317	6.25019e-07	1.64398e-06	down	no	5.89251	4.1727	4.81069	6.99313	7.72659	7.59961
NC_044377.1	25075707	25075907	200	*	XM_030654071.1	115724736	LOC115724736	GO:0005777(peroxisome);GO:0009507(chloroplast);GO:0016301(kinase activity)	NA	NA	NA	Mitogen-activated protein kinase kinase kinase [Parasponia andersonii]	Distal Intergenic	-0.965569	1.51e-06	7.9e-05	Hypo	no	10.1632	3.34529	1.33064e-38	1.01245e-37	up	yes	3.54367	3.18165	3.14715	0.361628	0.285876	0.323887
NC_044371.1	82117874	82118074	200	*	XM_030633548.1	115706047	LOC115706047	GO:0006486(protein glycosylation);GO:0016021(integral component of membrane);GO:0016757(transferase activity, transferring glycosyl groups);GO:0046872(metal ion binding)	NA	NA	NA	Glycosyl hydrolase [Trema orientale]	Promoter (<=1kb)	4.14486	1.52e-06	7.9e-05	Hyper	yes	0.222333	-2.1692	0	0	down	yes	20.6083	19.5587	18.9119	84.2961	90.0024	91.4235
NC_044372.1	11779055	11779255	200	*	XM_030637765.1	115709623	LOC115709623	GO:0005509(calcium ion binding);GO:0005544(calcium-dependent phospholipid binding);GO:0005886(plasma membrane)	00270(Cysteine and methionine metabolism);00450(Selenocompound metabolism)	K00549	EC:2.1.1.14	protein QUIRKY [Morus notabilis]	Promoter (2-3kb)	1.84828	1.52e-06	7.9e-05	Hyper	yes	2.29306	1.19727	2.46939e-21	1.21562e-20	up	yes	8.03509	8.24281	7.14613	2.92355	3.39441	3.89724
NC_044376.1	55878561	55878761	200	*	XM_030652615.1	115723182	LOC115723182	GO:0004497(monooxygenase activity);GO:0005506(iron ion binding);GO:0009507(chloroplast);GO:0016705(oxidoreductase activity, acting on paired donors, with incorporation or reduction of molecular oxygen);GO:0019825(oxygen binding);GO:0020037(heme binding);GO:0055114(oxidation-reduction process)	00073(Cutin, suberine and wax biosynthesis)	K20769	EC:1.14.-.-	Cytochrome P450, E-class, group I [Trema orientale]	Promoter (1-2kb)	3.52078	1.52e-06	7.91e-05	Hyper	yes	0.461793	-1.11468	8.01089e-30	4.94778e-29	down	yes	6.799	5.9434	6.42297	13.4953	14.4841	13.5227
NW_022060507.1	488693	488893	200	*	XM_030629708.1	115702257	LOC115702257	GO:0005576(extracellular region);GO:0005829(cytosol);GO:0008152(metabolic process);GO:0016757(transferase activity, transferring glycosyl groups)	NA	NA	NA	UDP-glucuronosyl/UDP-glucosyltransferase [Trema orientale]	Promoter (<=1kb)	4.80134	1.53e-06	7.94e-05	Hyper	yes	1.36987	0.454043	0.22449	0.299475	up	no	1.33424	1.02167	1.36703	0.821397	0.983536	0.912789
NC_044374.1	87044799	87044999	200	*	XM_030645731.1	115716823	LOC115716823	GO:0003676(nucleic acid binding);GO:0003677(DNA binding);GO:0003729(mRNA binding);GO:0005634(nucleus);GO:0005730(nucleolus);GO:0005829(cytosol);GO:0006355(regulation of transcription, DNA-templated);GO:0008270(zinc ion binding);GO:0009409(response to cold);GO:0009793(embryo development ending in seed dormancy);GO:0010154(fruit development)	NA	NA	NA	Cold shock protein [Parasponia andersonii]	Promoter (<=1kb)	2.63838	1.53e-06	7.96e-05	Hyper	yes	7.07162	2.82204	1.56364e-178	6.71039e-177	up	yes	62.9199	50.2359	57.7272	8.07845	7.99721	8.08896
NC_044375.1	12030097	12030297	200	*	XM_030650574.1	115721301	LOC115721301	NA	NA	NA	NA	Double-stranded RNA-binding domain containing protein [Parasponia andersonii]	Distal Intergenic	1.56314	1.54e-06	7.99e-05	Hyper	yes	0.29085	-1.78165	0.330896	0.418795	down	no	0.115424	0	0	0.206501	0.190349	0
NC_044375.1	2460275	2460475	200	*	XM_030648167.1	115719215	LOC115719215	NA	NA	NA	NA	AT-hook motif nuclear-localized protein 10-like [Olea europaea var. sylvestris]	Distal Intergenic	3.23844	1.54e-06	7.99e-05	Hyper	yes	4115.57	12.0069	1.30391e-06	3.35719e-06	up	yes	0.277307	0.541069	0.416295	0	0	0
NC_044374.1	75045581	75045781	200	*	XM_030644405.1	115715739	LOC115715739	GO:0003677(DNA binding);GO:0003700(DNA binding transcription factor activity);GO:0005515(protein binding);GO:0005634(nucleus);GO:0006351(transcription, DNA-templated);GO:0006355(regulation of transcription, DNA-templated);GO:0007275(multicellular organism development);GO:0009793(embryo development ending in seed dormancy);GO:0048759(xylem vessel member cell differentiation);GO:0071555(cell wall o…	03013(RNA transport);03015(mRNA surveillance pathway);03018(RNA degradation)	K13126	NA	NAC domain-containing protein 7-like [Ziziphus jujuba]	Distal Intergenic	2.4824	1.56e-06	8.06e-05	Hyper	yes	1.87617	0.90779	0.0737011	0.110485	up	no	0.49157	0.289987	0.490089	0.22917	0.208081	0.240537
NC_044372.1	45889397	45889597	200	*	XM_030637115.1	115709081	LOC115709081	GO:0016020(membrane);GO:0016709(oxidoreductase activity, acting on paired donors, with incorporation or reduction of molecular oxygen, NAD(P)H as one donor, and incorporation of one atom of oxygen);GO:0044550(secondary metabolite biosynthetic process)	NA	NA	NA	Cytochrome P450, E-class, group I [Trema orientale]	Promoter (<=1kb)	3.12375	1.56e-06	8.06e-05	Hyper	yes	1.47294	0.558698	0.647874	0.7177	up	no	0.133428	0.107134	0.154423	0	0.151834	0.116327
NC_044373.1	82912543	82912743	200	*	XM_030640622.1	115712351	LOC115712351	GO:0000166(nucleotide binding);GO:0005515(protein binding);GO:0005634(nucleus);GO:0005737(cytoplasm);GO:0005834(heterotrimeric G-protein complex);GO:0008150(biological_process);GO:0009846(pollen germination)	00565(Ether lipid metabolism)	K16794	NA	protein JINGUBANG [Prunus persica]	Promoter (1-2kb)	2.3935	1.57e-06	8.06e-05	Hyper	yes	1.00558	0.00802266	0.791415	0.836547	up	no	2.87088	2.84724	3.11507	2.28108	3.23454	3.26858
NC_044371.1	98456235	98456435	200	*	XM_030635886.1	115707813	LOC115707813	GO:0030599(pectinesterase activity);GO:0046910(pectinesterase inhibitor activity);GO:0071944(cell periphery)	00040(Pentose and glucuronate interconversions)	K01051	EC:3.1.1.11	pectinesterase/pectinesterase inhibitor [Morus notabilis]	Promoter (2-3kb)	3.14765	1.58e-06	8.12e-05	Hyper	yes	3.29594	1.72069	4.47117e-16	1.84593e-15	up	yes	11.2552	5.84847	7.62008	2.55486	2.53576	2.41067
NC_044379.1	55724292	55724492	200	*	XM_030628492.1	115700828	LOC115700828	GO:0000977(RNA polymerase II regulatory region sequence-specific DNA binding);GO:0003677(DNA binding);GO:0003700(DNA binding transcription factor activity);GO:0005515(protein binding);GO:0005634(nucleus);GO:0006351(transcription, DNA-templated);GO:0007275(multicellular organism development);GO:0008134(transcription factor binding);GO:0009908(flower development);GO:0030154(cell differentiation);GO…	NA	NA	NA	developmental protein SEPALLATA 1 isoform X2 [Morus notabilis]	Promoter (<=1kb)	2.78564	1.58e-06	8.14e-05	Hyper	yes	59.1147	5.88544	4.44992e-34	3.06864e-33	up	yes	23.1079	21.3822	17.5292	0.359803	0.14336	0.545972
NC_044374.1	510414	510614	200	*	XM_030644666.1	115715985	LOC115715985	GO:0000166(nucleotide binding);GO:0003723(RNA binding);GO:0005634(nucleus);GO:0008150(biological_process);GO:0008150(biological_process)	03013(RNA transport);03015(mRNA surveillance pathway);03018(RNA degradation);03018(RNA degradation)	K13126	NA	Splicing factor-like protein [Trema orientale]	Promoter (<=1kb)	4.80833	1.59e-06	8.15e-05	Hyper	yes	1.43657	0.522629	7.69199e-11	2.55594e-10	up	no	36.2838	32.0661	33.8501	23.4542	23.6852	24.0023
NC_044376.1	5456610	5456810	200	*	XM_030652999.1	115723503	LOC115723503	GO:0003674(molecular_function);GO:0005634(nucleus);GO:0008150(biological_process)	NA	NA	NA	uncharacterized protein LOC110410161 [Herrania umbratica]	Promoter (2-3kb)	2.92938	1.6e-06	8.19e-05	Hyper	yes	0.0279045	-5.16336	3.93478e-16	1.62968e-15	down	yes	0	0.159812	0.034276	2.10231	2.65668	2.19644
NC_044371.1	81962334	81962534	200	*	XM_030634288.1	115706591	LOC115706591	NA	NA	NA	NA	hypothetical protein TorRG33x02_336860 [Trema orientale]	Distal Intergenic	3.66018	1.61e-06	8.25e-05	Hyper	yes	1.01852	0.0264798	0.675487	0.740495	up	no	22.0793	19.9994	22.4281	21.606	21.489	20.2386
NC_044372.1	48236043	48236243	200	*	XM_030639593.1	115711255	LOC115711255	GO:0003700(DNA binding transcription factor activity);GO:0005515(protein binding);GO:0005634(nucleus);GO:0006351(transcription, DNA-templated);GO:0006355(regulation of transcription, DNA-templated);GO:0043565(sequence-specific DNA binding);GO:0046982(protein heterodimerization activity);GO:0046982(protein heterodimerization activity)	NA	NA	NA	Nuclear transcription factor Y subunit B [Parasponia andersonii]	Promoter (<=1kb)	4.79402	1.62e-06	8.25e-05	Hyper	yes	1.33689	0.418885	0.000947048	0.00186998	up	no	18.5417	19.434	18.6969	14.4322	14.0427	13.9164
NC_044370.1	67597834	67598034	200	*	XM_030642107.1	115713617	LOC115713617	GO:0005575(cellular_component);GO:0008150(biological_process)	NA	NA	NA	Lateral organ boundaries domain containing protein [Trema orientale]	Promoter (2-3kb)	3.29305	1.62e-06	8.25e-05	Hyper	yes	20.0795	4.32765	6.26808e-72	8.45191e-71	up	yes	10.5395	8.09564	11.3149	0.572106	0.423745	0.49572
NC_044375.1	78915905	78916105	200	*	XR_004011961.1	115718580	LOC115718580	NA	NA	NA	NA		Distal Intergenic	-1.78894	1.64e-06	8.34e-05	Hypo	yes	450.733	8.81613	0.571957	0.649247	up	no	0	0	0.13522	0	0	0
NC_044372.1	7942225	7942425	200	*	XM_030638629.1	115710268	LOC115710268	GO:0004693(cyclin-dependent protein serine/threonine kinase activity);GO:0005515(protein binding);GO:0005524(ATP binding);GO:0005634(nucleus);GO:0005829(cytosol);GO:0006468(protein phosphorylation);GO:0007346(regulation of mitotic cell cycle);GO:0010468(regulation of gene expression);GO:0016301(kinase activity);GO:0019912(cyclin-dependent protein kinase activating kinase activity);GO:0048586(regu…	NA	NA	NA	Serine/threonine protein kinase [Trema orientale]	Distal Intergenic	3.40081	1.64e-06	8.34e-05	Hyper	yes	1.02087	0.0297935	0.746835	0.800193	up	no	25.6703	28.9241	20.7011	22.1918	25.6755	25.8892
NC_044376.1	3204101	3204301	200	*	XM_030652609.1	115723177	LOC115723177	GO:0003735(structural constituent of ribosome);GO:0005763(mitochondrial small ribosomal subunit);GO:0006412(translation)	00040(Pentose and glucuronate interconversions);00052(Galactose metabolism);00500(Starch and sucrose metabolism);00520(Amino sugar and nucleotide sugar metabolism)	K00963	EC:2.7.7.9	Ribosomal protein [Trema orientale]	Promoter (1-2kb)	2.92609	1.65e-06	8.35e-05	Hyper	yes	1.42857	0.514574	7.18059e-06	1.74379e-05	up	no	27.5947	24.8065	22.9298	17.4059	16.8691	18.4567
NC_044378.1	25992373	25992573	200	*	XR_004008030.1	115698060	LOC115698060	GO:0005576(extracellular region);GO:0005618(cell wall);GO:0005737(cytoplasm);GO:0009055(electron transfer activity);GO:0009506(plasmodesma);GO:0016614(oxidoreductase activity, acting on CH-OH group of donors);GO:0050660(flavin adenine dinucleotide binding);GO:0055114(oxidation-reduction process)	00052(Galactose metabolism);00500(Starch and sucrose metabolism)	K01187	EC:3.2.1.20	tetrahydrocannabinolic acid synthase [Cannabis sativa]	Distal Intergenic	-3.28512	1.65e-06	8.38e-05	Hypo	yes	10.2515	3.35776	0.00328579	0.00608983	up	yes	0.129474	0.17651	0.290172	0	0.026408	0.031745
NC_044372.1	13200657	13200857	200	*	XM_030637781.1	115709632	LOC115709632	GO:0005634(nucleus);GO:0005737(cytoplasm)	NA	NA	NA	Beta-catenin [Trema orientale]	Promoter (<=1kb)	3.54199	1.66e-06	8.41e-05	Hyper	yes	0.0613061	-4.02782	0	0	down	yes	1.53437	1.68817	1.54594	23.4371	26.4702	27.8741
NC_044370.1	102586745	102586945	200	*	XM_030628721.1	115701035	LOC115701035	GO:0005634(nucleus);GO:0005737(cytoplasm);GO:0005829(cytosol);GO:0005886(plasma membrane);GO:0008150(biological_process);GO:0043231(intracellular membrane-bounded organelle)	NA	NA	NA	DnaJ domain containing protein [Trema orientale]	Promoter (<=1kb)	2.571	1.67e-06	8.44e-05	Hyper	yes	1.15316	0.205588	0.156828	0.217718	up	no	7.88545	7.033	6.59603	5.48061	6.79589	6.38054
NC_044375.1	67429373	67429573	200	*	XM_030649969.1	115720792	LOC115720792	GO:0004607(phosphatidylcholine-sterol O-acyltransferase activity);GO:0005576(extracellular region);GO:0005783(endoplasmic reticulum);GO:0006629(lipid metabolic process);GO:0008374(O-acyltransferase activity);GO:0008970(phosphatidylcholine 1-acylhydrolase activity);GO:0016042(lipid catabolic process);GO:0031090(organelle membrane);GO:0052739(phosphatidylserine 1-acylhydrolase activity);GO:0052740(…	00564(Glycerophospholipid metabolism);00564(Glycerophospholipid metabolism)	K06129	EC:3.1.1.5	Lecithin:cholesterol/phospholipid:diacylglycerol acyltransferase [Parasponia andersonii];Lecithin:cholesterol/phospholipid:diacylglycerol acyltransferase [Trema orientale]	Promoter (<=1kb)	5.69616	1.67e-06	8.44e-05	Hyper	yes	0.683853	-0.548241	3.16547e-10	1.02177e-09	down	no	15.2043	15.1022	12.8395	18.8174	22.6523	21.6228
NC_044374.1	84583219	84583419	200	*	XM_030644917.1	115716169	LOC115716169	GO:0004842(ubiquitin-protein transferase activity);GO:0005524(ATP binding);GO:0005737(cytoplasm);GO:0006511(ubiquitin-dependent protein catabolic process);GO:0016567(protein ubiquitination);GO:0031625(ubiquitin protein ligase binding);GO:0031625(ubiquitin protein ligase binding)	04141(Protein processing in endoplasmic reticulum);04120(Ubiquitin mediated proteolysis);04120(Ubiquitin mediated proteolysis)	K06689	EC:2.3.2.23	hypothetical protein B456_007G014500 [Gossypium raimondii];hypothetical protein PRUPE_2G306300 [Prunus persica]	Distal Intergenic	4.7983	1.68e-06	8.45e-05	Hyper	yes	1.41192	0.497661	3.22469e-06	8.07475e-06	up	no	168.988	140.805	162.492	118.915	101.666	113.917
NC_044373.1	6391603	6391803	200	*	XM_030641108.1	115712754	LOC115712754	GO:0005634(nucleus);GO:0006869(lipid transport);GO:0007165(signal transduction);GO:0008142(oxysterol binding);GO:0008202(steroid metabolic process);GO:0008289(lipid binding);GO:0035091(phosphatidylinositol binding)	NA	NA	NA	Oxysterol-binding protein [Trema orientale]	Promoter (<=1kb)	3.57963	1.68e-06	8.48e-05	Hyper	yes	1.72645	0.787807	7.57638e-19	3.44866e-18	up	no	20.7488	20.4304	18.3554	10.5961	12.2043	11.6836
NC_044372.1	5395183	5395383	200	*	XM_030638067.1	115709831	LOC115709831	GO:0005634(nucleus);GO:0009555(pollen development);GO:0055046(microgametogenesis)	NA	NA	NA	LRR domain containing protein [Parasponia andersonii]	Promoter (<=1kb)	3.57386	1.69e-06	8.48e-05	Hyper	yes	1.27327	0.348541	0.000249856	0.000525561	up	no	25.2299	22.3833	23.0865	17.3033	18.539	19.6837
NC_044371.1	88806114	88806314	200	*	XM_030634666.1	115706900	LOC115706900	NA	NA	NA	NA	F-box domain containing protein [Trema orientale]	Promoter (<=1kb)	3.55746	1.69e-06	8.49e-05	Hyper	yes	0.358836	-1.4786	1.43359e-77	2.08669e-76	down	yes	22.0836	18.2693	18.2803	54.4652	54.0853	54.8476
NC_044373.1	3781287	3781487	200	*	XM_030644198.1	115715338	LOC115715338	NA	NA	NA	NA	Transmembrane protein [Parasponia andersonii]	Promoter (<=1kb)	2.42809	1.7e-06	8.53e-05	Hyper	yes	3.93431	1.97611	0.000136972	0.000296314	up	yes	1.34208	0.593953	1.02818	0.183441	0.307217	0.262767
NC_044372.1	18940182	18940382	200	*	XM_030638651.1	115710289	LOC115710289	GO:0000103(sulfate assimilation);GO:0006457(protein folding);GO:0009507(chloroplast);GO:0015035(protein disulfide oxidoreductase activity);GO:0016671(oxidoreductase activity, acting on a sulfur group of donors, disulfide as acceptor);GO:0034599(cellular response to oxidative stress);GO:0045454(cell redox homeostasis);GO:0055114(oxidation-reduction process)	NA	NA	NA	Thioredoxin [Trema orientale]	Promoter (<=1kb)	3.20796	1.71e-06	8.59e-05	Hyper	yes	1.14386	0.193916	0.107094	0.154933	up	no	28.9019	25.2234	27.3091	22.8004	24.4048	23.9871
NC_044376.1	58532446	58532646	200	*	XM_030652813.1	115723362	LOC115723362	GO:0005215(transporter activity);GO:0005886(plasma membrane);GO:0006857(oligopeptide transport);GO:0009624(response to nematode);GO:0016020(membrane);GO:0016021(integral component of membrane);GO:0022857(transmembrane transporter activity);GO:0055085(transmembrane transport)	NA	NA	NA	Proton-dependent oligopeptide transporter [Trema orientale]	Promoter (<=1kb)	4.73328	1.73e-06	8.64e-05	Hyper	yes	0.252039	-1.98828	6.53357e-108	1.415e-106	down	yes	7.78954	6.7291	7.45627	28.4876	30.5959	28.1051
NW_022060465.1	560734	560934	200	*	XM_030629615.1	115702158	LOC115702158	GO:0003700(DNA binding transcription factor activity);GO:0005634(nucleus);GO:0006355(regulation of transcription, DNA-templated);GO:0007275(multicellular organism development);GO:0046872(metal ion binding)	NA	NA	NA	Lin-54-like protein [Parasponia andersonii]	Promoter (<=1kb)	2.95801	1.73e-06	8.64e-05	Hyper	yes	0.66128	-0.596667	2.93819e-07	7.91914e-07	down	no	3.58037	3.8685	3.5608	5.19942	5.37506	6.07455
NC_044370.1	13659337	13659537	200	*	XM_030630336.1	115702881	LOC115702881	GO:0005739(mitochondrion);GO:0007165(signal transduction)	NA	NA	NA	LRR domain containing protein [Parasponia andersonii]	Promoter (<=1kb)	3.55561	1.75e-06	8.71e-05	Hyper	yes	1.22815	0.296484	0.0265916	0.0431025	up	no	16.6593	14.4837	13.9465	10.5168	13.4127	12.7839
NC_044374.1	86690191	86690391	200	*	XM_030644411.1	115715744	LOC115715744	GO:0005524(ATP binding);GO:0005634(nucleus);GO:0006351(transcription, DNA-templated);GO:0006355(regulation of transcription, DNA-templated);GO:0009941(chloroplast envelope);GO:0032502(developmental process);GO:0048366(leaf development);GO:0048366(leaf development)	NA	NA	NA	Growth-regulating factor [Parasponia andersonii]	Promoter (2-3kb)	3.54271	1.77e-06	8.78e-05	Hyper	yes	5.47665	2.45329	2.76689e-31	1.77637e-30	up	yes	6.49655	7.85143	7.26636	1.42618	1.56609	0.954368
NC_044371.1	90738714	90738914	200	*	XM_030635102.1	115707216	LOC115707216	GO:0004722(protein serine/threonine phosphatase activity);GO:0005768(endosome);GO:0005794(Golgi apparatus);GO:0005802(trans-Golgi network);GO:0006506(GPI anchor biosynthetic process);GO:0006888(ER to Golgi vesicle-mediated transport);GO:0016021(integral component of membrane);GO:0016787(hydrolase activity);GO:0016787(hydrolase activity)	NA	NA	NA	Calcineurin-like phosphoesterase domain, apaH type [Trema orientale]	Distal Intergenic	4.77229	1.78e-06	8.83e-05	Hyper	yes	0.570934	-0.808605	1.17059e-20	5.65716e-20	down	no	9.58065	8.13378	8.14918	14.8176	15.5689	14.9141
NC_044370.1	39827360	39827560	200	*	XM_030639024.1	115710668	LOC115710668	GO:0003674(molecular_function);GO:0005575(cellular_component);GO:0008150(biological_process)	NA	NA	NA	protein MARD1 [Morus notabilis]	Promoter (<=1kb)	3.03109	1.79e-06	8.83e-05	Hyper	yes	1.62928	0.704232	4.29139e-16	1.77359e-15	up	no	91.0293	84.6157	93.3461	53.8226	53.2242	58.0517
NC_044370.1	71073001	71073201	200	*	XM_030629973.1	115702549	LOC115702549	GO:0005634(nucleus);GO:0005829(cytosol);GO:0009691(cytokinin biosynthetic process);GO:0016799(hydrolase activity, hydrolyzing N-glycosyl compounds)	NA	NA	NA	Cytokinin riboside 5'-monophosphate phosphoribohydrolase [Trema orientale]	Promoter (<=1kb)	4.01127	1.79e-06	8.83e-05	Hyper	yes	0.229451	-2.12374	5.9624e-33	4.01289e-32	down	yes	3.00685	2.04061	2.40537	11.0409	10.6577	10.7826
NC_044370.1	50594636	50594836	200	*	XM_030629921.1	115702478	LOC115702478	GO:0003674(molecular_function);GO:0008150(biological_process)	NA	NA	NA	SsrA-binding protein [Parasponia andersonii]	Promoter (1-2kb)	3.47588	1.79e-06	8.84e-05	Hyper	yes	7.2561	2.85919	2.29235e-05	5.31024e-05	up	yes	0.848852	0.612877	1.2664	0.204289	0.085088	0.0866
NC_044373.1	84075630	84075830	200	*	XM_030643114.1	115714415	LOC115714415	GO:0004497(monooxygenase activity);GO:0005783(endoplasmic reticulum);GO:0007275(multicellular organism development);GO:0010268(brassinosteroid homeostasis);GO:0016125(sterol metabolic process);GO:0016132(brassinosteroid biosynthetic process)	00905(Brassinosteroid biosynthesis)	K09587	EC:1.14.13.-	Cytochrome P450 [Trema orientale]	Distal Intergenic	5.69979	1.8e-06	8.84e-05	Hyper	yes	2.43574	1.28436	1.15387e-06	2.98477e-06	up	yes	2.10006	2.1057	2.10454	0.639824	0.822759	1.12812
NC_044376.1	2162398	2162598	200	*	XM_030653640.1	115724170	LOC115724170	GO:0009715(chalcone biosynthetic process);GO:0016210(naringenin-chalcone synthase activity);GO:0034081(polyketide synthase complex);GO:1901696(cannabinoid biosynthetic process)	00941(Flavonoid biosynthesis);04712(Circadian rhythm - plant)	K00660	EC:2.3.1.74	RecName: Full=Naringenin-chalcone synthase	Promoter (1-2kb)	3.2221	1.8e-06	8.85e-05	Hyper	yes	14.3977	3.84776	0	0	up	yes	123.27	112.48	134.696	8.40496	8.0313	9.29332
NC_044378.1	69948702	69948902	200	*	XM_030624356.1	115697377	LOC115697377	GO:0000139(Golgi membrane);GO:0016021(integral component of membrane);GO:0016757(transferase activity, transferring glycosyl groups);GO:0042546(cell wall biogenesis);GO:0071555(cell wall organization)	NA	NA	NA	Glycosyltransferase [Parasponia andersonii]	Distal Intergenic	3.95102	1.81e-06	8.87e-05	Hyper	yes	1.22217	0.289443	0.0104155	0.0180149	up	no	16.4315	14.5912	14.1881	11.874	12.2837	12.8346
NC_044372.1	13079390	13079590	200	*	XM_030637804.1	115709643	LOC115709643	NA	NA	NA	NA	hypothetical protein TorRG33x02_109310 [Trema orientale]	Distal Intergenic	4.00786	1.81e-06	8.87e-05	Hyper	yes	0.574493	-0.799638	1.89085e-07	5.16331e-07	down	no	9.66085	7.05903	6.45745	10.8188	14.286	15.2391
NC_044379.1	59592638	59592838	200	*	XM_030628872.1	115701163	LOC115701163	GO:0004707(MAP kinase activity);GO:0005515(protein binding);GO:0005524(ATP binding);GO:0005634(nucleus);GO:0005737(cytoplasm);GO:0007165(signal transduction);GO:0010468(regulation of gene expression)	04016(MAPK signaling pathway - plant)	K20538	EC:2.7.11.24	mitogen-activated protein kinase 20 [Morus notabilis]	Promoter (<=1kb)	5.67664	1.82e-06	8.89e-05	Hyper	yes	2.33255	1.22191	1.18616e-50	1.11837e-49	up	yes	45.2523	46.3232	40.8209	17.6555	18.8173	20.2875
NC_044377.1	72743915	72744115	200	*	XM_030654387.1	115724995	LOC115724995	GO:0003700(DNA binding transcription factor activity);GO:0005634(nucleus)	04016(MAPK signaling pathway - plant)	K20557	NA	Basic-leucine zipper transcription factor [Trema orientale]	Distal Intergenic	4.87693	1.82e-06	8.92e-05	Hyper	yes	1.06681	0.0933036	0.766704	0.817714	up	no	11.2708	11.1607	12.011	9.63743	11.1495	11.4986
NC_044374.1	69604906	69605106	200	*	XM_030644693.1	115716006	LOC115716006	GO:0005524(ATP binding);GO:0005737(cytoplasm);GO:0005739(mitochondrion);GO:0005829(cytosol);GO:0009506(plasmodesma);GO:0009507(chloroplast);GO:0009570(chloroplast stroma);GO:0009735(response to cytokinin);GO:0010030(positive regulation of seed germination);GO:0010214(seed coat development);GO:0016208(AMP binding);GO:0033611(oxalate catabolic process);GO:0046686(response to cadmium ion);GO:0048046…	00630(Glyoxylate and dicarboxylate metabolism)	K22133	EC:6.2.1.8	acyl-activating enzyme 8 [Cannabis sativa]	Promoter (<=1kb)	2.89418	1.85e-06	9.02e-05	Hyper	yes	0.508339	-0.976139	2.84453e-68	3.64138e-67	down	no	57.1942	49.6574	52.3062	103.049	104.538	105.508
NC_044371.1	83714974	83715174	200	*	XM_030631982.1	115704777	LOC115704777	GO:0003674(molecular_function);GO:0005739(mitochondrion);GO:0048367(shoot system development)	NA	NA	NA	DEVIL-like protein [Trema orientale]	Promoter (<=1kb)	4.06696	1.85e-06	9.03e-05	Hyper	yes	0.191101	-2.38759	2.94232e-56	3.08419e-55	down	yes	3.49211	3.376	3.17949	18.6388	17.321	16.6175
NC_044374.1	3253664	3253864	200	*	XM_030646749.1	115717774	LOC115717774	GO:0004553(hydrolase activity, hydrolyzing O-glycosyl compounds);GO:0030247(polysaccharide binding);GO:0046658(anchored component of plasma membrane)	00500(Starch and sucrose metabolism)	K19891	EC:3.2.1.39	Glycoside hydrolase [Parasponia andersonii]	Promoter (1-2kb)	2.40573	1.86e-06	9.06e-05	Hyper	yes	2.26658	1.18052	0.00215644	0.00409426	up	yes	0.82212	0.928816	1.00349	0.479711	0.336113	0.399412
NC_044371.1	86807912	86808112	200	*	XM_030634207.1	115706531	LOC115706531	GO:0005737(cytoplasm);GO:0005773(vacuole);GO:0005886(plasma membrane);GO:0008150(biological_process);GO:0009506(plasmodesma)	NA	NA	NA	Remorin [Trema orientale]	Distal Intergenic	4.76746	1.87e-06	9.09e-05	Hyper	yes	0.446874	-1.16206	4.99239e-43	4.12955e-42	down	yes	135.541	131.681	152.122	332.809	302.219	303.369
NC_044373.1	32999632	32999832	200	*	XR_004011135.1	115714859	LOC115714859	NA	NA	NA	NA		Distal Intergenic	-1.92626	1.88e-06	9.12e-05	Hypo	yes	401.223	8.64826	0.501162	0.584136	up	no	0	0	0.120367	0	0	0
NC_044377.1	44270289	44270489	200	*	XM_030654321.1	115724943	LOC115724943	GO:0004843(thiol-dependent ubiquitin-specific protease activity);GO:0005634(nucleus);GO:0005829(cytosol);GO:0008234(cysteine-type peptidase activity);GO:0016579(protein deubiquitination);GO:0030433(ubiquitin-dependent ERAD pathway);GO:0030968(endoplasmic reticulum unfolded protein response);GO:0030968(endoplasmic reticulum unfolded protein response)	04141(Protein processing in endoplasmic reticulum);04141(Protein processing in endoplasmic reticulum)	K13719	EC:3.1.2.-	ubiquitin thioesterase OTU1 isoform X1 [Morus notabilis];PREDICTED: ubiquitin thioesterase OTU1 [Nelumbo nucifera]	Distal Intergenic	-0.965847	1.89e-06	9.16e-05	Hypo	no	0.734649	-0.444872	2.07796e-10	6.76274e-10	down	no	23.3948	21.0983	19.7845	28.5842	30.2823	28.6278
NC_044379.1	57067366	57067566	200	*	XM_030625920.1	115698754	LOC115698754	GO:0005739(mitochondrion);GO:0008270(zinc ion binding);GO:0016491(oxidoreductase activity)	00906(Carotenoid biosynthesis)	K09841	EC:1.1.1.288	Short-chain dehydrogenase/reductase [Parasponia andersonii]	"Exon (XM_030625920.1/115698754, exon 3 of 3)"	3.59202	1.9e-06	9.18e-05	Hyper	yes	4.71416	2.237	6.37984e-13	2.33877e-12	up	yes	3.70858	4.13968	4.48261	1.18705	0.841093	0.587561
NC_044371.1	85541878	85542078	200	*	XM_030632288.1	115705047	LOC115705047	GO:0005515(protein binding);GO:0005634(nucleus);GO:0010089(xylem development);GO:0010311(lateral root formation);GO:0045893(positive regulation of transcription, DNA-templated)	NA	NA	NA	Lateral organ boundaries domain containing protein [Trema orientale]	Promoter (<=1kb)	3.4789	1.9e-06	9.19e-05	Hyper	yes	22.599	4.49819	6.70078e-61	7.56235e-60	up	yes	9.62785	8.61945	11.8905	0.303965	0.381937	0.647685
NC_044371.1	13588616	13588816	200	*	XM_030633027.1	115705633	LOC115705633	NA	NA	NA	NA	GBF-interacting protein [Trema orientale]	Distal Intergenic	4.87134	1.91e-06	9.19e-05	Hyper	yes	1.63719	0.711222	3.6288e-09	1.10725e-08	up	no	14.7861	12.4916	12.1426	6.91971	8.1876	8.97076
NC_044373.1	84866330	84866530	200	*	XM_030640511.1	115712255	LOC115712255	GO:0005524(ATP binding);GO:0005886(plasma membrane);GO:0016021(integral component of membrane);GO:0016887(ATPase activity)	NA	NA	NA	Spastin [Trema orientale]	Promoter (2-3kb)	4.75298	1.91e-06	9.19e-05	Hyper	yes	0.295324	-1.75963	0.00649375	0.0115832	down	yes	0.198288	0.033475	0.146259	0.557755	0.401738	0.32053
NC_044378.1	46585409	46585609	200	*	XM_030625260.1	115698084	LOC115698084	GO:0009567(double fertilization forming a zygote and endosperm)	NA	NA	NA	hypothetical protein PanWU01x14_001960 [Parasponia andersonii]	3' UTR	3.45477	1.93e-06	9.28e-05	Hyper	yes	0.509776	-0.972064	1.36745e-07	3.77081e-07	down	no	1.76064	1.39535	2.07354	3.11066	3.39294	3.75488
NC_044375.1	88582119	88582319	200	*	XM_030647502.1	115718681	LOC115718681	GO:0005887(integral component of plasma membrane);GO:0009705(plant-type vacuole membrane);GO:0009992(cellular water homeostasis);GO:0015250(water channel activity);GO:0015254(glycerol channel activity);GO:0034220(ion transmembrane transport);GO:0042807(central vacuole)	NA	NA	NA	Tonoplast intrinsic protein [Trema orientale]	Promoter (<=1kb)	3.24854	1.93e-06	9.28e-05	Hyper	yes	0.715563	-0.48285	0.157089	0.218026	down	no	1.77774	0.85596	1.26355	1.17737	2.33365	1.93539
NC_044375.1	18269104	18269304	200	*	XM_030647714.1	115718904	LOC115718904	GO:0003676(nucleic acid binding);GO:0003677(DNA binding);GO:0003729(mRNA binding);GO:0004518(nuclease activity);GO:0005634(nucleus);GO:0005829(cytosol);GO:0010313(phytochrome binding);GO:0017148(negative regulation of translation);GO:0046872(metal ion binding);GO:0048027(mRNA 5'-UTR binding)	04141(Protein processing in endoplasmic reticulum)	K08852	EC:2.7.11.1;EC:3.1.26.-	Zinc finger, CCCH-type [Parasponia andersonii]	Promoter (<=1kb)	2.71931	1.94e-06	9.33e-05	Hyper	yes	0.863423	-0.211861	0.000128189	0.00027809	down	no	62.1501	59.4132	54.4192	61.1926	68.925	73.702
NC_044374.1	74443643	74443843	200	*	XM_030646961.1	115717992	LOC115717992	NA	NA	NA	NA	hypothetical protein PanWU01x14_200080 [Parasponia andersonii]	Distal Intergenic	4.74354	1.95e-06	9.35e-05	Hyper	yes	1.15039	0.202125	0.447311	0.53717	up	no	3.77471	4.23601	4.06956	2.87643	3.5871	4.03748
NC_044377.1	6617783	6617983	200	*	XM_030622738.1	115695677	LOC115695677	GO:0009507(chloroplast);GO:0015979(photosynthesis);GO:0015979(photosynthesis)	NA	NA	NA	FAD/NAD(P)-binding domain containing protein [Trema orientale]	Distal Intergenic	4.7454	1.95e-06	9.35e-05	Hyper	yes	0.529594	-0.917042	2.55984e-10	8.29506e-10	down	no	2.74084	3.46357	2.75226	5.17459	6.26906	5.46869
NC_044377.1	6211368	6211568	200	*	XR_004013244.1	115724647	LOC115724647	NA	NA	NA	NA		Promoter (<=1kb)	4.04852	1.96e-06	9.36e-05	Hyper	yes	1.51829	0.602445	0.0452617	0.0704394	up	no	1.30494	1.10135	1.33071	0.797578	0.789348	0.874401
NC_044370.1	67595272	67595472	200	*	XM_030642107.1	115713617	LOC115713617	GO:0005575(cellular_component);GO:0008150(biological_process)	NA	NA	NA	Lateral organ boundaries domain containing protein [Trema orientale]	Promoter (<=1kb)	4.04884	1.97e-06	9.41e-05	Hyper	yes	20.0795	4.32765	6.26808e-72	8.45191e-71	up	yes	10.5395	8.09564	11.3149	0.572106	0.423745	0.49572
NC_044370.1	11663088	11663288	200	*	XM_030629901.1	115702445	LOC115702445	GO:0008643(carbohydrate transport);GO:0016021(integral component of membrane);GO:0051119(sugar transmembrane transporter activity)	NA	NA	NA	Bidirectional sugar transporter SWEET10-like [Trema orientale]	Promoter (1-2kb)	4.74987	1.98e-06	9.43e-05	Hyper	yes	148.05	7.20994	6.88168e-63	8.06794e-62	up	yes	101.879	88.356	120.532	0.984254	0.774232	0.340578
NC_044373.1	1934041	1934241	200	*	XR_004010816.1	115712256	LOC115712256	NA	NA	NA	NA		Distal Intergenic	3.6102	1.98e-06	9.43e-05	Hyper	yes	0.668073	-0.581922	5.25396e-05	0.000118257	down	no	14.2589	10.3668	13.6457	21.5272	18.7667	16.9923
NC_044372.1	30497338	30497538	200	*	XM_030638969.1	115710611	LOC115710611	GO:0005576(extracellular region);GO:0016301(kinase activity);GO:0016310(phosphorylation);GO:0030247(polysaccharide binding)	NA	NA	NA	wall-associated receptor kinase galacturonan-binding protein [Parasponia andersonii]	Promoter (<=1kb)	2.99341	1.99e-06	9.48e-05	Hyper	yes	1.81288	0.858281	0.163353	0.225602	up	no	1.11386	1.45768	1.83817	0.998183	0.243914	1.19034
NC_044372.1	36430698	36430898	200	*	XM_030637444.1	115709359	LOC115709359	GO:0005887(integral component of plasma membrane);GO:0009705(plant-type vacuole membrane);GO:0009992(cellular water homeostasis);GO:0015250(water channel activity);GO:0015254(glycerol channel activity);GO:0034220(ion transmembrane transport);GO:0042807(central vacuole)	NA	NA	NA	aquaporin TIP1-1 [Morus notabilis]	Promoter (<=1kb)	4.85533	2.02e-06	9.6e-05	Hyper	yes	1.01646	0.0235569	0.518526	0.601157	up	no	529.639	431.243	408.334	454.62	456.93	435.491
NC_044370.1	102495574	102495774	200	*	XR_004008484.1	115701007	LOC115701007	GO:0004089(carbonate dehydratase activity);GO:0005737(cytoplasm);GO:0005739(mitochondrion);GO:0005747(mitochondrial respiratory chain complex I);GO:0009853(photorespiration);GO:0031966(mitochondrial membrane);GO:0045271(respiratory chain complex I);GO:0046872(metal ion binding)	NA	NA	NA	hypothetical protein AQUCO_01000529v1 [Aquilegia coerulea]	Distal Intergenic	-0.984741	2.02e-06	9.6e-05	Hypo	no	3.77739	1.91739	3.10453e-06	7.78056e-06	up	yes	1.64418	1.49315	0.997204	0.365045	0.449581	0.279923
NC_044376.1	44150946	44151146	200	*	XM_030651403.1	115722247	LOC115722247	GO:0004351(glutamate decarboxylase activity);GO:0005516(calmodulin binding);GO:0005829(cytosol);GO:0006536(glutamate metabolic process);GO:0030170(pyridoxal phosphate binding);GO:0046686(response to cadmium ion)	00650(Butanoate metabolism);00250(Alanine, aspartate and glutamate metabolism);00410(beta-Alanine metabolism);00430(Taurine and hypotaurine metabolism)	K01580	EC:4.1.1.15	Glutamate decarboxylase [Trema orientale]	Promoter (<=1kb)	3.05703	2.03e-06	9.61e-05	Hyper	yes	0.356707	-1.48719	7.47415e-94	1.36997e-92	down	yes	46.4287	43.8095	50.9261	125.755	135.79	134.199
NC_044371.1	17809148	17809348	200	*	TRNAK-CUU	115708599	TRNAK-CUU	NA	NA	NA	NA		Promoter (1-2kb)	4.18048	2.03e-06	9.61e-05	Hyper	yes	1360.7	10.4101	0.671274	0.737301	up	no	0	0.408211	0	0	0	0
NC_044370.1	10947959	10948159	200	*	XM_030645683.1	115716751	LOC115716751	GO:0003674(molecular_function);GO:0005634(nucleus);GO:0051513(regulation of monopolar cell growth)	NA	NA	NA	hypothetical protein TorRG33x02_091930 [Trema orientale]	Promoter (2-3kb)	4.93456	2.03e-06	9.61e-05	Hyper	yes	4.92519	2.30018	2.76431e-37	2.04705e-36	up	yes	7.59674	8.12301	7.97474	1.69237	1.93365	1.18486
NC_044376.1	57806452	57806652	200	*	XM_030652701.1	115723260	LOC115723260	GO:0003674(molecular_function);GO:0005576(extracellular region);GO:0005773(vacuole);GO:0005774(vacuolar membrane);GO:0008150(biological_process);GO:0009505(plant-type cell wall)	NA	NA	NA	Tricorn protease [Parasponia andersonii]	Distal Intergenic	4.7433	2.06e-06	9.73e-05	Hyper	yes	2.2395	1.16318	5.81797e-14	2.21773e-13	up	yes	12.768	8.65861	8.96447	4.47813	4.86883	4.22348
NC_044377.1	37514060	37514260	200	*	XM_030654878.1	115725378	LOC115725378	GO:0005737(cytoplasm);GO:0008757(S-adenosylmethionine-dependent methyltransferase activity);GO:0032259(methylation)	NA	NA	NA	Methyltransferase type [Trema orientale]	Distal Intergenic	4.73064	2.06e-06	9.73e-05	Hyper	yes	0.694111	-0.526762	1.33405e-08	3.9199e-08	down	no	9.04456	7.4829	7.26799	10.8507	11.6238	11.8074
NC_044372.1	3610386	3610586	200	*	XM_030638513.1	115710171	LOC115710171	GO:0005739(mitochondrion);GO:0016787(hydrolase activity)	03010(Ribosome)	K02885	NA	Plant organelle RNA recognition domain containing protein [Parasponia andersonii]	Distal Intergenic	4.74442	2.06e-06	9.73e-05	Hyper	yes	0.607625	-0.718747	2.11194e-05	4.90698e-05	down	no	1.92757	1.93927	2.08033	2.87603	3.31369	3.59784
NC_044378.1	35840345	35840545	200	*	XM_030624951.1	115697817	LOC115697817	GO:0003676(nucleic acid binding);GO:0003677(DNA binding);GO:0003729(mRNA binding);GO:0005634(nucleus);GO:0005737(cytoplasm);GO:0006351(transcription, DNA-templated);GO:0006355(regulation of transcription, DNA-templated);GO:0046686(response to cadmium ion)	NA	NA	NA	transcription factor Pur-alpha 1 [Morus notabilis]	Downstream (<=300bp)	3.59436	2.07e-06	9.73e-05	Hyper	yes	0.634082	-0.657259	8.66956e-25	4.73588e-24	down	no	58.5207	52.1199	57.3732	89.8553	86.3812	88.7353
NC_044378.1	67939744	67939944	200	*	XM_030624096.1	115697186	LOC115697186	GO:0003677(DNA binding);GO:0003700(DNA binding transcription factor activity);GO:0005515(protein binding);GO:0005634(nucleus);GO:0006351(transcription, DNA-templated);GO:0006355(regulation of transcription, DNA-templated);GO:0046983(protein dimerization activity)	NA	NA	NA	hypothetical protein L484_002862 [Morus notabilis]	Promoter (<=1kb)	4.10002	2.08e-06	9.76e-05	Hyper	yes	0.882303	-0.180654	0.000254307	0.000534487	down	no	52.0794	49.6061	48.9636	53.4959	55.6285	61.6208
NC_044370.1	100140438	100140638	200	*	XM_030627468.1	115699918	LOC115699918	GO:0005886(plasma membrane);GO:0005886(plasma membrane)	00790(Folate biosynthesis);00790(Folate biosynthesis)	K15631	EC:2.8.1.9	Glycine dehydrogenase (decarboxylating) [Parasponia andersonii]	Promoter (<=1kb)	3.13284	2.08e-06	9.76e-05	Hyper	yes	2.11731	1.08223	4.89834e-13	1.80392e-12	up	yes	4.94617	4.05471	4.34168	2.31451	1.99429	1.99285
NC_044374.1	43681336	43681536	200	*	XM_030645033.1	115716272	LOC115716272	GO:0000028(ribosomal small subunit assembly);GO:0003735(structural constituent of ribosome);GO:0022627(cytosolic small ribosomal subunit)	03040(Spliceosome)	K12897	NA	PREDICTED: serine/arginine-rich splicing factor SR45a-like isoform X3 [Juglans regia]	Distal Intergenic	5.02795	2.08e-06	9.76e-05	Hyper	yes	1.96446	0.974134	8.05767e-24	4.27903e-23	up	no	59.3895	53.0489	55.1945	29.6213	26.2204	29.4911
NC_044371.1	66251050	66251250	200	*	XM_030632726.1	115705392	LOC115705392	GO:0005634(nucleus)	04141(Protein processing in endoplasmic reticulum)	K09503	NA	dnaJ protein homolog [Morus notabilis]	Promoter (<=1kb)	2.9026	2.1e-06	9.85e-05	Hyper	yes	0.853483	-0.228565	7.42706e-10	2.35231e-09	down	no	280.938	261.831	266.055	305.14	322.167	320.366
NC_044377.1	75270796	75270996	200	*	XR_004007549.1	115695764	LOC115695764	GO:0005524(ATP binding);GO:0005886(plasma membrane);GO:0016301(kinase activity);GO:0016310(phosphorylation)	NA	NA	NA	Mitogen-activated protein kinase kinase kinase [Trema orientale]	Distal Intergenic	-1.54725	2.13e-06	0.0001	Hypo	yes	0.0035765	-8.12724	0.452795	0.539974	down	no	0	0	0	0	0	0.083881
NC_044374.1	10458108	10458308	200	*	XM_030645899.1	115716971	LOC115716971	GO:0005515(protein binding)	00630(Glyoxylate and dicarboxylate metabolism);00710(Carbon fixation in photosynthetic organisms)	K01602	EC:4.1.1.39	ribulose bisphosphate carboxylase small chain, chloroplastic [Morus notabilis]	Promoter (<=1kb)	2.66963	2.14e-06	0.000100168	Hyper	yes	0.539564	-0.890135	3.41852e-33	2.31417e-32	down	no	979.046	979.881	1123.65	1930.96	1900.92	1881.2
NC_044371.1	91762886	91763086	200	*	XM_030635314.1	115707369	LOC115707369	GO:0016985(mannan endo-1,4-beta-mannosidase activity);GO:0046355(mannan catabolic process)	00051(Fructose and mannose metabolism)	K19355	EC:3.2.1.78	1,4-alpha-glucan-branching enzyme [Trema orientale]	Promoter (<=1kb)	5.63704	2.15e-06	0.000100558	Hyper	yes	1.13673	0.184889	0.203782	0.27486	up	no	23.056	18.9046	19.5967	17.2776	19.2588	17.6167
NC_044370.1	96782822	96783022	200	*	XM_030625990.1	115698801	LOC115698801	GO:0003677(DNA binding);GO:0003700(DNA binding transcription factor activity);GO:0005515(protein binding);GO:0005634(nucleus);GO:0005829(cytosol);GO:0006355(regulation of transcription, DNA-templated);GO:0009416(response to light stimulus);GO:0009722(detection of cytokinin stimulus);GO:0071345(cellular response to cytokine stimulus);GO:0071345(cellular response to cytokine stimulus)	NA	NA	NA	Knotted-like homeobox transcription factor [Parasponia andersonii]	Promoter (<=1kb)	5.63634	2.16e-06	0.000100596	Hyper	yes	0.38006	-1.3957	3.56341e-60	3.98294e-59	down	yes	19.6371	22.1787	21.3437	49.8567	56.1256	60.2003
NC_044371.1	48945686	48945886	200	*	XM_030634127.1	115706470	LOC115706470	GO:0005739(mitochondrion);GO:0016301(kinase activity);GO:0016310(phosphorylation)	NA	NA	NA	Zf-FLZ domain containing protein [Trema orientale]	Distal Intergenic	4.72748	2.16e-06	0.000100596	Hyper	yes	1.17644	0.234424	0.133117	0.188388	up	no	21.7349	18.828	22.8594	18.1848	17.5128	18.2129
NC_044379.1	55203987	55204187	200	*	XR_004008517.1	115701162	LOC115701162	GO:0004657(proline dehydrogenase activity);GO:0005739(mitochondrion);GO:0006537(glutamate biosynthetic process);GO:0006562(proline catabolic process);GO:0006970(response to osmotic stress);GO:0009414(response to water deprivation);GO:0010133(proline catabolic process to glutamate);GO:0055114(oxidation-reduction process);GO:0055114(oxidation-reduction process)	00330(Arginine and proline metabolism);00330(Arginine and proline metabolism)	K00318	EC:1.5.-.-	Proline oxidase family [Trema orientale]	Promoter (<=1kb)	5.01955	2.16e-06	0.000100596	Hyper	yes	20.245	4.3395	0	0	up	yes	124.377	106.002	94.1823	5.11247	5.40256	5.51662
NC_044370.1	29209781	29209981	200	*	XM_030637533.1	115709427	LOC115709427	GO:0003677(DNA binding);GO:0003700(DNA binding transcription factor activity);GO:0005634(nucleus);GO:0006351(transcription, DNA-templated);GO:0006355(regulation of transcription, DNA-templated)	00040(Pentose and glucuronate interconversions)	K01051	EC:3.1.1.11	GAMYB transcription factor [Parasponia andersonii]	Distal Intergenic	4.72085	2.16e-06	0.000100596	Hyper	yes	0.222961	-2.16513	1.07054e-122	2.73035e-121	down	yes	5.91757	5.96076	6.70535	25.8374	29.1015	28.4105
NC_044379.1	49949337	49949537	200	*	XM_030628755.1	115701063	LOC115701063	GO:0005794(Golgi apparatus);GO:0016413(O-acetyltransferase activity);GO:0071554(cell wall organization or biogenesis)	NA	NA	NA	Trichome birefringence-like family [Parasponia andersonii]	Promoter (1-2kb)	3.31235	2.17e-06	0.000100842	Hyper	yes	0.426671	-1.2288	5.22146e-29	3.16857e-28	down	yes	7.81323	7.91853	9.18487	17.6294	20.2544	20.5139
NC_044379.1	54245266	54245466	200	*	XM_030626062.1	115698857	LOC115698857	GO:0005739(mitochondrion);GO:0016021(integral component of membrane)	NA	NA	NA	CTTNBP 2 amino-terminal-like protein [Trema orientale]	Promoter (<=1kb)	3.61522	2.18e-06	0.00010112	Hyper	yes	1.0045	0.00647807	0.655832	0.724927	up	no	11.8442	8.44808	10.5678	9.50132	10.2531	10.9673
NC_044372.1	7044604	7044804	200	*	XM_030637287.1	115709239	LOC115709239	GO:0005737(cytoplasm);GO:0009735(response to cytokinin);GO:0016740(transferase activity)	00940(Phenylpropanoid biosynthesis);00945(Stilbenoid, diarylheptanoid and gingerol biosynthesis);00941(Flavonoid biosynthesis)	K13065	EC:2.3.1.133	Transferase [Parasponia andersonii]	Promoter (<=1kb)	4.72426	2.2e-06	0.000101811	Hyper	yes	0.577942	-0.791003	4.13646e-08	1.1788e-07	down	no	3.24955	3.04192	3.75199	5.56939	5.82847	5.98013
NC_044370.1	11640108	11640308	200	*	XM_030651035.1	115721901	LOC115721901	GO:0000822(inositol hexakisphosphate binding);GO:0009734(auxin-activated signaling pathway)	04075(Plant hormone signal transduction)	K14485	NA	PREDICTED: protein TRANSPORT INHIBITOR RESPONSE 1 [Prunus mume]	Promoter (1-2kb)	4.96848	2.2e-06	0.000101811	Hyper	yes	0.838222	-0.254595	0.000606828	0.00122397	down	no	26.5014	28.8167	25.1186	27.8573	33.0384	35.0654
NC_044378.1	3959792	3959992	200	*	XM_030623931.1	115697035	LOC115697035	GO:0016021(integral component of membrane);GO:0016757(transferase activity, transferring glycosyl groups)	NA	NA	NA	hypothetical protein TorRG33x02_041880 [Trema orientale]	Distal Intergenic	3.96774	2.2e-06	0.000101861	Hyper	yes	1.16221	0.216875	0.125243	0.17825	up	no	16.6394	16.2855	13.5475	13.3829	13.5389	13.0644
NC_044373.1	86416348	86416548	200	*	XM_030641097.1	115712745	LOC115712745	GO:0005576(extracellular region);GO:0005773(vacuole);GO:0008150(biological_process);GO:0008150(biological_process)	NA	NA	NA	hypothetical protein TorRG33x02_269540 [Trema orientale]	Promoter (1-2kb)	3.20816	2.21e-06	0.000102155	Hyper	yes	0.701892	-0.510679	2.81796e-14	1.09007e-13	down	no	20.3514	19.1896	19.2303	27.9588	27.9166	27.8573
NC_044371.1	99854380	99854580	200	*	XM_030635977.1	115707885	LOC115707885	GO:0005515(protein binding);GO:0005634(nucleus);GO:0005829(cytosol);GO:0006351(transcription, DNA-templated);GO:0006355(regulation of transcription, DNA-templated);GO:0010072(primary shoot apical meristem specification)	NA	NA	NA	Topless-like WD40 repeat containing protein [Parasponia andersonii]	Distal Intergenic	5.53688	2.22e-06	0.000102189	Hyper	yes	0.595473	-0.747891	1.59301e-30	1.00064e-29	down	no	56.2014	54.5706	49.5126	80.5785	90.5005	98.0928
NC_044372.1	12703806	12704006	200	*	XM_030637784.1	115709635	LOC115709635	GO:0003677(DNA binding);GO:0005516(calmodulin binding);GO:0005634(nucleus);GO:0006351(transcription, DNA-templated);GO:0006355(regulation of transcription, DNA-templated);GO:0006950(response to stress);GO:0006950(response to stress)	NA	NA	NA	Calmodulin-binding protein [Trema orientale]	Promoter (<=1kb)	4.0836	2.22e-06	0.000102189	Hyper	yes	1.0643	0.0899016	0.78783	0.833633	up	no	18.5734	19.2001	20.6915	17.406	17.673	19.854
NC_044374.1	805363	805563	200	*	XM_030644951.1	115716209	LOC115716209	GO:0002230(positive regulation of defense response to virus by host);GO:0002237(response to molecule of bacterial origin);GO:0003677(DNA binding);GO:0003700(DNA binding transcription factor activity);GO:0003713(transcription coactivator activity);GO:0005515(protein binding);GO:0005634(nucleus);GO:0006351(transcription, DNA-templated);GO:0006355(regulation of transcription, DNA-templated);GO:00072…	NA	NA	NA	NAC domain containing protein [Trema orientale]	Promoter (<=1kb)	5.54162	2.23e-06	0.000102565	Hyper	yes	0.479302	-1.06099	1.40831e-74	1.9877e-73	down	yes	29.0751	26.6983	26.638	53.9829	58.991	58.9665
NC_044370.1	91446741	91446941	200	*	XM_030624913.1	115697785	LOC115697785	GO:0005765(lysosomal membrane);GO:0006465(signal peptide processing);GO:0030660(Golgi-associated vesicle membrane);GO:0033619(membrane protein proteolysis);GO:0042500(aspartic endopeptidase activity, intramembrane cleaving);GO:0071458(integral component of cytoplasmic side of endoplasmic reticulum membrane);GO:0071556(integral component of lumenal side of endoplasmic reticulum membrane)	NA	NA	NA	Peptidase A22B, signal peptide peptidase [Trema orientale]	Promoter (<=1kb)	3.49556	2.24e-06	0.000102849	Hyper	yes	1.23596	0.305627	0.00109274	0.00214598	up	no	61.3896	52.1378	58.4652	45.2796	46.8686	47.0094
NC_044371.1	87851865	87852065	200	*	XM_030634401.1	115706687	LOC115706687	GO:0004197(cysteine-type endopeptidase activity);GO:0006511(ubiquitin-dependent protein catabolic process);GO:0016021(integral component of membrane);GO:0016579(protein deubiquitination);GO:0036459(thiol-dependent ubiquitinyl hydrolase activity);GO:0046872(metal ion binding);GO:0046872(metal ion binding)	NA	NA	NA	Ubiquitinyl hydrolase [Trema orientale]	Promoter (<=1kb)	4.91582	2.26e-06	0.000103728	Hyper	yes	1.56486	0.646036	1.59048e-11	5.47177e-11	up	no	15.2792	13.7691	15.5688	8.62634	9.81737	10.0681
NC_044370.1	11348850	11349050	200	*	XR_004012257.1	115719777	LOC115719777	GO:0004672(protein kinase activity);GO:0004674(protein serine/threonine kinase activity);GO:0004712(protein serine/threonine/tyrosine kinase activity);GO:0005829(cytosol);GO:0005886(plasma membrane);GO:0009658(chloroplast organization);GO:0035556(intracellular signal transduction);GO:0035556(intracellular signal transduction)	NA	NA	NA	serine/threonine-protein kinase STY46 isoform X1 [Morus notabilis]	Promoter (1-2kb)	3.49774	2.26e-06	0.000103834	Hyper	yes	0.759846	-0.396221	0.000458453	0.000937132	down	no	5.86867	5.08635	6.2139	6.65573	7.29171	8.64781
NC_044379.1	11580498	11580698	200	*	XM_030626892.1	115699466	LOC115699466	GO:0005096(GTPase activator activity);GO:0007165(signal transduction);GO:0009507(chloroplast)	NA	NA	NA	CRIB domain containing protein [Parasponia andersonii]	Promoter (<=1kb)	4.71324	2.28e-06	0.000104279	Hyper	yes	2.91407	1.54304	6.33867e-37	4.65543e-36	up	yes	18.6063	15.3919	17.8881	5.4178	5.53233	6.85529
NC_044379.1	37695604	37695804	200	*	XM_030627264.1	115699729	LOC115699729	GO:0003700(DNA binding transcription factor activity);GO:0005634(nucleus);GO:0043565(sequence-specific DNA binding);GO:0044212(transcription regulatory region DNA binding);GO:0048235(pollen sperm cell differentiation)	NA	NA	NA	TFIIH C1-like domain containing protein [Parasponia andersonii]	Distal Intergenic	-0.863025	2.28e-06	0.000104279	Hypo	no	1.18876	0.249457	0.422305	0.512914	up	no	1.84072	1.65264	1.8789	1.2923	1.32413	1.90279
NC_044377.1	48309728	48309928	200	*	XM_030622306.1	115695227	LOC115695227	NA	NA	NA	NA	C-5 cytosine methyltransferase [Trema orientale]	Distal Intergenic	-1.74453	2.28e-06	0.000104484	Hypo	yes	4192.39	12.0336	3.39422e-07	9.09454e-07	up	yes	0.446684	0.342431	0.468601	0	0	0
NC_044374.1	70386241	70386441	200	*	XM_030646049.1	115717106	LOC115717106	GO:0006952(defense response)	03013(RNA transport)	K03239	NA	LURP1-related protein domain containing protein [Parasponia andersonii]	Promoter (1-2kb)	4.70852	2.29e-06	0.000104687	Hyper	yes	2.22888	1.15632	9.88483e-20	4.62618e-19	up	yes	34.9544	27.3201	31.8387	14.9979	14.2819	12.9447
NC_044378.1	2198505	2198705	200	*	XM_030624762.1	115697672	LOC115697672	GO:0006855(drug transmembrane transport)	NA	NA	NA	Multi antimicrobial extrusion protein [Parasponia andersonii]	"Exon (XM_030624762.1/115697672, exon 3 of 3)"	4.79665	2.3e-06	0.000105122	Hyper	yes	131.997	7.04436	0.500803	0.584136	up	no	0.039599	0	0	0	0	0
NC_044375.1	39598503	39598703	200	*	XR_004012418.1	115721269	LOC115721269	NA	NA	NA	NA		Promoter (<=1kb)	3.40699	2.32e-06	0.000105745	Hyper	yes	0.424139	-1.23739	3.63969e-15	1.45413e-14	down	yes	1.93803	1.59112	1.64861	3.59058	4.58312	4.03399
NC_044373.1	78930538	78930738	200	*	XM_030640170.1	115711970	LOC115711970	GO:0005737(cytoplasm);GO:0009733(response to auxin);GO:0016874(ligase activity)	04075(Plant hormone signal transduction)	K14487	NA	GH3-like hormone conjugating enzyme [Parasponia andersonii]	Promoter (<=1kb)	3.97897	2.32e-06	0.000105745	Hyper	yes	70.193	6.13326	1.34409e-57	1.44072e-56	up	yes	68.5751	38.2484	35.7627	0.41585	0.856832	0.758663
NC_044373.1	48461421	48461621	200	*	XM_030641236.1	115712846	LOC115712846	GO:0003677(DNA binding);GO:0003700(DNA binding transcription factor activity);GO:0005515(protein binding);GO:0005634(nucleus);GO:0006351(transcription, DNA-templated);GO:0007275(multicellular organism development);GO:0009651(response to salt stress);GO:0009737(response to abscisic acid);GO:0010089(xylem development);GO:0010150(leaf senescence);GO:0016032(viral process);GO:0045892(negative regulat…	NA	NA	NA	NAC domain containing protein [Parasponia andersonii]	Promoter (<=1kb)	2.98019	2.32e-06	0.000105745	Hyper	yes	0.894913	-0.16018	0.00394415	0.0072368	down	no	49.2194	48.4562	50.0411	50.391	54.5555	60.1161
NC_044376.1	52085792	52085992	200	*	XM_030653368.1	115723906	LOC115723906	NA	NA	NA	NA	hypothetical protein AMTR_s03757p00002750, partial [Amborella trichopoda]	Distal Intergenic	3.18081	2.35e-06	0.000106991	Hyper	yes	516.913	9.01378	0.23195	0.308259	up	no	0.155074	0	0	0	0	0
NC_044370.1	96564326	96564526	200	*	XM_030625979.1	115698790	LOC115698790	GO:0003674(molecular_function);GO:0008150(biological_process);GO:0008150(biological_process)	NA	NA	NA	hypothetical protein PanWU01x14_074280 [Parasponia andersonii]	Promoter (<=1kb)	4.70678	2.36e-06	0.000107012	Hyper	yes	0.68051	-0.555311	2.75283e-08	7.94428e-08	down	no	10.2278	9.43305	8.43426	12.7002	14.2519	14.3332
NC_044376.1	33380549	33380749	200	*	XM_030651204.1	115722084	LOC115722084	GO:0000287(magnesium ion binding);GO:0004743(pyruvate kinase activity);GO:0005524(ATP binding);GO:0005829(cytosol);GO:0006096(glycolytic process);GO:0006629(lipid metabolic process);GO:0009507(chloroplast);GO:0009570(chloroplast stroma);GO:0010431(seed maturation);GO:0016301(kinase activity);GO:0030955(potassium ion binding);GO:0046686(response to cadmium ion)	00010(Glycolysis / Gluconeogenesis);00620(Pyruvate metabolism);00230(Purine metabolism)	K00873	EC:2.7.1.40	Pyruvate kinase [Trema orientale]	Promoter (<=1kb)	3.58128	2.38e-06	0.00010769	Hyper	yes	5.24568	2.39113	0	0	up	yes	162.829	154.222	155.605	28.4027	30.6547	31.0464
NC_044371.1	100774107	100774307	200	*	XM_030636192.1	115708028	LOC115708028	GO:0001046(core promoter sequence-specific DNA binding);GO:0001228(transcriptional activator activity, RNA polymerase II transcription regulatory region sequence-specific DNA binding);GO:0005634(nucleus);GO:0006366(transcription by RNA polymerase II);GO:0006366(transcription by RNA polymerase II)	NA	NA	NA	transcription factor bHLH153 isoform X1 [Morus notabilis];transcription factor bHLH153 isoform X2 [Morus notabilis]	Promoter (<=1kb)	4.70435	2.38e-06	0.00010769	Hyper	yes	1.36379	0.447619	0.000159405	0.000342645	up	no	23.9604	23.7638	24.4479	17.1412	16.5024	19.2767
NC_044371.1	98771965	98772165	200	*	XM_030632594.1	115705291	LOC115705291	GO:0003674(molecular_function);GO:0005575(cellular_component);GO:0008150(biological_process)	NA	NA	NA	Zf-FLZ domain containing protein [Trema orientale]	Promoter (2-3kb)	4.69877	2.39e-06	0.000107846	Hyper	yes	3.31556	1.72925	8.27062e-62	9.48125e-61	up	yes	34.075	30.4195	36.1268	8.96528	11.0879	10.295
NC_044370.1	10939598	10939798	200	*	XM_030645568.1	115716676	LOC115716676	GO:0003777(microtubule motor activity);GO:0005871(kinesin complex);GO:0007018(microtubule-based movement);GO:0016887(ATPase activity)	NA	NA	NA	Kinesin-like protein [Parasponia andersonii]	Promoter (<=1kb)	-1.61899	2.39e-06	0.000107846	Hypo	yes	35.4541	5.14788	7.72775e-37	5.66312e-36	up	yes	1.16745	0.938314	1.21512	0.025269	0.04572	0.022678
NC_044376.1	1844770	1844970	200	*	XM_030651848.1	115722602	LOC115722602	GO:0004861(cyclin-dependent protein serine/threonine kinase inhibitor activity);GO:0005515(protein binding);GO:0005634(nucleus);GO:0005654(nucleoplasm);GO:0005737(cytoplasm);GO:0007050(cell cycle arrest);GO:0030332(cyclin binding);GO:0045736(negative regulation of cyclin-dependent protein serine/threonine kinase activity);GO:0045786(negative regulation of cell cycle)	NA	NA	NA	Cyclin-dependent kinase inhibitor [Parasponia andersonii]	3' UTR	4.72128	2.39e-06	0.000107846	Hyper	yes	1.42486	0.510817	3.99726e-05	9.07971e-05	up	no	27.6728	30.9408	33.6216	21.6383	21.0733	22.0213
NC_044376.1	57804472	57804672	200	*	XM_030652701.1	115723260	LOC115723260	GO:0003674(molecular_function);GO:0005576(extracellular region);GO:0005773(vacuole);GO:0005774(vacuolar membrane);GO:0008150(biological_process);GO:0009505(plant-type cell wall)	NA	NA	NA	Tricorn protease [Parasponia andersonii]	Promoter (1-2kb)	4.71728	2.39e-06	0.000107888	Hyper	yes	2.2395	1.16318	5.81797e-14	2.21773e-13	up	yes	12.768	8.65861	8.96447	4.47813	4.86883	4.22348
NC_044371.1	88968453	88968653	200	*	XM_030634702.1	115706926	LOC115706926	GO:0005774(vacuolar membrane);GO:0005783(endoplasmic reticulum);GO:0005794(Golgi apparatus);GO:0009507(chloroplast);GO:0010008(endosome membrane);GO:0016021(integral component of membrane);GO:0016192(vesicle-mediated transport)	NA	NA	NA	PRA1 family protein F3-like [Hevea brasiliensis]	Promoter (<=1kb)	4.70685	2.42e-06	0.000109068	Hyper	yes	1.20346	0.267193	0.140468	0.197539	up	no	18.4601	17.2183	18.2022	16.113	15.9592	12.6991
NC_044373.1	81081719	81081919	200	*	XM_030643818.1	115715033	LOC115715033	GO:0003677(DNA binding);GO:0003700(DNA binding transcription factor activity);GO:0005634(nucleus);GO:0006351(transcription, DNA-templated);GO:0006355(regulation of transcription, DNA-templated);GO:0009873(ethylene-activated signaling pathway);GO:0010087(phloem or xylem histogenesis);GO:0010200(response to chitin);GO:0050832(defense response to fungus);GO:0051301(cell division)	NA	NA	NA	AP2/ERF transcription factor [Parasponia andersonii]	Promoter (<=1kb)	3.48978	2.43e-06	0.000109111	Hyper	yes	1.23298	0.302145	0.917731	0.939172	up	no	0.056058	0.039637	0.049668	0.117896	0	0
NC_044371.1	19992672	19992872	200	*	XR_004009396.1	115705129	LOC115705129	GO:0000156(phosphorelay response regulator activity);GO:0000160(phosphorelay signal transduction system);GO:0003677(DNA binding);GO:0005634(nucleus);GO:0005739(mitochondrion);GO:0006351(transcription, DNA-templated);GO:0006355(regulation of transcription, DNA-templated);GO:0007623(circadian rhythm);GO:0009266(response to temperature stimulus);GO:0010017(red or far-red light signaling pathway);GO:…	04712(Circadian rhythm - plant);04712(Circadian rhythm - plant)	K12129	NA	Two-component response regulator [Trema orientale]	Promoter (<=1kb)	3.59838	2.43e-06	0.000109269	Hyper	yes	0.409461	-1.2882	3.60821e-25	1.99209e-24	down	yes	3.67835	3.52533	3.1434	7.02045	8.60217	9.6474
NC_044371.1	46252454	46252654	200	*	XM_030632463.1	115705201	LOC115705201	GO:0004518(nuclease activity);GO:0005634(nucleus);GO:0005737(cytoplasm);GO:0006401(RNA catabolic process);GO:0090305(nucleic acid phosphodiester bond hydrolysis)	NA	NA	NA	Aminoacyl-tRNA synthetase, class 1a, anticodon-binding [Trema orientale]	Promoter (<=1kb)	3.52498	2.44e-06	0.000109651	Hyper	yes	0.697447	-0.519844	2.80716e-07	7.57302e-07	down	no	11.0265	9.58906	11.7599	15.376	15.9563	15.0878
NC_044371.1	3718036	3718236	200	*	XM_030632003.1	115704795	LOC115704795	GO:0003677(DNA binding);GO:0003700(DNA binding transcription factor activity);GO:0005515(protein binding);GO:0005634(nucleus);GO:0006351(transcription, DNA-templated);GO:0006355(regulation of transcription, DNA-templated);GO:0007275(multicellular organism development);GO:0009793(embryo development ending in seed dormancy);GO:0048759(xylem vessel member cell differentiation);GO:0071555(cell wall o…	03013(RNA transport);03015(mRNA surveillance pathway);03018(RNA degradation)	K13126	NA	NAC domain containing protein [Parasponia andersonii]	Promoter (1-2kb)	4.94405	2.45e-06	0.000109651	Hyper	yes	1.96189	0.972242	0.311906	0.398492	up	no	0.035331	0.185686	0.162367	0.088946	0.053093	0.053377
NC_044372.1	18616118	18616318	200	*	XM_030637671.1	115709547	LOC115709547	GO:0003677(DNA binding);GO:0003700(DNA binding transcription factor activity);GO:0005515(protein binding);GO:0005634(nucleus);GO:0006351(transcription, DNA-templated);GO:0006355(regulation of transcription, DNA-templated);GO:0009908(flower development);GO:0043565(sequence-specific DNA binding);GO:0046872(metal ion binding);GO:0048510(regulation of timing of transition from vegetative to reproduct…	04712(Circadian rhythm - plant)	K16222	NA	Zinc finger, Dof-type [Parasponia andersonii]	Distal Intergenic	3.18967	2.45e-06	0.000109651	Hyper	yes	0.565484	-0.822442	4.37548e-34	3.0191e-33	down	no	29.5954	27.7277	29.8276	46.6356	53.0417	54.4399
NC_044379.1	57197296	57197496	200	*	XM_030626267.1	115699061	LOC115699061	GO:0005794(Golgi apparatus);GO:0005886(plasma membrane);GO:0016021(integral component of membrane);GO:0019706(protein-cysteine S-palmitoyltransferase activity)	NA	NA	NA	Zinc finger, DHHC-type, palmitoyltransferase [Trema orientale]	Promoter (<=1kb)	3.56172	2.45e-06	0.000109694	Hyper	yes	1.89454	0.921847	3.63335e-23	1.89446e-22	up	no	40.0024	35.3535	39.2088	20.9948	19.9489	19.5273
NC_044376.1	4829556	4829756	200	*	XM_030651863.1	115722616	LOC115722616	NA	NA	NA	NA		Promoter (<=1kb)	2.38653	2.45e-06	0.000109717	Hyper	yes	1.12854	0.174454	0.152203	0.212079	up	no	22.8708	19.4436	20.9757	18.0623	19.5275	18.4918
NC_044378.1	4524649	4524849	200	*	XM_030624065.1	115697159	LOC115697159	GO:0005634(nucleus);GO:0006351(transcription, DNA-templated);GO:0043565(sequence-specific DNA binding)	04075(Plant hormone signal transduction)	K14431	NA	TGA transcription factor [Parasponia andersonii]	Promoter (<=1kb)	4.07825	2.46e-06	0.000110028	Hyper	yes	0.503284	-0.990555	4.58305e-28	2.71458e-27	down	no	13.1788	13.1214	10.8537	23.7827	25.3845	24.6555
NC_044377.1	54085488	54085688	200	*	XM_030655015.1	115725478	LOC115725478	GO:0004252(serine-type endopeptidase activity);GO:0005618(cell wall);GO:0005618(cell wall)	NA	NA	NA	Subtilase [Trema orientale]	Promoter (<=1kb)	3.15836	2.49e-06	0.000111074	Hyper	yes	1.02843	0.0404496	0.658643	0.727447	up	no	38.7513	32.0009	32.653	32.6028	33.4224	34.521
NC_044371.1	70927253	70927453	200	*	XM_030632957.1	115705585	LOC115705585	GO:0004430(1-phosphatidylinositol 4-kinase activity);GO:0004674(protein serine/threonine kinase activity);GO:0005524(ATP binding);GO:0005634(nucleus);GO:0005737(cytoplasm);GO:0005829(cytosol);GO:0009507(chloroplast);GO:0009651(response to salt stress);GO:0016020(membrane);GO:0016301(kinase activity);GO:0016310(phosphorylation);GO:0046777(protein autophosphorylation);GO:0046854(phosphatidylinosito…	NA	NA	NA	Phosphatidylinositol 3-kinase, Vps34 type [Trema orientale]	Promoter (<=1kb)	4.82724	2.51e-06	0.000111601	Hyper	yes	0.62813	-0.670864	1.66942e-25	9.28074e-25	down	no	29.2133	29.9916	30.5163	45.2141	48.2057	49.4187
NC_044371.1	74739015	74739215	200	*	XM_030633099.1	115705696	LOC115705696	GO:0005524(ATP binding);GO:0009507(chloroplast);GO:0009570(chloroplast stroma);GO:0009941(chloroplast envelope);GO:0016887(ATPase activity);GO:0019538(protein metabolic process);GO:0034214(protein hexamerization);GO:0042803(protein homodimerization activity)	NA	NA	NA	ClpA/B family [Trema orientale]	Promoter (<=1kb)	4.694	2.51e-06	0.000111601	Hyper	yes	0.439087	-1.18742	5.86268e-34	4.03211e-33	down	yes	5.97217	5.54898	4.95064	11.0412	12.569	13.9035
NC_044373.1	87389258	87389458	200	*	XM_030641335.1	115712916	LOC115712916	GO:0005634(nucleus);GO:0005737(cytoplasm)	NA	NA	NA	Beta-catenin [Trema orientale]	Promoter (<=1kb)	2.8887	2.51e-06	0.000111601	Hyper	yes	0.408672	-1.29099	1.42347e-79	2.14166e-78	down	yes	22.9926	22.0682	21.5823	49.3871	55.5763	58.1089
NC_044373.1	15656598	15656798	200	*	XM_030642401.1	115713922	LOC115713922	GO:0005634(nucleus);GO:0016567(protein ubiquitination)	NA	NA	NA	Eukaryotic elongation factor 2 kinase [Parasponia andersonii]	Distal Intergenic	4.93962	2.55e-06	0.000113232	Hyper	yes	1.32506	0.406061	0.000141643	0.000305935	up	no	18.0516	16.5203	16.4869	12.6569	12.6904	13.1858
NC_044370.1	75292445	75292645	200	*	XM_030643229.1	115714490	LOC115714490	GO:0000976(transcription regulatory region sequence-specific DNA binding);GO:0000977(RNA polymerase II regulatory region sequence-specific DNA binding);GO:0003677(DNA binding);GO:0003700(DNA binding transcription factor activity);GO:0005515(protein binding);GO:0005634(nucleus);GO:0006351(transcription, DNA-templated);GO:0006355(regulation of transcription, DNA-templated);GO:0009414(response to wa…	04075(Plant hormone signal transduction);04075(Plant hormone signal transduction)	K14432	NA	Basic-leucine zipper transcription factor [Trema orientale]	Promoter (<=1kb)	2.50053	2.56e-06	0.000113587	Hyper	yes	0.542732	-0.881688	1.04439e-24	5.69845e-24	down	no	11.8257	9.91818	11.5308	20.6283	20.6147	20.0665
NC_044371.1	88288863	88289063	200	*	XM_030635770.1	115707735	LOC115707735	GO:0003674(molecular_function);GO:0008150(biological_process);GO:0016021(integral component of membrane);GO:0016021(integral component of membrane)	NA	NA	NA	GPI-Mannosyltransferase II co-activator, Pga [Trema orientale]	Distal Intergenic	4.76205	2.58e-06	0.000114366	Hyper	yes	1.18754	0.247978	0.223214	0.297995	up	no	8.31779	8.33195	7.39124	7.3745	6.13316	6.73665
NC_044371.1	84912649	84912849	200	*	XR_004009579.1	115706270	LOC115706270	GO:0003700(DNA binding transcription factor activity);GO:0005634(nucleus);GO:0006351(transcription, DNA-templated);GO:0006355(regulation of transcription, DNA-templated);GO:0007275(multicellular organism development);GO:0009753(response to jasmonic acid);GO:0044212(transcription regulatory region DNA binding);GO:0045995(regulation of embryonic development);GO:0048317(seed morphogenesis);GO:008006…	NA	NA	NA	NAC domain containing protein [Parasponia andersonii]	Distal Intergenic	4.68196	2.6e-06	0.000114667	Hyper	yes	0.951457	-0.0717892	0.114952	0.16513	down	no	52.3236	45.6327	38.5511	44.0625	49.0349	50.3746
NC_044376.1	9432438	9432638	200	*	XM_030651721.1	115722499	LOC115722499	GO:0005737(cytoplasm);GO:0005886(plasma membrane)	NA	NA	NA	Alpha/beta hydrolase fold [Parasponia andersonii]	Promoter (2-3kb)	4.68196	2.6e-06	0.000114667	Hyper	yes	0.502946	-0.991525	7.30791e-45	6.23558e-44	down	no	25.4873	25.2082	22.8964	44.1798	52.09	50.052
NC_044370.1	12595720	12595920	200	*	XM_030626515.1	115699192	LOC115699192	GO:0000139(Golgi membrane);GO:0003824(catalytic activity);GO:0005768(endosome);GO:0005794(Golgi apparatus);GO:0005802(trans-Golgi network);GO:0005829(cytosol);GO:0005886(plasma membrane);GO:0008460(dTDP-glucose 4,6-dehydratase activity);GO:0009225(nucleotide-sugar metabolic process);GO:0016020(membrane);GO:0016021(integral component of membrane);GO:0019305(dTDP-rhamnose biosynthetic process);GO:0…	00520(Amino sugar and nucleotide sugar metabolism)	K08678	EC:4.1.1.35	UDP-glucuronic acid decarboxylase 2-like [Morus notabilis]	Promoter (1-2kb)	3.87661	2.6e-06	0.000114667	Hyper	yes	0.770252	-0.376598	7.08361e-15	2.80069e-14	down	no	55.6213	51.1397	50.6923	66.0859	69.3149	69.0172
NC_044373.1	2153045	2153245	200	*	XM_030642662.1	115714118	LOC115714118	GO:0004553(hydrolase activity, hydrolyzing O-glycosyl compounds);GO:0005576(extracellular region);GO:0008810(cellulase activity);GO:0009507(chloroplast);GO:0030245(cellulose catabolic process);GO:0042547(cell wall modification involved in multidimensional cell growth)	00500(Starch and sucrose metabolism)	K01179	EC:3.2.1.4	Glycoside hydrolase [Parasponia andersonii]	3' UTR	2.49149	2.6e-06	0.000114667	Hyper	yes	11.7814	3.55843	2.97726e-51	2.837e-50	up	yes	7.06686	4.84349	6.48379	0.502399	0.62309	0.435804
NC_044376.1	42147917	42148117	200	*	XM_030652320.1	115722933	LOC115722933	GO:0046658(anchored component of plasma membrane)	NA	NA	NA	Phytocyanin domain containing protein [Parasponia andersonii]	Promoter (<=1kb)	4.69149	2.63e-06	0.000115662	Hyper	yes	0.841823	-0.248411	0.398164	0.489213	down	no	1.3485	1.16965	0.980742	1.42712	1.49298	1.23623
NC_044379.1	40352273	40352473	200	*	XM_030629259.1	115701452	LOC115701452	GO:0003674(molecular_function);GO:0005739(mitochondrion);GO:0005739(mitochondrion)	NA	NA	NA	hypothetical protein TorRG33x02_006680 [Trema orientale]	Promoter (2-3kb)	4.67947	2.63e-06	0.00011569	Hyper	yes	30.1617	4.91465	1.12657e-130	3.10474e-129	up	yes	9.97606	8.66955	8.41734	0.356992	0.188244	0.352026
NC_044373.1	79164229	79164429	200	*	XM_030640986.1	115712666	LOC115712666	GO:0004722(protein serine/threonine phosphatase activity);GO:0005886(plasma membrane);GO:0006470(protein dephosphorylation);GO:0046872(metal ion binding);GO:0046872(metal ion binding)	NA	NA	NA	Protein phosphatase [Trema orientale]	Promoter (<=1kb)	4.6992	2.64e-06	0.000115861	Hyper	yes	1.10279	0.14116	0.339121	0.427764	up	no	51.3559	56.992	50.6216	46.3976	47.8564	49.898
NC_044373.1	78882711	78882911	200	*	XM_030641311.1	115712896	LOC115712896	GO:0005384(manganese ion transmembrane transporter activity);GO:0005737(cytoplasm);GO:0005773(vacuole);GO:0005774(vacuolar membrane);GO:0005794(Golgi apparatus);GO:0006828(manganese ion transport);GO:0006875(cellular metal ion homeostasis);GO:0009506(plasmodesma);GO:0009617(response to bacterium);GO:0010043(response to zinc ion);GO:0015103(inorganic anion transmembrane transporter activity);GO:00…	NA	NA	NA	NRAMP-like metal transporter [Parasponia andersonii]	Promoter (1-2kb)	4.76871	2.66e-06	0.000116422	Hyper	yes	0.337077	-1.56885	2.36664e-127	6.30561e-126	down	yes	32.0845	27.6918	31.6994	86.3855	93.4336	91.56
NC_044372.1	2047188	2047388	200	*	XM_030639965.1	115711599	LOC115711599	GO:0005739(mitochondrion);GO:0008150(biological_process)	04145(Phagosome)	K07374	NA	uncharacterized protein LOC107419845 [Ziziphus jujuba]	Promoter (2-3kb)	2.67283	2.67e-06	0.000116756	Hyper	yes	0.624427	-0.679396	5.6671e-12	1.99119e-11	down	no	9.14678	8.2757	9.55903	14.6297	14.0604	14.5199
NC_044373.1	72793410	72793610	200	*	XM_030643628.1	115714864	LOC115714864	GO:0005794(Golgi apparatus);GO:0006004(fucose metabolic process);GO:0006486(protein glycosylation);GO:0016021(integral component of membrane);GO:0016757(transferase activity, transferring glycosyl groups)	NA	NA	NA	O-fucosyltransferase [Trema orientale]	Distal Intergenic	3.22354	2.67e-06	0.000116879	Hyper	yes	0.612887	-0.706307	2.14505e-48	1.94593e-47	down	no	107.685	101.2	104.812	162.568	176.592	172.675
NC_044370.1	70492733	70492933	200	*	XM_030653266.1	115723794	LOC115723794	NA	NA	NA	NA	hypothetical protein AMTR_s04653p00000520, partial [Amborella trichopoda]	Promoter (<=1kb)	-0.826367	2.69e-06	0.000117403	Hypo	no	0.0910618	-3.45701	0.0336516	0.053568	down	no	0	0.042923	0	0.149778	0.12439	0.197193
NC_044373.1	66761528	66761728	200	*	XM_030642089.1	115713600	LOC115713600	NA	NA	NA	NA	hypothetical protein AMTR_s02291p00001240 [Amborella trichopoda]	Distal Intergenic	4.68175	2.69e-06	0.000117439	Hyper	yes	0.000991048	-9.97876	0.100422	0.146217	down	no	0	0	0	0	0	0.30271
NC_044374.1	84614137	84614337	200	*	XM_030647082.1	115718122	LOC115718122	GO:0046658(anchored component of plasma membrane)	NA	NA	NA	Phytocyanin domain containing protein [Parasponia andersonii]	Distal Intergenic	5.60035	2.7e-06	0.000117803	Hyper	yes	59.0945	5.88495	3.64424e-82	5.71193e-81	up	yes	20.1163	19.9759	19.7873	0.471771	0.235848	0.305664
NC_044373.1	80954420	80954620	200	*	XM_030642702.1	115714141	LOC115714141	GO:0001673(male germ cell nucleus);GO:0004861(cyclin-dependent protein serine/threonine kinase inhibitor activity);GO:0005515(protein binding);GO:0005634(nucleus);GO:0005654(nucleoplasm);GO:0007050(cell cycle arrest);GO:0016301(kinase activity);GO:0016310(phosphorylation);GO:0030332(cyclin binding);GO:0045736(negative regulation of cyclin-dependent protein serine/threonine kinase activity)	NA	NA	NA	Cyclin-dependent kinase inhibitor [Trema orientale]	Distal Intergenic	5.59065	2.71e-06	0.000117823	Hyper	yes	0.768146	-0.380547	9.17026e-07	2.38564e-06	down	no	21.9997	22.4896	20.8993	25.3145	30.1613	29.6495
NW_022060447.1	81181	81381	200	*	XM_030629568.1	115702111	LOC115702111	GO:0003674(molecular_function);GO:0005886(plasma membrane);GO:0007568(aging);GO:0009507(chloroplast);GO:0016021(integral component of membrane)	NA	NA	NA	tetraspanin-2 [Ziziphus jujuba]	Promoter (1-2kb)	4.05996	2.71e-06	0.000117823	Hyper	yes	0.92797	-0.10785	0.0506064	0.0781974	down	no	32.8915	26.395	31.144	31.0102	33.3443	33.0952
NC_044371.1	88991141	88991341	200	*	XM_030635587.1	115707573	LOC115707573	GO:0005509(calcium ion binding);GO:0005515(protein binding);GO:0005737(cytoplasm);GO:0005768(endosome);GO:0005886(plasma membrane);GO:0009507(chloroplast);GO:0009705(plant-type vacuole membrane);GO:0042538(hyperosmotic salinity response);GO:0043266(regulation of potassium ion transport)	NA	NA	NA	calcineurin B-like protein 10 [Morus notabilis]	Promoter (2-3kb)	3.99838	2.71e-06	0.000117823	Hyper	yes	1.20346	0.267182	0.589923	0.666486	up	no	1.91306	1.28472	1.41995	0.969035	1.2204	1.64762
NC_044372.1	33319466	33319666	200	*	XM_030638297.1	115710007	LOC115710007	GO:0003735(structural constituent of ribosome);GO:0006412(translation)	NA	NA	NA	nicotinamide adenine dinucleotide transporter 1, chloroplastic [Morus notabilis]	3' UTR	4.70306	2.72e-06	0.00011803	Hyper	yes	0.568557	-0.814624	9.54371e-27	5.4798e-26	down	no	25.8745	26.3109	27.3147	42.0851	50.0113	47.7313
NC_044370.1	68476698	68476898	200	*	XM_030642202.1	115713717	LOC115713717	GO:0000123(histone acetyltransferase complex);GO:0003674(molecular_function);GO:0043966(histone H3 acetylation);GO:0043981(histone H4-K5 acetylation);GO:0043982(histone H4-K8 acetylation);GO:0043983(histone H4-K12 acetylation);GO:0046872(metal ion binding);GO:0046872(metal ion binding)	NA	NA	NA	Autoimmune regulator [Trema orientale]	Distal Intergenic	-1.46267	2.73e-06	0.000118596	Hypo	yes	1.27473	0.35019	0.0076672	0.0135341	up	no	19.0558	23.448	17.6641	14.3719	16.3285	16.5001
NC_044370.1	95144207	95144407	200	*	XR_004009045.1	115703267	LOC115703267	NA	NA	NA	NA	uncharacterized protein LOC107403777 [Ziziphus jujuba]	Distal Intergenic	-2.66381	2.74e-06	0.000118767	Hypo	yes	0.86276	-0.212969	0.966709	0.975094	down	no	0.063022	0	0	0	0.073047	0
NC_044378.1	67232890	67233090	200	*	XM_030623764.1	115696876	LOC115696876	GO:0004553(hydrolase activity, hydrolyzing O-glycosyl compounds);GO:0030247(polysaccharide binding);GO:0046658(anchored component of plasma membrane)	00500(Starch and sucrose metabolism)	K19891	EC:3.2.1.39	Glycoside hydrolase [Trema orientale]	Promoter (<=1kb)	5.60027	2.75e-06	0.000118913	Hyper	yes	0.844134	-0.244456	0.29241	0.37677	down	no	1.44307	0.916815	0.836357	1.31332	1.17552	1.29757
NC_044370.1	67765503	67765703	200	*	XM_030642115.1	115713627	LOC115713627	GO:0003700(DNA binding transcription factor activity);GO:0005634(nucleus);GO:0043565(sequence-specific DNA binding);GO:0044212(transcription regulatory region DNA binding)	NA	NA	NA	Zinc finger transcription factor [Trema orientale]	Promoter (1-2kb)	3.15692	2.75e-06	0.000118913	Hyper	yes	0.254804	-1.97254	2.82744e-236	1.72615e-234	down	yes	81.3592	74.666	73.6596	303.351	307.852	290.214
NC_044377.1	78284557	78284757	200	*	XM_030654640.1	115725203	LOC115725203	GO:0003723(RNA binding);GO:0003729(mRNA binding);GO:0005515(protein binding);GO:0005634(nucleus);GO:0005737(cytoplasm);GO:0005829(cytosol);GO:0005829(cytosol)	NA	NA	NA	YTH domain containing protein [Parasponia andersonii]	Promoter (<=1kb)	4.88195	2.76e-06	0.000119127	Hyper	yes	0.891288	-0.166036	0.000246462	0.000518843	down	no	111.473	113.938	109.905	115.199	128.474	132.542
NC_044379.1	41384544	41384744	200	*	XM_030627196.1	115699674	LOC115699674	GO:0003700(DNA binding transcription factor activity);GO:0005634(nucleus);GO:0007165(signal transduction);GO:0009911(positive regulation of flower development);GO:0010228(vegetative to reproductive phase transition of meristem);GO:0050832(defense response to fungus);GO:0050832(defense response to fungus)	NA	NA	NA	Cdk-activating kinase assembly factor [Trema orientale]	Promoter (<=1kb)	4.05029	2.78e-06	0.000119918	Hyper	yes	1.29349	0.371272	0.0154788	0.0260651	up	no	4.45965	4.14785	3.5089	2.78514	3.34696	3.2351
NC_044372.1	90835729	90835929	200	*	XM_030639469.1	115711133	LOC115711133	GO:0000976(transcription regulatory region sequence-specific DNA binding);GO:0000977(RNA polymerase II regulatory region sequence-specific DNA binding);GO:0000987(proximal promoter sequence-specific DNA binding);GO:0003677(DNA binding);GO:0003700(DNA binding transcription factor activity);GO:0005515(protein binding);GO:0005634(nucleus);GO:0006351(transcription, DNA-templated);GO:0043078(polar nuc…	NA	NA	NA	MADS-box transcription factor [Parasponia andersonii]	Distal Intergenic	-0.510089	2.78e-06	0.000119918	Hypo	no	11527.1	13.4927	4.02607e-09	1.2243e-08	up	yes	0.98458	0.72696	1.7466	0	0	0
NC_044372.1	19193448	19193648	200	*	XM_030637074.1	115709045	LOC115709045	GO:0010189(vitamin E biosynthetic process);GO:0015995(chlorophyll biosynthetic process);GO:0033385(geranylgeranyl diphosphate metabolic process);GO:0033521(phytyl diphosphate biosynthetic process);GO:0045550(geranylgeranyl reductase activity)	00860(Porphyrin and chlorophyll metabolism);00900(Terpenoid backbone biosynthesis)	K10960	EC:1.3.1.83;EC:1.3.1.111	geranylgeranyl diphosphate reductase, chloroplastic [Morus notabilis]	Promoter (<=1kb)	2.75342	2.83e-06	0.00012171	Hyper	yes	0.458307	-1.12561	1.72662e-71	2.30811e-70	down	yes	129.826	119.207	134.68	267.543	275.894	293.803
NC_044370.1	74941509	74941709	200	*	XM_030643160.1	115714443	LOC115714443	GO:0003723(RNA binding);GO:0005634(nucleus);GO:0005737(cytoplasm);GO:0006417(regulation of translation)	NA	NA	NA	Coatomer beta subunit [Trema orientale]	Promoter (<=1kb)	4.66657	2.84e-06	0.000122307	Hyper	yes	104.407	6.70608	9.59261e-47	8.4645e-46	up	yes	3.48342	4.02985	3.61904	0	0.056388	0.050236
NC_044370.1	82179661	82179861	200	*	XM_030652030.1	115722736	LOC115722736	GO:0003674(molecular_function);GO:0005634(nucleus);GO:0005886(plasma membrane);GO:0008150(biological_process)	NA	NA	NA	hypothetical protein PanWU01x14_340400 [Parasponia andersonii]	Promoter (<=1kb)	3.46058	2.85e-06	0.000122327	Hyper	yes	0.170205	-2.55465	4.21203e-78	6.18509e-77	down	yes	3.23626	3.05694	3.35164	20.1103	18.872	17.6836
NC_044376.1	60523255	60523455	200	*	XM_030650752.1	115721689	LOC115721689	GO:0051213(dioxygenase activity)	00940(Phenylpropanoid biosynthesis)	K06892	EC:1.14.11.-	Isopenicillin N synthase [Trema orientale]	Distal Intergenic	3.4962	2.85e-06	0.000122327	Hyper	yes	0.220871	-2.17872	0.000163916	0.000351951	down	yes	0.05114	0.229165	0.149954	0.716222	0.4703	0.761489
NC_044375.1	27582079	27582279	200	*	XM_030648434.1	115719399	LOC115719399	GO:0004683(calmodulin-dependent protein kinase activity);GO:0005516(calmodulin binding);GO:0005634(nucleus);GO:0005737(cytoplasm);GO:0005886(plasma membrane);GO:0009738(abscisic acid-activated signaling pathway);GO:0009931(calcium-dependent protein serine/threonine kinase activity);GO:0018105(peptidyl-serine phosphorylation);GO:0035556(intracellular signal transduction);GO:0046777(protein autopho…	NA	NA	NA	Serine/threonine protein kinase [Trema orientale]	Promoter (2-3kb)	4.66986	2.88e-06	0.000123282	Hyper	yes	11.807	3.56157	1.00118e-183	4.42728e-182	up	yes	47.042	58.4418	51.0445	4.20306	4.23288	4.82134
NC_044376.1	41541014	41541214	200	*	XM_030652035.1	115722743	LOC115722743	GO:0005794(Golgi apparatus);GO:0016413(O-acetyltransferase activity);GO:0071554(cell wall organization or biogenesis)	NA	NA	NA	hypothetical protein L484_007347 [Morus notabilis]	Promoter (<=1kb)	4.75223	2.88e-06	0.000123282	Hyper	yes	0.878698	-0.186561	0.0558719	0.0857356	down	no	9.33363	8.10877	7.72999	7.72066	9.54985	11.3769
NC_044374.1	77812961	77813161	200	*	XM_030645702.1	115716798	LOC115716798	GO:0000302(response to reactive oxygen species);GO:0003677(DNA binding);GO:0003700(DNA binding transcription factor activity);GO:0005515(protein binding);GO:0005622(intracellular);GO:0005634(nucleus);GO:0006351(transcription, DNA-templated);GO:0006355(regulation of transcription, DNA-templated);GO:0006952(defense response);GO:0009644(response to high light intensity);GO:0009873(ethylene-activated…	NA	NA	NA	AP2/ERF transcription factor [Parasponia andersonii]	Promoter (<=1kb)	5.57579	2.91e-06	0.000124495	Hyper	yes	0.316047	-1.66179	2.2411e-140	6.77868e-139	down	yes	43.1699	35.933	38.2841	121.016	123.562	126.845
NC_044374.1	87021522	87021722	200	*	XM_030646068.1	115717123	LOC115717123	GO:0003700(DNA binding transcription factor activity);GO:0005634(nucleus);GO:0043565(sequence-specific DNA binding);GO:0044212(transcription regulatory region DNA binding)	NA	NA	NA	TFIIH C1-like domain containing protein [Trema orientale]	Promoter (1-2kb)	4.91549	2.91e-06	0.000124495	Hyper	yes	3.28455	1.7157	2.40597e-23	1.26156e-22	up	yes	8.60467	6.67315	6.89223	2.23181	2.44546	2.07252
NC_044377.1	30765893	30766093	200	*	XM_030654108.1	115724765	LOC115724765	GO:0004553(hydrolase activity, hydrolyzing O-glycosyl compounds);GO:0005576(extracellular region);GO:0008810(cellulase activity);GO:0030245(cellulose catabolic process);GO:0071555(cell wall organization)	00500(Starch and sucrose metabolism)	K01179	EC:3.2.1.4	Glycoside hydrolase [Trema orientale]	Promoter (1-2kb)	2.56336	2.92e-06	0.000124495	Hyper	yes	3.8854	1.95806	3.12509e-07	8.40147e-07	up	yes	0.947778	1.11686	1.28148	0.252926	0.254868	0.353409
NC_044374.1	44932204	44932404	200	*	XM_030645856.1	115716934	LOC115716934	GO:0003677(DNA binding);GO:0003700(DNA binding transcription factor activity);GO:0005515(protein binding);GO:0005634(nucleus);GO:0005829(cytosol);GO:0006351(transcription, DNA-templated);GO:0006355(regulation of transcription, DNA-templated);GO:0009506(plasmodesma);GO:0048481(plant ovule development);GO:0048481(plant ovule development)	NA	NA	NA	Knotted like homeodomain transcription factor [Parasponia andersonii]	Promoter (2-3kb)	4.65535	2.92e-06	0.000124495	Hyper	yes	0.205398	-2.28351	4.25839e-145	1.34579e-143	down	yes	13.4494	15.5531	13.2463	60.8898	71.4881	73.3146
NC_044374.1	51777806	51778006	200	*	XM_030645717.1	115716810	LOC115716810	GO:0003674(molecular_function);GO:0005886(plasma membrane);GO:0008150(biological_process)	NA	NA	NA	hydroxyproline-rich glycoprotein family protein [Trema orientale]	Promoter (<=1kb)	3.40533	2.93e-06	0.000124591	Hyper	yes	0.365655	-1.45145	2.64366e-33	1.79223e-32	down	yes	3.59708	3.19699	2.94692	8.75878	8.36013	9.52095
NC_044374.1	13702676	13702876	200	*	XM_030645588.1	115716712	LOC115716712	GO:0016491(oxidoreductase activity);GO:0055114(oxidation-reduction process)	NA	NA	NA	Cytochrome b561 and DOMON domain-containing protein [Trema orientale]	Distal Intergenic	4.65688	2.93e-06	0.000124591	Hyper	yes	0.302493	-1.72503	6.91832e-111	1.5593e-109	down	yes	28.5756	29.0543	31.0562	95.4119	99.8677	97.9043
NC_044375.1	89590936	89591136	200	*	XM_030648512.1	115719451	LOC115719451	GO:0000981(RNA polymerase II transcription factor activity, sequence-specific DNA binding);GO:0001135(transcription factor activity, RNA polymerase II transcription factor recruiting);GO:0003677(DNA binding);GO:0003700(DNA binding transcription factor activity);GO:0005634(nucleus);GO:0006351(transcription, DNA-templated);GO:0006355(regulation of transcription, DNA-templated);GO:0006357(regulation…	NA	NA	NA	MYB transcription factor [Parasponia andersonii]	Promoter (1-2kb)	5.47203	2.93e-06	0.000124591	Hyper	yes	2.72263	1.445	5.70227e-20	2.69418e-19	up	yes	6.51352	6.48262	5.23489	2.08218	2.28639	2.32753
NC_044379.1	35884289	35884489	200	*	XM_030629098.1	115701333	LOC115701333	GO:0003677(DNA binding);GO:0003682(chromatin binding);GO:0005634(nucleus);GO:0008150(biological_process);GO:0009506(plasmodesma);GO:0009506(plasmodesma)	NA	NA	NA	Agenet domain containing protein [Parasponia andersonii]	Promoter (<=1kb)	2.79025	2.93e-06	0.000124591	Hyper	yes	0.523932	-0.932548	1.99424e-32	1.32116e-31	down	no	30.6186	31.1053	27.1776	49.377	58.1085	62.1957
NC_044373.1	2370474	2370674	200	*	XM_030641050.1	115712712	LOC115712712	GO:0003700(DNA binding transcription factor activity);GO:0005634(nucleus);GO:0006355(regulation of transcription, DNA-templated);GO:0009723(response to ethylene);GO:0009737(response to abscisic acid);GO:0009863(salicylic acid mediated signaling pathway);GO:0009867(jasmonic acid mediated signaling pathway);GO:0009938(negative regulation of gibberellic acid mediated signaling pathway);GO:0010187(ne…	04075(Plant hormone signal transduction)	K14494	NA	DELLA transcription factor [Parasponia andersonii]	Distal Intergenic	4.90883	2.94e-06	0.000124591	Hyper	yes	1.48958	0.574908	6.07017e-09	1.82466e-08	up	no	29.8042	29.9078	28.5685	17.5553	19.605	22.105
NC_044371.1	87065507	87065707	200	*	XM_030634259.1	115706571	LOC115706571	GO:0003700(DNA binding transcription factor activity);GO:0005634(nucleus);GO:0006351(transcription, DNA-templated);GO:0006355(regulation of transcription, DNA-templated);GO:0008289(lipid binding);GO:0009827(plant-type cell wall modification);GO:0042335(cuticle development);GO:0043481(anthocyanin accumulation in tissues in response to UV light);GO:0043565(sequence-specific DNA binding);GO:0048364(…	NA	NA	NA	Octamer-binding transcription factor [Parasponia andersonii]	Distal Intergenic	4.65057	2.95e-06	0.000125225	Hyper	yes	0.512439	-0.964547	9.00734e-64	1.07167e-62	down	no	19.439	18.5792	17.7447	34.3101	37.8295	36.679
NC_044371.1	65907137	65907337	200	*	XM_030635120.1	115707234	LOC115707234	GO:0005515(protein binding);GO:0005515(protein binding)	NA	NA	NA	MADS-box transcription factor [Trema orientale]	Promoter (<=1kb)	3.22061	2.96e-06	0.000125359	Hyper	yes	45.493	5.50757	1.864e-06	4.74622e-06	up	yes	0.598982	0.819279	0.589416	0	0	0.0441316
NC_044375.1	55724148	55724348	200	*	XM_030650103.1	115720899	LOC115720899	GO:0005768(endosome);GO:0005794(Golgi apparatus);GO:0005802(trans-Golgi network);GO:0008150(biological_process);GO:0016021(integral component of membrane);GO:0016757(transferase activity, transferring glycosyl groups);GO:1990585(hydroxyproline O-arabinosyltransferase activity)	00514(Other types of O-glycan biosynthesis)	K20782	EC:2.4.2.58	Hydroxyproline O-arabinosyltransferase [Parasponia andersonii]	Distal Intergenic	-0.610384	2.97e-06	0.000125503	Hypo	no	0.633167	-0.659342	6.35662e-08	1.79008e-07	down	no	5.85353	5.72526	6.5636	9.07779	10.6505	8.92508
NC_044376.1	41482304	41482504	200	*	XM_030651247.1	115722123	LOC115722123	GO:0004066(asparagine synthase (glutamine-hydrolyzing) activity);GO:0005829(cytosol);GO:0006529(asparagine biosynthetic process);GO:0006541(glutamine metabolic process);GO:0042803(protein homodimerization activity)	NA	NA	NA	Nucleophile aminohydrolase, N-terminal [Parasponia andersonii]	Promoter (<=1kb)	3.79091	2.97e-06	0.000125574	Hyper	yes	0.553464	-0.85344	1.57675e-43	1.3183e-42	down	no	655.584	605.066	693.229	1160.17	1174.85	1195.25
NC_044378.1	1240604	1240804	200	*	XM_030624048.1	115697132	LOC115697132	GO:0005634(nucleus);GO:0006970(response to osmotic stress);GO:0009651(response to salt stress);GO:0009737(response to abscisic acid);GO:0009738(abscisic acid-activated signaling pathway);GO:0009789(positive regulation of abscisic acid-activated signaling pathway);GO:0045454(cell redox homeostasis)	NA	NA	NA	TPR repeat-containing thioredoxin TTL1 [Morus notabilis]	Distal Intergenic	4.65734	2.98e-06	0.000125804	Hyper	yes	1.42457	0.510522	2.49628e-07	6.75863e-07	up	no	15.0605	15.1662	13.772	10.2684	10.278	10.3393
NC_044373.1	61446055	61446255	200	*	XM_030641127.1	115712770	LOC115712770	GO:0000271(polysaccharide biosynthetic process);GO:0005794(Golgi apparatus);GO:0016757(transferase activity, transferring glycosyl groups)	NA	NA	NA	Glycosyl transferase [Trema orientale]	Promoter (<=1kb)	3.97832	3e-06	0.000126386	Hyper	yes	0.589947	-0.761343	1.85221e-24	1.00215e-23	down	no	19.1964	17.1461	17.8242	31.5427	30.5386	29.7349
[truncated: 34,217 more rows]
